# Supplementary material for: KEGGconverter: a tool for the in-silico modelling of metabolic networks of the KEGG Pathways database
Source: BMC Bioinformatics. 2009 Oct 8;10:324. doi: 10.1186/1471-2105-10-324 (PMC2764712; doi:10.1186/1471-2105-10-324)
Supplement: Additional file 2 — Case study files. Input: 6 KGML Pathway files: Glycolysis/Gluconeogenesis - hsa00010.xml, Citrate cycle (TCA cycle) - hsa00020.xml, Pentose phosphate pathway - hsa00030.xml, Fatty acid biosynthesis - hsa00061.xml, Fatty acid metabolism - hsa00071.xml, Urea cycle and metabolism of amino groups - hsa00220.xml. Output from KEGGconverter: the initial merged KGML file: mergedKEGG.xml, SBML converted model: sbml_mergedKEGGconverter.xml, SBML converted model with default kinetics: sbml_mergedKEGGconverterKinetics.xml, a circular layout diagram of the resulted model from CellDesigner: CaseStudyFinalDiagram.pdf. [file 1471-2105-10-324-S2.ZIP › File1/hsa00020.xml]

<?xml version="1.0"?>
<!DOCTYPE pathway SYSTEM "http://www.genome.jp/kegg/xml/KGML_v0.6.1_.dtd">
<!-- Creation date: Jan 13 2009 17:32:11 +0900 (JST) -->
<pathway name="path:hsa00020" org="hsa" number="00020"
         title="Citrate cycle (TCA cycle)"
         image="http://www.genome.jp/kegg/pathway/hsa/hsa00020.gif"
         link="http://www.genome.jp/dbget-bin/show_pathway?hsa00020">
    <entry id="1" name="ko:K00239 ko:K00240 ko:K00241 ko:K00242 ko:K00244 ko:K00245 ko:K00246 ko:K00247" type="ortholog">
        <graphics name="K00239..." fgcolor="#000000" bgcolor="#FFFFFF"
             type="rectangle" x="164" y="539" width="46" height="17"/>
    </entry>
    <entry id="2" name="ko:K00174 ko:K00175 ko:K00177 ko:K00176" type="ortholog">
        <graphics name="K00174..." fgcolor="#000000" bgcolor="#FFFFFF"
             type="rectangle" x="525" y="658" width="46" height="17"/>
    </entry>
    <entry id="3" name="hsa:1738" type="gene" reaction="rn:R07618"
        link="http://www.genome.jp/dbget-bin/www_bget?hsa+1738">
        <graphics name="DLD" fgcolor="#000000" bgcolor="#BFFFBF"
             type="rectangle" x="466" y="627" width="46" height="17"/>
    </entry>
    <entry id="4" name="hsa:4967 hsa:55753" type="gene" reaction="rn:R00621"
        link="http://www.genome.jp/dbget-bin/www_bget?hsa+4967+55753">
        <graphics name="OGDH..." fgcolor="#000000" bgcolor="#BFFFBF"
             type="rectangle" x="660" y="583" width="46" height="17"/>
    </entry>
    <entry id="5" name="hsa:4967 hsa:55753" type="gene" reaction="rn:R03316"
        link="http://www.genome.jp/dbget-bin/www_bget?hsa+4967+55753">
        <graphics name="OGDH..." fgcolor="#000000" bgcolor="#BFFFBF"
             type="rectangle" x="529" y="584" width="46" height="17"/>
    </entry>
    <entry id="6" name="hsa:1743" type="gene" reaction="rn:R02570"
        link="http://www.genome.jp/dbget-bin/www_bget?hsa+1743">
        <graphics name="DLST" fgcolor="#000000" bgcolor="#BFFFBF"
             type="rectangle" x="402" y="583" width="46" height="17"/>
    </entry>
    <entry id="7" name="hsa:283398 hsa:8801 hsa:8802 hsa:8803" type="gene" reaction="rn:R00405"
        link="http://www.genome.jp/dbget-bin/www_bget?hsa+283398+8801+8802+8803">
        <graphics name="283398..." fgcolor="#000000" bgcolor="#BFFFBF"
             type="rectangle" x="259" y="594" width="46" height="17"/>
    </entry>
    <entry id="8" name="hsa:283398 hsa:8801 hsa:8802 hsa:8803" type="gene" reaction="rn:R00432 rn:R00727"
        link="http://www.genome.jp/dbget-bin/www_bget?hsa+283398+8801+8802+8803">
        <graphics name="283398..." fgcolor="#000000" bgcolor="#BFFFBF"
             type="rectangle" x="259" y="573" width="46" height="17"/>
    </entry>
    <entry id="9" name="hsa:3417 hsa:3418" type="gene" reaction="rn:R00268"
        link="http://www.genome.jp/dbget-bin/www_bget?hsa+3417+3418">
        <graphics name="IDH1..." fgcolor="#000000" bgcolor="#BFFFBF"
             type="rectangle" x="717" y="514" width="46" height="17"/>
    </entry>
    <entry id="10" name="hsa:3419 hsa:3420 hsa:3421" type="gene" reaction="rn:R00709"
        link="http://www.genome.jp/dbget-bin/www_bget?hsa+3419+3420+3421">
        <graphics name="IDH3A..." fgcolor="#000000" bgcolor="#BFFFBF"
             type="rectangle" x="775" y="467" width="46" height="17"/>
    </entry>
    <entry id="11" name="hsa:3417 hsa:3418" type="gene" reaction="rn:R01899"
        link="http://www.genome.jp/dbget-bin/www_bget?hsa+3417+3418">
        <graphics name="IDH1..." fgcolor="#000000" bgcolor="#BFFFBF"
             type="rectangle" x="717" y="409" width="46" height="17"/>
    </entry>
    <entry id="12" name="hsa:47" type="gene" reaction="rn:R00352"
        link="http://www.genome.jp/dbget-bin/www_bget?hsa+47">
        <graphics name="ACLY" fgcolor="#000000" bgcolor="#BFFFBF"
             type="rectangle" x="433" y="364" width="46" height="17"/>
    </entry>
    <entry id="13" name="hsa:6389 hsa:6390 hsa:6391 hsa:6392 hsa:642502 hsa:651820" type="gene" reaction="rn:R02164"
        link="http://www.genome.jp/dbget-bin/www_bget?hsa+6389+6390+6391+6392+642502+651820">
        <graphics name="SDHA..." fgcolor="#000000" bgcolor="#BFFFBF"
             type="rectangle" x="214" y="539" width="46" height="17"/>
    </entry>
    <entry id="14" name="hsa:2271" type="gene" reaction="rn:R01082"
        link="http://www.genome.jp/dbget-bin/www_bget?hsa+2271">
        <graphics name="FH" fgcolor="#000000" bgcolor="#BFFFBF"
             type="rectangle" x="188" y="445" width="46" height="17"/>
    </entry>
    <entry id="15" name="hsa:48 hsa:50" type="gene" reaction="rn:R01900"
        link="http://www.genome.jp/dbget-bin/www_bget?hsa+48+50">
        <graphics name="ACO1..." fgcolor="#000000" bgcolor="#BFFFBF"
             type="rectangle" x="669" y="354" width="46" height="17"/>
    </entry>
    <entry id="16" name="hsa:48 hsa:50" type="gene" reaction="rn:R01325"
        link="http://www.genome.jp/dbget-bin/www_bget?hsa+48+50">
        <graphics name="ACO1..." fgcolor="#000000" bgcolor="#BFFFBF"
             type="rectangle" x="570" y="354" width="46" height="17"/>
    </entry>
    <entry id="17" name="hsa:1431" type="gene" reaction="rn:R00351"
        link="http://www.genome.jp/dbget-bin/www_bget?hsa+1431">
        <graphics name="CS" fgcolor="#000000" bgcolor="#BFFFBF"
             type="rectangle" x="433" y="343" width="46" height="17"/>
    </entry>
    <entry id="18" name="hsa:4190 hsa:4191" type="gene" reaction="rn:R00342"
        link="http://www.genome.jp/dbget-bin/www_bget?hsa+4190+4191">
        <graphics name="MDH1..." fgcolor="#000000" bgcolor="#BFFFBF"
             type="rectangle" x="252" y="354" width="46" height="17"/>
    </entry>
    <entry id="19" name="hsa:5091" type="gene" reaction="rn:R00344"
        link="http://www.genome.jp/dbget-bin/www_bget?hsa+5091">
        <graphics name="PC" fgcolor="#000000" bgcolor="#BFFFBF"
             type="rectangle" x="735" y="287" width="46" height="17"/>
    </entry>
    <entry id="20" name="path:hsa00630" type="map"
        link="http://www.genome.jp/kegg/pathway/hsa/hsa00630.html">
        <graphics name="Glyoxylate and dicarboxylate metabolism" fgcolor="#000000" bgcolor="#FFFFFF"
             type="roundrectangle" x="148" y="322" width="158" height="34"/>
    </entry>
    <entry id="21" name="path:hsa00010" type="map"
        link="http://www.genome.jp/kegg/pathway/hsa/hsa00010.html">
        <graphics name="Glycolysis / Gluconeogenesis" fgcolor="#000000" bgcolor="#FFFFFF"
             type="roundrectangle" x="691" y="137" width="216" height="46"/>
    </entry>
    <entry id="22" name="path:hsa00061" type="map"
        link="http://www.genome.jp/kegg/pathway/hsa/hsa00061.html">
        <graphics name="Fatty acid biosynthesis" fgcolor="#000000" bgcolor="#FFFFFF"
             type="roundrectangle" x="162" y="162" width="126" height="25"/>
    </entry>
    <entry id="23" name="path:hsa00062" type="map"
        link="http://www.genome.jp/kegg/pathway/hsa/hsa00062.html">
        <graphics name="Fatty acid elongation in mitochondria" fgcolor="#000000" bgcolor="#FFFFFF"
             type="roundrectangle" x="128" y="190" width="194" height="25"/>
    </entry>
    <entry id="24" name="path:hsa00071" type="map"
        link="http://www.genome.jp/kegg/pathway/hsa/hsa00071.html">
        <graphics name="Fatty acid metabolism" fgcolor="#000000" bgcolor="#FFFFFF"
             type="roundrectangle" x="164" y="248" width="121" height="25"/>
    </entry>
    <entry id="25" name="path:hsa00053" type="map"
        link="http://www.genome.jp/kegg/pathway/hsa/hsa00053.html">
        <graphics name="Ascorbate and aldarate metabolism" fgcolor="#000000" bgcolor="#FFFFFF"
             type="roundrectangle" x="855" y="612" width="126" height="34"/>
    </entry>
    <entry id="26" name="path:hsa00251" type="map"
        link="http://www.genome.jp/kegg/pathway/hsa/hsa00251.html">
        <graphics name="Glutamate metabolism" fgcolor="#000000" bgcolor="#FFFFFF"
             type="roundrectangle" x="854" y="644" width="121" height="25"/>
    </entry>
    <entry id="27" name="path:hsa00020" type="map"
        link="http://www.genome.jp/dbget-bin/get_linkdb?pathway+hsa00020">
        <graphics name="TITLE:Citrate cycle (TCA cycle)" fgcolor="#000000" bgcolor="#FFFFFF"
             type="roundrectangle" x="174" y="67" width="229" height="25"/>
    </entry>
    <entry id="28" name="path:hsa00350" type="map"
        link="http://www.genome.jp/kegg/pathway/hsa/hsa00350.html">
        <graphics name="Tyrosine metabolism" fgcolor="#000000" bgcolor="#FFFFFF"
             type="roundrectangle" x="104" y="458" width="76" height="34"/>
    </entry>
    <entry id="29" name="path:hsa00280" type="map"
        link="http://www.genome.jp/kegg/pathway/hsa/hsa00280.html">
        <graphics name="Valine, leucine and isoleucine degradation" fgcolor="#000000" bgcolor="#FFFFFF"
             type="roundrectangle" x="264" y="637" width="85" height="34"/>
    </entry>
    <entry id="30" name="path:hsa00252" type="map"
        link="http://www.genome.jp/kegg/pathway/hsa/hsa00252.html">
        <graphics name="Alanine and aspartate metabolism" fgcolor="#000000" bgcolor="#FFFFFF"
             type="roundrectangle" x="165" y="285" width="121" height="34"/>
    </entry>
    <entry id="31" name="path:hsa00220" type="map"
        link="http://www.genome.jp/kegg/pathway/hsa/hsa00220.html">
        <graphics name="Urea cycle and metabolism of amino groups" fgcolor="#000000" bgcolor="#FFFFFF"
             type="roundrectangle" x="106" y="491" width="68" height="25"/>
    </entry>
    <entry id="32" name="path:hsa00471" type="map"
        link="http://www.genome.jp/kegg/pathway/hsa/hsa00471.html">
        <graphics name="D-Glutamine and D-glutamate metabolism" fgcolor="#000000" bgcolor="#FFFFFF"
             type="roundrectangle" x="870" y="672" width="152" height="25"/>
    </entry>
    <entry id="33" name="cpd:C00022" type="compound"
        link="http://www.genome.jp/dbget-bin/www_bget?compound+C00022">
        <graphics name="C00022" fgcolor="#000000" bgcolor="#FFFFFF"
             type="circle" x="736" y="251" width="8" height="8"/>
    </entry>
    <entry id="34" name="cpd:C00122" type="compound"
        link="http://www.genome.jp/dbget-bin/www_bget?compound+C00122">
        <graphics name="C00122" fgcolor="#000000" bgcolor="#FFFFFF"
             type="circle" x="189" y="491" width="8" height="8"/>
    </entry>
    <entry id="35" name="cpd:C00036" type="compound"
        link="http://www.genome.jp/dbget-bin/www_bget?compound+C00036">
        <graphics name="C00036" fgcolor="#000000" bgcolor="#FFFFFF"
             type="circle" x="319" y="354" width="8" height="8"/>
    </entry>
    <entry id="36" name="cpd:C05379" type="compound"
        link="http://www.genome.jp/dbget-bin/www_bget?compound+C05379">
        <graphics name="C05379" fgcolor="#000000" bgcolor="#FFFFFF"
             type="circle" x="717" y="463" width="8" height="8"/>
    </entry>
    <entry id="37" name="cpd:C00024" type="compound"
        link="http://www.genome.jp/dbget-bin/www_bget?compound+C00024">
        <graphics name="C00024" fgcolor="#000000" bgcolor="#FFFFFF"
             type="circle" x="399" y="251" width="8" height="8"/>
    </entry>
    <entry id="38" name="cpd:C00149" type="compound"
        link="http://www.genome.jp/dbget-bin/www_bget?compound+C00149">
        <graphics name="C00149" fgcolor="#000000" bgcolor="#FFFFFF"
             type="circle" x="189" y="403" width="8" height="8"/>
    </entry>
    <entry id="39" name="cpd:C00311" type="compound"
        link="http://www.genome.jp/dbget-bin/www_bget?compound+C00311">
        <graphics name="C00311" fgcolor="#000000" bgcolor="#FFFFFF"
             type="circle" x="717" y="354" width="8" height="8"/>
    </entry>
    <entry id="40" name="cpd:C00417" type="compound"
        link="http://www.genome.jp/dbget-bin/www_bget?compound+C00417">
        <graphics name="C00417" fgcolor="#000000" bgcolor="#FFFFFF"
             type="circle" x="620" y="354" width="8" height="8"/>
    </entry>
    <entry id="41" name="cpd:C00042" type="compound"
        link="http://www.genome.jp/dbget-bin/www_bget?compound+C00042">
        <graphics name="C00042" fgcolor="#000000" bgcolor="#FFFFFF"
             type="circle" x="189" y="584" width="8" height="8"/>
    </entry>
    <entry id="42" name="cpd:C00158" type="compound"
        link="http://www.genome.jp/dbget-bin/www_bget?compound+C00158">
        <graphics name="C00158" fgcolor="#000000" bgcolor="#FFFFFF"
             type="circle" x="521" y="354" width="8" height="8"/>
    </entry>
    <entry id="43" name="cpd:C15972" type="compound"
        link="http://www.genome.jp/dbget-bin/www_bget?compound+C15972">
        <graphics name="C15972" fgcolor="#000000" bgcolor="#FFFFFF"
             type="circle" x="521" y="627" width="8" height="8"/>
    </entry>
    <entry id="44" name="cpd:C00068" type="compound"
        link="http://www.genome.jp/dbget-bin/www_bget?compound+C00068">
        <graphics name="C00068" fgcolor="#000000" bgcolor="#FFFFFF"
             type="circle" x="588" y="540" width="8" height="8"/>
    </entry>
    <entry id="45" name="cpd:C16254" type="compound"
        link="http://www.genome.jp/dbget-bin/www_bget?compound+C16254">
        <graphics name="C16254" fgcolor="#000000" bgcolor="#FFFFFF"
             type="circle" x="461" y="583" width="8" height="8"/>
    </entry>
    <entry id="46" name="cpd:C15973" type="compound"
        link="http://www.genome.jp/dbget-bin/www_bget?compound+C15973">
        <graphics name="C15973" fgcolor="#000000" bgcolor="#FFFFFF"
             type="circle" x="407" y="627" width="8" height="8"/>
    </entry>
    <entry id="47" name="cpd:C00091" type="compound"
        link="http://www.genome.jp/dbget-bin/www_bget?compound+C00091">
        <graphics name="C00091" fgcolor="#000000" bgcolor="#FFFFFF"
             type="circle" x="333" y="584" width="8" height="8"/>
    </entry>
    <entry id="48" name="cpd:C00026" type="compound"
        link="http://www.genome.jp/dbget-bin/www_bget?compound+C00026">
        <graphics name="C00026" fgcolor="#000000" bgcolor="#FFFFFF"
             type="circle" x="717" y="583" width="8" height="8"/>
    </entry>
    <entry id="49" name="cpd:C05381" type="compound"
        link="http://www.genome.jp/dbget-bin/www_bget?compound+C05381">
        <graphics name="C05381" fgcolor="#000000" bgcolor="#FFFFFF"
             type="circle" x="592" y="583" width="8" height="8"/>
    </entry>
    <entry id="66" name="cpd:C05125" type="compound"
        link="http://www.genome.jp/dbget-bin/www_bget?compound+C05125">
        <graphics name="C05125" fgcolor="#000000" bgcolor="#FFFFFF"
             type="circle" x="630" y="251" width="8" height="8"/>
    </entry>
    <entry id="67" name="hsa:5160 hsa:5161 hsa:5162" type="gene" reaction="rn:R00014"
        link="http://www.genome.jp/dbget-bin/www_bget?hsa+5160+5161+5162">
        <graphics name="PDHA1..." fgcolor="#000000" bgcolor="#BFFFBF"
             type="rectangle" x="685" y="250" width="46" height="17"/>
    </entry>
    <entry id="68" name="cpd:C00068" type="compound"
        link="http://www.genome.jp/dbget-bin/www_bget?compound+C00068">
        <graphics name="C00068" fgcolor="#000000" bgcolor="#FFFFFF"
             type="circle" x="630" y="208" width="8" height="8"/>
    </entry>
    <entry id="69" name="hsa:5160 hsa:5161 hsa:5162" type="gene" reaction="rn:R03270"
        link="http://www.genome.jp/dbget-bin/www_bget?hsa+5160+5161+5162">
        <graphics name="PDHA1..." fgcolor="#000000" bgcolor="#BFFFBF"
             type="rectangle" x="581" y="250" width="46" height="17"/>
    </entry>
    <entry id="70" name="cpd:C15972" type="compound"
        link="http://www.genome.jp/dbget-bin/www_bget?compound+C15972">
        <graphics name="C15972" fgcolor="#000000" bgcolor="#FFFFFF"
             type="circle" x="579" y="294" width="8" height="8"/>
    </entry>
    <entry id="72" name="hsa:1738" type="gene" reaction="rn:R07618"
        link="http://www.genome.jp/dbget-bin/www_bget?hsa+1738">
        <graphics name="DLD" fgcolor="#000000" bgcolor="#BFFFBF"
             type="rectangle" x="528" y="294" width="46" height="17"/>
    </entry>
    <entry id="73" name="cpd:C15973" type="compound"
        link="http://www.genome.jp/dbget-bin/www_bget?compound+C15973">
        <graphics name="C15973" fgcolor="#000000" bgcolor="#FFFFFF"
             type="circle" x="477" y="294" width="8" height="8"/>
    </entry>
    <entry id="74" name="cpd:C16255" type="compound"
        link="http://www.genome.jp/dbget-bin/www_bget?compound+C16255">
        <graphics name="C16255" fgcolor="#000000" bgcolor="#FFFFFF"
             type="circle" x="516" y="251" width="8" height="8"/>
    </entry>
    <entry id="76" name="hsa:1737" type="gene" reaction="rn:R02569"
        link="http://www.genome.jp/dbget-bin/www_bget?hsa+1737">
        <graphics name="DLAT" fgcolor="#000000" bgcolor="#BFFFBF"
             type="rectangle" x="463" y="251" width="46" height="17"/>
    </entry>
    <entry id="78" name="ko:K00169 ko:K00170 ko:K00172 ko:K00171" type="ortholog">
        <graphics name="K00169..." fgcolor="#000000" bgcolor="#FFFFFF"
             type="rectangle" x="539" y="188" width="46" height="17"/>
    </entry>
    <entry id="79" name="path:hsa00280" type="map"
        link="http://www.genome.jp/kegg/pathway/hsa/hsa00280.html">
        <graphics name="Valine, leucine and isoleucine degradation" fgcolor="#000000" bgcolor="#FFFFFF"
             type="roundrectangle" x="153" y="220" width="144" height="25"/>
    </entry>
    <entry id="82" name="ko:K01643 ko:K01644 ko:K01646" type="ortholog">
        <graphics name="K01643..." fgcolor="#000000" bgcolor="#FFFFFF"
             type="rectangle" x="433" y="389" width="46" height="17"/>
    </entry>
    <entry id="89" name="cpd:C00074" type="compound"
        link="http://www.genome.jp/dbget-bin/www_bget?compound+C00074">
        <graphics name="C00074" fgcolor="#000000" bgcolor="#FFFFFF"
             type="circle" x="470" y="137" width="8" height="8"/>
    </entry>
    <entry id="91" name="ko:K01610" type="ortholog">
        <graphics name="K01610" fgcolor="#000000" bgcolor="#FFFFFF"
             type="rectangle" x="370" y="147" width="46" height="17"/>
    </entry>
    <entry id="92" name="hsa:5105 hsa:5106" type="gene" reaction="rn:R00431 rn:R00726"
        link="http://www.genome.jp/dbget-bin/www_bget?hsa+5105+5106">
        <graphics name="PCK1..." fgcolor="#000000" bgcolor="#BFFFBF"
             type="rectangle" x="370" y="126" width="46" height="17"/>
    </entry>
    <relation entry1="67" entry2="19" type="ECrel">
        <subtype name="compound" value="33"/>
    </relation>
    <relation entry1="67" entry2="21" type="maplink">
        <subtype name="compound" value="33"/>
    </relation>
    <relation entry1="19" entry2="21" type="maplink">
        <subtype name="compound" value="33"/>
    </relation>
    <relation entry1="92" entry2="21" type="maplink">
        <subtype name="compound" value="89"/>
    </relation>
    <relation entry1="22" entry2="76" type="maplink">
        <subtype name="compound" value="37"/>
    </relation>
    <relation entry1="22" entry2="17" type="maplink">
        <subtype name="compound" value="37"/>
    </relation>
    <relation entry1="22" entry2="12" type="maplink">
        <subtype name="compound" value="37"/>
    </relation>
    <relation entry1="23" entry2="76" type="maplink">
        <subtype name="compound" value="37"/>
    </relation>
    <relation entry1="23" entry2="17" type="maplink">
        <subtype name="compound" value="37"/>
    </relation>
    <relation entry1="23" entry2="12" type="maplink">
        <subtype name="compound" value="37"/>
    </relation>
    <relation entry1="79" entry2="76" type="maplink">
        <subtype name="compound" value="37"/>
    </relation>
    <relation entry1="79" entry2="17" type="maplink">
        <subtype name="compound" value="37"/>
    </relation>
    <relation entry1="79" entry2="12" type="maplink">
        <subtype name="compound" value="37"/>
    </relation>
    <relation entry1="24" entry2="76" type="maplink">
        <subtype name="compound" value="37"/>
    </relation>
    <relation entry1="24" entry2="17" type="maplink">
        <subtype name="compound" value="37"/>
    </relation>
    <relation entry1="24" entry2="12" type="maplink">
        <subtype name="compound" value="37"/>
    </relation>
    <relation entry1="76" entry2="17" type="ECrel">
        <subtype name="compound" value="37"/>
    </relation>
    <relation entry1="76" entry2="12" type="ECrel">
        <subtype name="compound" value="37"/>
    </relation>
    <relation entry1="20" entry2="18" type="maplink">
        <subtype name="compound" value="35"/>
    </relation>
    <relation entry1="20" entry2="12" type="maplink">
        <subtype name="compound" value="35"/>
    </relation>
    <relation entry1="20" entry2="17" type="maplink">
        <subtype name="compound" value="35"/>
    </relation>
    <relation entry1="20" entry2="19" type="maplink">
        <subtype name="compound" value="35"/>
    </relation>
    <relation entry1="20" entry2="92" type="maplink">
        <subtype name="compound" value="35"/>
    </relation>
    <relation entry1="30" entry2="18" type="maplink">
        <subtype name="compound" value="35"/>
    </relation>
    <relation entry1="30" entry2="12" type="maplink">
        <subtype name="compound" value="35"/>
    </relation>
    <relation entry1="30" entry2="17" type="maplink">
        <subtype name="compound" value="35"/>
    </relation>
    <relation entry1="30" entry2="19" type="maplink">
        <subtype name="compound" value="35"/>
    </relation>
    <relation entry1="30" entry2="92" type="maplink">
        <subtype name="compound" value="35"/>
    </relation>
    <relation entry1="18" entry2="12" type="ECrel">
        <subtype name="compound" value="35"/>
    </relation>
    <relation entry1="18" entry2="17" type="ECrel">
        <subtype name="compound" value="35"/>
    </relation>
    <relation entry1="18" entry2="19" type="ECrel">
        <subtype name="compound" value="35"/>
    </relation>
    <relation entry1="18" entry2="92" type="ECrel">
        <subtype name="compound" value="35"/>
    </relation>
    <relation entry1="12" entry2="19" type="ECrel">
        <subtype name="compound" value="35"/>
    </relation>
    <relation entry1="12" entry2="92" type="ECrel">
        <subtype name="compound" value="35"/>
    </relation>
    <relation entry1="17" entry2="19" type="ECrel">
        <subtype name="compound" value="35"/>
    </relation>
    <relation entry1="17" entry2="92" type="ECrel">
        <subtype name="compound" value="35"/>
    </relation>
    <relation entry1="19" entry2="92" type="ECrel">
        <subtype name="compound" value="35"/>
    </relation>
    <relation entry1="18" entry2="14" type="ECrel">
        <subtype name="compound" value="38"/>
    </relation>
    <relation entry1="14" entry2="28" type="maplink">
        <subtype name="compound" value="34"/>
    </relation>
    <relation entry1="14" entry2="31" type="maplink">
        <subtype name="compound" value="34"/>
    </relation>
    <relation entry1="14" entry2="13" type="ECrel">
        <subtype name="compound" value="34"/>
    </relation>
    <relation entry1="28" entry2="13" type="maplink">
        <subtype name="compound" value="34"/>
    </relation>
    <relation entry1="31" entry2="13" type="maplink">
        <subtype name="compound" value="34"/>
    </relation>
    <relation entry1="13" entry2="8" type="ECrel">
        <subtype name="compound" value="41"/>
    </relation>
    <relation entry1="13" entry2="7" type="ECrel">
        <subtype name="compound" value="41"/>
    </relation>
    <relation entry1="8" entry2="29" type="maplink">
        <subtype name="compound" value="47"/>
    </relation>
    <relation entry1="8" entry2="6" type="ECrel">
        <subtype name="compound" value="47"/>
    </relation>
    <relation entry1="7" entry2="29" type="maplink">
        <subtype name="compound" value="47"/>
    </relation>
    <relation entry1="7" entry2="6" type="ECrel">
        <subtype name="compound" value="47"/>
    </relation>
    <relation entry1="29" entry2="6" type="maplink">
        <subtype name="compound" value="47"/>
    </relation>
    <relation entry1="6" entry2="5" type="ECrel">
        <subtype name="compound" value="45"/>
    </relation>
    <relation entry1="6" entry2="3" type="ECrel">
        <subtype name="compound" value="46"/>
    </relation>
    <relation entry1="3" entry2="5" type="ECrel">
        <subtype name="compound" value="43"/>
    </relation>
    <relation entry1="4" entry2="32" type="maplink">
        <subtype name="compound" value="48"/>
    </relation>
    <relation entry1="4" entry2="26" type="maplink">
        <subtype name="compound" value="48"/>
    </relation>
    <relation entry1="4" entry2="25" type="maplink">
        <subtype name="compound" value="48"/>
    </relation>
    <relation entry1="4" entry2="10" type="ECrel">
        <subtype name="compound" value="48"/>
    </relation>
    <relation entry1="4" entry2="9" type="ECrel">
        <subtype name="compound" value="48"/>
    </relation>
    <relation entry1="32" entry2="10" type="maplink">
        <subtype name="compound" value="48"/>
    </relation>
    <relation entry1="32" entry2="9" type="maplink">
        <subtype name="compound" value="48"/>
    </relation>
    <relation entry1="26" entry2="10" type="maplink">
        <subtype name="compound" value="48"/>
    </relation>
    <relation entry1="26" entry2="9" type="maplink">
        <subtype name="compound" value="48"/>
    </relation>
    <relation entry1="25" entry2="10" type="maplink">
        <subtype name="compound" value="48"/>
    </relation>
    <relation entry1="25" entry2="9" type="maplink">
        <subtype name="compound" value="48"/>
    </relation>
    <relation entry1="10" entry2="9" type="ECrel">
        <subtype name="compound" value="48"/>
    </relation>
    <relation entry1="15" entry2="11" type="ECrel">
        <subtype name="compound" value="39"/>
    </relation>
    <relation entry1="15" entry2="10" type="ECrel">
        <subtype name="compound" value="39"/>
    </relation>
    <relation entry1="11" entry2="10" type="ECrel">
        <subtype name="compound" value="39"/>
    </relation>
    <relation entry1="17" entry2="16" type="ECrel">
        <subtype name="compound" value="42"/>
    </relation>
    <relation entry1="12" entry2="16" type="ECrel">
        <subtype name="compound" value="42"/>
    </relation>
    <relation entry1="72" entry2="69" type="ECrel">
        <subtype name="compound" value="70"/>
    </relation>
    <relation entry1="69" entry2="67" type="ECrel">
        <subtype name="compound" value="66"/>
    </relation>
    <relation entry1="76" entry2="69" type="ECrel">
        <subtype name="compound" value="74"/>
    </relation>
    <reaction name="rn:R07618" type="reversible">
        <substrate name="cpd:C15973"/>
        <product name="cpd:C15972"/>
    </reaction>
    <reaction name="rn:R00621" type="irreversible">
        <substrate name="cpd:C00068"/>
        <substrate name="cpd:C00026"/>
        <product name="cpd:C05381"/>
    </reaction>
    <reaction name="rn:R03316" type="irreversible">
        <substrate name="cpd:C15972"/>
        <substrate name="cpd:C05381"/>
        <product name="cpd:C00068"/>
        <product name="cpd:C16254"/>
    </reaction>
    <reaction name="rn:R02570" type="reversible">
        <substrate name="cpd:C15973"/>
        <substrate name="cpd:C00091"/>
        <product name="cpd:C16254"/>
    </reaction>
    <reaction name="rn:R00405" type="reversible">
        <substrate name="cpd:C00042"/>
        <product name="cpd:C00091"/>
    </reaction>
    <reaction name="rn:R00432" type="reversible">
        <substrate name="cpd:C00042"/>
        <product name="cpd:C00091"/>
    </reaction>
    <reaction name="rn:R00727" type="reversible">
        <substrate name="cpd:C00042"/>
        <product name="cpd:C00091"/>
    </reaction>
    <reaction name="rn:R00268" type="reversible">
        <substrate name="cpd:C05379"/>
        <product name="cpd:C00026"/>
    </reaction>
    <reaction name="rn:R00709" type="reversible">
        <substrate name="cpd:C00311"/>
        <product name="cpd:C00026"/>
    </reaction>
    <reaction name="rn:R01899" type="reversible">
        <substrate name="cpd:C00311"/>
        <product name="cpd:C05379"/>
    </reaction>
    <reaction name="rn:R00352" type="irreversible">
        <substrate name="cpd:C00036"/>
        <substrate name="cpd:C00024"/>
        <product name="cpd:C00158"/>
        <product name="cpd:C00010"/>
    </reaction>
    <reaction name="rn:R02164" type="reversible">
        <substrate name="cpd:C00042"/>
        <product name="cpd:C00122"/>
    </reaction>
    <reaction name="rn:R01082" type="reversible">
        <substrate name="cpd:C00149"/>
        <product name="cpd:C00122"/>
    </reaction>
    <reaction name="rn:R01900" type="reversible">
        <substrate name="cpd:C00417"/>
        <product name="cpd:C00311"/>
    </reaction>
    <reaction name="rn:R01325" type="reversible">
        <substrate name="cpd:C00158"/>
        <product name="cpd:C00417"/>
    </reaction>
    <reaction name="rn:R00351" type="irreversible">
        <substrate name="cpd:C00036"/>
        <substrate name="cpd:C00024"/>
        <product name="cpd:C00158"/>
        <product name="cpd:C00010"/>
    </reaction>
    <reaction name="rn:R00342" type="reversible">
        <substrate name="cpd:C00149"/>
        <product name="cpd:C00036"/>
    </reaction>
    <reaction name="rn:R00344" type="irreversible">
        <substrate name="cpd:C00022"/>
        <product name="cpd:C00036"/>
    </reaction>
    <reaction name="rn:R00014" type="irreversible">
        <substrate name="cpd:C00068"/>
        <substrate name="cpd:C00022"/>
        <product name="cpd:C05125"/>
    </reaction>
    <reaction name="rn:R03270" type="irreversible">
        <substrate name="cpd:C15972"/>
        <substrate name="cpd:C05125"/>
        <product name="cpd:C00068"/>
        <product name="cpd:C16255"/>
    </reaction>
    <reaction name="rn:R02569" type="reversible">
        <substrate name="cpd:C15973"/>
        <substrate name="cpd:C00024"/>
        <product name="cpd:C16255"/>
    </reaction>
    <reaction name="rn:R00431" type="irreversible">
        <substrate name="cpd:C00036"/>
        <product name="cpd:C00074"/>
    </reaction>
    <reaction name="rn:R00726" type="irreversible">
        <substrate name="cpd:C00036"/>
        <product name="cpd:C00074"/>
    </reaction>
</pathway>
