# Supplementary material for: KEGGconverter: a tool for the in-silico modelling of metabolic networks of the KEGG Pathways database
Source: BMC Bioinformatics. 2009 Oct 8;10:324. doi: 10.1186/1471-2105-10-324 (PMC2764712; doi:10.1186/1471-2105-10-324)
Supplement: Additional file 2 — Case study files. Input: 6 KGML Pathway files: Glycolysis/Gluconeogenesis - hsa00010.xml, Citrate cycle (TCA cycle) - hsa00020.xml, Pentose phosphate pathway - hsa00030.xml, Fatty acid biosynthesis - hsa00061.xml, Fatty acid metabolism - hsa00071.xml, Urea cycle and metabolism of amino groups - hsa00220.xml. Output from KEGGconverter: the initial merged KGML file: mergedKEGG.xml, SBML converted model: sbml_mergedKEGGconverter.xml, SBML converted model with default kinetics: sbml_mergedKEGGconverterKinetics.xml, a circular layout diagram of the resulted model from CellDesigner: CaseStudyFinalDiagram.pdf. [file 1471-2105-10-324-S2.ZIP › File1/hsa00030.xml]

<?xml version="1.0"?>
<!DOCTYPE pathway SYSTEM "http://www.genome.jp/kegg/xml/KGML_v0.6.1_.dtd">
<!-- Creation date: Jan 15 2009 02:35:55 +0900 (JST) -->
<pathway name="path:hsa00030" org="hsa" number="00030"
         title="Pentose phosphate pathway"
         image="http://www.genome.jp/kegg/pathway/hsa/hsa00030.gif"
         link="http://www.genome.jp/dbget-bin/show_pathway?hsa00030">
    <entry id="1" name="cpd:C01151" type="compound"
        link="http://www.genome.jp/dbget-bin/www_bget?compound+C01151">
        <graphics name="C01151" fgcolor="#000000" bgcolor="#FFFFFF"
             type="circle" x="712" y="562" width="8" height="8"/>
    </entry>
    <entry id="2" name="ko:K05774" type="ortholog">
        <graphics name="K05774" fgcolor="#000000" bgcolor="#FFFFFF"
             type="rectangle" x="648" y="563" width="46" height="17"/>
    </entry>
    <entry id="3" name="cpd:C00668" type="compound"
        link="http://www.genome.jp/dbget-bin/www_bget?compound+C00668">
        <graphics name="C00668" fgcolor="#000000" bgcolor="#FFFFFF"
             type="circle" x="221" y="313" width="8" height="8"/>
    </entry>
    <entry id="4" name="hsa:2821" type="gene" reaction="rn:R02739"
        link="http://www.genome.jp/dbget-bin/www_bget?hsa+2821">
        <graphics name="GPI" fgcolor="#000000" bgcolor="#BFFFBF"
             type="rectangle" x="278" y="313" width="46" height="17"/>
    </entry>
    <entry id="5" name="cpd:C00118" type="compound"
        link="http://www.genome.jp/dbget-bin/www_bget?compound+C00118">
        <graphics name="C00118" fgcolor="#000000" bgcolor="#FFFFFF"
             type="circle" x="839" y="313" width="8" height="8"/>
    </entry>
    <entry id="6" name="cpd:C00022" type="compound"
        link="http://www.genome.jp/dbget-bin/www_bget?compound+C00022">
        <graphics name="C00022" fgcolor="#000000" bgcolor="#FFFFFF"
             type="circle" x="810" y="238" width="8" height="8"/>
    </entry>
    <entry id="7" name="ko:K01625" type="ortholog">
        <graphics name="K01625" fgcolor="#000000" bgcolor="#FFFFFF"
             type="rectangle" x="772" y="302" width="46" height="17"/>
    </entry>
    <entry id="8" name="path:hsa00010" type="map"
        link="http://www.genome.jp/kegg/pathway/hsa/hsa00010.html">
        <graphics name="Glycolysis / Gluconeogenesis" fgcolor="#000000" bgcolor="#FFFFFF"
             type="roundrectangle" x="1014" y="237" width="68" height="26"/>
    </entry>
    <entry id="9" name="hsa:64080" type="gene" reaction="rn:R02750"
        link="http://www.genome.jp/dbget-bin/www_bget?hsa+64080">
        <graphics name="RBKS" fgcolor="#000000" bgcolor="#BFFFBF"
             type="rectangle" x="421" y="621" width="46" height="17"/>
    </entry>
    <entry id="10" name="ko:K01839" type="ortholog">
        <graphics name="K01839" fgcolor="#000000" bgcolor="#FFFFFF"
             type="rectangle" x="422" y="653" width="46" height="17"/>
    </entry>
    <entry id="11" name="hsa:51071" type="gene" reaction="rn:R01066"
        link="http://www.genome.jp/dbget-bin/www_bget?hsa+51071">
        <graphics name="DERA" fgcolor="#000000" bgcolor="#BFFFBF"
             type="rectangle" x="282" y="653" width="46" height="17"/>
    </entry>
    <entry id="12" name="hsa:221823 hsa:5631 hsa:5634" type="gene" reaction="rn:R01049"
        link="http://www.genome.jp/dbget-bin/www_bget?hsa+221823+5631+5634">
        <graphics name="PRPS1L1..." fgcolor="#000000" bgcolor="#BFFFBF"
             type="rectangle" x="549" y="525" width="46" height="17"/>
    </entry>
    <entry id="13" name="ko:K01839" type="ortholog">
        <graphics name="K01839" fgcolor="#000000" bgcolor="#FFFFFF"
             type="rectangle" x="648" y="499" width="46" height="17"/>
    </entry>
    <entry id="14" name="hsa:64080" type="gene" reaction="rn:R01051"
        link="http://www.genome.jp/dbget-bin/www_bget?hsa+64080">
        <graphics name="RBKS" fgcolor="#000000" bgcolor="#BFFFBF"
             type="rectangle" x="648" y="478" width="46" height="17"/>
    </entry>
    <entry id="15" name="hsa:7086 hsa:8277 hsa:84076" type="gene" reaction="rn:R01641"
        link="http://www.genome.jp/dbget-bin/www_bget?hsa+7086+8277+84076">
        <graphics name="TKT..." fgcolor="#000000" bgcolor="#BFFFBF"
             type="rectangle" x="440" y="518" width="46" height="17"/>
    </entry>
    <entry id="16" name="hsa:22934" type="gene" reaction="rn:R01056"
        link="http://www.genome.jp/dbget-bin/www_bget?hsa+22934">
        <graphics name="RPIA" fgcolor="#000000" bgcolor="#BFFFBF"
             type="rectangle" x="551" y="443" width="46" height="17"/>
    </entry>
    <entry id="17" name="hsa:6120" type="gene" reaction="rn:R01529"
        link="http://www.genome.jp/dbget-bin/www_bget?hsa+6120">
        <graphics name="RPE" fgcolor="#000000" bgcolor="#BFFFBF"
             type="rectangle" x="496" y="405" width="46" height="17"/>
    </entry>
    <entry id="18" name="hsa:7086 hsa:8277 hsa:84076" type="gene" reaction="rn:R01830"
        link="http://www.genome.jp/dbget-bin/www_bget?hsa+7086+8277+84076">
        <graphics name="TKT..." fgcolor="#000000" bgcolor="#BFFFBF"
             type="rectangle" x="325" y="405" width="46" height="17"/>
    </entry>
    <entry id="19" name="hsa:226 hsa:229 hsa:230" type="gene" reaction="rn:R01070"
        link="http://www.genome.jp/dbget-bin/www_bget?hsa+226+229+230">
        <graphics name="ALDOA..." fgcolor="#000000" bgcolor="#BFFFBF"
             type="rectangle" x="220" y="520" width="46" height="17"/>
    </entry>
    <entry id="20" name="hsa:5211 hsa:5213 hsa:5214" type="gene" reaction="rn:R04779"
        link="http://www.genome.jp/dbget-bin/www_bget?hsa+5211+5213+5214">
        <graphics name="PFKL..." fgcolor="#000000" bgcolor="#BFFFBF"
             type="rectangle" x="221" y="444" width="46" height="17"/>
    </entry>
    <entry id="21" name="hsa:2203 hsa:8789" type="gene" reaction="rn:R04780"
        link="http://www.genome.jp/dbget-bin/www_bget?hsa+2203+8789">
        <graphics name="FBP1..." fgcolor="#000000" bgcolor="#BFFFBF"
             type="rectangle" x="170" y="444" width="46" height="17"/>
    </entry>
    <entry id="22" name="hsa:2821" type="gene" reaction="rn:R02740"
        link="http://www.genome.jp/dbget-bin/www_bget?hsa+2821">
        <graphics name="GPI" fgcolor="#000000" bgcolor="#BFFFBF"
             type="rectangle" x="220" y="358" width="46" height="17"/>
    </entry>
    <entry id="23" name="ko:K00032" type="ortholog">
        <graphics name="K00032" fgcolor="#000000" bgcolor="#FFFFFF"
             type="rectangle" x="509" y="286" width="46" height="17"/>
    </entry>
    <entry id="24" name="ko:K11441" type="ortholog">
        <graphics name="K11441" fgcolor="#000000" bgcolor="#FFFFFF"
             type="rectangle" x="470" y="250" width="46" height="17"/>
    </entry>
    <entry id="25" name="hsa:5226" type="gene" reaction="rn:R01528"
        link="http://www.genome.jp/dbget-bin/www_bget?hsa+5226">
        <graphics name="PGD" fgcolor="#000000" bgcolor="#BFFFBF"
             type="rectangle" x="549" y="359" width="46" height="17"/>
    </entry>
    <entry id="26" name="hsa:25796 hsa:9563" type="gene" reaction="rn:R02035"
        link="http://www.genome.jp/dbget-bin/www_bget?hsa+25796+9563">
        <graphics name="PGLS..." fgcolor="#000000" bgcolor="#BFFFBF"
             type="rectangle" x="492" y="313" width="46" height="17"/>
    </entry>
    <entry id="27" name="hsa:2539" type="gene" reaction="rn:R02736"
        link="http://www.genome.jp/dbget-bin/www_bget?hsa+2539">
        <graphics name="G6PD" fgcolor="#000000" bgcolor="#BFFFBF"
             type="rectangle" x="385" y="312" width="46" height="17"/>
    </entry>
    <entry id="29" name="ko:K00874" type="ortholog">
        <graphics name="K00874" fgcolor="#000000" bgcolor="#FFFFFF"
             type="rectangle" x="711" y="226" width="46" height="17"/>
    </entry>
    <entry id="30" name="ko:K01690" type="ortholog">
        <graphics name="K01690" fgcolor="#000000" bgcolor="#FFFFFF"
             type="rectangle" x="628" y="313" width="46" height="17"/>
    </entry>
    <entry id="31" name="ko:K00851" type="ortholog">
        <graphics name="K00851" fgcolor="#000000" bgcolor="#FFFFFF"
             type="rectangle" x="552" y="226" width="46" height="17"/>
    </entry>
    <entry id="32" name="ko:K05308" type="ortholog">
        <graphics name="K05308" fgcolor="#000000" bgcolor="#FFFFFF"
             type="rectangle" x="628" y="165" width="46" height="17"/>
    </entry>
    <entry id="33" name="ko:K01053" type="ortholog">
        <graphics name="K01053" fgcolor="#000000" bgcolor="#FFFFFF"
             type="rectangle" x="441" y="165" width="46" height="17"/>
    </entry>
    <entry id="34" name="ko:K00117" type="ortholog">
        <graphics name="K00117" fgcolor="#000000" bgcolor="#FFFFFF"
             type="rectangle" x="287" y="223" width="46" height="17"/>
    </entry>
    <entry id="35" name="ko:K00115" type="ortholog">
        <graphics name="K00115" fgcolor="#000000" bgcolor="#FFFFFF"
             type="rectangle" x="287" y="202" width="46" height="17"/>
    </entry>
    <entry id="37" name="hsa:9563" type="gene" reaction="rn:R01520 rn:R01521"
        link="http://www.genome.jp/dbget-bin/www_bget?hsa+9563">
        <graphics name="H6PD" fgcolor="#000000" bgcolor="#BFFFBF"
             type="rectangle" x="287" y="134" width="46" height="17"/>
    </entry>
    <entry id="38" name="path:hsa00010" type="map"
        link="http://www.genome.jp/kegg/pathway/hsa/hsa00010.html">
        <graphics name="Glycolysis / Gluconeogenesis" fgcolor="#000000" bgcolor="#FFFFFF"
             type="roundrectangle" x="70" y="436" width="64" height="276"/>
    </entry>
    <entry id="39" name="path:hsa00040" type="map"
        link="http://www.genome.jp/kegg/pathway/hsa/hsa00040.html">
        <graphics name="Pentose and glucuronate interconversions" fgcolor="#000000" bgcolor="#FFFFFF"
             type="roundrectangle" x="449" y="366" width="136" height="34"/>
    </entry>
    <entry id="40" name="path:hsa00230" type="map"
        link="http://www.genome.jp/kegg/pathway/hsa/hsa00230.html">
        <graphics name="Purine metabolism" fgcolor="#000000" bgcolor="#FFFFFF"
             type="roundrectangle" x="654" y="603" width="73" height="32"/>
    </entry>
    <entry id="41" name="path:hsa00030" type="map"
        link="http://www.genome.jp/dbget-bin/get_linkdb?pathway+hsa00030">
        <graphics name="TITLE:Pentose phosphate pathway" fgcolor="#000000" bgcolor="#FFFFFF"
             type="roundrectangle" x="184" y="67" width="249" height="25"/>
    </entry>
    <entry id="42" name="path:hsa00680" type="map"
        link="http://www.genome.jp/kegg/pathway/hsa/hsa00680.html">
        <graphics name="Methane metabolism" fgcolor="#000000" bgcolor="#FFFFFF"
             type="roundrectangle" x="689" y="404" width="73" height="34"/>
    </entry>
    <entry id="43" name="path:hsa00240" type="map"
        link="http://www.genome.jp/kegg/pathway/hsa/hsa00240.html">
        <graphics name="Pyrimidine metabolism" fgcolor="#000000" bgcolor="#FFFFFF"
             type="roundrectangle" x="654" y="638" width="73" height="32"/>
    </entry>
    <entry id="44" name="path:hsa00340" type="map"
        link="http://www.genome.jp/kegg/pathway/hsa/hsa00340.html">
        <graphics name="Histidine metabolism" fgcolor="#000000" bgcolor="#FFFFFF"
             type="roundrectangle" x="655" y="673" width="73" height="32"/>
    </entry>
    <entry id="46" name="ko:K06151 ko:K06152" type="ortholog">
        <graphics name="K06151..." fgcolor="#000000" bgcolor="#FFFFFF"
             type="rectangle" x="445" y="194" width="46" height="17"/>
    </entry>
    <entry id="47" name="hsa:6888" type="gene" reaction="rn:R01827"
        link="http://www.genome.jp/dbget-bin/www_bget?hsa+6888">
        <graphics name="TALDO1" fgcolor="#000000" bgcolor="#BFFFBF"
             type="rectangle" x="384" y="484" width="46" height="17"/>
    </entry>
    <entry id="48" name="hsa:5236 hsa:5238" type="gene" reaction="rn:R01057"
        link="http://www.genome.jp/dbget-bin/www_bget?hsa+5236+5238">
        <graphics name="PGM1..." fgcolor="#000000" bgcolor="#BFFFBF"
             type="rectangle" x="648" y="520" width="46" height="17"/>
    </entry>
    <entry id="49" name="cpd:C00257" type="compound"
        link="http://www.genome.jp/dbget-bin/www_bget?compound+C00257">
        <graphics name="C00257" fgcolor="#000000" bgcolor="#FFFFFF"
             type="circle" x="552" y="165" width="8" height="8"/>
    </entry>
    <entry id="50" name="cpd:C00198" type="compound"
        link="http://www.genome.jp/dbget-bin/www_bget?compound+C00198">
        <graphics name="C00198" fgcolor="#000000" bgcolor="#FFFFFF"
             type="circle" x="351" y="165" width="8" height="8"/>
    </entry>
    <entry id="51" name="cpd:C00031" type="compound"
        link="http://www.genome.jp/dbget-bin/www_bget?compound+C00031">
        <graphics name="C00031" fgcolor="#000000" bgcolor="#FFFFFF"
             type="circle" x="221" y="213" width="8" height="8"/>
    </entry>
    <entry id="52" name="cpd:C00221" type="compound"
        link="http://www.genome.jp/dbget-bin/www_bget?compound+C00221">
        <graphics name="C00221" fgcolor="#000000" bgcolor="#FFFFFF"
             type="circle" x="221" y="165" width="8" height="8"/>
    </entry>
    <entry id="53" name="cpd:C00345" type="compound"
        link="http://www.genome.jp/dbget-bin/www_bget?compound+C00345">
        <graphics name="C00345" fgcolor="#000000" bgcolor="#FFFFFF"
             type="circle" x="549" y="313" width="8" height="8"/>
    </entry>
    <entry id="54" name="cpd:C00204" type="compound"
        link="http://www.genome.jp/dbget-bin/www_bget?compound+C00204">
        <graphics name="C00204" fgcolor="#000000" bgcolor="#FFFFFF"
             type="circle" x="712" y="165" width="8" height="8"/>
    </entry>
    <entry id="55" name="cpd:C03752" type="compound"
        link="http://www.genome.jp/dbget-bin/www_bget?compound+C03752">
        <graphics name="C03752" fgcolor="#000000" bgcolor="#FFFFFF"
             type="circle" x="709" y="94" width="8" height="8"/>
    </entry>
    <entry id="56" name="cpd:C04442" type="compound"
        link="http://www.genome.jp/dbget-bin/www_bget?compound+C04442">
        <graphics name="C04442" fgcolor="#000000" bgcolor="#FFFFFF"
             type="circle" x="712" y="313" width="8" height="8"/>
    </entry>
    <entry id="57" name="cpd:C00117" type="compound"
        link="http://www.genome.jp/dbget-bin/www_bget?compound+C00117">
        <graphics name="C00117" fgcolor="#000000" bgcolor="#FFFFFF"
             type="circle" x="549" y="479" width="8" height="8"/>
    </entry>
    <entry id="58" name="cpd:C00119" type="compound"
        link="http://www.genome.jp/dbget-bin/www_bget?compound+C00119">
        <graphics name="C00119" fgcolor="#000000" bgcolor="#FFFFFF"
             type="circle" x="549" y="562" width="8" height="8"/>
    </entry>
    <entry id="59" name="cpd:C00620" type="compound"
        link="http://www.genome.jp/dbget-bin/www_bget?compound+C00620">
        <graphics name="C00620" fgcolor="#000000" bgcolor="#FFFFFF"
             type="circle" x="712" y="510" width="8" height="8"/>
    </entry>
    <entry id="60" name="cpd:C00121" type="compound"
        link="http://www.genome.jp/dbget-bin/www_bget?compound+C00121">
        <graphics name="C00121" fgcolor="#000000" bgcolor="#FFFFFF"
             type="circle" x="712" y="479" width="8" height="8"/>
    </entry>
    <entry id="61" name="cpd:C00199" type="compound"
        link="http://www.genome.jp/dbget-bin/www_bget?compound+C00199">
        <graphics name="C00199" fgcolor="#000000" bgcolor="#FFFFFF"
             type="circle" x="549" y="405" width="8" height="8"/>
    </entry>
    <entry id="62" name="cpd:C00279" type="compound"
        link="http://www.genome.jp/dbget-bin/www_bget?compound+C00279">
        <graphics name="C00279" fgcolor="#000000" bgcolor="#FFFFFF"
             type="circle" x="383" y="436" width="8" height="8"/>
    </entry>
    <entry id="63" name="cpd:C01218" type="compound"
        link="http://www.genome.jp/dbget-bin/www_bget?compound+C01218">
        <graphics name="C01218" fgcolor="#000000" bgcolor="#FFFFFF"
             type="circle" x="470" y="286" width="8" height="8"/>
    </entry>
    <entry id="64" name="cpd:C05382" type="compound"
        link="http://www.genome.jp/dbget-bin/www_bget?compound+C05382">
        <graphics name="C05382" fgcolor="#000000" bgcolor="#FFFFFF"
             type="circle" x="383" y="543" width="8" height="8"/>
    </entry>
    <entry id="65" name="cpd:C01801" type="compound"
        link="http://www.genome.jp/dbget-bin/www_bget?compound+C01801">
        <graphics name="C01801" fgcolor="#000000" bgcolor="#FFFFFF"
             type="circle" x="485" y="622" width="8" height="8"/>
    </entry>
    <entry id="66" name="cpd:C00673" type="compound"
        link="http://www.genome.jp/dbget-bin/www_bget?compound+C00673">
        <graphics name="C00673" fgcolor="#000000" bgcolor="#FFFFFF"
             type="circle" x="351" y="653" width="8" height="8"/>
    </entry>
    <entry id="67" name="cpd:C00118" type="compound"
        link="http://www.genome.jp/dbget-bin/www_bget?compound+C00118">
        <graphics name="C00118" fgcolor="#000000" bgcolor="#FFFFFF"
             type="circle" x="221" y="561" width="8" height="8"/>
    </entry>
    <entry id="68" name="cpd:C05378" type="compound"
        link="http://www.genome.jp/dbget-bin/www_bget?compound+C05378">
        <graphics name="C05378" fgcolor="#000000" bgcolor="#FFFFFF"
             type="circle" x="221" y="482" width="8" height="8"/>
    </entry>
    <entry id="69" name="cpd:C01172" type="compound"
        link="http://www.genome.jp/dbget-bin/www_bget?compound+C01172">
        <graphics name="C01172" fgcolor="#000000" bgcolor="#FFFFFF"
             type="circle" x="333" y="313" width="8" height="8"/>
    </entry>
    <entry id="70" name="cpd:C01236" type="compound"
        link="http://www.genome.jp/dbget-bin/www_bget?compound+C01236">
        <graphics name="C01236" fgcolor="#000000" bgcolor="#FFFFFF"
             type="circle" x="444" y="313" width="8" height="8"/>
    </entry>
    <entry id="71" name="cpd:C00629" type="compound"
        link="http://www.genome.jp/dbget-bin/www_bget?compound+C00629">
        <graphics name="C00629" fgcolor="#000000" bgcolor="#FFFFFF"
             type="circle" x="470" y="225" width="8" height="8"/>
    </entry>
    <entry id="72" name="cpd:C05345" type="compound"
        link="http://www.genome.jp/dbget-bin/www_bget?compound+C05345">
        <graphics name="C05345" fgcolor="#000000" bgcolor="#FFFFFF"
             type="circle" x="221" y="405" width="8" height="8"/>
    </entry>
    <entry id="73" name="cpd:C00672" type="compound"
        link="http://www.genome.jp/dbget-bin/www_bget?compound+C00672">
        <graphics name="C00672" fgcolor="#000000" bgcolor="#FFFFFF"
             type="circle" x="485" y="653" width="8" height="8"/>
    </entry>
    <entry id="110" name="path:hsa00530" type="map"
        link="http://www.genome.jp/kegg/pathway/hsa/hsa00530.html">
        <graphics name="Aminosugars metabolism" fgcolor="#000000" bgcolor="#FFFFFF"
             type="roundrectangle" x="604" y="92" width="83" height="34"/>
    </entry>
    <entry id="113" name="ko:K11395" type="ortholog">
        <graphics name="K11395" fgcolor="#000000" bgcolor="#FFFFFF"
             type="rectangle" x="770" y="164" width="46" height="17"/>
    </entry>
    <entry id="114" name="cpd:C00577" type="compound"
        link="http://www.genome.jp/dbget-bin/www_bget?compound+C00577">
        <graphics name="C00577" fgcolor="#000000" bgcolor="#FFFFFF"
             type="circle" x="839" y="165" width="8" height="8"/>
    </entry>
    <entry id="116" name="ko:K03738" type="ortholog">
        <graphics name="K03738" fgcolor="#000000" bgcolor="#FFFFFF"
             type="rectangle" x="876" y="165" width="46" height="17"/>
    </entry>
    <entry id="117" name="cpd:C00258" type="compound"
        link="http://www.genome.jp/dbget-bin/www_bget?compound+C00258">
        <graphics name="C00258" fgcolor="#000000" bgcolor="#FFFFFF"
             type="circle" x="927" y="165" width="8" height="8"/>
    </entry>
    <entry id="119" name="ko:K11529" type="ortholog">
        <graphics name="K11529" fgcolor="#000000" bgcolor="#FFFFFF"
             type="rectangle" x="966" y="165" width="46" height="17"/>
    </entry>
    <entry id="120" name="cpd:C00631" type="compound"
        link="http://www.genome.jp/dbget-bin/www_bget?compound+C00631">
        <graphics name="C00631" fgcolor="#000000" bgcolor="#FFFFFF"
             type="circle" x="1014" y="165" width="8" height="8"/>
    </entry>
    <entry id="121" name="path:hsa00040" type="map"
        link="http://www.genome.jp/kegg/pathway/hsa/hsa00040.html">
        <graphics name="Pentose and glucuronate interconversions" fgcolor="#000000" bgcolor="#FFFFFF"
             type="roundrectangle" x="814" y="128" width="95" height="45"/>
    </entry>
    <entry id="123" name="ko:K11395" type="ortholog">
        <graphics name="K11395" fgcolor="#000000" bgcolor="#FFFFFF"
             type="rectangle" x="772" y="323" width="46" height="17"/>
    </entry>
    <entry id="124" name="ko:K00090" type="ortholog">
        <graphics name="K00090" fgcolor="#000000" bgcolor="#FFFFFF"
             type="rectangle" x="495" y="194" width="46" height="17"/>
    </entry>
    <entry id="126" name="cpd:C00231" type="compound"
        link="http://www.genome.jp/dbget-bin/www_bget?compound+C00231">
        <graphics name="C00231" fgcolor="#000000" bgcolor="#FFFFFF"
             type="circle" x="442" y="405" width="8" height="8"/>
    </entry>
    <entry id="129" name="ko:K01621" type="ortholog">
        <graphics name="K01621" fgcolor="#000000" bgcolor="#FFFFFF"
             type="rectangle" x="283" y="597" width="46" height="17"/>
    </entry>
    <entry id="130" name="cpd:C00231" type="compound"
        link="http://www.genome.jp/dbget-bin/www_bget?compound+C00231">
        <graphics name="C00231" fgcolor="#000000" bgcolor="#FFFFFF"
             type="circle" x="351" y="597" width="8" height="8"/>
    </entry>
    <relation entry1="25" entry2="26" type="ECrel">
        <subtype name="compound" value="53"/>
    </relation>
    <relation entry1="26" entry2="27" type="ECrel">
        <subtype name="compound" value="70"/>
    </relation>
    <relation entry1="4" entry2="27" type="ECrel">
        <subtype name="compound" value="69"/>
    </relation>
    <relation entry1="17" entry2="25" type="ECrel">
        <subtype name="compound" value="61"/>
    </relation>
    <relation entry1="16" entry2="25" type="ECrel">
        <subtype name="compound" value="61"/>
    </relation>
    <relation entry1="16" entry2="17" type="ECrel">
        <subtype name="compound" value="61"/>
    </relation>
    <relation entry1="15" entry2="16" type="ECrel">
        <subtype name="compound" value="57"/>
    </relation>
    <relation entry1="14" entry2="16" type="ECrel">
        <subtype name="compound" value="57"/>
    </relation>
    <relation entry1="16" entry2="48" type="ECrel">
        <subtype name="compound" value="57"/>
    </relation>
    <relation entry1="12" entry2="16" type="ECrel">
        <subtype name="compound" value="57"/>
    </relation>
    <relation entry1="14" entry2="15" type="ECrel">
        <subtype name="compound" value="57"/>
    </relation>
    <relation entry1="15" entry2="48" type="ECrel">
        <subtype name="compound" value="57"/>
    </relation>
    <relation entry1="12" entry2="15" type="ECrel">
        <subtype name="compound" value="57"/>
    </relation>
    <relation entry1="14" entry2="48" type="ECrel">
        <subtype name="compound" value="57"/>
    </relation>
    <relation entry1="12" entry2="14" type="ECrel">
        <subtype name="compound" value="57"/>
    </relation>
    <relation entry1="12" entry2="48" type="ECrel">
        <subtype name="compound" value="57"/>
    </relation>
    <relation entry1="15" entry2="47" type="ECrel">
        <subtype name="compound" value="64"/>
    </relation>
    <relation entry1="18" entry2="47" type="ECrel">
        <subtype name="compound" value="62"/>
    </relation>
    <relation entry1="18" entry2="22" type="ECrel">
        <subtype name="compound" value="72"/>
    </relation>
    <relation entry1="20" entry2="22" type="ECrel">
        <subtype name="compound" value="72"/>
    </relation>
    <relation entry1="21" entry2="22" type="ECrel">
        <subtype name="compound" value="72"/>
    </relation>
    <relation entry1="18" entry2="20" type="ECrel">
        <subtype name="compound" value="72"/>
    </relation>
    <relation entry1="18" entry2="21" type="ECrel">
        <subtype name="compound" value="72"/>
    </relation>
    <relation entry1="19" entry2="20" type="ECrel">
        <subtype name="compound" value="68"/>
    </relation>
    <relation entry1="19" entry2="21" type="ECrel">
        <subtype name="compound" value="68"/>
    </relation>
    <relation entry1="18" entry2="19" type="ECrel">
        <subtype name="compound" value="67"/>
    </relation>
    <relation entry1="11" entry2="19" type="ECrel">
        <subtype name="compound" value="67"/>
    </relation>
    <relation entry1="11" entry2="18" type="ECrel">
        <subtype name="compound" value="67"/>
    </relation>
    <relation entry1="9" entry2="11" type="ECrel">
        <subtype name="compound" value="66"/>
    </relation>
    <relation entry1="4" entry2="38" type="maplink">
        <subtype name="compound" value="3"/>
    </relation>
    <relation entry1="22" entry2="38" type="maplink">
        <subtype name="compound" value="3"/>
    </relation>
    <relation entry1="25" entry2="42" type="maplink">
        <subtype name="compound" value="61"/>
    </relation>
    <relation entry1="17" entry2="42" type="maplink">
        <subtype name="compound" value="61"/>
    </relation>
    <relation entry1="16" entry2="42" type="maplink">
        <subtype name="compound" value="61"/>
    </relation>
    <relation entry1="12" entry2="40" type="maplink">
        <subtype name="compound" value="58"/>
    </relation>
    <relation entry1="12" entry2="44" type="maplink">
        <subtype name="compound" value="58"/>
    </relation>
    <relation entry1="12" entry2="43" type="maplink">
        <subtype name="compound" value="58"/>
    </relation>
    <relation entry1="19" entry2="38" type="maplink">
        <subtype name="compound" value="67"/>
    </relation>
    <relation entry1="18" entry2="38" type="maplink">
        <subtype name="compound" value="67"/>
    </relation>
    <relation entry1="11" entry2="38" type="maplink">
        <subtype name="compound" value="67"/>
    </relation>
    <relation entry1="38" entry2="37" type="maplink">
        <subtype name="compound" value="52"/>
    </relation>
    <relation entry1="21" entry2="47" type="ECrel">
        <subtype name="compound" value="72"/>
    </relation>
    <relation entry1="20" entry2="47" type="ECrel">
        <subtype name="compound" value="72"/>
    </relation>
    <relation entry1="18" entry2="47" type="ECrel">
        <subtype name="compound" value="72"/>
    </relation>
    <relation entry1="22" entry2="47" type="ECrel">
        <subtype name="compound" value="72"/>
    </relation>
    <relation entry1="18" entry2="17" type="ECrel">
        <subtype name="compound" value="126"/>
    </relation>
    <relation entry1="17" entry2="15" type="ECrel">
        <subtype name="compound" value="126"/>
    </relation>
    <relation entry1="19" entry2="15" type="ECrel">
        <subtype name="compound" value="67"/>
    </relation>
    <relation entry1="19" entry2="47" type="ECrel">
        <subtype name="compound" value="67"/>
    </relation>
    <relation entry1="11" entry2="15" type="ECrel">
        <subtype name="compound" value="67"/>
    </relation>
    <relation entry1="11" entry2="47" type="ECrel">
        <subtype name="compound" value="67"/>
    </relation>
    <relation entry1="38" entry2="15" type="maplink">
        <subtype name="compound" value="67"/>
    </relation>
    <relation entry1="38" entry2="47" type="maplink">
        <subtype name="compound" value="67"/>
    </relation>
    <relation entry1="15" entry2="47" type="ECrel">
        <subtype name="compound" value="67"/>
    </relation>
    <relation entry1="47" entry2="18" type="ECrel">
        <subtype name="compound" value="67"/>
    </relation>
    <reaction name="rn:R02739" type="reversible">
        <substrate name="cpd:C00668"/>
        <product name="cpd:C01172"/>
    </reaction>
    <reaction name="rn:R02750" type="reversible">
        <substrate name="cpd:C01801"/>
        <product name="cpd:C00673"/>
    </reaction>
    <reaction name="rn:R01066" type="reversible">
        <substrate name="cpd:C00673"/>
        <product name="cpd:C00118"/>
    </reaction>
    <reaction name="rn:R01049" type="reversible">
        <substrate name="cpd:C00117"/>
        <product name="cpd:C00119"/>
    </reaction>
    <reaction name="rn:R01051" type="reversible">
        <substrate name="cpd:C00121"/>
        <product name="cpd:C00117"/>
    </reaction>
    <reaction name="rn:R01641" type="reversible">
        <substrate name="cpd:C00118"/>
        <substrate name="cpd:C05382"/>
        <product name="cpd:C00231"/>
        <product name="cpd:C00117"/>
    </reaction>
    <reaction name="rn:R01056" type="reversible">
        <substrate name="cpd:C00117"/>
        <product name="cpd:C00199"/>
    </reaction>
    <reaction name="rn:R01529" type="reversible">
        <substrate name="cpd:C00199"/>
        <product name="cpd:C00231"/>
    </reaction>
    <reaction name="rn:R01830" type="reversible">
        <substrate name="cpd:C00118"/>
        <substrate name="cpd:C05345"/>
        <product name="cpd:C00279"/>
        <product name="cpd:C00231"/>
    </reaction>
    <reaction name="rn:R01070" type="reversible">
        <substrate name="cpd:C05378"/>
        <product name="cpd:C00118"/>
    </reaction>
    <reaction name="rn:R04779" type="irreversible">
        <substrate name="cpd:C05345"/>
        <product name="cpd:C05378"/>
    </reaction>
    <reaction name="rn:R04780" type="irreversible">
        <substrate name="cpd:C05378"/>
        <product name="cpd:C05345"/>
    </reaction>
    <reaction name="rn:R02740" type="reversible">
        <substrate name="cpd:C00668"/>
        <product name="cpd:C05345"/>
    </reaction>
    <reaction name="rn:R01528" type="irreversible">
        <substrate name="cpd:C00345"/>
        <product name="cpd:C00199"/>
    </reaction>
    <reaction name="rn:R02035" type="reversible">
        <substrate name="cpd:C01236"/>
        <product name="cpd:C00345"/>
    </reaction>
    <reaction name="rn:R02736" type="irreversible">
        <substrate name="cpd:C01172"/>
        <product name="cpd:C01236"/>
    </reaction>
    <reaction name="rn:R01520" type="reversible">
        <substrate name="cpd:C00221"/>
        <product name="cpd:C00198"/>
    </reaction>
    <reaction name="rn:R01521" type="reversible">
        <substrate name="cpd:C00221"/>
        <product name="cpd:C00198"/>
    </reaction>
    <reaction name="rn:R01827" type="reversible">
        <substrate name="cpd:C00118"/>
        <substrate name="cpd:C05382"/>
        <product name="cpd:C00279"/>
        <product name="cpd:C05345"/>
    </reaction>
    <reaction name="rn:R01057" type="reversible">
        <substrate name="cpd:C00620"/>
        <product name="cpd:C00117"/>
    </reaction>
</pathway>
