# Supplementary material for: KEGGconverter: a tool for the in-silico modelling of metabolic networks of the KEGG Pathways database
Source: BMC Bioinformatics. 2009 Oct 8;10:324. doi: 10.1186/1471-2105-10-324 (PMC2764712; doi:10.1186/1471-2105-10-324)
Supplement: Additional file 2 — Case study files. Input: 6 KGML Pathway files: Glycolysis/Gluconeogenesis - hsa00010.xml, Citrate cycle (TCA cycle) - hsa00020.xml, Pentose phosphate pathway - hsa00030.xml, Fatty acid biosynthesis - hsa00061.xml, Fatty acid metabolism - hsa00071.xml, Urea cycle and metabolism of amino groups - hsa00220.xml. Output from KEGGconverter: the initial merged KGML file: mergedKEGG.xml, SBML converted model: sbml_mergedKEGGconverter.xml, SBML converted model with default kinetics: sbml_mergedKEGGconverterKinetics.xml, a circular layout diagram of the resulted model from CellDesigner: CaseStudyFinalDiagram.pdf. [file 1471-2105-10-324-S2.ZIP › File1/hsa00061.xml]

<?xml version="1.0"?>
<!DOCTYPE pathway SYSTEM "http://www.genome.jp/kegg/xml/KGML_v0.6.1_.dtd">
<!-- Creation date: Jan 21 2009 01:16:07 +0900 (JST) -->
<pathway name="path:hsa00061" org="hsa" number="00061"
         title="Fatty acid biosynthesis"
         image="http://www.genome.jp/kegg/pathway/hsa/hsa00061.gif"
         link="http://www.genome.jp/dbget-bin/show_pathway?hsa00061">
    <entry id="1" name="ko:K02371" type="ortholog">
        <graphics name="K02371" fgcolor="#000000" bgcolor="#FFFFFF"
             type="rectangle" x="1002" y="595" width="46" height="17"/>
    </entry>
    <entry id="2" name="ko:K02371" type="ortholog">
        <graphics name="K02371" fgcolor="#000000" bgcolor="#FFFFFF"
             type="rectangle" x="860" y="595" width="46" height="17"/>
    </entry>
    <entry id="3" name="ko:K02371" type="ortholog">
        <graphics name="K02371" fgcolor="#000000" bgcolor="#FFFFFF"
             type="rectangle" x="719" y="595" width="46" height="17"/>
    </entry>
    <entry id="4" name="ko:K02371" type="ortholog">
        <graphics name="K02371" fgcolor="#000000" bgcolor="#FFFFFF"
             type="rectangle" x="577" y="595" width="46" height="17"/>
    </entry>
    <entry id="5" name="ko:K02371" type="ortholog">
        <graphics name="K02371" fgcolor="#000000" bgcolor="#FFFFFF"
             type="rectangle" x="435" y="595" width="46" height="17"/>
    </entry>
    <entry id="6" name="ko:K02371" type="ortholog">
        <graphics name="K02371" fgcolor="#000000" bgcolor="#FFFFFF"
             type="rectangle" x="293" y="595" width="46" height="17"/>
    </entry>
    <entry id="7" name="ko:K10780" type="ortholog">
        <graphics name="K10780" fgcolor="#000000" bgcolor="#FFFFFF"
             type="rectangle" x="152" y="614" width="46" height="17"/>
    </entry>
    <entry id="8" name="cpd:C04088" type="compound"
        link="http://www.genome.jp/dbget-bin/www_bget?compound+C04088">
        <graphics name="C04088" fgcolor="#000000" bgcolor="#FFFFFF"
             type="circle" x="1204" y="641" width="8" height="8"/>
    </entry>
    <entry id="9" name="cpd:C16221" type="compound"
        link="http://www.genome.jp/dbget-bin/www_bget?compound+C16221">
        <graphics name="C16221" fgcolor="#000000" bgcolor="#FFFFFF"
             type="circle" x="1204" y="549" width="8" height="8"/>
    </entry>
    <entry id="10" name="cpd:C16220" type="compound"
        link="http://www.genome.jp/dbget-bin/www_bget?compound+C16220">
        <graphics name="C16220" fgcolor="#000000" bgcolor="#FFFFFF"
             type="circle" x="1204" y="458" width="8" height="8"/>
    </entry>
    <entry id="11" name="cpd:C16219" type="compound"
        link="http://www.genome.jp/dbget-bin/www_bget?compound+C16219">
        <graphics name="C16219" fgcolor="#000000" bgcolor="#FFFFFF"
             type="circle" x="1204" y="364" width="8" height="8"/>
    </entry>
    <entry id="12" name="cpd:C00712" type="compound"
        link="http://www.genome.jp/dbget-bin/www_bget?compound+C00712">
        <graphics name="C00712" fgcolor="#000000" bgcolor="#FFFFFF"
             type="circle" x="1317" y="732" width="8" height="8"/>
    </entry>
    <entry id="13" name="cpd:C01530" type="compound"
        link="http://www.genome.jp/dbget-bin/www_bget?compound+C01530">
        <graphics name="C01530" fgcolor="#000000" bgcolor="#FFFFFF"
             type="circle" x="1204" y="732" width="8" height="8"/>
    </entry>
    <entry id="14" name="cpd:C08362" type="compound"
        link="http://www.genome.jp/dbget-bin/www_bget?compound+C08362">
        <graphics name="C08362" fgcolor="#000000" bgcolor="#FFFFFF"
             type="circle" x="1104" y="732" width="8" height="8"/>
    </entry>
    <entry id="15" name="cpd:C01203" type="compound"
        link="http://www.genome.jp/dbget-bin/www_bget?compound+C01203">
        <graphics name="C01203" fgcolor="#000000" bgcolor="#FFFFFF"
             type="circle" x="1317" y="641" width="8" height="8"/>
    </entry>
    <entry id="16" name="cpd:C16520" type="compound"
        link="http://www.genome.jp/dbget-bin/www_bget?compound+C16520">
        <graphics name="C16520" fgcolor="#000000" bgcolor="#FFFFFF"
             type="circle" x="1104" y="641" width="8" height="8"/>
    </entry>
    <entry id="17" name="cpd:C06424" type="compound"
        link="http://www.genome.jp/dbget-bin/www_bget?compound+C06424">
        <graphics name="C06424" fgcolor="#000000" bgcolor="#FFFFFF"
             type="circle" x="835" y="732" width="8" height="8"/>
    </entry>
    <entry id="18" name="cpd:C02679" type="compound"
        link="http://www.genome.jp/dbget-bin/www_bget?compound+C02679">
        <graphics name="C02679" fgcolor="#000000" bgcolor="#FFFFFF"
             type="circle" x="694" y="732" width="8" height="8"/>
    </entry>
    <entry id="19" name="cpd:C01571" type="compound"
        link="http://www.genome.jp/dbget-bin/www_bget?compound+C01571">
        <graphics name="C01571" fgcolor="#000000" bgcolor="#FFFFFF"
             type="circle" x="552" y="732" width="8" height="8"/>
    </entry>
    <entry id="20" name="cpd:C06423" type="compound"
        link="http://www.genome.jp/dbget-bin/www_bget?compound+C06423">
        <graphics name="C06423" fgcolor="#000000" bgcolor="#FFFFFF"
             type="circle" x="410" y="732" width="8" height="8"/>
    </entry>
    <entry id="21" name="hsa:2194" type="gene" reaction="rn:R08159"
        link="http://www.genome.jp/dbget-bin/www_bget?hsa+2194">
        <graphics name="FASN" fgcolor="#000000" bgcolor="#BFFFBF"
             type="rectangle" x="810" y="686" width="46" height="17"/>
    </entry>
    <entry id="23" name="ko:K10782" type="ortholog">
        <graphics name="K10782" fgcolor="#000000" bgcolor="#FFFFFF"
             type="rectangle" x="1079" y="686" width="46" height="17"/>
    </entry>
    <entry id="24" name="ko:K10781" type="ortholog">
        <graphics name="K10781" fgcolor="#000000" bgcolor="#FFFFFF"
             type="rectangle" x="1129" y="686" width="46" height="17"/>
    </entry>
    <entry id="25" name="ko:K10781" type="ortholog">
        <graphics name="K10781" fgcolor="#000000" bgcolor="#FFFFFF"
             type="rectangle" x="553" y="686" width="46" height="17"/>
    </entry>
    <entry id="26" name="ko:K10781" type="ortholog">
        <graphics name="K10781" fgcolor="#000000" bgcolor="#FFFFFF"
             type="rectangle" x="412" y="686" width="46" height="17"/>
    </entry>
    <entry id="27" name="ko:K03920 ko:K03921 ko:K03922" type="ortholog">
        <graphics name="K03920..." fgcolor="#000000" bgcolor="#FFFFFF"
             type="rectangle" x="1257" y="641" width="46" height="17"/>
    </entry>
    <entry id="28" name="ko:K00208" type="ortholog">
        <graphics name="K00208" fgcolor="#000000" bgcolor="#FFFFFF"
             type="rectangle" x="1229" y="585" width="46" height="17"/>
    </entry>
    <entry id="29" name="ko:K10780" type="ortholog">
        <graphics name="K10780" fgcolor="#000000" bgcolor="#FFFFFF"
             type="rectangle" x="1002" y="614" width="46" height="17"/>
    </entry>
    <entry id="30" name="ko:K10780" type="ortholog">
        <graphics name="K10780" fgcolor="#000000" bgcolor="#FFFFFF"
             type="rectangle" x="860" y="614" width="46" height="17"/>
    </entry>
    <entry id="31" name="ko:K10780" type="ortholog">
        <graphics name="K10780" fgcolor="#000000" bgcolor="#FFFFFF"
             type="rectangle" x="719" y="614" width="46" height="17"/>
    </entry>
    <entry id="32" name="ko:K10780" type="ortholog">
        <graphics name="K10780" fgcolor="#000000" bgcolor="#FFFFFF"
             type="rectangle" x="577" y="614" width="46" height="17"/>
    </entry>
    <entry id="33" name="ko:K10780" type="ortholog">
        <graphics name="K10780" fgcolor="#000000" bgcolor="#FFFFFF"
             type="rectangle" x="435" y="614" width="46" height="17"/>
    </entry>
    <entry id="34" name="ko:K10780" type="ortholog">
        <graphics name="K10780" fgcolor="#000000" bgcolor="#FFFFFF"
             type="rectangle" x="293" y="614" width="46" height="17"/>
    </entry>
    <entry id="35" name="ko:K02371" type="ortholog">
        <graphics name="K02371" fgcolor="#000000" bgcolor="#FFFFFF"
             type="rectangle" x="152" y="595" width="46" height="17"/>
    </entry>
    <entry id="36" name="ko:K02372" type="ortholog">
        <graphics name="K02372" fgcolor="#000000" bgcolor="#FFFFFF"
             type="rectangle" x="1229" y="504" width="46" height="17"/>
    </entry>
    <entry id="37" name="ko:K02372" type="ortholog">
        <graphics name="K02372" fgcolor="#000000" bgcolor="#FFFFFF"
             type="rectangle" x="1002" y="515" width="46" height="17"/>
    </entry>
    <entry id="38" name="ko:K02372" type="ortholog">
        <graphics name="K02372" fgcolor="#000000" bgcolor="#FFFFFF"
             type="rectangle" x="860" y="515" width="46" height="17"/>
    </entry>
    <entry id="39" name="ko:K02372" type="ortholog">
        <graphics name="K02372" fgcolor="#000000" bgcolor="#FFFFFF"
             type="rectangle" x="719" y="515" width="46" height="17"/>
    </entry>
    <entry id="40" name="ko:K02372" type="ortholog">
        <graphics name="K02372" fgcolor="#000000" bgcolor="#FFFFFF"
             type="rectangle" x="577" y="515" width="46" height="17"/>
    </entry>
    <entry id="41" name="ko:K02372" type="ortholog">
        <graphics name="K02372" fgcolor="#000000" bgcolor="#FFFFFF"
             type="rectangle" x="435" y="515" width="46" height="17"/>
    </entry>
    <entry id="42" name="ko:K02372" type="ortholog">
        <graphics name="K02372" fgcolor="#000000" bgcolor="#FFFFFF"
             type="rectangle" x="293" y="515" width="46" height="17"/>
    </entry>
    <entry id="43" name="ko:K02372" type="ortholog">
        <graphics name="K02372" fgcolor="#000000" bgcolor="#FFFFFF"
             type="rectangle" x="152" y="515" width="46" height="17"/>
    </entry>
    <entry id="44" name="hsa:54995" type="gene" reaction="rn:R07762"
        link="http://www.genome.jp/dbget-bin/www_bget?hsa+54995">
        <graphics name="OXSM" fgcolor="#000000" bgcolor="#BFFFBF"
             type="rectangle" x="1229" y="328" width="46" height="17"/>
    </entry>
    <entry id="45" name="ko:K03920 ko:K03921 ko:K03922" type="ortholog">
        <graphics name="K03920..." fgcolor="#000000" bgcolor="#FFFFFF"
             type="rectangle" x="1060" y="643" width="46" height="17"/>
    </entry>
    <entry id="46" name="ko:K00059" type="ortholog">
        <graphics name="K00059" fgcolor="#000000" bgcolor="#FFFFFF"
             type="rectangle" x="1229" y="413" width="46" height="17"/>
    </entry>
    <entry id="47" name="hsa:55301" type="gene" reaction="rn:R08163"
        link="http://www.genome.jp/dbget-bin/www_bget?hsa+55301">
        <graphics name="OLAH" fgcolor="#000000" bgcolor="#BFFFBF"
             type="rectangle" x="1229" y="686" width="46" height="17"/>
    </entry>
    <entry id="48" name="hsa:55301" type="gene" reaction="rn:R02814"
        link="http://www.genome.jp/dbget-bin/www_bget?hsa+55301">
        <graphics name="OLAH" fgcolor="#000000" bgcolor="#BFFFBF"
             type="rectangle" x="1319" y="686" width="46" height="17"/>
    </entry>
    <entry id="49" name="hsa:55301" type="gene" reaction="rn:R04014"
        link="http://www.genome.jp/dbget-bin/www_bget?hsa+55301">
        <graphics name="OLAH" fgcolor="#000000" bgcolor="#BFFFBF"
             type="rectangle" x="669" y="686" width="46" height="17"/>
    </entry>
    <entry id="50" name="hsa:55301" type="gene" reaction="rn:R08159"
        link="http://www.genome.jp/dbget-bin/www_bget?hsa+55301">
        <graphics name="OLAH" fgcolor="#000000" bgcolor="#BFFFBF"
             type="rectangle" x="860" y="686" width="46" height="17"/>
    </entry>
    <entry id="51" name="ko:K00648" type="ortholog">
        <graphics name="K00648" fgcolor="#000000" bgcolor="#FFFFFF"
             type="rectangle" x="152" y="194" width="46" height="17"/>
    </entry>
    <entry id="52" name="ko:K00648" type="ortholog">
        <graphics name="K00648" fgcolor="#000000" bgcolor="#FFFFFF"
             type="rectangle" x="152" y="337" width="46" height="17"/>
    </entry>
    <entry id="53" name="hsa:54995" type="gene" reaction="rn:R04968"
        link="http://www.genome.jp/dbget-bin/www_bget?hsa+54995">
        <graphics name="OXSM" fgcolor="#000000" bgcolor="#BFFFBF"
             type="rectangle" x="1002" y="328" width="46" height="17"/>
    </entry>
    <entry id="54" name="hsa:54995" type="gene" reaction="rn:R04726"
        link="http://www.genome.jp/dbget-bin/www_bget?hsa+54995">
        <graphics name="OXSM" fgcolor="#000000" bgcolor="#BFFFBF"
             type="rectangle" x="860" y="328" width="46" height="17"/>
    </entry>
    <entry id="55" name="hsa:54995" type="gene" reaction="rn:R04963"
        link="http://www.genome.jp/dbget-bin/www_bget?hsa+54995">
        <graphics name="OXSM" fgcolor="#000000" bgcolor="#BFFFBF"
             type="rectangle" x="719" y="328" width="46" height="17"/>
    </entry>
    <entry id="56" name="hsa:54995" type="gene" reaction="rn:R04960"
        link="http://www.genome.jp/dbget-bin/www_bget?hsa+54995">
        <graphics name="OXSM" fgcolor="#000000" bgcolor="#BFFFBF"
             type="rectangle" x="577" y="328" width="46" height="17"/>
    </entry>
    <entry id="57" name="hsa:54995" type="gene" reaction="rn:R04957"
        link="http://www.genome.jp/dbget-bin/www_bget?hsa+54995">
        <graphics name="OXSM" fgcolor="#000000" bgcolor="#BFFFBF"
             type="rectangle" x="435" y="328" width="46" height="17"/>
    </entry>
    <entry id="58" name="hsa:54995" type="gene" reaction="rn:R04952"
        link="http://www.genome.jp/dbget-bin/www_bget?hsa+54995">
        <graphics name="OXSM" fgcolor="#000000" bgcolor="#BFFFBF"
             type="rectangle" x="293" y="328" width="46" height="17"/>
    </entry>
    <entry id="59" name="path:hsa00071" type="map"
        link="http://www.genome.jp/kegg/pathway/hsa/hsa00071.html">
        <graphics name="Fatty acid metabolism" fgcolor="#000000" bgcolor="#FFFFFF"
             type="roundrectangle" x="976" y="794" width="127" height="25"/>
    </entry>
    <entry id="60" name="path:hsa00061" type="map"
        link="http://www.genome.jp/dbget-bin/get_linkdb?pathway+hsa00061">
        <graphics name="TITLE:Fatty acid biosynthesis" fgcolor="#000000" bgcolor="#FFFFFF"
             type="roundrectangle" x="165" y="67" width="210" height="25"/>
    </entry>
    <entry id="61" name="path:hsa00620" type="map"
        link="http://www.genome.jp/kegg/pathway/hsa/hsa00620.html">
        <graphics name="Pyruvate metabolism" fgcolor="#000000" bgcolor="#FFFFFF"
             type="roundrectangle" x="471" y="209" width="118" height="25"/>
    </entry>
    <entry id="62" name="path:hsa00020" type="map"
        link="http://www.genome.jp/kegg/pathway/hsa/hsa00020.html">
        <graphics name="Citrate cycle (TCA cycle)" fgcolor="#000000" bgcolor="#FFFFFF"
             type="roundrectangle" x="188" y="108" width="75" height="25"/>
    </entry>
    <entry id="63" name="hsa:55301" type="gene" reaction="rn:R01706"
        link="http://www.genome.jp/dbget-bin/www_bget?hsa+55301">
        <graphics name="OLAH" fgcolor="#000000" bgcolor="#BFFFBF"
             type="rectangle" x="1002" y="686" width="46" height="17"/>
    </entry>
    <entry id="64" name="hsa:2194" type="gene" reaction="rn:R01706"
        link="http://www.genome.jp/dbget-bin/www_bget?hsa+2194">
        <graphics name="FASN" fgcolor="#000000" bgcolor="#BFFFBF"
             type="rectangle" x="952" y="667" width="46" height="17"/>
    </entry>
    <entry id="65" name="ko:K00208" type="ortholog">
        <graphics name="K00208" fgcolor="#000000" bgcolor="#FFFFFF"
             type="rectangle" x="1002" y="576" width="46" height="17"/>
    </entry>
    <entry id="66" name="ko:K00668" type="ortholog">
        <graphics name="K00668" fgcolor="#000000" bgcolor="#FFFFFF"
             type="rectangle" x="952" y="595" width="46" height="17"/>
    </entry>
    <entry id="67" name="hsa:2194" type="gene" reaction="rn:R04970"
        link="http://www.genome.jp/dbget-bin/www_bget?hsa+2194">
        <graphics name="FASN" fgcolor="#000000" bgcolor="#BFFFBF"
             type="rectangle" x="952" y="576" width="46" height="17"/>
    </entry>
    <entry id="69" name="ko:K00668" type="ortholog">
        <graphics name="K00668" fgcolor="#000000" bgcolor="#FFFFFF"
             type="rectangle" x="952" y="504" width="46" height="17"/>
    </entry>
    <entry id="70" name="hsa:2194" type="gene" reaction="rn:R04544"
        link="http://www.genome.jp/dbget-bin/www_bget?hsa+2194">
        <graphics name="FASN" fgcolor="#000000" bgcolor="#BFFFBF"
             type="rectangle" x="952" y="485" width="46" height="17"/>
    </entry>
    <entry id="71" name="ko:K00059" type="ortholog">
        <graphics name="K00059" fgcolor="#000000" bgcolor="#FFFFFF"
             type="rectangle" x="1002" y="413" width="46" height="17"/>
    </entry>
    <entry id="72" name="ko:K00667" type="ortholog">
        <graphics name="K00667" fgcolor="#000000" bgcolor="#FFFFFF"
             type="rectangle" x="952" y="413" width="46" height="17"/>
    </entry>
    <entry id="73" name="hsa:2194" type="gene" reaction="rn:R04543"
        link="http://www.genome.jp/dbget-bin/www_bget?hsa+2194">
        <graphics name="FASN" fgcolor="#000000" bgcolor="#BFFFBF"
             type="rectangle" x="952" y="394" width="46" height="17"/>
    </entry>
    <entry id="74" name="ko:K00647" type="ortholog">
        <graphics name="K00647" fgcolor="#000000" bgcolor="#FFFFFF"
             type="rectangle" x="1002" y="309" width="46" height="17"/>
    </entry>
    <entry id="75" name="ko:K00667" type="ortholog">
        <graphics name="K00667" fgcolor="#000000" bgcolor="#FFFFFF"
             type="rectangle" x="952" y="318" width="46" height="17"/>
    </entry>
    <entry id="76" name="hsa:2194" type="gene" reaction="rn:R04968"
        link="http://www.genome.jp/dbget-bin/www_bget?hsa+2194">
        <graphics name="FASN" fgcolor="#000000" bgcolor="#BFFFBF"
             type="rectangle" x="952" y="299" width="46" height="17"/>
    </entry>
    <entry id="77" name="ko:K00208" type="ortholog">
        <graphics name="K00208" fgcolor="#000000" bgcolor="#FFFFFF"
             type="rectangle" x="860" y="576" width="46" height="17"/>
    </entry>
    <entry id="78" name="ko:K00668" type="ortholog">
        <graphics name="K00668" fgcolor="#000000" bgcolor="#FFFFFF"
             type="rectangle" x="810" y="595" width="46" height="17"/>
    </entry>
    <entry id="79" name="hsa:2194" type="gene" reaction="rn:R04967"
        link="http://www.genome.jp/dbget-bin/www_bget?hsa+2194">
        <graphics name="FASN" fgcolor="#000000" bgcolor="#BFFFBF"
             type="rectangle" x="810" y="576" width="46" height="17"/>
    </entry>
    <entry id="81" name="ko:K00668" type="ortholog">
        <graphics name="K00668" fgcolor="#000000" bgcolor="#FFFFFF"
             type="rectangle" x="810" y="504" width="46" height="17"/>
    </entry>
    <entry id="82" name="hsa:2194" type="gene" reaction="rn:R04568"
        link="http://www.genome.jp/dbget-bin/www_bget?hsa+2194">
        <graphics name="FASN" fgcolor="#000000" bgcolor="#BFFFBF"
             type="rectangle" x="810" y="485" width="46" height="17"/>
    </entry>
    <entry id="83" name="ko:K00059" type="ortholog">
        <graphics name="K00059" fgcolor="#000000" bgcolor="#FFFFFF"
             type="rectangle" x="860" y="413" width="46" height="17"/>
    </entry>
    <entry id="84" name="ko:K00667" type="ortholog">
        <graphics name="K00667" fgcolor="#000000" bgcolor="#FFFFFF"
             type="rectangle" x="810" y="413" width="46" height="17"/>
    </entry>
    <entry id="85" name="hsa:2194" type="gene" reaction="rn:R04566"
        link="http://www.genome.jp/dbget-bin/www_bget?hsa+2194">
        <graphics name="FASN" fgcolor="#000000" bgcolor="#BFFFBF"
             type="rectangle" x="810" y="394" width="46" height="17"/>
    </entry>
    <entry id="86" name="ko:K00647" type="ortholog">
        <graphics name="K00647" fgcolor="#000000" bgcolor="#FFFFFF"
             type="rectangle" x="860" y="309" width="46" height="17"/>
    </entry>
    <entry id="87" name="ko:K00667" type="ortholog">
        <graphics name="K00667" fgcolor="#000000" bgcolor="#FFFFFF"
             type="rectangle" x="810" y="318" width="46" height="17"/>
    </entry>
    <entry id="88" name="hsa:2194" type="gene" reaction="rn:R04726"
        link="http://www.genome.jp/dbget-bin/www_bget?hsa+2194">
        <graphics name="FASN" fgcolor="#000000" bgcolor="#BFFFBF"
             type="rectangle" x="810" y="299" width="46" height="17"/>
    </entry>
    <entry id="89" name="ko:K00208" type="ortholog">
        <graphics name="K00208" fgcolor="#000000" bgcolor="#FFFFFF"
             type="rectangle" x="719" y="576" width="46" height="17"/>
    </entry>
    <entry id="90" name="ko:K00668" type="ortholog">
        <graphics name="K00668" fgcolor="#000000" bgcolor="#FFFFFF"
             type="rectangle" x="669" y="595" width="46" height="17"/>
    </entry>
    <entry id="91" name="hsa:2194" type="gene" reaction="rn:R04725"
        link="http://www.genome.jp/dbget-bin/www_bget?hsa+2194">
        <graphics name="FASN" fgcolor="#000000" bgcolor="#BFFFBF"
             type="rectangle" x="669" y="576" width="46" height="17"/>
    </entry>
    <entry id="93" name="ko:K00668" type="ortholog">
        <graphics name="K00668" fgcolor="#000000" bgcolor="#FFFFFF"
             type="rectangle" x="669" y="504" width="46" height="17"/>
    </entry>
    <entry id="94" name="hsa:2194" type="gene" reaction="rn:R04965"
        link="http://www.genome.jp/dbget-bin/www_bget?hsa+2194">
        <graphics name="FASN" fgcolor="#000000" bgcolor="#BFFFBF"
             type="rectangle" x="669" y="485" width="46" height="17"/>
    </entry>
    <entry id="95" name="ko:K00059" type="ortholog">
        <graphics name="K00059" fgcolor="#000000" bgcolor="#FFFFFF"
             type="rectangle" x="719" y="413" width="46" height="17"/>
    </entry>
    <entry id="96" name="ko:K00667" type="ortholog">
        <graphics name="K00667" fgcolor="#000000" bgcolor="#FFFFFF"
             type="rectangle" x="669" y="413" width="46" height="17"/>
    </entry>
    <entry id="97" name="hsa:2194" type="gene" reaction="rn:R04964"
        link="http://www.genome.jp/dbget-bin/www_bget?hsa+2194">
        <graphics name="FASN" fgcolor="#000000" bgcolor="#BFFFBF"
             type="rectangle" x="669" y="394" width="46" height="17"/>
    </entry>
    <entry id="98" name="ko:K00647" type="ortholog">
        <graphics name="K00647" fgcolor="#000000" bgcolor="#FFFFFF"
             type="rectangle" x="719" y="309" width="46" height="17"/>
    </entry>
    <entry id="99" name="ko:K00667" type="ortholog">
        <graphics name="K00667" fgcolor="#000000" bgcolor="#FFFFFF"
             type="rectangle" x="669" y="318" width="46" height="17"/>
    </entry>
    <entry id="100" name="hsa:2194" type="gene" reaction="rn:R04963"
        link="http://www.genome.jp/dbget-bin/www_bget?hsa+2194">
        <graphics name="FASN" fgcolor="#000000" bgcolor="#BFFFBF"
             type="rectangle" x="669" y="299" width="46" height="17"/>
    </entry>
    <entry id="101" name="ko:K00208" type="ortholog">
        <graphics name="K00208" fgcolor="#000000" bgcolor="#FFFFFF"
             type="rectangle" x="577" y="576" width="46" height="17"/>
    </entry>
    <entry id="102" name="ko:K00668" type="ortholog">
        <graphics name="K00668" fgcolor="#000000" bgcolor="#FFFFFF"
             type="rectangle" x="527" y="595" width="46" height="17"/>
    </entry>
    <entry id="103" name="hsa:2194" type="gene" reaction="rn:R04962"
        link="http://www.genome.jp/dbget-bin/www_bget?hsa+2194">
        <graphics name="FASN" fgcolor="#000000" bgcolor="#BFFFBF"
             type="rectangle" x="527" y="576" width="46" height="17"/>
    </entry>
    <entry id="104" name="ko:K01716" type="ortholog">
        <graphics name="K01716" fgcolor="#000000" bgcolor="#FFFFFF"
             type="rectangle" x="577" y="496" width="46" height="17"/>
    </entry>
    <entry id="105" name="ko:K00668" type="ortholog">
        <graphics name="K00668" fgcolor="#000000" bgcolor="#FFFFFF"
             type="rectangle" x="527" y="504" width="46" height="17"/>
    </entry>
    <entry id="106" name="hsa:2194" type="gene" reaction="rn:R04535"
        link="http://www.genome.jp/dbget-bin/www_bget?hsa+2194">
        <graphics name="FASN" fgcolor="#000000" bgcolor="#BFFFBF"
             type="rectangle" x="527" y="485" width="46" height="17"/>
    </entry>
    <entry id="107" name="ko:K00059" type="ortholog">
        <graphics name="K00059" fgcolor="#000000" bgcolor="#FFFFFF"
             type="rectangle" x="577" y="413" width="46" height="17"/>
    </entry>
    <entry id="108" name="ko:K00667" type="ortholog">
        <graphics name="K00667" fgcolor="#000000" bgcolor="#FFFFFF"
             type="rectangle" x="527" y="413" width="46" height="17"/>
    </entry>
    <entry id="109" name="hsa:2194" type="gene" reaction="rn:R04534"
        link="http://www.genome.jp/dbget-bin/www_bget?hsa+2194">
        <graphics name="FASN" fgcolor="#000000" bgcolor="#BFFFBF"
             type="rectangle" x="527" y="394" width="46" height="17"/>
    </entry>
    <entry id="110" name="ko:K00647" type="ortholog">
        <graphics name="K00647" fgcolor="#000000" bgcolor="#FFFFFF"
             type="rectangle" x="577" y="309" width="46" height="17"/>
    </entry>
    <entry id="111" name="ko:K00667" type="ortholog">
        <graphics name="K00667" fgcolor="#000000" bgcolor="#FFFFFF"
             type="rectangle" x="527" y="318" width="46" height="17"/>
    </entry>
    <entry id="112" name="hsa:2194" type="gene" reaction="rn:R04960"
        link="http://www.genome.jp/dbget-bin/www_bget?hsa+2194">
        <graphics name="FASN" fgcolor="#000000" bgcolor="#BFFFBF"
             type="rectangle" x="527" y="299" width="46" height="17"/>
    </entry>
    <entry id="113" name="ko:K00208" type="ortholog">
        <graphics name="K00208" fgcolor="#000000" bgcolor="#FFFFFF"
             type="rectangle" x="435" y="576" width="46" height="17"/>
    </entry>
    <entry id="114" name="ko:K00668" type="ortholog">
        <graphics name="K00668" fgcolor="#000000" bgcolor="#FFFFFF"
             type="rectangle" x="385" y="595" width="46" height="17"/>
    </entry>
    <entry id="115" name="hsa:2194" type="gene" reaction="rn:R04959"
        link="http://www.genome.jp/dbget-bin/www_bget?hsa+2194">
        <graphics name="FASN" fgcolor="#000000" bgcolor="#BFFFBF"
             type="rectangle" x="385" y="576" width="46" height="17"/>
    </entry>
    <entry id="117" name="ko:K00668" type="ortholog">
        <graphics name="K00668" fgcolor="#000000" bgcolor="#FFFFFF"
             type="rectangle" x="385" y="504" width="46" height="17"/>
    </entry>
    <entry id="118" name="hsa:2194" type="gene" reaction="rn:R04537"
        link="http://www.genome.jp/dbget-bin/www_bget?hsa+2194">
        <graphics name="FASN" fgcolor="#000000" bgcolor="#BFFFBF"
             type="rectangle" x="385" y="485" width="46" height="17"/>
    </entry>
    <entry id="119" name="ko:K00059" type="ortholog">
        <graphics name="K00059" fgcolor="#000000" bgcolor="#FFFFFF"
             type="rectangle" x="435" y="413" width="46" height="17"/>
    </entry>
    <entry id="120" name="ko:K00667" type="ortholog">
        <graphics name="K00667" fgcolor="#000000" bgcolor="#FFFFFF"
             type="rectangle" x="385" y="413" width="46" height="17"/>
    </entry>
    <entry id="121" name="hsa:2194" type="gene" reaction="rn:R04536"
        link="http://www.genome.jp/dbget-bin/www_bget?hsa+2194">
        <graphics name="FASN" fgcolor="#000000" bgcolor="#BFFFBF"
             type="rectangle" x="385" y="394" width="46" height="17"/>
    </entry>
    <entry id="122" name="ko:K00647" type="ortholog">
        <graphics name="K00647" fgcolor="#000000" bgcolor="#FFFFFF"
             type="rectangle" x="435" y="309" width="46" height="17"/>
    </entry>
    <entry id="123" name="ko:K00667" type="ortholog">
        <graphics name="K00667" fgcolor="#000000" bgcolor="#FFFFFF"
             type="rectangle" x="385" y="318" width="46" height="17"/>
    </entry>
    <entry id="124" name="hsa:2194" type="gene" reaction="rn:R04957"
        link="http://www.genome.jp/dbget-bin/www_bget?hsa+2194">
        <graphics name="FASN" fgcolor="#000000" bgcolor="#BFFFBF"
             type="rectangle" x="385" y="299" width="46" height="17"/>
    </entry>
    <entry id="125" name="ko:K00208" type="ortholog">
        <graphics name="K00208" fgcolor="#000000" bgcolor="#FFFFFF"
             type="rectangle" x="293" y="576" width="46" height="17"/>
    </entry>
    <entry id="126" name="ko:K00668" type="ortholog">
        <graphics name="K00668" fgcolor="#000000" bgcolor="#FFFFFF"
             type="rectangle" x="243" y="595" width="46" height="17"/>
    </entry>
    <entry id="127" name="hsa:2194" type="gene" reaction="rn:R04956"
        link="http://www.genome.jp/dbget-bin/www_bget?hsa+2194">
        <graphics name="FASN" fgcolor="#000000" bgcolor="#BFFFBF"
             type="rectangle" x="243" y="576" width="46" height="17"/>
    </entry>
    <entry id="129" name="ko:K00668" type="ortholog">
        <graphics name="K00668" fgcolor="#000000" bgcolor="#FFFFFF"
             type="rectangle" x="243" y="504" width="46" height="17"/>
    </entry>
    <entry id="130" name="hsa:2194" type="gene" reaction="rn:R04954"
        link="http://www.genome.jp/dbget-bin/www_bget?hsa+2194">
        <graphics name="FASN" fgcolor="#000000" bgcolor="#BFFFBF"
             type="rectangle" x="243" y="485" width="46" height="17"/>
    </entry>
    <entry id="131" name="ko:K00059" type="ortholog">
        <graphics name="K00059" fgcolor="#000000" bgcolor="#FFFFFF"
             type="rectangle" x="293" y="413" width="46" height="17"/>
    </entry>
    <entry id="132" name="ko:K00667" type="ortholog">
        <graphics name="K00667" fgcolor="#000000" bgcolor="#FFFFFF"
             type="rectangle" x="243" y="413" width="46" height="17"/>
    </entry>
    <entry id="133" name="hsa:2194" type="gene" reaction="rn:R04953"
        link="http://www.genome.jp/dbget-bin/www_bget?hsa+2194">
        <graphics name="FASN" fgcolor="#000000" bgcolor="#BFFFBF"
             type="rectangle" x="243" y="394" width="46" height="17"/>
    </entry>
    <entry id="134" name="ko:K00647" type="ortholog">
        <graphics name="K00647" fgcolor="#000000" bgcolor="#FFFFFF"
             type="rectangle" x="293" y="309" width="46" height="17"/>
    </entry>
    <entry id="135" name="hsa:2194" type="gene" reaction="rn:R04952"
        link="http://www.genome.jp/dbget-bin/www_bget?hsa+2194">
        <graphics name="FASN" fgcolor="#000000" bgcolor="#BFFFBF"
             type="rectangle" x="243" y="299" width="46" height="17"/>
    </entry>
    <entry id="136" name="ko:K00667" type="ortholog">
        <graphics name="K00667" fgcolor="#000000" bgcolor="#FFFFFF"
             type="rectangle" x="243" y="318" width="46" height="17"/>
    </entry>
    <entry id="137" name="ko:K00208" type="ortholog">
        <graphics name="K00208" fgcolor="#000000" bgcolor="#FFFFFF"
             type="rectangle" x="152" y="576" width="46" height="17"/>
    </entry>
    <entry id="138" name="ko:K00668" type="ortholog">
        <graphics name="K00668" fgcolor="#000000" bgcolor="#FFFFFF"
             type="rectangle" x="102" y="595" width="46" height="17"/>
    </entry>
    <entry id="139" name="hsa:2194" type="gene" reaction="rn:R04430"
        link="http://www.genome.jp/dbget-bin/www_bget?hsa+2194">
        <graphics name="FASN" fgcolor="#000000" bgcolor="#BFFFBF"
             type="rectangle" x="102" y="576" width="46" height="17"/>
    </entry>
    <entry id="141" name="ko:K00668" type="ortholog">
        <graphics name="K00668" fgcolor="#000000" bgcolor="#FFFFFF"
             type="rectangle" x="102" y="504" width="46" height="17"/>
    </entry>
    <entry id="142" name="hsa:2194" type="gene" reaction="rn:R04428"
        link="http://www.genome.jp/dbget-bin/www_bget?hsa+2194">
        <graphics name="FASN" fgcolor="#000000" bgcolor="#BFFFBF"
             type="rectangle" x="102" y="485" width="46" height="17"/>
    </entry>
    <entry id="143" name="ko:K00059" type="ortholog">
        <graphics name="K00059" fgcolor="#000000" bgcolor="#FFFFFF"
             type="rectangle" x="152" y="413" width="46" height="17"/>
    </entry>
    <entry id="144" name="ko:K00667" type="ortholog">
        <graphics name="K00667" fgcolor="#000000" bgcolor="#FFFFFF"
             type="rectangle" x="102" y="413" width="46" height="17"/>
    </entry>
    <entry id="145" name="hsa:2194" type="gene" reaction="rn:R04533"
        link="http://www.genome.jp/dbget-bin/www_bget?hsa+2194">
        <graphics name="FASN" fgcolor="#000000" bgcolor="#BFFFBF"
             type="rectangle" x="102" y="394" width="46" height="17"/>
    </entry>
    <entry id="146" name="ko:K00667" type="ortholog">
        <graphics name="K00667" fgcolor="#000000" bgcolor="#FFFFFF"
             type="rectangle" x="102" y="318" width="46" height="17"/>
    </entry>
    <entry id="147" name="hsa:2194" type="gene" reaction="rn:R04355"
        link="http://www.genome.jp/dbget-bin/www_bget?hsa+2194">
        <graphics name="FASN" fgcolor="#000000" bgcolor="#BFFFBF"
             type="rectangle" x="102" y="299" width="46" height="17"/>
    </entry>
    <entry id="148" name="hsa:27349" type="gene" reaction="rn:R01626"
        link="http://www.genome.jp/dbget-bin/www_bget?hsa+27349">
        <graphics name="MCAT" fgcolor="#000000" bgcolor="#BFFFBF"
             type="rectangle" x="265" y="226" width="46" height="17"/>
    </entry>
    <entry id="149" name="ko:K00668" type="ortholog">
        <graphics name="K00668" fgcolor="#000000" bgcolor="#FFFFFF"
             type="rectangle" x="215" y="236" width="46" height="17"/>
    </entry>
    <entry id="150" name="hsa:2194" type="gene" reaction="rn:R01626"
        link="http://www.genome.jp/dbget-bin/www_bget?hsa+2194">
        <graphics name="FASN" fgcolor="#000000" bgcolor="#BFFFBF"
             type="rectangle" x="215" y="217" width="46" height="17"/>
    </entry>
    <entry id="151" name="ko:K11533" type="ortholog">
        <graphics name="K11533" fgcolor="#000000" bgcolor="#FFFFFF"
             type="rectangle" x="102" y="213" width="46" height="17"/>
    </entry>
    <entry id="152" name="ko:K00668" type="ortholog">
        <graphics name="K00668" fgcolor="#000000" bgcolor="#FFFFFF"
             type="rectangle" x="102" y="194" width="46" height="17"/>
    </entry>
    <entry id="153" name="hsa:2194" type="gene" reaction="rn:R01624"
        link="http://www.genome.jp/dbget-bin/www_bget?hsa+2194">
        <graphics name="FASN" fgcolor="#000000" bgcolor="#BFFFBF"
             type="rectangle" x="102" y="175" width="46" height="17"/>
    </entry>
    <entry id="154" name="hsa:31 hsa:32" type="gene" reaction="rn:R04385"
        link="http://www.genome.jp/dbget-bin/www_bget?hsa+31+32">
        <graphics name="ACACA..." fgcolor="#000000" bgcolor="#BFFFBF"
             type="rectangle" x="339" y="154" width="46" height="17"/>
    </entry>
    <entry id="155" name="hsa:31 hsa:32" type="gene" reaction="rn:R04386"
        link="http://www.genome.jp/dbget-bin/www_bget?hsa+31+32">
        <graphics name="ACACA..." fgcolor="#000000" bgcolor="#BFFFBF"
             type="rectangle" x="215" y="154" width="46" height="17"/>
    </entry>
    <entry id="156" name="path:hsa00410" type="map"
        link="http://www.genome.jp/kegg/pathway/hsa/hsa00410.html">
        <graphics name="beta-Alanine metabolism" fgcolor="#000000" bgcolor="#FFFFFF"
             type="roundrectangle" x="477" y="238" width="130" height="25"/>
    </entry>
    <entry id="157" name="cpd:C00024" type="compound"
        link="http://www.genome.jp/dbget-bin/www_bget?compound+C00024">
        <graphics name="C00024" fgcolor="#000000" bgcolor="#FFFFFF"
             type="circle" x="127" y="136" width="8" height="8"/>
    </entry>
    <entry id="158" name="cpd:C04419" type="compound"
        link="http://www.genome.jp/dbget-bin/www_bget?compound+C04419">
        <graphics name="C04419" fgcolor="#000000" bgcolor="#FFFFFF"
             type="circle" x="338" y="122" width="8" height="8"/>
    </entry>
    <entry id="159" name="cpd:C06250" type="compound"
        link="http://www.genome.jp/dbget-bin/www_bget?compound+C06250">
        <graphics name="C06250" fgcolor="#000000" bgcolor="#FFFFFF"
             type="circle" x="338" y="173" width="8" height="8"/>
    </entry>
    <entry id="160" name="cpd:C00083" type="compound"
        link="http://www.genome.jp/dbget-bin/www_bget?compound+C00083">
        <graphics name="C00083" fgcolor="#000000" bgcolor="#FFFFFF"
             type="circle" x="240" y="189" width="8" height="8"/>
    </entry>
    <entry id="161" name="cpd:C01209" type="compound"
        link="http://www.genome.jp/dbget-bin/www_bget?compound+C01209">
        <graphics name="C01209" fgcolor="#000000" bgcolor="#FFFFFF"
             type="circle" x="240" y="264" width="8" height="8"/>
    </entry>
    <entry id="162" name="cpd:C03939" type="compound"
        link="http://www.genome.jp/dbget-bin/www_bget?compound+C03939">
        <graphics name="C03939" fgcolor="#000000" bgcolor="#FFFFFF"
             type="circle" x="127" y="244" width="8" height="8"/>
    </entry>
    <entry id="163" name="cpd:C05744" type="compound"
        link="http://www.genome.jp/dbget-bin/www_bget?compound+C05744">
        <graphics name="C05744" fgcolor="#000000" bgcolor="#FFFFFF"
             type="circle" x="127" y="365" width="8" height="8"/>
    </entry>
    <entry id="164" name="cpd:C04618" type="compound"
        link="http://www.genome.jp/dbget-bin/www_bget?compound+C04618">
        <graphics name="C04618" fgcolor="#000000" bgcolor="#FFFFFF"
             type="circle" x="127" y="458" width="8" height="8"/>
    </entry>
    <entry id="165" name="cpd:C04246" type="compound"
        link="http://www.genome.jp/dbget-bin/www_bget?compound+C04246">
        <graphics name="C04246" fgcolor="#000000" bgcolor="#FFFFFF"
             type="circle" x="127" y="549" width="8" height="8"/>
    </entry>
    <entry id="166" name="cpd:C05745" type="compound"
        link="http://www.genome.jp/dbget-bin/www_bget?compound+C05745">
        <graphics name="C05745" fgcolor="#000000" bgcolor="#FFFFFF"
             type="circle" x="127" y="641" width="8" height="8"/>
    </entry>
    <entry id="167" name="cpd:C00229" type="compound"
        link="http://www.genome.jp/dbget-bin/www_bget?compound+C00229">
        <graphics name="C00229" fgcolor="#000000" bgcolor="#FFFFFF"
             type="circle" x="91" y="151" width="8" height="8"/>
    </entry>
    <entry id="168" name="cpd:C05746" type="compound"
        link="http://www.genome.jp/dbget-bin/www_bget?compound+C05746">
        <graphics name="C05746" fgcolor="#000000" bgcolor="#FFFFFF"
             type="circle" x="268" y="365" width="8" height="8"/>
    </entry>
    <entry id="169" name="cpd:C05747" type="compound"
        link="http://www.genome.jp/dbget-bin/www_bget?compound+C05747">
        <graphics name="C05747" fgcolor="#000000" bgcolor="#FFFFFF"
             type="circle" x="268" y="458" width="8" height="8"/>
    </entry>
    <entry id="170" name="cpd:C05748" type="compound"
        link="http://www.genome.jp/dbget-bin/www_bget?compound+C05748">
        <graphics name="C05748" fgcolor="#000000" bgcolor="#FFFFFF"
             type="circle" x="268" y="549" width="8" height="8"/>
    </entry>
    <entry id="171" name="cpd:C05749" type="compound"
        link="http://www.genome.jp/dbget-bin/www_bget?compound+C05749">
        <graphics name="C05749" fgcolor="#000000" bgcolor="#FFFFFF"
             type="circle" x="268" y="641" width="8" height="8"/>
    </entry>
    <entry id="172" name="cpd:C05752" type="compound"
        link="http://www.genome.jp/dbget-bin/www_bget?compound+C05752">
        <graphics name="C05752" fgcolor="#000000" bgcolor="#FFFFFF"
             type="circle" x="410" y="641" width="8" height="8"/>
    </entry>
    <entry id="173" name="cpd:C05751" type="compound"
        link="http://www.genome.jp/dbget-bin/www_bget?compound+C05751">
        <graphics name="C05751" fgcolor="#000000" bgcolor="#FFFFFF"
             type="circle" x="410" y="549" width="8" height="8"/>
    </entry>
    <entry id="174" name="cpd:C04620" type="compound"
        link="http://www.genome.jp/dbget-bin/www_bget?compound+C04620">
        <graphics name="C04620" fgcolor="#000000" bgcolor="#FFFFFF"
             type="circle" x="410" y="458" width="8" height="8"/>
    </entry>
    <entry id="175" name="cpd:C05750" type="compound"
        link="http://www.genome.jp/dbget-bin/www_bget?compound+C05750">
        <graphics name="C05750" fgcolor="#000000" bgcolor="#FFFFFF"
             type="circle" x="410" y="365" width="8" height="8"/>
    </entry>
    <entry id="176" name="cpd:C05753" type="compound"
        link="http://www.genome.jp/dbget-bin/www_bget?compound+C05753">
        <graphics name="C05753" fgcolor="#000000" bgcolor="#FFFFFF"
             type="circle" x="552" y="365" width="8" height="8"/>
    </entry>
    <entry id="177" name="cpd:C04619" type="compound"
        link="http://www.genome.jp/dbget-bin/www_bget?compound+C04619">
        <graphics name="C04619" fgcolor="#000000" bgcolor="#FFFFFF"
             type="circle" x="552" y="458" width="8" height="8"/>
    </entry>
    <entry id="178" name="cpd:C05754" type="compound"
        link="http://www.genome.jp/dbget-bin/www_bget?compound+C05754">
        <graphics name="C05754" fgcolor="#000000" bgcolor="#FFFFFF"
             type="circle" x="552" y="549" width="8" height="8"/>
    </entry>
    <entry id="179" name="cpd:C05755" type="compound"
        link="http://www.genome.jp/dbget-bin/www_bget?compound+C05755">
        <graphics name="C05755" fgcolor="#000000" bgcolor="#FFFFFF"
             type="circle" x="552" y="641" width="8" height="8"/>
    </entry>
    <entry id="180" name="cpd:C05223" type="compound"
        link="http://www.genome.jp/dbget-bin/www_bget?compound+C05223">
        <graphics name="C05223" fgcolor="#000000" bgcolor="#FFFFFF"
             type="circle" x="694" y="641" width="8" height="8"/>
    </entry>
    <entry id="181" name="cpd:C05758" type="compound"
        link="http://www.genome.jp/dbget-bin/www_bget?compound+C05758">
        <graphics name="C05758" fgcolor="#000000" bgcolor="#FFFFFF"
             type="circle" x="694" y="549" width="8" height="8"/>
    </entry>
    <entry id="182" name="cpd:C05757" type="compound"
        link="http://www.genome.jp/dbget-bin/www_bget?compound+C05757">
        <graphics name="C05757" fgcolor="#000000" bgcolor="#FFFFFF"
             type="circle" x="694" y="458" width="8" height="8"/>
    </entry>
    <entry id="183" name="cpd:C05756" type="compound"
        link="http://www.genome.jp/dbget-bin/www_bget?compound+C05756">
        <graphics name="C05756" fgcolor="#000000" bgcolor="#FFFFFF"
             type="circle" x="694" y="365" width="8" height="8"/>
    </entry>
    <entry id="184" name="cpd:C05759" type="compound"
        link="http://www.genome.jp/dbget-bin/www_bget?compound+C05759">
        <graphics name="C05759" fgcolor="#000000" bgcolor="#FFFFFF"
             type="circle" x="835" y="365" width="8" height="8"/>
    </entry>
    <entry id="185" name="cpd:C04688" type="compound"
        link="http://www.genome.jp/dbget-bin/www_bget?compound+C04688">
        <graphics name="C04688" fgcolor="#000000" bgcolor="#FFFFFF"
             type="circle" x="835" y="458" width="8" height="8"/>
    </entry>
    <entry id="186" name="cpd:C05760" type="compound"
        link="http://www.genome.jp/dbget-bin/www_bget?compound+C05760">
        <graphics name="C05760" fgcolor="#000000" bgcolor="#FFFFFF"
             type="circle" x="835" y="549" width="8" height="8"/>
    </entry>
    <entry id="187" name="cpd:C05761" type="compound"
        link="http://www.genome.jp/dbget-bin/www_bget?compound+C05761">
        <graphics name="C05761" fgcolor="#000000" bgcolor="#FFFFFF"
             type="circle" x="835" y="641" width="8" height="8"/>
    </entry>
    <entry id="188" name="cpd:C00249" type="compound"
        link="http://www.genome.jp/dbget-bin/www_bget?compound+C00249">
        <graphics name="C00249" fgcolor="#000000" bgcolor="#FFFFFF"
             type="circle" x="977" y="732" width="8" height="8"/>
    </entry>
    <entry id="189" name="cpd:C05764" type="compound"
        link="http://www.genome.jp/dbget-bin/www_bget?compound+C05764">
        <graphics name="C05764" fgcolor="#000000" bgcolor="#FFFFFF"
             type="circle" x="977" y="641" width="8" height="8"/>
    </entry>
    <entry id="190" name="cpd:C05763" type="compound"
        link="http://www.genome.jp/dbget-bin/www_bget?compound+C05763">
        <graphics name="C05763" fgcolor="#000000" bgcolor="#FFFFFF"
             type="circle" x="977" y="549" width="8" height="8"/>
    </entry>
    <entry id="191" name="cpd:C04633" type="compound"
        link="http://www.genome.jp/dbget-bin/www_bget?compound+C04633">
        <graphics name="C04633" fgcolor="#000000" bgcolor="#FFFFFF"
             type="circle" x="977" y="458" width="8" height="8"/>
    </entry>
    <entry id="192" name="cpd:C05762" type="compound"
        link="http://www.genome.jp/dbget-bin/www_bget?compound+C05762">
        <graphics name="C05762" fgcolor="#000000" bgcolor="#FFFFFF"
             type="circle" x="977" y="365" width="8" height="8"/>
    </entry>
    <entry id="249" name="ko:K11263" type="ortholog">
        <graphics name="K11263" fgcolor="#000000" bgcolor="#FFFFFF"
             type="rectangle" x="265" y="154" width="46" height="17"/>
    </entry>
    <entry id="250" name="ko:K11533" type="ortholog">
        <graphics name="K11533" fgcolor="#000000" bgcolor="#FFFFFF"
             type="rectangle" x="102" y="337" width="46" height="17"/>
    </entry>
    <entry id="251" name="ko:K11533" type="ortholog">
        <graphics name="K11533" fgcolor="#000000" bgcolor="#FFFFFF"
             type="rectangle" x="243" y="337" width="46" height="17"/>
    </entry>
    <entry id="252" name="ko:K11533" type="ortholog">
        <graphics name="K11533" fgcolor="#000000" bgcolor="#FFFFFF"
             type="rectangle" x="385" y="337" width="46" height="17"/>
    </entry>
    <entry id="253" name="ko:K11533" type="ortholog">
        <graphics name="K11533" fgcolor="#000000" bgcolor="#FFFFFF"
             type="rectangle" x="527" y="337" width="46" height="17"/>
    </entry>
    <entry id="254" name="ko:K11533" type="ortholog">
        <graphics name="K11533" fgcolor="#000000" bgcolor="#FFFFFF"
             type="rectangle" x="669" y="337" width="46" height="17"/>
    </entry>
    <entry id="255" name="ko:K11533" type="ortholog">
        <graphics name="K11533" fgcolor="#000000" bgcolor="#FFFFFF"
             type="rectangle" x="810" y="337" width="46" height="17"/>
    </entry>
    <entry id="256" name="ko:K11533" type="ortholog">
        <graphics name="K11533" fgcolor="#000000" bgcolor="#FFFFFF"
             type="rectangle" x="952" y="337" width="46" height="17"/>
    </entry>
    <entry id="257" name="ko:K11533" type="ortholog">
        <graphics name="K11533" fgcolor="#000000" bgcolor="#FFFFFF"
             type="rectangle" x="102" y="432" width="46" height="17"/>
    </entry>
    <entry id="258" name="ko:K11533" type="ortholog">
        <graphics name="K11533" fgcolor="#000000" bgcolor="#FFFFFF"
             type="rectangle" x="243" y="432" width="46" height="17"/>
    </entry>
    <entry id="259" name="ko:K11533" type="ortholog">
        <graphics name="K11533" fgcolor="#000000" bgcolor="#FFFFFF"
             type="rectangle" x="385" y="432" width="46" height="17"/>
    </entry>
    <entry id="260" name="ko:K11533" type="ortholog">
        <graphics name="K11533" fgcolor="#000000" bgcolor="#FFFFFF"
             type="rectangle" x="527" y="432" width="46" height="17"/>
    </entry>
    <entry id="261" name="ko:K11533" type="ortholog">
        <graphics name="K11533" fgcolor="#000000" bgcolor="#FFFFFF"
             type="rectangle" x="669" y="432" width="46" height="17"/>
    </entry>
    <entry id="262" name="ko:K11533" type="ortholog">
        <graphics name="K11533" fgcolor="#000000" bgcolor="#FFFFFF"
             type="rectangle" x="810" y="432" width="46" height="17"/>
    </entry>
    <entry id="263" name="ko:K11533" type="ortholog">
        <graphics name="K11533" fgcolor="#000000" bgcolor="#FFFFFF"
             type="rectangle" x="952" y="432" width="46" height="17"/>
    </entry>
    <entry id="264" name="ko:K11533" type="ortholog">
        <graphics name="K11533" fgcolor="#000000" bgcolor="#FFFFFF"
             type="rectangle" x="102" y="523" width="46" height="17"/>
    </entry>
    <entry id="265" name="ko:K11533" type="ortholog">
        <graphics name="K11533" fgcolor="#000000" bgcolor="#FFFFFF"
             type="rectangle" x="243" y="523" width="46" height="17"/>
    </entry>
    <entry id="266" name="ko:K11533" type="ortholog">
        <graphics name="K11533" fgcolor="#000000" bgcolor="#FFFFFF"
             type="rectangle" x="385" y="523" width="46" height="17"/>
    </entry>
    <entry id="267" name="ko:K11533" type="ortholog">
        <graphics name="K11533" fgcolor="#000000" bgcolor="#FFFFFF"
             type="rectangle" x="527" y="523" width="46" height="17"/>
    </entry>
    <entry id="268" name="ko:K11533" type="ortholog">
        <graphics name="K11533" fgcolor="#000000" bgcolor="#FFFFFF"
             type="rectangle" x="669" y="523" width="46" height="17"/>
    </entry>
    <entry id="269" name="ko:K11533" type="ortholog">
        <graphics name="K11533" fgcolor="#000000" bgcolor="#FFFFFF"
             type="rectangle" x="810" y="523" width="46" height="17"/>
    </entry>
    <entry id="270" name="ko:K11533" type="ortholog">
        <graphics name="K11533" fgcolor="#000000" bgcolor="#FFFFFF"
             type="rectangle" x="952" y="523" width="46" height="17"/>
    </entry>
    <entry id="271" name="ko:K11533" type="ortholog">
        <graphics name="K11533" fgcolor="#000000" bgcolor="#FFFFFF"
             type="rectangle" x="102" y="614" width="46" height="17"/>
    </entry>
    <entry id="272" name="ko:K11533" type="ortholog">
        <graphics name="K11533" fgcolor="#000000" bgcolor="#FFFFFF"
             type="rectangle" x="243" y="614" width="46" height="17"/>
    </entry>
    <entry id="273" name="ko:K11533" type="ortholog">
        <graphics name="K11533" fgcolor="#000000" bgcolor="#FFFFFF"
             type="rectangle" x="385" y="614" width="46" height="17"/>
    </entry>
    <entry id="274" name="ko:K11533" type="ortholog">
        <graphics name="K11533" fgcolor="#000000" bgcolor="#FFFFFF"
             type="rectangle" x="527" y="614" width="46" height="17"/>
    </entry>
    <entry id="275" name="ko:K11533" type="ortholog">
        <graphics name="K11533" fgcolor="#000000" bgcolor="#FFFFFF"
             type="rectangle" x="669" y="614" width="46" height="17"/>
    </entry>
    <entry id="276" name="ko:K11533" type="ortholog">
        <graphics name="K11533" fgcolor="#000000" bgcolor="#FFFFFF"
             type="rectangle" x="810" y="614" width="46" height="17"/>
    </entry>
    <entry id="277" name="ko:K11533" type="ortholog">
        <graphics name="K11533" fgcolor="#000000" bgcolor="#FFFFFF"
             type="rectangle" x="952" y="614" width="46" height="17"/>
    </entry>
    <entry id="278" name="ko:K11533" type="ortholog">
        <graphics name="K11533" fgcolor="#000000" bgcolor="#FFFFFF"
             type="rectangle" x="1179" y="318" width="46" height="17"/>
    </entry>
    <entry id="279" name="ko:K11533" type="ortholog">
        <graphics name="K11533" fgcolor="#000000" bgcolor="#FFFFFF"
             type="rectangle" x="1179" y="413" width="46" height="17"/>
    </entry>
    <entry id="280" name="ko:K11533" type="ortholog">
        <graphics name="K11533" fgcolor="#000000" bgcolor="#FFFFFF"
             type="rectangle" x="1179" y="504" width="46" height="17"/>
    </entry>
    <entry id="281" name="ko:K11533" type="ortholog">
        <graphics name="K11533" fgcolor="#000000" bgcolor="#FFFFFF"
             type="rectangle" x="1179" y="594" width="46" height="17"/>
    </entry>
    <entry id="282" name="ko:K00668" type="ortholog">
        <graphics name="K00668" fgcolor="#000000" bgcolor="#FFFFFF"
             type="rectangle" x="952" y="686" width="46" height="17"/>
    </entry>
    <entry id="283" name="ko:K11533" type="ortholog">
        <graphics name="K11533" fgcolor="#000000" bgcolor="#FFFFFF"
             type="rectangle" x="952" y="705" width="46" height="17"/>
    </entry>
    <entry id="284" name="ko:K11533" type="ortholog">
        <graphics name="K11533" fgcolor="#000000" bgcolor="#FFFFFF"
             type="rectangle" x="1179" y="686" width="46" height="17"/>
    </entry>
    <entry id="285" name="ko:K00647" type="ortholog">
        <graphics name="K00647" fgcolor="#000000" bgcolor="#FFFFFF"
             type="rectangle" x="1229" y="309" width="46" height="17"/>
    </entry>
    <entry id="286" name="ko:K02371" type="ortholog">
        <graphics name="K02371" fgcolor="#000000" bgcolor="#FFFFFF"
             type="rectangle" x="1229" y="604" width="46" height="17"/>
    </entry>
    <entry id="287" name="ko:K00647" type="ortholog">
        <graphics name="K00647" fgcolor="#000000" bgcolor="#FFFFFF"
             type="rectangle" x="152" y="299" width="46" height="17"/>
    </entry>
    <entry id="288" name="hsa:54995" type="gene" reaction="rn:R04355"
        link="http://www.genome.jp/dbget-bin/www_bget?hsa+54995">
        <graphics name="OXSM" fgcolor="#000000" bgcolor="#BFFFBF"
             type="rectangle" x="152" y="318" width="46" height="17"/>
    </entry>
    <relation entry1="154" entry2="155" type="ECrel">
        <subtype name="compound" value="158"/>
    </relation>
    <relation entry1="154" entry2="155" type="ECrel">
        <subtype name="compound" value="159"/>
    </relation>
    <relation entry1="153" entry2="155" type="ECrel">
        <subtype name="compound" value="157"/>
    </relation>
    <relation entry1="150" entry2="155" type="ECrel">
        <subtype name="compound" value="160"/>
    </relation>
    <relation entry1="148" entry2="155" type="ECrel">
        <subtype name="compound" value="160"/>
    </relation>
    <relation entry1="58" entry2="139" type="ECrel">
        <subtype name="compound" value="166"/>
    </relation>
    <relation entry1="58" entry2="150" type="ECrel">
        <subtype name="compound" value="161"/>
    </relation>
    <relation entry1="57" entry2="150" type="ECrel">
        <subtype name="compound" value="161"/>
    </relation>
    <relation entry1="56" entry2="150" type="ECrel">
        <subtype name="compound" value="161"/>
    </relation>
    <relation entry1="55" entry2="150" type="ECrel">
        <subtype name="compound" value="161"/>
    </relation>
    <relation entry1="54" entry2="150" type="ECrel">
        <subtype name="compound" value="161"/>
    </relation>
    <relation entry1="53" entry2="150" type="ECrel">
        <subtype name="compound" value="161"/>
    </relation>
    <relation entry1="44" entry2="150" type="ECrel">
        <subtype name="compound" value="161"/>
    </relation>
    <relation entry1="147" entry2="148" type="ECrel">
        <subtype name="compound" value="161"/>
    </relation>
    <relation entry1="135" entry2="148" type="ECrel">
        <subtype name="compound" value="161"/>
    </relation>
    <relation entry1="58" entry2="148" type="ECrel">
        <subtype name="compound" value="161"/>
    </relation>
    <relation entry1="124" entry2="148" type="ECrel">
        <subtype name="compound" value="161"/>
    </relation>
    <relation entry1="57" entry2="148" type="ECrel">
        <subtype name="compound" value="161"/>
    </relation>
    <relation entry1="112" entry2="148" type="ECrel">
        <subtype name="compound" value="161"/>
    </relation>
    <relation entry1="56" entry2="148" type="ECrel">
        <subtype name="compound" value="161"/>
    </relation>
    <relation entry1="100" entry2="148" type="ECrel">
        <subtype name="compound" value="161"/>
    </relation>
    <relation entry1="55" entry2="148" type="ECrel">
        <subtype name="compound" value="161"/>
    </relation>
    <relation entry1="88" entry2="148" type="ECrel">
        <subtype name="compound" value="161"/>
    </relation>
    <relation entry1="54" entry2="148" type="ECrel">
        <subtype name="compound" value="161"/>
    </relation>
    <relation entry1="76" entry2="148" type="ECrel">
        <subtype name="compound" value="161"/>
    </relation>
    <relation entry1="53" entry2="148" type="ECrel">
        <subtype name="compound" value="161"/>
    </relation>
    <relation entry1="44" entry2="148" type="ECrel">
        <subtype name="compound" value="161"/>
    </relation>
    <relation entry1="58" entry2="147" type="ECrel">
        <subtype name="compound" value="161"/>
    </relation>
    <relation entry1="57" entry2="147" type="ECrel">
        <subtype name="compound" value="161"/>
    </relation>
    <relation entry1="56" entry2="147" type="ECrel">
        <subtype name="compound" value="161"/>
    </relation>
    <relation entry1="55" entry2="147" type="ECrel">
        <subtype name="compound" value="161"/>
    </relation>
    <relation entry1="54" entry2="147" type="ECrel">
        <subtype name="compound" value="161"/>
    </relation>
    <relation entry1="53" entry2="147" type="ECrel">
        <subtype name="compound" value="161"/>
    </relation>
    <relation entry1="44" entry2="147" type="ECrel">
        <subtype name="compound" value="161"/>
    </relation>
    <relation entry1="57" entry2="135" type="ECrel">
        <subtype name="compound" value="161"/>
    </relation>
    <relation entry1="56" entry2="135" type="ECrel">
        <subtype name="compound" value="161"/>
    </relation>
    <relation entry1="55" entry2="135" type="ECrel">
        <subtype name="compound" value="161"/>
    </relation>
    <relation entry1="54" entry2="135" type="ECrel">
        <subtype name="compound" value="161"/>
    </relation>
    <relation entry1="53" entry2="135" type="ECrel">
        <subtype name="compound" value="161"/>
    </relation>
    <relation entry1="44" entry2="135" type="ECrel">
        <subtype name="compound" value="161"/>
    </relation>
    <relation entry1="58" entry2="124" type="ECrel">
        <subtype name="compound" value="161"/>
    </relation>
    <relation entry1="58" entry2="112" type="ECrel">
        <subtype name="compound" value="161"/>
    </relation>
    <relation entry1="58" entry2="100" type="ECrel">
        <subtype name="compound" value="161"/>
    </relation>
    <relation entry1="58" entry2="88" type="ECrel">
        <subtype name="compound" value="161"/>
    </relation>
    <relation entry1="58" entry2="76" type="ECrel">
        <subtype name="compound" value="161"/>
    </relation>
    <relation entry1="56" entry2="124" type="ECrel">
        <subtype name="compound" value="161"/>
    </relation>
    <relation entry1="55" entry2="124" type="ECrel">
        <subtype name="compound" value="161"/>
    </relation>
    <relation entry1="54" entry2="124" type="ECrel">
        <subtype name="compound" value="161"/>
    </relation>
    <relation entry1="53" entry2="124" type="ECrel">
        <subtype name="compound" value="161"/>
    </relation>
    <relation entry1="44" entry2="124" type="ECrel">
        <subtype name="compound" value="161"/>
    </relation>
    <relation entry1="57" entry2="112" type="ECrel">
        <subtype name="compound" value="161"/>
    </relation>
    <relation entry1="57" entry2="100" type="ECrel">
        <subtype name="compound" value="161"/>
    </relation>
    <relation entry1="57" entry2="88" type="ECrel">
        <subtype name="compound" value="161"/>
    </relation>
    <relation entry1="57" entry2="76" type="ECrel">
        <subtype name="compound" value="161"/>
    </relation>
    <relation entry1="55" entry2="112" type="ECrel">
        <subtype name="compound" value="161"/>
    </relation>
    <relation entry1="54" entry2="112" type="ECrel">
        <subtype name="compound" value="161"/>
    </relation>
    <relation entry1="53" entry2="112" type="ECrel">
        <subtype name="compound" value="161"/>
    </relation>
    <relation entry1="44" entry2="112" type="ECrel">
        <subtype name="compound" value="161"/>
    </relation>
    <relation entry1="56" entry2="100" type="ECrel">
        <subtype name="compound" value="161"/>
    </relation>
    <relation entry1="56" entry2="88" type="ECrel">
        <subtype name="compound" value="161"/>
    </relation>
    <relation entry1="56" entry2="76" type="ECrel">
        <subtype name="compound" value="161"/>
    </relation>
    <relation entry1="54" entry2="100" type="ECrel">
        <subtype name="compound" value="161"/>
    </relation>
    <relation entry1="53" entry2="100" type="ECrel">
        <subtype name="compound" value="161"/>
    </relation>
    <relation entry1="44" entry2="100" type="ECrel">
        <subtype name="compound" value="161"/>
    </relation>
    <relation entry1="55" entry2="88" type="ECrel">
        <subtype name="compound" value="161"/>
    </relation>
    <relation entry1="55" entry2="76" type="ECrel">
        <subtype name="compound" value="161"/>
    </relation>
    <relation entry1="53" entry2="88" type="ECrel">
        <subtype name="compound" value="161"/>
    </relation>
    <relation entry1="44" entry2="88" type="ECrel">
        <subtype name="compound" value="161"/>
    </relation>
    <relation entry1="54" entry2="76" type="ECrel">
        <subtype name="compound" value="161"/>
    </relation>
    <relation entry1="44" entry2="76" type="ECrel">
        <subtype name="compound" value="161"/>
    </relation>
    <relation entry1="58" entry2="133" type="ECrel">
        <subtype name="compound" value="168"/>
    </relation>
    <relation entry1="57" entry2="127" type="ECrel">
        <subtype name="compound" value="171"/>
    </relation>
    <relation entry1="57" entry2="121" type="ECrel">
        <subtype name="compound" value="175"/>
    </relation>
    <relation entry1="56" entry2="109" type="ECrel">
        <subtype name="compound" value="176"/>
    </relation>
    <relation entry1="56" entry2="115" type="ECrel">
        <subtype name="compound" value="172"/>
    </relation>
    <relation entry1="55" entry2="103" type="ECrel">
        <subtype name="compound" value="179"/>
    </relation>
    <relation entry1="55" entry2="97" type="ECrel">
        <subtype name="compound" value="183"/>
    </relation>
    <relation entry1="54" entry2="91" type="ECrel">
        <subtype name="compound" value="180"/>
    </relation>
    <relation entry1="54" entry2="85" type="ECrel">
        <subtype name="compound" value="184"/>
    </relation>
    <relation entry1="50" entry2="79" type="ECrel">
        <subtype name="compound" value="187"/>
    </relation>
    <relation entry1="53" entry2="79" type="ECrel">
        <subtype name="compound" value="187"/>
    </relation>
    <relation entry1="21" entry2="53" type="ECrel">
        <subtype name="compound" value="187"/>
    </relation>
    <relation entry1="50" entry2="76" type="ECrel">
        <subtype name="compound" value="187"/>
    </relation>
    <relation entry1="50" entry2="53" type="ECrel">
        <subtype name="compound" value="187"/>
    </relation>
    <relation entry1="53" entry2="73" type="ECrel">
        <subtype name="compound" value="192"/>
    </relation>
    <relation entry1="63" entry2="67" type="ECrel">
        <subtype name="compound" value="189"/>
    </relation>
    <relation entry1="44" entry2="67" type="ECrel">
        <subtype name="compound" value="189"/>
    </relation>
    <relation entry1="44" entry2="64" type="ECrel">
        <subtype name="compound" value="189"/>
    </relation>
    <relation entry1="44" entry2="63" type="ECrel">
        <subtype name="compound" value="189"/>
    </relation>
    <relation entry1="91" entry2="49" type="ECrel">
        <subtype name="compound" value="180"/>
    </relation>
    <relation entry1="88" entry2="49" type="ECrel">
        <subtype name="compound" value="180"/>
    </relation>
    <relation entry1="54" entry2="49" type="ECrel">
        <subtype name="compound" value="180"/>
    </relation>
    <relation entry1="155" entry2="62" type="maplink">
        <subtype name="compound" value="157"/>
    </relation>
    <relation entry1="153" entry2="62" type="maplink">
        <subtype name="compound" value="157"/>
    </relation>
    <relation entry1="155" entry2="61" type="maplink">
        <subtype name="compound" value="160"/>
    </relation>
    <relation entry1="155" entry2="156" type="maplink">
        <subtype name="compound" value="160"/>
    </relation>
    <relation entry1="150" entry2="61" type="maplink">
        <subtype name="compound" value="160"/>
    </relation>
    <relation entry1="150" entry2="156" type="maplink">
        <subtype name="compound" value="160"/>
    </relation>
    <relation entry1="148" entry2="61" type="maplink">
        <subtype name="compound" value="160"/>
    </relation>
    <relation entry1="148" entry2="156" type="maplink">
        <subtype name="compound" value="160"/>
    </relation>
    <relation entry1="153" entry2="288" type="ECrel">
        <subtype name="compound" value="162"/>
    </relation>
    <relation entry1="288" entry2="145" type="ECrel">
        <subtype name="compound" value="163"/>
    </relation>
    <relation entry1="150" entry2="288" type="ECrel">
        <subtype name="compound" value="161"/>
    </relation>
    <relation entry1="148" entry2="288" type="ECrel">
        <subtype name="compound" value="161"/>
    </relation>
    <relation entry1="288" entry2="135" type="ECrel">
        <subtype name="compound" value="161"/>
    </relation>
    <relation entry1="288" entry2="124" type="ECrel">
        <subtype name="compound" value="161"/>
    </relation>
    <relation entry1="288" entry2="112" type="ECrel">
        <subtype name="compound" value="161"/>
    </relation>
    <relation entry1="288" entry2="100" type="ECrel">
        <subtype name="compound" value="161"/>
    </relation>
    <relation entry1="288" entry2="88" type="ECrel">
        <subtype name="compound" value="161"/>
    </relation>
    <relation entry1="288" entry2="76" type="ECrel">
        <subtype name="compound" value="161"/>
    </relation>
    <reaction name="rn:R08159" type="irreversible">
        <substrate name="cpd:C05761"/>
        <product name="cpd:C06424"/>
    </reaction>
    <reaction name="rn:R07762" type="irreversible">
        <substrate name="cpd:C05764"/>
        <product name="cpd:C16219"/>
    </reaction>
    <reaction name="rn:R08163" type="irreversible">
        <substrate name="cpd:C04088"/>
        <product name="cpd:C01530"/>
    </reaction>
    <reaction name="rn:R02814" type="irreversible">
        <substrate name="cpd:C01203"/>
        <product name="cpd:C00712"/>
    </reaction>
    <reaction name="rn:R04014" type="irreversible">
        <substrate name="cpd:C05223"/>
        <product name="cpd:C02679"/>
    </reaction>
    <reaction name="rn:R04968" type="irreversible">
        <substrate name="cpd:C01209"/>
        <substrate name="cpd:C05761"/>
        <product name="cpd:C05762"/>
    </reaction>
    <reaction name="rn:R04726" type="irreversible">
        <substrate name="cpd:C01209"/>
        <substrate name="cpd:C05223"/>
        <product name="cpd:C05759"/>
    </reaction>
    <reaction name="rn:R04963" type="irreversible">
        <substrate name="cpd:C01209"/>
        <substrate name="cpd:C05755"/>
        <product name="cpd:C05756"/>
    </reaction>
    <reaction name="rn:R04960" type="irreversible">
        <substrate name="cpd:C01209"/>
        <substrate name="cpd:C05752"/>
        <product name="cpd:C05753"/>
    </reaction>
    <reaction name="rn:R04957" type="irreversible">
        <substrate name="cpd:C01209"/>
        <substrate name="cpd:C05749"/>
        <product name="cpd:C05750"/>
    </reaction>
    <reaction name="rn:R04952" type="irreversible">
        <substrate name="cpd:C01209"/>
        <substrate name="cpd:C05745"/>
        <product name="cpd:C05746"/>
    </reaction>
    <reaction name="rn:R01706" type="irreversible">
        <substrate name="cpd:C05764"/>
        <product name="cpd:C00249"/>
        <product name="cpd:C00229"/>
    </reaction>
    <reaction name="rn:R04970" type="reversible">
        <substrate name="cpd:C05763"/>
        <product name="cpd:C05764"/>
    </reaction>
    <reaction name="rn:R04544" type="reversible">
        <substrate name="cpd:C04633"/>
        <product name="cpd:C05763"/>
    </reaction>
    <reaction name="rn:R04543" type="reversible">
        <substrate name="cpd:C05762"/>
        <product name="cpd:C04633"/>
    </reaction>
    <reaction name="rn:R04967" type="reversible">
        <substrate name="cpd:C05760"/>
        <product name="cpd:C05761"/>
    </reaction>
    <reaction name="rn:R04568" type="reversible">
        <substrate name="cpd:C04688"/>
        <product name="cpd:C05760"/>
    </reaction>
    <reaction name="rn:R04566" type="reversible">
        <substrate name="cpd:C05759"/>
        <product name="cpd:C04688"/>
    </reaction>
    <reaction name="rn:R04725" type="reversible">
        <substrate name="cpd:C05758"/>
        <product name="cpd:C05223"/>
    </reaction>
    <reaction name="rn:R04965" type="reversible">
        <substrate name="cpd:C05757"/>
        <product name="cpd:C05758"/>
    </reaction>
    <reaction name="rn:R04964" type="reversible">
        <substrate name="cpd:C05756"/>
        <product name="cpd:C05757"/>
    </reaction>
    <reaction name="rn:R04962" type="reversible">
        <substrate name="cpd:C05754"/>
        <product name="cpd:C05755"/>
    </reaction>
    <reaction name="rn:R04535" type="reversible">
        <substrate name="cpd:C04619"/>
        <product name="cpd:C05754"/>
    </reaction>
    <reaction name="rn:R04534" type="reversible">
        <substrate name="cpd:C05753"/>
        <product name="cpd:C04619"/>
    </reaction>
    <reaction name="rn:R04959" type="reversible">
        <substrate name="cpd:C05751"/>
        <product name="cpd:C05752"/>
    </reaction>
    <reaction name="rn:R04537" type="reversible">
        <substrate name="cpd:C04620"/>
        <product name="cpd:C05751"/>
    </reaction>
    <reaction name="rn:R04536" type="reversible">
        <substrate name="cpd:C05750"/>
        <product name="cpd:C04620"/>
    </reaction>
    <reaction name="rn:R04956" type="reversible">
        <substrate name="cpd:C05748"/>
        <product name="cpd:C05749"/>
    </reaction>
    <reaction name="rn:R04954" type="reversible">
        <substrate name="cpd:C05747"/>
        <product name="cpd:C05748"/>
    </reaction>
    <reaction name="rn:R04953" type="reversible">
        <substrate name="cpd:C05746"/>
        <product name="cpd:C05747"/>
    </reaction>
    <reaction name="rn:R04430" type="reversible">
        <substrate name="cpd:C04246"/>
        <product name="cpd:C05745"/>
    </reaction>
    <reaction name="rn:R04428" type="reversible">
        <substrate name="cpd:C04618"/>
        <product name="cpd:C04246"/>
    </reaction>
    <reaction name="rn:R04533" type="reversible">
        <substrate name="cpd:C04618"/>
        <product name="cpd:C05744"/>
    </reaction>
    <reaction name="rn:R04355" type="irreversible">
        <substrate name="cpd:C01209"/>
        <substrate name="cpd:C03939"/>
        <product name="cpd:C05744"/>
    </reaction>
    <reaction name="rn:R01626" type="reversible">
        <substrate name="cpd:C00083"/>
        <product name="cpd:C01209"/>
    </reaction>
    <reaction name="rn:R01624" type="irreversible">
        <substrate name="cpd:C00024"/>
        <substrate name="cpd:C00229"/>
        <product name="cpd:C03939"/>
    </reaction>
    <reaction name="rn:R04385" type="reversible">
        <substrate name="cpd:C06250"/>
        <product name="cpd:C04419"/>
    </reaction>
    <reaction name="rn:R04386" type="reversible">
        <substrate name="cpd:C00024"/>
        <substrate name="cpd:C04419"/>
        <product name="cpd:C06250"/>
        <product name="cpd:C00083"/>
    </reaction>
</pathway>
