# Supplementary material for: KEGGconverter: a tool for the in-silico modelling of metabolic networks of the KEGG Pathways database
Source: BMC Bioinformatics. 2009 Oct 8;10:324. doi: 10.1186/1471-2105-10-324 (PMC2764712; doi:10.1186/1471-2105-10-324)
Supplement: Additional file 2 — Case study files. Input: 6 KGML Pathway files: Glycolysis/Gluconeogenesis - hsa00010.xml, Citrate cycle (TCA cycle) - hsa00020.xml, Pentose phosphate pathway - hsa00030.xml, Fatty acid biosynthesis - hsa00061.xml, Fatty acid metabolism - hsa00071.xml, Urea cycle and metabolism of amino groups - hsa00220.xml. Output from KEGGconverter: the initial merged KGML file: mergedKEGG.xml, SBML converted model: sbml_mergedKEGGconverter.xml, SBML converted model with default kinetics: sbml_mergedKEGGconverterKinetics.xml, a circular layout diagram of the resulted model from CellDesigner: CaseStudyFinalDiagram.pdf. [file 1471-2105-10-324-S2.ZIP › File1/hsa00071.xml]

<?xml version="1.0"?>
<!DOCTYPE pathway SYSTEM "http://www.genome.jp/kegg/xml/KGML_v0.6.1_.dtd">
<!-- Creation date: Feb 05 2009 01:28:12 +0900 (JST) -->
<pathway name="path:hsa00071" org="hsa" number="00071"
         title="Fatty acid metabolism"
         image="http://www.genome.jp/kegg/pathway/hsa/hsa00071.gif"
         link="http://www.genome.jp/dbget-bin/show_pathway?hsa00071">
    <entry id="1" name="hsa:37" type="gene" reaction="rn:R01279"
        link="http://www.genome.jp/dbget-bin/www_bget?hsa+37">
        <graphics name="ACADVL" fgcolor="#000000" bgcolor="#BFFFBF"
             type="rectangle" x="170" y="299" width="46" height="17"/>
    </entry>
    <entry id="2" name="ko:K06445" type="ortholog">
        <graphics name="K06445" fgcolor="#000000" bgcolor="#FFFFFF"
             type="rectangle" x="295" y="299" width="46" height="17"/>
    </entry>
    <entry id="3" name="ko:K06445" type="ortholog">
        <graphics name="K06445" fgcolor="#000000" bgcolor="#FFFFFF"
             type="rectangle" x="421" y="299" width="46" height="17"/>
    </entry>
    <entry id="4" name="ko:K06445" type="ortholog">
        <graphics name="K06445" fgcolor="#000000" bgcolor="#FFFFFF"
             type="rectangle" x="547" y="299" width="46" height="17"/>
    </entry>
    <entry id="5" name="ko:K06445" type="ortholog">
        <graphics name="K06445" fgcolor="#000000" bgcolor="#FFFFFF"
             type="rectangle" x="673" y="298" width="46" height="17"/>
    </entry>
    <entry id="6" name="hsa:36" type="gene" reaction="rn:R04751"
        link="http://www.genome.jp/dbget-bin/www_bget?hsa+36">
        <graphics name="ACADSB" fgcolor="#000000" bgcolor="#BFFFBF"
             type="rectangle" x="774" y="323" width="46" height="17"/>
    </entry>
    <entry id="7" name="hsa:36" type="gene" reaction="rn:R01175"
        link="http://www.genome.jp/dbget-bin/www_bget?hsa+36">
        <graphics name="ACADSB" fgcolor="#000000" bgcolor="#BFFFBF"
             type="rectangle" x="925" y="298" width="46" height="17"/>
    </entry>
    <entry id="8" name="hsa:38 hsa:39" type="gene" reaction="rn:R00238"
        link="http://www.genome.jp/dbget-bin/www_bget?hsa+38+39">
        <graphics name="ACAT1..." fgcolor="#000000" bgcolor="#BFFFBF"
             type="rectangle" x="875" y="560" width="46" height="17"/>
    </entry>
    <entry id="9" name="hsa:35" type="gene" reaction="rn:R01175"
        link="http://www.genome.jp/dbget-bin/www_bget?hsa+35">
        <graphics name="ACADS" fgcolor="#000000" bgcolor="#BFFFBF"
             type="rectangle" x="875" y="317" width="46" height="17"/>
    </entry>
    <entry id="10" name="hsa:1962 hsa:3028 hsa:3033 hsa:3295" type="gene" reaction="rn:R01975"
        link="http://www.genome.jp/dbget-bin/www_bget?hsa+1962+3028+3033+3295">
        <graphics name="EHHADH..." fgcolor="#000000" bgcolor="#BFFFBF"
             type="rectangle" x="900" y="478" width="46" height="17"/>
    </entry>
    <entry id="11" name="hsa:1892 hsa:1962 hsa:3030" type="gene" reaction="rn:R03026"
        link="http://www.genome.jp/dbget-bin/www_bget?hsa+1892+1962+3030">
        <graphics name="ECHS1..." fgcolor="#000000" bgcolor="#BFFFBF"
             type="rectangle" x="900" y="395" width="46" height="17"/>
    </entry>
    <entry id="12" name="path:hsa00072" type="map"
        link="http://www.genome.jp/kegg/pathway/hsa/hsa00072.html">
        <graphics name="Synthesis and degradation of ketone bodies" fgcolor="#000000" bgcolor="#FFFFFF"
             type="roundrectangle" x="1029" y="567" width="143" height="34"/>
    </entry>
    <entry id="13" name="hsa:10449 hsa:30 hsa:3032" type="gene" reaction="rn:R00238"
        link="http://www.genome.jp/dbget-bin/www_bget?hsa+10449+30+3032">
        <graphics name="ACAA2..." fgcolor="#000000" bgcolor="#BFFFBF"
             type="rectangle" x="925" y="560" width="46" height="17"/>
    </entry>
    <entry id="14" name="hsa:34" type="gene" reaction="rn:R01175"
        link="http://www.genome.jp/dbget-bin/www_bget?hsa+34">
        <graphics name="ACADM" fgcolor="#000000" bgcolor="#BFFFBF"
             type="rectangle" x="925" y="317" width="46" height="17"/>
    </entry>
    <entry id="15" name="ko:K01909" type="ortholog">
        <graphics name="K01909" fgcolor="#000000" bgcolor="#FFFFFF"
             type="rectangle" x="472" y="661" width="46" height="17"/>
    </entry>
    <entry id="16" name="hsa:10455 hsa:1632 hsa:1962" type="gene" reaction="rn:R04756"
        link="http://www.genome.jp/dbget-bin/www_bget?hsa+10455+1632+1962">
        <graphics name="PECI..." fgcolor="#000000" bgcolor="#BFFFBF"
             type="rectangle" x="472" y="710" width="46" height="17"/>
    </entry>
    <entry id="17" name="ko:K01782" type="ortholog">
        <graphics name="K01782" fgcolor="#000000" bgcolor="#FFFFFF"
             type="rectangle" x="472" y="735" width="46" height="17"/>
    </entry>
    <entry id="18" name="hsa:38 hsa:39" type="gene" reaction="rn:R01177"
        link="http://www.genome.jp/dbget-bin/www_bget?hsa+38+39">
        <graphics name="ACAT1..." fgcolor="#000000" bgcolor="#BFFFBF"
             type="rectangle" x="810" y="548" width="46" height="17"/>
    </entry>
    <entry id="19" name="hsa:10449 hsa:30 hsa:3032" type="gene" reaction="rn:R01177"
        link="http://www.genome.jp/dbget-bin/www_bget?hsa+10449+30+3032">
        <graphics name="ACAA2..." fgcolor="#000000" bgcolor="#BFFFBF"
             type="rectangle" x="810" y="569" width="46" height="17"/>
    </entry>
    <entry id="20" name="hsa:1962 hsa:3028 hsa:3033 hsa:3295" type="gene" reaction="rn:R04748"
        link="http://www.genome.jp/dbget-bin/www_bget?hsa+1962+3028+3033+3295">
        <graphics name="EHHADH..." fgcolor="#000000" bgcolor="#BFFFBF"
             type="rectangle" x="749" y="480" width="46" height="17"/>
    </entry>
    <entry id="21" name="hsa:1892 hsa:1962 hsa:3030" type="gene" reaction="rn:R04749"
        link="http://www.genome.jp/dbget-bin/www_bget?hsa+1892+1962+3030">
        <graphics name="ECHS1..." fgcolor="#000000" bgcolor="#BFFFBF"
             type="rectangle" x="749" y="396" width="46" height="17"/>
    </entry>
    <entry id="22" name="hsa:35" type="gene" reaction="rn:R04751"
        link="http://www.genome.jp/dbget-bin/www_bget?hsa+35">
        <graphics name="ACADS" fgcolor="#000000" bgcolor="#BFFFBF"
             type="rectangle" x="749" y="285" width="46" height="17"/>
    </entry>
    <entry id="23" name="hsa:34" type="gene" reaction="rn:R04751"
        link="http://www.genome.jp/dbget-bin/www_bget?hsa+34">
        <graphics name="ACADM" fgcolor="#000000" bgcolor="#BFFFBF"
             type="rectangle" x="749" y="304" width="46" height="17"/>
    </entry>
    <entry id="24" name="hsa:3030" type="gene" reaction="rn:R04748"
        link="http://www.genome.jp/dbget-bin/www_bget?hsa+3030">
        <graphics name="HADHA" fgcolor="#000000" bgcolor="#BFFFBF"
             type="rectangle" x="799" y="480" width="46" height="17"/>
    </entry>
    <entry id="26" name="hsa:33" type="gene" reaction="rn:R04751"
        link="http://www.genome.jp/dbget-bin/www_bget?hsa+33">
        <graphics name="ACADL" fgcolor="#000000" bgcolor="#BFFFBF"
             type="rectangle" x="799" y="304" width="46" height="17"/>
    </entry>
    <entry id="27" name="hsa:10449 hsa:30 hsa:3032" type="gene" reaction="rn:R04747"
        link="http://www.genome.jp/dbget-bin/www_bget?hsa+10449+30+3032">
        <graphics name="ACAA2..." fgcolor="#000000" bgcolor="#BFFFBF"
             type="rectangle" x="685" y="559" width="46" height="17"/>
    </entry>
    <entry id="28" name="hsa:1962 hsa:3028 hsa:3033 hsa:3295" type="gene" reaction="rn:R04745"
        link="http://www.genome.jp/dbget-bin/www_bget?hsa+1962+3028+3033+3295">
        <graphics name="EHHADH..." fgcolor="#000000" bgcolor="#BFFFBF"
             type="rectangle" x="623" y="481" width="46" height="17"/>
    </entry>
    <entry id="29" name="hsa:1892 hsa:1962 hsa:3030" type="gene" reaction="rn:R04746"
        link="http://www.genome.jp/dbget-bin/www_bget?hsa+1892+1962+3030">
        <graphics name="ECHS1..." fgcolor="#000000" bgcolor="#BFFFBF"
             type="rectangle" x="623" y="397" width="46" height="17"/>
    </entry>
    <entry id="30" name="hsa:34" type="gene" reaction="rn:R03777"
        link="http://www.genome.jp/dbget-bin/www_bget?hsa+34">
        <graphics name="ACADM" fgcolor="#000000" bgcolor="#BFFFBF"
             type="rectangle" x="623" y="317" width="46" height="17"/>
    </entry>
    <entry id="31" name="hsa:3030" type="gene" reaction="rn:R04745"
        link="http://www.genome.jp/dbget-bin/www_bget?hsa+3030">
        <graphics name="HADHA" fgcolor="#000000" bgcolor="#BFFFBF"
             type="rectangle" x="673" y="481" width="46" height="17"/>
    </entry>
    <entry id="33" name="hsa:33" type="gene" reaction="rn:R03777"
        link="http://www.genome.jp/dbget-bin/www_bget?hsa+33">
        <graphics name="ACADL" fgcolor="#000000" bgcolor="#BFFFBF"
             type="rectangle" x="673" y="317" width="46" height="17"/>
    </entry>
    <entry id="34" name="hsa:10449 hsa:30 hsa:3032" type="gene" reaction="rn:R03778"
        link="http://www.genome.jp/dbget-bin/www_bget?hsa+10449+30+3032">
        <graphics name="ACAA2..." fgcolor="#000000" bgcolor="#BFFFBF"
             type="rectangle" x="558" y="559" width="46" height="17"/>
    </entry>
    <entry id="35" name="hsa:1962 hsa:3028 hsa:3033 hsa:3295" type="gene" reaction="rn:R04743"
        link="http://www.genome.jp/dbget-bin/www_bget?hsa+1962+3028+3033+3295">
        <graphics name="EHHADH..." fgcolor="#000000" bgcolor="#BFFFBF"
             type="rectangle" x="497" y="481" width="46" height="17"/>
    </entry>
    <entry id="36" name="hsa:1892 hsa:1962 hsa:3030" type="gene" reaction="rn:R04744"
        link="http://www.genome.jp/dbget-bin/www_bget?hsa+1892+1962+3030">
        <graphics name="ECHS1..." fgcolor="#000000" bgcolor="#BFFFBF"
             type="rectangle" x="497" y="397" width="46" height="17"/>
    </entry>
    <entry id="37" name="hsa:34" type="gene" reaction="rn:R04754"
        link="http://www.genome.jp/dbget-bin/www_bget?hsa+34">
        <graphics name="ACADM" fgcolor="#000000" bgcolor="#BFFFBF"
             type="rectangle" x="497" y="318" width="46" height="17"/>
    </entry>
    <entry id="38" name="hsa:33" type="gene" reaction="rn:R04754"
        link="http://www.genome.jp/dbget-bin/www_bget?hsa+33">
        <graphics name="ACADL" fgcolor="#000000" bgcolor="#BFFFBF"
             type="rectangle" x="547" y="318" width="46" height="17"/>
    </entry>
    <entry id="39" name="hsa:3030" type="gene" reaction="rn:R04743"
        link="http://www.genome.jp/dbget-bin/www_bget?hsa+3030">
        <graphics name="HADHA" fgcolor="#000000" bgcolor="#BFFFBF"
             type="rectangle" x="547" y="481" width="46" height="17"/>
    </entry>
    <entry id="41" name="ko:K00496" type="ortholog">
        <graphics name="K00496" fgcolor="#000000" bgcolor="#FFFFFF"
             type="rectangle" x="337" y="787" width="46" height="17"/>
    </entry>
    <entry id="42" name="ko:K05297" type="ortholog">
        <graphics name="K05297" fgcolor="#000000" bgcolor="#FFFFFF"
             type="rectangle" x="337" y="852" width="46" height="17"/>
    </entry>
    <entry id="43" name="path:hsa00252" type="map"
        link="http://www.genome.jp/kegg/pathway/hsa/hsa00252.html">
        <graphics name="Alanine and aspartate metabolism" fgcolor="#000000" bgcolor="#FFFFFF"
             type="roundrectangle" x="1040" y="683" width="123" height="34"/>
    </entry>
    <entry id="44" name="hsa:10449 hsa:30 hsa:3032" type="gene" reaction="rn:R04742"
        link="http://www.genome.jp/dbget-bin/www_bget?hsa+10449+30+3032">
        <graphics name="ACAA2..." fgcolor="#000000" bgcolor="#BFFFBF"
             type="rectangle" x="431" y="558" width="46" height="17"/>
    </entry>
    <entry id="45" name="hsa:1962 hsa:3028 hsa:3033 hsa:3295" type="gene" reaction="rn:R04741"
        link="http://www.genome.jp/dbget-bin/www_bget?hsa+1962+3028+3033+3295">
        <graphics name="EHHADH..." fgcolor="#000000" bgcolor="#BFFFBF"
             type="rectangle" x="371" y="482" width="46" height="17"/>
    </entry>
    <entry id="46" name="hsa:1892 hsa:1962 hsa:3030" type="gene" reaction="rn:R04170"
        link="http://www.genome.jp/dbget-bin/www_bget?hsa+1892+1962+3030">
        <graphics name="ECHS1..." fgcolor="#000000" bgcolor="#BFFFBF"
             type="rectangle" x="371" y="398" width="46" height="17"/>
    </entry>
    <entry id="47" name="hsa:34" type="gene" reaction="rn:R03857"
        link="http://www.genome.jp/dbget-bin/www_bget?hsa+34">
        <graphics name="ACADM" fgcolor="#000000" bgcolor="#BFFFBF"
             type="rectangle" x="371" y="318" width="46" height="17"/>
    </entry>
    <entry id="48" name="path:hsa00020" type="map"
        link="http://www.genome.jp/kegg/pathway/hsa/hsa00020.html">
        <graphics name="Citrate cycle (TCA cycle)" fgcolor="#000000" bgcolor="#FFFFFF"
             type="roundrectangle" x="902" y="745" width="81" height="25"/>
    </entry>
    <entry id="49" name="hsa:124 hsa:125 hsa:126 hsa:127 hsa:128 hsa:130 hsa:131" type="gene" reaction="rn:R00623"
        link="http://www.genome.jp/dbget-bin/www_bget?hsa+124+125+126+127+128+130+131">
        <graphics name="ADH1A..." fgcolor="#000000" bgcolor="#BFFFBF"
             type="rectangle" x="457" y="777" width="46" height="17"/>
    </entry>
    <entry id="51" name="hsa:2639" type="gene" reaction="rn:R02487"
        link="http://www.genome.jp/dbget-bin/www_bget?hsa+2639">
        <graphics name="GCDH" fgcolor="#000000" bgcolor="#BFFFBF"
             type="rectangle" x="979" y="321" width="46" height="17"/>
    </entry>
    <entry id="53" name="hsa:3030" type="gene" reaction="rn:R04741"
        link="http://www.genome.jp/dbget-bin/www_bget?hsa+3030">
        <graphics name="HADHA" fgcolor="#000000" bgcolor="#BFFFBF"
             type="rectangle" x="421" y="482" width="46" height="17"/>
    </entry>
    <entry id="55" name="hsa:33" type="gene" reaction="rn:R03857"
        link="http://www.genome.jp/dbget-bin/www_bget?hsa+33">
        <graphics name="ACADL" fgcolor="#000000" bgcolor="#BFFFBF"
             type="rectangle" x="421" y="318" width="46" height="17"/>
    </entry>
    <entry id="56" name="path:hsa00061" type="map"
        link="http://www.genome.jp/kegg/pathway/hsa/hsa00061.html">
        <graphics name="Fatty acid biosynthesis" fgcolor="#000000" bgcolor="#FFFFFF"
             type="roundrectangle" x="145" y="122" width="78" height="34"/>
    </entry>
    <entry id="57" name="path:hsa00062" type="map"
        link="http://www.genome.jp/kegg/pathway/hsa/hsa00062.html">
        <graphics name="Fatty acid elongation in mitochondria" fgcolor="#000000" bgcolor="#FFFFFF"
             type="roundrectangle" x="343" y="121" width="202" height="25"/>
    </entry>
    <entry id="58" name="path:hsa00561" type="map"
        link="http://www.genome.jp/kegg/pathway/hsa/hsa00561.html">
        <graphics name="Glycerolipid metabolism" fgcolor="#000000" bgcolor="#FFFFFF"
             type="roundrectangle" x="310" y="149" width="137" height="25"/>
    </entry>
    <entry id="59" name="hsa:10449 hsa:30 hsa:3032" type="gene" reaction="rn:R03858"
        link="http://www.genome.jp/dbget-bin/www_bget?hsa+10449+30+3032">
        <graphics name="ACAA2..." fgcolor="#000000" bgcolor="#BFFFBF"
             type="rectangle" x="306" y="558" width="46" height="17"/>
    </entry>
    <entry id="60" name="hsa:1892 hsa:1962 hsa:3030" type="gene" reaction="rn:R04740"
        link="http://www.genome.jp/dbget-bin/www_bget?hsa+1892+1962+3030">
        <graphics name="ECHS1..." fgcolor="#000000" bgcolor="#BFFFBF"
             type="rectangle" x="245" y="398" width="46" height="17"/>
    </entry>
    <entry id="61" name="hsa:34" type="gene" reaction="rn:R03990"
        link="http://www.genome.jp/dbget-bin/www_bget?hsa+34">
        <graphics name="ACADM" fgcolor="#000000" bgcolor="#BFFFBF"
             type="rectangle" x="245" y="318" width="46" height="17"/>
    </entry>
    <entry id="62" name="hsa:1962 hsa:3028 hsa:3033 hsa:3295" type="gene" reaction="rn:R04739"
        link="http://www.genome.jp/dbget-bin/www_bget?hsa+1962+3028+3033+3295">
        <graphics name="EHHADH..." fgcolor="#000000" bgcolor="#BFFFBF"
             type="rectangle" x="245" y="482" width="46" height="17"/>
    </entry>
    <entry id="63" name="hsa:217 hsa:218 hsa:219 hsa:220 hsa:223 hsa:224 hsa:501" type="gene" reaction="rn:R00631"
        link="http://www.genome.jp/dbget-bin/www_bget?hsa+217+218+219+220+223+224+501">
        <graphics name="ALDH2..." fgcolor="#000000" bgcolor="#BFFFBF"
             type="rectangle" x="561" y="777" width="46" height="17"/>
    </entry>
    <entry id="65" name="path:hsa00071" type="map"
        link="http://www.genome.jp/dbget-bin/get_linkdb?pathway+hsa00071">
        <graphics name="TITLE:Fatty acid metabolism" fgcolor="#000000" bgcolor="#FFFFFF"
             type="roundrectangle" x="162" y="67" width="204" height="25"/>
    </entry>
    <entry id="66" name="hsa:3030" type="gene" reaction="rn:R04739"
        link="http://www.genome.jp/dbget-bin/www_bget?hsa+3030">
        <graphics name="HADHA" fgcolor="#000000" bgcolor="#BFFFBF"
             type="rectangle" x="295" y="482" width="46" height="17"/>
    </entry>
    <entry id="68" name="hsa:33" type="gene" reaction="rn:R03990"
        link="http://www.genome.jp/dbget-bin/www_bget?hsa+33">
        <graphics name="ACADL" fgcolor="#000000" bgcolor="#BFFFBF"
             type="rectangle" x="295" y="318" width="46" height="17"/>
    </entry>
    <entry id="69" name="hsa:1579 hsa:284541" type="gene" reaction="rn:R01347 rn:R01348"
        link="http://www.genome.jp/dbget-bin/www_bget?hsa+1579+284541">
        <graphics name="CYP4A11..." fgcolor="#000000" bgcolor="#BFFFBF"
             type="rectangle" x="656" y="787" width="46" height="17"/>
    </entry>
    <entry id="70" name="ko:K00493" type="ortholog">
        <graphics name="K00493" fgcolor="#000000" bgcolor="#FFFFFF"
             type="rectangle" x="657" y="818" width="46" height="17"/>
    </entry>
    <entry id="71" name="hsa:10449 hsa:30 hsa:3032" type="gene" reaction="rn:R03991"
        link="http://www.genome.jp/dbget-bin/www_bget?hsa+10449+30+3032">
        <graphics name="ACAA2..." fgcolor="#000000" bgcolor="#BFFFBF"
             type="rectangle" x="180" y="559" width="46" height="17"/>
    </entry>
    <entry id="72" name="hsa:1962 hsa:3028 hsa:3033 hsa:3295" type="gene" reaction="rn:R04737"
        link="http://www.genome.jp/dbget-bin/www_bget?hsa+1962+3028+3033+3295">
        <graphics name="EHHADH..." fgcolor="#000000" bgcolor="#BFFFBF"
             type="rectangle" x="120" y="482" width="46" height="17"/>
    </entry>
    <entry id="73" name="hsa:1892 hsa:1962 hsa:3030" type="gene" reaction="rn:R04738"
        link="http://www.genome.jp/dbget-bin/www_bget?hsa+1892+1962+3030">
        <graphics name="ECHS1..." fgcolor="#000000" bgcolor="#BFFFBF"
             type="rectangle" x="120" y="398" width="46" height="17"/>
    </entry>
    <entry id="74" name="hsa:34" type="gene" reaction="rn:R01279"
        link="http://www.genome.jp/dbget-bin/www_bget?hsa+34">
        <graphics name="ACADM" fgcolor="#000000" bgcolor="#BFFFBF"
             type="rectangle" x="120" y="318" width="46" height="17"/>
    </entry>
    <entry id="75" name="hsa:2180 hsa:2181 hsa:2182 hsa:23305 hsa:51703" type="gene" reaction="rn:R01280"
        link="http://www.genome.jp/dbget-bin/www_bget?hsa+2180+2181+2182+23305+51703">
        <graphics name="ACSL1..." fgcolor="#000000" bgcolor="#BFFFBF"
             type="rectangle" x="144" y="225" width="46" height="17"/>
    </entry>
    <entry id="76" name="hsa:3030" type="gene" reaction="rn:R04737"
        link="http://www.genome.jp/dbget-bin/www_bget?hsa+3030">
        <graphics name="HADHA" fgcolor="#000000" bgcolor="#BFFFBF"
             type="rectangle" x="170" y="482" width="46" height="17"/>
    </entry>
    <entry id="78" name="hsa:33" type="gene" reaction="rn:R01279"
        link="http://www.genome.jp/dbget-bin/www_bget?hsa+33">
        <graphics name="ACADL" fgcolor="#000000" bgcolor="#BFFFBF"
             type="rectangle" x="170" y="318" width="46" height="17"/>
    </entry>
    <entry id="79" name="hsa:126129 hsa:1374 hsa:1375 hsa:1376" type="gene" reaction="rn:R01923"
        link="http://www.genome.jp/dbget-bin/www_bget?hsa+126129+1374+1375+1376">
        <graphics name="CPT1C..." fgcolor="#000000" bgcolor="#BFFFBF"
             type="rectangle" x="98" y="264" width="46" height="17"/>
    </entry>
    <entry id="82" name="hsa:51 hsa:8310" type="gene" reaction="rn:R01175"
        link="http://www.genome.jp/dbget-bin/www_bget?hsa+51+8310">
        <graphics name="ACOX1..." fgcolor="#000000" bgcolor="#BFFFBF"
             type="rectangle" x="875" y="298" width="46" height="17"/>
    </entry>
    <entry id="83" name="hsa:51 hsa:8310" type="gene" reaction="rn:R04751"
        link="http://www.genome.jp/dbget-bin/www_bget?hsa+51+8310">
        <graphics name="ACOX1..." fgcolor="#000000" bgcolor="#BFFFBF"
             type="rectangle" x="799" y="285" width="46" height="17"/>
    </entry>
    <entry id="84" name="hsa:51 hsa:8310" type="gene" reaction="rn:R03777"
        link="http://www.genome.jp/dbget-bin/www_bget?hsa+51+8310">
        <graphics name="ACOX1..." fgcolor="#000000" bgcolor="#BFFFBF"
             type="rectangle" x="623" y="298" width="46" height="17"/>
    </entry>
    <entry id="85" name="hsa:51 hsa:8310" type="gene" reaction="rn:R04754"
        link="http://www.genome.jp/dbget-bin/www_bget?hsa+51+8310">
        <graphics name="ACOX1..." fgcolor="#000000" bgcolor="#BFFFBF"
             type="rectangle" x="497" y="299" width="46" height="17"/>
    </entry>
    <entry id="86" name="hsa:51 hsa:8310" type="gene" reaction="rn:R03857"
        link="http://www.genome.jp/dbget-bin/www_bget?hsa+51+8310">
        <graphics name="ACOX1..." fgcolor="#000000" bgcolor="#BFFFBF"
             type="rectangle" x="371" y="299" width="46" height="17"/>
    </entry>
    <entry id="87" name="hsa:51 hsa:8310" type="gene" reaction="rn:R03990"
        link="http://www.genome.jp/dbget-bin/www_bget?hsa+51+8310">
        <graphics name="ACOX1..." fgcolor="#000000" bgcolor="#BFFFBF"
             type="rectangle" x="245" y="299" width="46" height="17"/>
    </entry>
    <entry id="88" name="hsa:51 hsa:8310" type="gene" reaction="rn:R01279"
        link="http://www.genome.jp/dbget-bin/www_bget?hsa+51+8310">
        <graphics name="ACOX1..." fgcolor="#000000" bgcolor="#BFFFBF"
             type="rectangle" x="120" y="299" width="46" height="17"/>
    </entry>
    <entry id="89" name="ko:K00529" type="ortholog">
        <graphics name="K00529" fgcolor="#000000" bgcolor="#FFFFFF"
             type="rectangle" x="337" y="809" width="46" height="17"/>
    </entry>
    <entry id="91" name="cpd:C02990" type="compound"
        link="http://www.genome.jp/dbget-bin/www_bget?compound+C02990">
        <graphics name="C02990" fgcolor="#000000" bgcolor="#FFFFFF"
             type="circle" x="51" y="263" width="8" height="8"/>
    </entry>
    <entry id="92" name="cpd:C00638" type="compound"
        link="http://www.genome.jp/dbget-bin/www_bget?compound+C00638">
        <graphics name="C00638" fgcolor="#000000" bgcolor="#FFFFFF"
             type="circle" x="401" y="660" width="8" height="8"/>
    </entry>
    <entry id="93" name="cpd:C05280" type="compound"
        link="http://www.genome.jp/dbget-bin/www_bget?compound+C05280">
        <graphics name="C05280" fgcolor="#000000" bgcolor="#FFFFFF"
             type="circle" x="401" y="710" width="8" height="8"/>
    </entry>
    <entry id="94" name="cpd:C03561" type="compound"
        link="http://www.genome.jp/dbget-bin/www_bget?compound+C03561">
        <graphics name="C03561" fgcolor="#000000" bgcolor="#FFFFFF"
             type="circle" x="401" y="735" width="8" height="8"/>
    </entry>
    <entry id="95" name="cpd:C01144" type="compound"
        link="http://www.genome.jp/dbget-bin/www_bget?compound+C01144">
        <graphics name="C01144" fgcolor="#000000" bgcolor="#FFFFFF"
             type="circle" x="900" y="439" width="8" height="8"/>
    </entry>
    <entry id="96" name="cpd:C00877" type="compound"
        link="http://www.genome.jp/dbget-bin/www_bget?compound+C00877">
        <graphics name="C00877" fgcolor="#000000" bgcolor="#FFFFFF"
             type="circle" x="900" y="354" width="8" height="8"/>
    </entry>
    <entry id="97" name="cpd:C00332" type="compound"
        link="http://www.genome.jp/dbget-bin/www_bget?compound+C00332">
        <graphics name="C00332" fgcolor="#000000" bgcolor="#FFFFFF"
             type="circle" x="900" y="523" width="8" height="8"/>
    </entry>
    <entry id="98" name="cpd:C00136" type="compound"
        link="http://www.genome.jp/dbget-bin/www_bget?compound+C00136">
        <graphics name="C00136" fgcolor="#000000" bgcolor="#FFFFFF"
             type="circle" x="900" y="263" width="8" height="8"/>
    </entry>
    <entry id="99" name="cpd:C00229" type="compound"
        link="http://www.genome.jp/dbget-bin/www_bget?compound+C00229">
        <graphics name="C00229" fgcolor="#000000" bgcolor="#FFFFFF"
             type="circle" x="432" y="688" width="8" height="8"/>
    </entry>
    <entry id="100" name="cpd:C05269" type="compound"
        link="http://www.genome.jp/dbget-bin/www_bget?compound+C05269">
        <graphics name="C05269" fgcolor="#000000" bgcolor="#FFFFFF"
             type="circle" x="774" y="523" width="8" height="8"/>
    </entry>
    <entry id="101" name="cpd:C05271" type="compound"
        link="http://www.genome.jp/dbget-bin/www_bget?compound+C05271">
        <graphics name="C05271" fgcolor="#000000" bgcolor="#FFFFFF"
             type="circle" x="774" y="354" width="8" height="8"/>
    </entry>
    <entry id="102" name="cpd:C00010" type="compound"
        link="http://www.genome.jp/dbget-bin/www_bget?compound+C00010">
        <graphics name="C00010" fgcolor="#000000" bgcolor="#FFFFFF"
             type="circle" x="774" y="594" width="8" height="8"/>
    </entry>
    <entry id="103" name="cpd:C05268" type="compound"
        link="http://www.genome.jp/dbget-bin/www_bget?compound+C05268">
        <graphics name="C05268" fgcolor="#000000" bgcolor="#FFFFFF"
             type="circle" x="774" y="439" width="8" height="8"/>
    </entry>
    <entry id="104" name="cpd:C05270" type="compound"
        link="http://www.genome.jp/dbget-bin/www_bget?compound+C05270">
        <graphics name="C05270" fgcolor="#000000" bgcolor="#FFFFFF"
             type="circle" x="774" y="263" width="8" height="8"/>
    </entry>
    <entry id="105" name="cpd:C00173" type="compound"
        link="http://www.genome.jp/dbget-bin/www_bget?compound+C00173">
        <graphics name="C00173" fgcolor="#000000" bgcolor="#FFFFFF"
             type="circle" x="538" y="660" width="8" height="8"/>
    </entry>
    <entry id="106" name="cpd:C05279" type="compound"
        link="http://www.genome.jp/dbget-bin/www_bget?compound+C05279">
        <graphics name="C05279" fgcolor="#000000" bgcolor="#FFFFFF"
             type="circle" x="538" y="710" width="8" height="8"/>
    </entry>
    <entry id="107" name="cpd:C01144" type="compound"
        link="http://www.genome.jp/dbget-bin/www_bget?compound+C01144">
        <graphics name="C01144" fgcolor="#000000" bgcolor="#FFFFFF"
             type="circle" x="538" y="735" width="8" height="8"/>
    </entry>
    <entry id="108" name="cpd:C00010" type="compound"
        link="http://www.genome.jp/dbget-bin/www_bget?compound+C00010">
        <graphics name="C00010" fgcolor="#000000" bgcolor="#FFFFFF"
             type="circle" x="648" y="594" width="8" height="8"/>
    </entry>
    <entry id="109" name="cpd:C05267" type="compound"
        link="http://www.genome.jp/dbget-bin/www_bget?compound+C05267">
        <graphics name="C05267" fgcolor="#000000" bgcolor="#FFFFFF"
             type="circle" x="648" y="523" width="8" height="8"/>
    </entry>
    <entry id="110" name="cpd:C05266" type="compound"
        link="http://www.genome.jp/dbget-bin/www_bget?compound+C05266">
        <graphics name="C05266" fgcolor="#000000" bgcolor="#FFFFFF"
             type="circle" x="648" y="439" width="8" height="8"/>
    </entry>
    <entry id="111" name="cpd:C05276" type="compound"
        link="http://www.genome.jp/dbget-bin/www_bget?compound+C05276">
        <graphics name="C05276" fgcolor="#000000" bgcolor="#FFFFFF"
             type="circle" x="648" y="354" width="8" height="8"/>
    </entry>
    <entry id="112" name="cpd:C01944" type="compound"
        link="http://www.genome.jp/dbget-bin/www_bget?compound+C01944">
        <graphics name="C01944" fgcolor="#000000" bgcolor="#FFFFFF"
             type="circle" x="648" y="263" width="8" height="8"/>
    </entry>
    <entry id="113" name="cpd:C01371" type="compound"
        link="http://www.genome.jp/dbget-bin/www_bget?compound+C01371">
        <graphics name="C01371" fgcolor="#000000" bgcolor="#FFFFFF"
             type="circle" x="273" y="787" width="8" height="8"/>
    </entry>
    <entry id="114" name="cpd:C00024" type="compound"
        link="http://www.genome.jp/dbget-bin/www_bget?compound+C00024">
        <graphics name="C00024" fgcolor="#000000" bgcolor="#FFFFFF"
             type="circle" x="900" y="682" width="8" height="8"/>
    </entry>
    <entry id="115" name="cpd:C00340" type="compound"
        link="http://www.genome.jp/dbget-bin/www_bget?compound+C00340">
        <graphics name="C00340" fgcolor="#000000" bgcolor="#FFFFFF"
             type="circle" x="294" y="820" width="8" height="8"/>
    </entry>
    <entry id="116" name="cpd:C05275" type="compound"
        link="http://www.genome.jp/dbget-bin/www_bget?compound+C05275">
        <graphics name="C05275" fgcolor="#000000" bgcolor="#FFFFFF"
             type="circle" x="522" y="354" width="8" height="8"/>
    </entry>
    <entry id="117" name="cpd:C05274" type="compound"
        link="http://www.genome.jp/dbget-bin/www_bget?compound+C05274">
        <graphics name="C05274" fgcolor="#000000" bgcolor="#FFFFFF"
             type="circle" x="522" y="263" width="8" height="8"/>
    </entry>
    <entry id="118" name="cpd:C05264" type="compound"
        link="http://www.genome.jp/dbget-bin/www_bget?compound+C05264">
        <graphics name="C05264" fgcolor="#000000" bgcolor="#FFFFFF"
             type="circle" x="522" y="439" width="8" height="8"/>
    </entry>
    <entry id="119" name="cpd:C00010" type="compound"
        link="http://www.genome.jp/dbget-bin/www_bget?compound+C00010">
        <graphics name="C00010" fgcolor="#000000" bgcolor="#FFFFFF"
             type="circle" x="522" y="594" width="8" height="8"/>
    </entry>
    <entry id="120" name="cpd:C05265" type="compound"
        link="http://www.genome.jp/dbget-bin/www_bget?compound+C05265">
        <graphics name="C05265" fgcolor="#000000" bgcolor="#FFFFFF"
             type="circle" x="522" y="523" width="8" height="8"/>
    </entry>
    <entry id="121" name="cpd:C00435" type="compound"
        link="http://www.genome.jp/dbget-bin/www_bget?compound+C00435">
        <graphics name="C00435" fgcolor="#000000" bgcolor="#FFFFFF"
             type="circle" x="380" y="820" width="8" height="8"/>
    </entry>
    <entry id="122" name="cpd:C00226" type="compound"
        link="http://www.genome.jp/dbget-bin/www_bget?compound+C00226">
        <graphics name="C00226" fgcolor="#000000" bgcolor="#FFFFFF"
             type="circle" x="403" y="787" width="8" height="8"/>
    </entry>
    <entry id="123" name="cpd:C05262" type="compound"
        link="http://www.genome.jp/dbget-bin/www_bget?compound+C05262">
        <graphics name="C05262" fgcolor="#000000" bgcolor="#FFFFFF"
             type="circle" x="396" y="439" width="8" height="8"/>
    </entry>
    <entry id="124" name="cpd:C01832" type="compound"
        link="http://www.genome.jp/dbget-bin/www_bget?compound+C01832">
        <graphics name="C01832" fgcolor="#000000" bgcolor="#FFFFFF"
             type="circle" x="396" y="263" width="8" height="8"/>
    </entry>
    <entry id="125" name="cpd:C00010" type="compound"
        link="http://www.genome.jp/dbget-bin/www_bget?compound+C00010">
        <graphics name="C00010" fgcolor="#000000" bgcolor="#FFFFFF"
             type="circle" x="396" y="594" width="8" height="8"/>
    </entry>
    <entry id="126" name="cpd:C05263" type="compound"
        link="http://www.genome.jp/dbget-bin/www_bget?compound+C05263">
        <graphics name="C05263" fgcolor="#000000" bgcolor="#FFFFFF"
             type="circle" x="396" y="523" width="8" height="8"/>
    </entry>
    <entry id="127" name="cpd:C03221" type="compound"
        link="http://www.genome.jp/dbget-bin/www_bget?compound+C03221">
        <graphics name="C03221" fgcolor="#000000" bgcolor="#FFFFFF"
             type="circle" x="396" y="354" width="8" height="8"/>
    </entry>
    <entry id="128" name="cpd:C00071" type="compound"
        link="http://www.genome.jp/dbget-bin/www_bget?compound+C00071">
        <graphics name="C00071" fgcolor="#000000" bgcolor="#FFFFFF"
             type="circle" x="508" y="787" width="8" height="8"/>
    </entry>
    <entry id="129" name="cpd:C00010" type="compound"
        link="http://www.genome.jp/dbget-bin/www_bget?compound+C00010">
        <graphics name="C00010" fgcolor="#000000" bgcolor="#FFFFFF"
             type="circle" x="270" y="594" width="8" height="8"/>
    </entry>
    <entry id="130" name="cpd:C05260" type="compound"
        link="http://www.genome.jp/dbget-bin/www_bget?compound+C05260">
        <graphics name="C05260" fgcolor="#000000" bgcolor="#FFFFFF"
             type="circle" x="270" y="439" width="8" height="8"/>
    </entry>
    <entry id="131" name="cpd:C02593" type="compound"
        link="http://www.genome.jp/dbget-bin/www_bget?compound+C02593">
        <graphics name="C02593" fgcolor="#000000" bgcolor="#FFFFFF"
             type="circle" x="270" y="263" width="8" height="8"/>
    </entry>
    <entry id="132" name="cpd:C05261" type="compound"
        link="http://www.genome.jp/dbget-bin/www_bget?compound+C05261">
        <graphics name="C05261" fgcolor="#000000" bgcolor="#FFFFFF"
             type="circle" x="270" y="523" width="8" height="8"/>
    </entry>
    <entry id="133" name="cpd:C05273" type="compound"
        link="http://www.genome.jp/dbget-bin/www_bget?compound+C05273">
        <graphics name="C05273" fgcolor="#000000" bgcolor="#FFFFFF"
             type="circle" x="270" y="354" width="8" height="8"/>
    </entry>
    <entry id="134" name="cpd:C00162" type="compound"
        link="http://www.genome.jp/dbget-bin/www_bget?compound+C00162">
        <graphics name="C00162" fgcolor="#000000" bgcolor="#FFFFFF"
             type="circle" x="613" y="787" width="8" height="8"/>
    </entry>
    <entry id="135" name="cpd:C00489" type="compound"
        link="http://www.genome.jp/dbget-bin/www_bget?compound+C00489">
        <graphics name="C00489" fgcolor="#000000" bgcolor="#FFFFFF"
             type="circle" x="980" y="222" width="8" height="8"/>
    </entry>
    <entry id="136" name="cpd:C00527" type="compound"
        link="http://www.genome.jp/dbget-bin/www_bget?compound+C00527">
        <graphics name="C00527" fgcolor="#000000" bgcolor="#FFFFFF"
             type="circle" x="980" y="288" width="8" height="8"/>
    </entry>
    <entry id="137" name="cpd:C00010" type="compound"
        link="http://www.genome.jp/dbget-bin/www_bget?compound+C00010">
        <graphics name="C00010" fgcolor="#000000" bgcolor="#FFFFFF"
             type="circle" x="145" y="594" width="8" height="8"/>
    </entry>
    <entry id="138" name="cpd:C05259" type="compound"
        link="http://www.genome.jp/dbget-bin/www_bget?compound+C05259">
        <graphics name="C05259" fgcolor="#000000" bgcolor="#FFFFFF"
             type="circle" x="145" y="523" width="8" height="8"/>
    </entry>
    <entry id="139" name="cpd:C05258" type="compound"
        link="http://www.genome.jp/dbget-bin/www_bget?compound+C05258">
        <graphics name="C05258" fgcolor="#000000" bgcolor="#FFFFFF"
             type="circle" x="145" y="439" width="8" height="8"/>
    </entry>
    <entry id="140" name="cpd:C05272" type="compound"
        link="http://www.genome.jp/dbget-bin/www_bget?compound+C05272">
        <graphics name="C05272" fgcolor="#000000" bgcolor="#FFFFFF"
             type="circle" x="145" y="354" width="8" height="8"/>
    </entry>
    <entry id="141" name="cpd:C00154" type="compound"
        link="http://www.genome.jp/dbget-bin/www_bget?compound+C00154">
        <graphics name="C00154" fgcolor="#000000" bgcolor="#FFFFFF"
             type="circle" x="145" y="263" width="8" height="8"/>
    </entry>
    <entry id="142" name="cpd:C00249" type="compound"
        link="http://www.genome.jp/dbget-bin/www_bget?compound+C00249">
        <graphics name="C00249" fgcolor="#000000" bgcolor="#FFFFFF"
             type="circle" x="145" y="186" width="8" height="8"/>
    </entry>
    <entry id="143" name="cpd:C05102" type="compound"
        link="http://www.genome.jp/dbget-bin/www_bget?compound+C05102">
        <graphics name="C05102" fgcolor="#000000" bgcolor="#FFFFFF"
             type="circle" x="709" y="819" width="8" height="8"/>
    </entry>
    <entry id="144" name="cpd:C03547" type="compound"
        link="http://www.genome.jp/dbget-bin/www_bget?compound+C03547">
        <graphics name="C03547" fgcolor="#000000" bgcolor="#FFFFFF"
             type="circle" x="709" y="787" width="8" height="8"/>
    </entry>
    <entry id="145" name="cpd:C00517" type="compound"
        link="http://www.genome.jp/dbget-bin/www_bget?compound+C00517">
        <graphics name="C00517" fgcolor="#000000" bgcolor="#FFFFFF"
             type="circle" x="254" y="185" width="8" height="8"/>
    </entry>
    <entry id="146" name="cpd:C00823" type="compound"
        link="http://www.genome.jp/dbget-bin/www_bget?compound+C00823">
        <graphics name="C00823" fgcolor="#000000" bgcolor="#FFFFFF"
             type="circle" x="363" y="185" width="8" height="8"/>
    </entry>
    <relation entry1="8" entry2="10" type="ECrel">
        <subtype name="compound" value="97"/>
    </relation>
    <relation entry1="10" entry2="13" type="ECrel">
        <subtype name="compound" value="97"/>
    </relation>
    <relation entry1="10" entry2="11" type="ECrel">
        <subtype name="compound" value="95"/>
    </relation>
    <relation entry1="9" entry2="11" type="ECrel">
        <subtype name="compound" value="96"/>
    </relation>
    <relation entry1="11" entry2="14" type="ECrel">
        <subtype name="compound" value="96"/>
    </relation>
    <relation entry1="11" entry2="51" type="ECrel">
        <subtype name="compound" value="96"/>
    </relation>
    <relation entry1="9" entry2="51" type="ECrel">
        <subtype name="compound" value="96"/>
    </relation>
    <relation entry1="14" entry2="51" type="ECrel">
        <subtype name="compound" value="96"/>
    </relation>
    <relation entry1="18" entry2="20" type="ECrel">
        <subtype name="compound" value="100"/>
    </relation>
    <relation entry1="18" entry2="24" type="ECrel">
        <subtype name="compound" value="100"/>
    </relation>
    <relation entry1="19" entry2="24" type="ECrel">
        <subtype name="compound" value="100"/>
    </relation>
    <relation entry1="20" entry2="21" type="ECrel">
        <subtype name="compound" value="103"/>
    </relation>
    <relation entry1="21" entry2="24" type="ECrel">
        <subtype name="compound" value="103"/>
    </relation>
    <relation entry1="21" entry2="22" type="ECrel">
        <subtype name="compound" value="101"/>
    </relation>
    <relation entry1="21" entry2="26" type="ECrel">
        <subtype name="compound" value="101"/>
    </relation>
    <relation entry1="21" entry2="23" type="ECrel">
        <subtype name="compound" value="101"/>
    </relation>
    <relation entry1="78" entry2="79" type="ECrel">
        <subtype name="compound" value="141"/>
    </relation>
    <relation entry1="74" entry2="79" type="ECrel">
        <subtype name="compound" value="141"/>
    </relation>
    <relation entry1="75" entry2="79" type="ECrel">
        <subtype name="compound" value="141"/>
    </relation>
    <relation entry1="75" entry2="78" type="ECrel">
        <subtype name="compound" value="141"/>
    </relation>
    <relation entry1="74" entry2="75" type="ECrel">
        <subtype name="compound" value="141"/>
    </relation>
    <relation entry1="63" entry2="69" type="ECrel">
        <subtype name="compound" value="134"/>
    </relation>
    <relation entry1="49" entry2="63" type="ECrel">
        <subtype name="compound" value="128"/>
    </relation>
    <relation entry1="14" entry2="18" type="ECrel">
        <subtype name="compound" value="98"/>
    </relation>
    <relation entry1="14" entry2="19" type="ECrel">
        <subtype name="compound" value="98"/>
    </relation>
    <relation entry1="9" entry2="18" type="ECrel">
        <subtype name="compound" value="98"/>
    </relation>
    <relation entry1="9" entry2="19" type="ECrel">
        <subtype name="compound" value="98"/>
    </relation>
    <relation entry1="19" entry2="20" type="ECrel">
        <subtype name="compound" value="100"/>
    </relation>
    <relation entry1="26" entry2="27" type="ECrel">
        <subtype name="compound" value="104"/>
    </relation>
    <relation entry1="22" entry2="27" type="ECrel">
        <subtype name="compound" value="104"/>
    </relation>
    <relation entry1="23" entry2="27" type="ECrel">
        <subtype name="compound" value="104"/>
    </relation>
    <relation entry1="27" entry2="28" type="ECrel">
        <subtype name="compound" value="109"/>
    </relation>
    <relation entry1="27" entry2="31" type="ECrel">
        <subtype name="compound" value="109"/>
    </relation>
    <relation entry1="29" entry2="31" type="ECrel">
        <subtype name="compound" value="110"/>
    </relation>
    <relation entry1="28" entry2="29" type="ECrel">
        <subtype name="compound" value="110"/>
    </relation>
    <relation entry1="29" entry2="30" type="ECrel">
        <subtype name="compound" value="111"/>
    </relation>
    <relation entry1="29" entry2="33" type="ECrel">
        <subtype name="compound" value="111"/>
    </relation>
    <relation entry1="33" entry2="34" type="ECrel">
        <subtype name="compound" value="112"/>
    </relation>
    <relation entry1="30" entry2="34" type="ECrel">
        <subtype name="compound" value="112"/>
    </relation>
    <relation entry1="34" entry2="35" type="ECrel">
        <subtype name="compound" value="120"/>
    </relation>
    <relation entry1="34" entry2="39" type="ECrel">
        <subtype name="compound" value="120"/>
    </relation>
    <relation entry1="36" entry2="39" type="ECrel">
        <subtype name="compound" value="118"/>
    </relation>
    <relation entry1="35" entry2="36" type="ECrel">
        <subtype name="compound" value="118"/>
    </relation>
    <relation entry1="36" entry2="37" type="ECrel">
        <subtype name="compound" value="116"/>
    </relation>
    <relation entry1="36" entry2="38" type="ECrel">
        <subtype name="compound" value="116"/>
    </relation>
    <relation entry1="38" entry2="44" type="ECrel">
        <subtype name="compound" value="117"/>
    </relation>
    <relation entry1="37" entry2="44" type="ECrel">
        <subtype name="compound" value="117"/>
    </relation>
    <relation entry1="44" entry2="45" type="ECrel">
        <subtype name="compound" value="126"/>
    </relation>
    <relation entry1="44" entry2="53" type="ECrel">
        <subtype name="compound" value="126"/>
    </relation>
    <relation entry1="46" entry2="53" type="ECrel">
        <subtype name="compound" value="123"/>
    </relation>
    <relation entry1="45" entry2="46" type="ECrel">
        <subtype name="compound" value="123"/>
    </relation>
    <relation entry1="46" entry2="47" type="ECrel">
        <subtype name="compound" value="127"/>
    </relation>
    <relation entry1="46" entry2="55" type="ECrel">
        <subtype name="compound" value="127"/>
    </relation>
    <relation entry1="55" entry2="59" type="ECrel">
        <subtype name="compound" value="124"/>
    </relation>
    <relation entry1="47" entry2="59" type="ECrel">
        <subtype name="compound" value="124"/>
    </relation>
    <relation entry1="59" entry2="62" type="ECrel">
        <subtype name="compound" value="132"/>
    </relation>
    <relation entry1="59" entry2="66" type="ECrel">
        <subtype name="compound" value="132"/>
    </relation>
    <relation entry1="60" entry2="66" type="ECrel">
        <subtype name="compound" value="130"/>
    </relation>
    <relation entry1="60" entry2="62" type="ECrel">
        <subtype name="compound" value="130"/>
    </relation>
    <relation entry1="60" entry2="61" type="ECrel">
        <subtype name="compound" value="133"/>
    </relation>
    <relation entry1="60" entry2="68" type="ECrel">
        <subtype name="compound" value="133"/>
    </relation>
    <relation entry1="68" entry2="71" type="ECrel">
        <subtype name="compound" value="131"/>
    </relation>
    <relation entry1="61" entry2="71" type="ECrel">
        <subtype name="compound" value="131"/>
    </relation>
    <relation entry1="71" entry2="72" type="ECrel">
        <subtype name="compound" value="138"/>
    </relation>
    <relation entry1="71" entry2="76" type="ECrel">
        <subtype name="compound" value="138"/>
    </relation>
    <relation entry1="73" entry2="76" type="ECrel">
        <subtype name="compound" value="139"/>
    </relation>
    <relation entry1="72" entry2="73" type="ECrel">
        <subtype name="compound" value="139"/>
    </relation>
    <relation entry1="73" entry2="74" type="ECrel">
        <subtype name="compound" value="140"/>
    </relation>
    <relation entry1="73" entry2="78" type="ECrel">
        <subtype name="compound" value="140"/>
    </relation>
    <relation entry1="8" entry2="19" type="ECrel">
        <subtype name="compound" value="114"/>
    </relation>
    <relation entry1="8" entry2="27" type="ECrel">
        <subtype name="compound" value="114"/>
    </relation>
    <relation entry1="8" entry2="34" type="ECrel">
        <subtype name="compound" value="114"/>
    </relation>
    <relation entry1="8" entry2="44" type="ECrel">
        <subtype name="compound" value="114"/>
    </relation>
    <relation entry1="8" entry2="59" type="ECrel">
        <subtype name="compound" value="114"/>
    </relation>
    <relation entry1="8" entry2="71" type="ECrel">
        <subtype name="compound" value="114"/>
    </relation>
    <relation entry1="13" entry2="18" type="ECrel">
        <subtype name="compound" value="114"/>
    </relation>
    <relation entry1="18" entry2="27" type="ECrel">
        <subtype name="compound" value="114"/>
    </relation>
    <relation entry1="18" entry2="34" type="ECrel">
        <subtype name="compound" value="114"/>
    </relation>
    <relation entry1="18" entry2="44" type="ECrel">
        <subtype name="compound" value="114"/>
    </relation>
    <relation entry1="18" entry2="59" type="ECrel">
        <subtype name="compound" value="114"/>
    </relation>
    <relation entry1="18" entry2="71" type="ECrel">
        <subtype name="compound" value="114"/>
    </relation>
    <relation entry1="11" entry2="82" type="ECrel">
        <subtype name="compound" value="96"/>
    </relation>
    <relation entry1="51" entry2="82" type="ECrel">
        <subtype name="compound" value="96"/>
    </relation>
    <relation entry1="11" entry2="7" type="ECrel">
        <subtype name="compound" value="96"/>
    </relation>
    <relation entry1="51" entry2="7" type="ECrel">
        <subtype name="compound" value="96"/>
    </relation>
    <relation entry1="18" entry2="7" type="ECrel">
        <subtype name="compound" value="98"/>
    </relation>
    <relation entry1="19" entry2="7" type="ECrel">
        <subtype name="compound" value="98"/>
    </relation>
    <relation entry1="18" entry2="82" type="ECrel">
        <subtype name="compound" value="98"/>
    </relation>
    <relation entry1="19" entry2="82" type="ECrel">
        <subtype name="compound" value="98"/>
    </relation>
    <relation entry1="21" entry2="83" type="ECrel">
        <subtype name="compound" value="101"/>
    </relation>
    <relation entry1="21" entry2="6" type="ECrel">
        <subtype name="compound" value="101"/>
    </relation>
    <relation entry1="29" entry2="84" type="ECrel">
        <subtype name="compound" value="111"/>
    </relation>
    <relation entry1="27" entry2="6" type="ECrel">
        <subtype name="compound" value="104"/>
    </relation>
    <relation entry1="27" entry2="83" type="ECrel">
        <subtype name="compound" value="104"/>
    </relation>
    <relation entry1="34" entry2="84" type="ECrel">
        <subtype name="compound" value="112"/>
    </relation>
    <relation entry1="36" entry2="85" type="ECrel">
        <subtype name="compound" value="116"/>
    </relation>
    <relation entry1="44" entry2="85" type="ECrel">
        <subtype name="compound" value="117"/>
    </relation>
    <relation entry1="46" entry2="86" type="ECrel">
        <subtype name="compound" value="127"/>
    </relation>
    <relation entry1="59" entry2="86" type="ECrel">
        <subtype name="compound" value="124"/>
    </relation>
    <relation entry1="71" entry2="87" type="ECrel">
        <subtype name="compound" value="131"/>
    </relation>
    <relation entry1="60" entry2="87" type="ECrel">
        <subtype name="compound" value="133"/>
    </relation>
    <relation entry1="73" entry2="88" type="ECrel">
        <subtype name="compound" value="140"/>
    </relation>
    <relation entry1="73" entry2="1" type="ECrel">
        <subtype name="compound" value="140"/>
    </relation>
    <relation entry1="79" entry2="88" type="ECrel">
        <subtype name="compound" value="141"/>
    </relation>
    <relation entry1="75" entry2="88" type="ECrel">
        <subtype name="compound" value="141"/>
    </relation>
    <relation entry1="79" entry2="1" type="ECrel">
        <subtype name="compound" value="141"/>
    </relation>
    <relation entry1="75" entry2="1" type="ECrel">
        <subtype name="compound" value="141"/>
    </relation>
    <relation entry1="13" entry2="12" type="maplink">
        <subtype name="compound" value="97"/>
    </relation>
    <relation entry1="8" entry2="12" type="maplink">
        <subtype name="compound" value="97"/>
    </relation>
    <relation entry1="75" entry2="56" type="maplink">
        <subtype name="compound" value="142"/>
    </relation>
    <relation entry1="75" entry2="57" type="maplink">
        <subtype name="compound" value="142"/>
    </relation>
    <relation entry1="75" entry2="58" type="maplink">
        <subtype name="compound" value="142"/>
    </relation>
    <relation entry1="8" entry2="48" type="maplink">
        <subtype name="compound" value="114"/>
    </relation>
    <relation entry1="13" entry2="48" type="maplink">
        <subtype name="compound" value="114"/>
    </relation>
    <relation entry1="18" entry2="48" type="maplink">
        <subtype name="compound" value="114"/>
    </relation>
    <relation entry1="19" entry2="48" type="maplink">
        <subtype name="compound" value="114"/>
    </relation>
    <relation entry1="27" entry2="48" type="maplink">
        <subtype name="compound" value="114"/>
    </relation>
    <relation entry1="34" entry2="48" type="maplink">
        <subtype name="compound" value="114"/>
    </relation>
    <relation entry1="44" entry2="48" type="maplink">
        <subtype name="compound" value="114"/>
    </relation>
    <relation entry1="59" entry2="48" type="maplink">
        <subtype name="compound" value="114"/>
    </relation>
    <relation entry1="71" entry2="48" type="maplink">
        <subtype name="compound" value="114"/>
    </relation>
    <relation entry1="8" entry2="43" type="maplink">
        <subtype name="compound" value="114"/>
    </relation>
    <relation entry1="13" entry2="43" type="maplink">
        <subtype name="compound" value="114"/>
    </relation>
    <relation entry1="18" entry2="43" type="maplink">
        <subtype name="compound" value="114"/>
    </relation>
    <relation entry1="19" entry2="43" type="maplink">
        <subtype name="compound" value="114"/>
    </relation>
    <relation entry1="27" entry2="43" type="maplink">
        <subtype name="compound" value="114"/>
    </relation>
    <relation entry1="34" entry2="43" type="maplink">
        <subtype name="compound" value="114"/>
    </relation>
    <relation entry1="44" entry2="43" type="maplink">
        <subtype name="compound" value="114"/>
    </relation>
    <relation entry1="59" entry2="43" type="maplink">
        <subtype name="compound" value="114"/>
    </relation>
    <relation entry1="71" entry2="43" type="maplink">
        <subtype name="compound" value="114"/>
    </relation>
    <relation entry1="10" entry2="12" type="maplink">
        <subtype name="compound" value="97"/>
    </relation>
    <reaction name="rn:R01279" type="irreversible">
        <substrate name="cpd:C00154"/>
        <product name="cpd:C05272"/>
    </reaction>
    <reaction name="rn:R04751" type="irreversible">
        <substrate name="cpd:C05270"/>
        <product name="cpd:C05271"/>
    </reaction>
    <reaction name="rn:R01175" type="irreversible">
        <substrate name="cpd:C00136"/>
        <product name="cpd:C00877"/>
    </reaction>
    <reaction name="rn:R00238" type="reversible">
        <substrate name="cpd:C00024"/>
        <product name="cpd:C00332"/>
    </reaction>
    <reaction name="rn:R01975" type="reversible">
        <substrate name="cpd:C01144"/>
        <product name="cpd:C00332"/>
    </reaction>
    <reaction name="rn:R03026" type="reversible">
        <substrate name="cpd:C01144"/>
        <product name="cpd:C00877"/>
    </reaction>
    <reaction name="rn:R04756" type="reversible">
        <substrate name="cpd:C05280"/>
        <product name="cpd:C05279"/>
    </reaction>
    <reaction name="rn:R01177" type="reversible">
        <substrate name="cpd:C00024"/>
        <product name="cpd:C05269"/>
        <product name="cpd:C00010"/>
    </reaction>
    <reaction name="rn:R04748" type="reversible">
        <substrate name="cpd:C05268"/>
        <product name="cpd:C05269"/>
    </reaction>
    <reaction name="rn:R04749" type="reversible">
        <substrate name="cpd:C05268"/>
        <product name="cpd:C05271"/>
    </reaction>
    <reaction name="rn:R04747" type="reversible">
        <substrate name="cpd:C05270"/>
        <substrate name="cpd:C00024"/>
        <product name="cpd:C05267"/>
        <product name="cpd:C00010"/>
    </reaction>
    <reaction name="rn:R04745" type="reversible">
        <substrate name="cpd:C05266"/>
        <product name="cpd:C05267"/>
    </reaction>
    <reaction name="rn:R04746" type="reversible">
        <substrate name="cpd:C05266"/>
        <product name="cpd:C05276"/>
    </reaction>
    <reaction name="rn:R03777" type="irreversible">
        <substrate name="cpd:C01944"/>
        <product name="cpd:C05276"/>
    </reaction>
    <reaction name="rn:R03778" type="reversible">
        <substrate name="cpd:C00024"/>
        <substrate name="cpd:C01944"/>
        <product name="cpd:C05265"/>
        <product name="cpd:C00010"/>
    </reaction>
    <reaction name="rn:R04743" type="reversible">
        <substrate name="cpd:C05264"/>
        <product name="cpd:C05265"/>
    </reaction>
    <reaction name="rn:R04744" type="reversible">
        <substrate name="cpd:C05264"/>
        <product name="cpd:C05275"/>
    </reaction>
    <reaction name="rn:R04754" type="irreversible">
        <substrate name="cpd:C05274"/>
        <product name="cpd:C05275"/>
    </reaction>
    <reaction name="rn:R04742" type="reversible">
        <substrate name="cpd:C00024"/>
        <substrate name="cpd:C05274"/>
        <product name="cpd:C05263"/>
        <product name="cpd:C00010"/>
    </reaction>
    <reaction name="rn:R04741" type="reversible">
        <substrate name="cpd:C05262"/>
        <product name="cpd:C05263"/>
    </reaction>
    <reaction name="rn:R04170" type="reversible">
        <substrate name="cpd:C05262"/>
        <product name="cpd:C03221"/>
    </reaction>
    <reaction name="rn:R03857" type="irreversible">
        <substrate name="cpd:C01832"/>
        <product name="cpd:C03221"/>
    </reaction>
    <reaction name="rn:R00623" type="reversible">
        <substrate name="cpd:C00226"/>
        <product name="cpd:C00071"/>
    </reaction>
    <reaction name="rn:R02487" type="irreversible">
        <substrate name="cpd:C00527"/>
        <product name="cpd:C00877"/>
    </reaction>
    <reaction name="rn:R03858" type="reversible">
        <substrate name="cpd:C01832"/>
        <substrate name="cpd:C00024"/>
        <product name="cpd:C05261"/>
        <product name="cpd:C00010"/>
    </reaction>
    <reaction name="rn:R04740" type="reversible">
        <substrate name="cpd:C05260"/>
        <product name="cpd:C05273"/>
    </reaction>
    <reaction name="rn:R03990" type="irreversible">
        <substrate name="cpd:C02593"/>
        <product name="cpd:C05273"/>
    </reaction>
    <reaction name="rn:R04739" type="reversible">
        <substrate name="cpd:C05260"/>
        <product name="cpd:C05261"/>
    </reaction>
    <reaction name="rn:R00631" type="irreversible">
        <substrate name="cpd:C00162"/>
        <product name="cpd:C00071"/>
    </reaction>
    <reaction name="rn:R01347" type="irreversible">
        <substrate name="cpd:C00162"/>
        <product name="cpd:C03547"/>
    </reaction>
    <reaction name="rn:R01348" type="irreversible">
        <substrate name="cpd:C00162"/>
        <product name="cpd:C03547"/>
    </reaction>
    <reaction name="rn:R03991" type="reversible">
        <substrate name="cpd:C02593"/>
        <substrate name="cpd:C00024"/>
        <product name="cpd:C05259"/>
        <product name="cpd:C00010"/>
    </reaction>
    <reaction name="rn:R04737" type="reversible">
        <substrate name="cpd:C05258"/>
        <product name="cpd:C05259"/>
    </reaction>
    <reaction name="rn:R04738" type="reversible">
        <substrate name="cpd:C05258"/>
        <product name="cpd:C05272"/>
    </reaction>
    <reaction name="rn:R01280" type="reversible">
        <substrate name="cpd:C00249"/>
        <product name="cpd:C00154"/>
    </reaction>
    <reaction name="rn:R01923" type="reversible">
        <substrate name="cpd:C00154"/>
        <product name="cpd:C02990"/>
    </reaction>
</pathway>
