# Supplementary material for: KEGGconverter: a tool for the in-silico modelling of metabolic networks of the KEGG Pathways database
Source: BMC Bioinformatics. 2009 Oct 8;10:324. doi: 10.1186/1471-2105-10-324 (PMC2764712; doi:10.1186/1471-2105-10-324)
Supplement: Additional file 2 — Case study files. Input: 6 KGML Pathway files: Glycolysis/Gluconeogenesis - hsa00010.xml, Citrate cycle (TCA cycle) - hsa00020.xml, Pentose phosphate pathway - hsa00030.xml, Fatty acid biosynthesis - hsa00061.xml, Fatty acid metabolism - hsa00071.xml, Urea cycle and metabolism of amino groups - hsa00220.xml. Output from KEGGconverter: the initial merged KGML file: mergedKEGG.xml, SBML converted model: sbml_mergedKEGGconverter.xml, SBML converted model with default kinetics: sbml_mergedKEGGconverterKinetics.xml, a circular layout diagram of the resulted model from CellDesigner: CaseStudyFinalDiagram.pdf. [file 1471-2105-10-324-S2.ZIP › File1/hsa00220.xml]

<?xml version="1.0"?>
<!DOCTYPE pathway SYSTEM "http://www.genome.jp/kegg/xml/KGML_v0.6.1_.dtd">
<!-- Creation date: Jan 30 2009 02:34:40 +0900 (JST) -->
<pathway name="path:hsa00220" org="hsa" number="00220"
         title="Urea cycle and metabolism of amino groups"
         image="http://www.genome.jp/kegg/pathway/hsa/hsa00220.gif"
         link="http://www.genome.jp/dbget-bin/show_pathway?hsa00220">
    <entry id="1" name="cpd:C00147" type="compound"
        link="http://www.genome.jp/dbget-bin/www_bget?compound+C00147">
        <graphics name="C00147" fgcolor="#000000" bgcolor="#FFFFFF"
             type="circle" x="896" y="568" width="8" height="8"/>
    </entry>
    <entry id="2" name="path:hsa00410" type="map"
        link="http://www.genome.jp/kegg/pathway/hsa/hsa00410.html">
        <graphics name="beta-Alanine metabolism" fgcolor="#000000" bgcolor="#FFFFFF"
             type="roundrectangle" x="679" y="803" width="73" height="34"/>
    </entry>
    <entry id="3" name="path:hsa00251" type="map"
        link="http://www.genome.jp/kegg/pathway/hsa/hsa00251.html">
        <graphics name="Glutamate metabolism" fgcolor="#000000" bgcolor="#FFFFFF"
             type="roundrectangle" x="126" y="459" width="73" height="34"/>
    </entry>
    <entry id="4" name="hsa:1373" type="gene" reaction="rn:R00149"
        link="http://www.genome.jp/dbget-bin/www_bget?hsa+1373">
        <graphics name="CPS1" fgcolor="#000000" bgcolor="#BFFFBF"
             type="rectangle" x="286" y="265" width="46" height="17"/>
    </entry>
    <entry id="5" name="ko:K09472" type="ortholog">
        <graphics name="K09472" fgcolor="#000000" bgcolor="#FFFFFF"
             type="rectangle" x="343" y="620" width="46" height="17"/>
    </entry>
    <entry id="6" name="path:hsa00252" type="map"
        link="http://www.genome.jp/kegg/pathway/hsa/hsa00252.html">
        <graphics name="Alanine and aspartate metabolism" fgcolor="#000000" bgcolor="#FFFFFF"
             type="roundrectangle" x="406" y="130" width="121" height="34"/>
    </entry>
    <entry id="7" name="hsa:162417" type="gene" reaction="rn:R00259"
        link="http://www.genome.jp/dbget-bin/www_bget?hsa+162417">
        <graphics name="NAGS" fgcolor="#000000" bgcolor="#BFFFBF"
             type="rectangle" x="233" y="426" width="46" height="17"/>
    </entry>
    <entry id="8" name="ko:K09251" type="ortholog">
        <graphics name="K09251" fgcolor="#000000" bgcolor="#FFFFFF"
             type="rectangle" x="655" y="512" width="46" height="17"/>
    </entry>
    <entry id="9" name="hsa:5832" type="gene" reaction="rn:R00239"
        link="http://www.genome.jp/dbget-bin/www_bget?hsa+5832">
        <graphics name="ALDH18A1" fgcolor="#000000" bgcolor="#BFFFBF"
             type="rectangle" x="178" y="531" width="46" height="17"/>
    </entry>
    <entry id="10" name="path:hsa00240" type="map"
        link="http://www.genome.jp/kegg/pathway/hsa/hsa00240.html">
        <graphics name="Pyrimidine metabolism" fgcolor="#000000" bgcolor="#FFFFFF"
             type="roundrectangle" x="247" y="182" width="73" height="34"/>
    </entry>
    <entry id="11" name="ko:K00930" type="ortholog">
        <graphics name="K00930" fgcolor="#000000" bgcolor="#FFFFFF"
             type="rectangle" x="178" y="388" width="46" height="17"/>
    </entry>
    <entry id="12" name="path:hsa00220" type="map"
        link="http://www.genome.jp/dbget-bin/get_linkdb?pathway+hsa00220">
        <graphics name="TITLE:Urea cycle and metabolism of amino groups" fgcolor="#000000" bgcolor="#FFFFFF"
             type="roundrectangle" x="268" y="72" width="387" height="27"/>
    </entry>
    <entry id="13" name="path:hsa00960" type="map"
        link="http://www.genome.jp/kegg/pathway/hsa/hsa00960.html">
        <graphics name="Alkaloid biosynthesis II" fgcolor="#000000" bgcolor="#FFFFFF"
             type="roundrectangle" x="555" y="371" width="87" height="35"/>
    </entry>
    <entry id="14" name="ko:K00818 ko:K00821 ko:K05830" type="ortholog">
        <graphics name="K00818..." fgcolor="#000000" bgcolor="#FFFFFF"
             type="rectangle" x="285" y="311" width="46" height="17"/>
    </entry>
    <entry id="15" name="ko:K00145" type="ortholog">
        <graphics name="K00145" fgcolor="#000000" bgcolor="#FFFFFF"
             type="rectangle" x="125" y="350" width="46" height="17"/>
    </entry>
    <entry id="16" name="hsa:5832" type="gene" reaction="rn:R03313"
        link="http://www.genome.jp/dbget-bin/www_bget?hsa+5832">
        <graphics name="ALDH18A1" fgcolor="#000000" bgcolor="#BFFFBF"
             type="rectangle" x="125" y="572" width="46" height="17"/>
    </entry>
    <entry id="17" name="ko:K00642" type="ortholog">
        <graphics name="K00642" fgcolor="#000000" bgcolor="#FFFFFF"
             type="rectangle" x="411" y="344" width="46" height="17"/>
    </entry>
    <entry id="18" name="hsa:5009" type="gene" reaction="rn:R01398"
        link="http://www.genome.jp/dbget-bin/www_bget?hsa+5009">
        <graphics name="OTC" fgcolor="#000000" bgcolor="#BFFFBF"
             type="rectangle" x="441" y="240" width="46" height="17"/>
    </entry>
    <entry id="19" name="path:hsa00910" type="map"
        link="http://www.genome.jp/kegg/pathway/hsa/hsa00910.html">
        <graphics name="Nitrogen metabolism" fgcolor="#000000" bgcolor="#FFFFFF"
             type="roundrectangle" x="247" y="220" width="73" height="34"/>
    </entry>
    <entry id="20" name="path:hsa00251" type="map"
        link="http://www.genome.jp/kegg/pathway/hsa/hsa00251.html">
        <graphics name="Glutamate metabolism" fgcolor="#000000" bgcolor="#FFFFFF"
             type="roundrectangle" x="461" y="804" width="75" height="34"/>
    </entry>
    <entry id="21" name="hsa:445" type="gene" reaction="rn:R01954"
        link="http://www.genome.jp/dbget-bin/www_bget?hsa+445">
        <graphics name="ASS1" fgcolor="#000000" bgcolor="#BFFFBF"
             type="rectangle" x="478" y="169" width="46" height="17"/>
    </entry>
    <entry id="22" name="ko:K09471" type="ortholog">
        <graphics name="K09471" fgcolor="#000000" bgcolor="#FFFFFF"
             type="rectangle" x="343" y="547" width="46" height="17"/>
    </entry>
    <entry id="23" name="hsa:383 hsa:384" type="gene" reaction="rn:R00551"
        link="http://www.genome.jp/dbget-bin/www_bget?hsa+383+384">
        <graphics name="ARG1..." fgcolor="#000000" bgcolor="#BFFFBF"
             type="rectangle" x="581" y="286" width="46" height="17"/>
    </entry>
    <entry id="24" name="path:hsa00472" type="map"
        link="http://www.genome.jp/kegg/pathway/hsa/hsa00472.html">
        <graphics name="D-Arginine and D-ornithine metabolism" fgcolor="#000000" bgcolor="#FFFFFF"
             type="roundrectangle" x="853" y="186" width="94" height="34"/>
    </entry>
    <entry id="25" name="hsa:4953" type="gene" reaction="rn:R00670"
        link="http://www.genome.jp/dbget-bin/www_bget?hsa+4953">
        <graphics name="ODC1" fgcolor="#000000" bgcolor="#BFFFBF"
             type="rectangle" x="492" y="406" width="46" height="17"/>
    </entry>
    <entry id="26" name="hsa:6723" type="gene" reaction="rn:R01920"
        link="http://www.genome.jp/dbget-bin/www_bget?hsa+6723">
        <graphics name="SRM" fgcolor="#000000" bgcolor="#BFFFBF"
             type="rectangle" x="693" y="542" width="46" height="17"/>
    </entry>
    <entry id="28" name="hsa:435" type="gene" reaction="rn:R01086"
        link="http://www.genome.jp/dbget-bin/www_bget?hsa+435">
        <graphics name="ASL" fgcolor="#000000" bgcolor="#BFFFBF"
             type="rectangle" x="590" y="197" width="46" height="17"/>
    </entry>
    <entry id="29" name="path:hsa00020" type="map"
        link="http://www.genome.jp/kegg/pathway/hsa/hsa00020.html">
        <graphics name="Citrate cycle (TCA cycle)" fgcolor="#000000" bgcolor="#FFFFFF"
             type="roundrectangle" x="630" y="149" width="76" height="26"/>
    </entry>
    <entry id="30" name="path:hsa00330" type="map"
        link="http://www.genome.jp/kegg/pathway/hsa/hsa00330.html">
        <graphics name="Arginine and proline metabolism" fgcolor="#000000" bgcolor="#FFFFFF"
             type="roundrectangle" x="739" y="186" width="120" height="25"/>
    </entry>
    <entry id="31" name="ko:K01428 ko:K01429 ko:K01430" type="ortholog">
        <graphics name="K01428..." fgcolor="#000000" bgcolor="#FFFFFF"
             type="rectangle" x="712" y="358" width="46" height="17"/>
    </entry>
    <entry id="32" name="hsa:217 hsa:218 hsa:219 hsa:220 hsa:223 hsa:224 hsa:501" type="gene" reaction="rn:R01986"
        link="http://www.genome.jp/dbget-bin/www_bget?hsa+217+218+219+220+223+224+501">
        <graphics name="ALDH2..." fgcolor="#000000" bgcolor="#BFFFBF"
             type="rectangle" x="582" y="659" width="46" height="17"/>
    </entry>
    <entry id="33" name="hsa:223" type="gene" reaction="rn:R02549"
        link="http://www.genome.jp/dbget-bin/www_bget?hsa+223">
        <graphics name="ALDH9A1" fgcolor="#000000" bgcolor="#BFFFBF"
             type="rectangle" x="532" y="659" width="46" height="17"/>
    </entry>
    <entry id="35" name="ko:K01941" type="ortholog">
        <graphics name="K01941" fgcolor="#000000" bgcolor="#FFFFFF"
             type="rectangle" x="672" y="327" width="46" height="17"/>
    </entry>
    <entry id="36" name="ko:K01457" type="ortholog">
        <graphics name="K01457" fgcolor="#000000" bgcolor="#FFFFFF"
             type="rectangle" x="750" y="327" width="46" height="17"/>
    </entry>
    <entry id="37" name="ko:K09473" type="ortholog">
        <graphics name="K09473" fgcolor="#000000" bgcolor="#FFFFFF"
             type="rectangle" x="343" y="684" width="46" height="17"/>
    </entry>
    <entry id="39" name="ko:K01426" type="ortholog">
        <graphics name="K01426" fgcolor="#000000" bgcolor="#FFFFFF"
             type="rectangle" x="954" y="591" width="46" height="17"/>
    </entry>
    <entry id="41" name="ko:K01244" type="ortholog">
        <graphics name="K01244" fgcolor="#000000" bgcolor="#FFFFFF"
             type="rectangle" x="849" y="563" width="46" height="17"/>
    </entry>
    <entry id="42" name="hsa:2628" type="gene" reaction="rn:R01989"
        link="http://www.genome.jp/dbget-bin/www_bget?hsa+2628">
        <graphics name="GATM" fgcolor="#000000" bgcolor="#BFFFBF"
             type="rectangle" x="778" y="715" width="46" height="17"/>
    </entry>
    <entry id="43" name="path:hsa00472" type="map"
        link="http://www.genome.jp/kegg/pathway/hsa/hsa00472.html">
        <graphics name="D-Arginine and D-ornithine metabolism" fgcolor="#000000" bgcolor="#FFFFFF"
             type="roundrectangle" x="367" y="389" width="94" height="34"/>
    </entry>
    <entry id="44" name="ko:K01438" type="ortholog">
        <graphics name="K01438" fgcolor="#000000" bgcolor="#FFFFFF"
             type="rectangle" x="411" y="301" width="46" height="17"/>
    </entry>
    <entry id="45" name="hsa:95" type="gene" reaction="rn:R00669"
        link="http://www.genome.jp/dbget-bin/www_bget?hsa+95">
        <graphics name="ACY1" fgcolor="#000000" bgcolor="#BFFFBF"
             type="rectangle" x="411" y="322" width="46" height="17"/>
    </entry>
    <entry id="49" name="ko:K01270" type="ortholog">
        <graphics name="K01270" fgcolor="#000000" bgcolor="#FFFFFF"
             type="rectangle" x="559" y="755" width="46" height="17"/>
    </entry>
    <entry id="50" name="ko:K09470" type="ortholog">
        <graphics name="K09470" fgcolor="#000000" bgcolor="#FFFFFF"
             type="rectangle" x="343" y="480" width="46" height="17"/>
    </entry>
    <entry id="51" name="hsa:113451" type="gene" reaction="rn:R00566"
        link="http://www.genome.jp/dbget-bin/www_bget?hsa+113451">
        <graphics name="ADC" fgcolor="#000000" bgcolor="#BFFFBF"
             type="rectangle" x="848" y="358" width="46" height="17"/>
    </entry>
    <entry id="52" name="hsa:79814" type="gene" reaction="rn:R01157"
        link="http://www.genome.jp/dbget-bin/www_bget?hsa+79814">
        <graphics name="AGMAT" fgcolor="#000000" bgcolor="#BFFFBF"
             type="rectangle" x="668" y="417" width="46" height="17"/>
    </entry>
    <entry id="53" name="ko:K10536" type="ortholog">
        <graphics name="K10536" fgcolor="#000000" bgcolor="#FFFFFF"
             type="rectangle" x="796" y="460" width="46" height="17"/>
    </entry>
    <entry id="56" name="hsa:6611" type="gene" reaction="rn:R02869"
        link="http://www.genome.jp/dbget-bin/www_bget?hsa+6611">
        <graphics name="SMS" fgcolor="#000000" bgcolor="#BFFFBF"
             type="rectangle" x="769" y="604" width="46" height="17"/>
    </entry>
    <entry id="57" name="hsa:262" type="gene" reaction="rn:R00178"
        link="http://www.genome.jp/dbget-bin/www_bget?hsa+262">
        <graphics name="AMD1" fgcolor="#000000" bgcolor="#BFFFBF"
             type="rectangle" x="796" y="510" width="46" height="17"/>
    </entry>
    <entry id="58" name="hsa:26" type="gene" reaction="rn:R01151"
        link="http://www.genome.jp/dbget-bin/www_bget?hsa+26">
        <graphics name="ABP1" fgcolor="#000000" bgcolor="#BFFFBF"
             type="rectangle" x="605" y="512" width="46" height="17"/>
    </entry>
    <entry id="60" name="ko:K03343" type="ortholog">
        <graphics name="K03343" fgcolor="#000000" bgcolor="#FFFFFF"
             type="rectangle" x="532" y="547" width="46" height="17"/>
    </entry>
    <entry id="62" name="hsa:217 hsa:218 hsa:219 hsa:220 hsa:223 hsa:224 hsa:501" type="gene" reaction="rn:R05050"
        link="http://www.genome.jp/dbget-bin/www_bget?hsa+217+218+219+220+223+224+501">
        <graphics name="ALDH2..." fgcolor="#000000" bgcolor="#BFFFBF"
             type="rectangle" x="450" y="620" width="46" height="17"/>
    </entry>
    <entry id="63" name="ko:K00316" type="ortholog">
        <graphics name="K00316" fgcolor="#000000" bgcolor="#FFFFFF"
             type="rectangle" x="660" y="604" width="46" height="17"/>
    </entry>
    <entry id="64" name="hsa:4128 hsa:4129" type="gene" reaction="rn:R04025"
        link="http://www.genome.jp/dbget-bin/www_bget?hsa+4128+4129">
        <graphics name="MAOA..." fgcolor="#000000" bgcolor="#BFFFBF"
             type="rectangle" x="450" y="547" width="46" height="17"/>
    </entry>
    <entry id="65" name="hsa:112483 hsa:6303" type="gene" reaction="rn:R01154"
        link="http://www.genome.jp/dbget-bin/www_bget?hsa+112483+6303">
        <graphics name="SAT2..." fgcolor="#000000" bgcolor="#BFFFBF"
             type="rectangle" x="425" y="480" width="46" height="17"/>
    </entry>
    <entry id="66" name="cpd:C00014" type="compound"
        link="http://www.genome.jp/dbget-bin/www_bget?compound+C00014">
        <graphics name="C00014" fgcolor="#000000" bgcolor="#FFFFFF"
             type="circle" x="233" y="266" width="8" height="8"/>
    </entry>
    <entry id="67" name="cpd:C00169" type="compound"
        link="http://www.genome.jp/dbget-bin/www_bget?compound+C00169">
        <graphics name="C00169" fgcolor="#000000" bgcolor="#FFFFFF"
             type="circle" x="341" y="266" width="8" height="8"/>
    </entry>
    <entry id="68" name="cpd:C00025" type="compound"
        link="http://www.genome.jp/dbget-bin/www_bget?compound+C00025">
        <graphics name="C00025" fgcolor="#000000" bgcolor="#FFFFFF"
             type="circle" x="233" y="460" width="8" height="8"/>
    </entry>
    <entry id="69" name="cpd:C00624" type="compound"
        link="http://www.genome.jp/dbget-bin/www_bget?compound+C00624">
        <graphics name="C00624" fgcolor="#000000" bgcolor="#FFFFFF"
             type="circle" x="233" y="389" width="8" height="8"/>
    </entry>
    <entry id="70" name="cpd:C03287" type="compound"
        link="http://www.genome.jp/dbget-bin/www_bget?compound+C03287">
        <graphics name="C03287" fgcolor="#000000" bgcolor="#FFFFFF"
             type="circle" x="125" y="532" width="8" height="8"/>
    </entry>
    <entry id="71" name="cpd:C04133" type="compound"
        link="http://www.genome.jp/dbget-bin/www_bget?compound+C04133">
        <graphics name="C04133" fgcolor="#000000" bgcolor="#FFFFFF"
             type="circle" x="125" y="389" width="8" height="8"/>
    </entry>
    <entry id="72" name="cpd:C00437" type="compound"
        link="http://www.genome.jp/dbget-bin/www_bget?compound+C00437">
        <graphics name="C00437" fgcolor="#000000" bgcolor="#FFFFFF"
             type="circle" x="341" y="312" width="8" height="8"/>
    </entry>
    <entry id="73" name="cpd:C01250" type="compound"
        link="http://www.genome.jp/dbget-bin/www_bget?compound+C01250">
        <graphics name="C01250" fgcolor="#000000" bgcolor="#FFFFFF"
             type="circle" x="233" y="312" width="8" height="8"/>
    </entry>
    <entry id="74" name="cpd:C00049" type="compound"
        link="http://www.genome.jp/dbget-bin/www_bget?compound+C00049">
        <graphics name="C00049" fgcolor="#000000" bgcolor="#FFFFFF"
             type="circle" x="406" y="184" width="8" height="8"/>
    </entry>
    <entry id="75" name="cpd:C00327" type="compound"
        link="http://www.genome.jp/dbget-bin/www_bget?compound+C00327">
        <graphics name="C00327" fgcolor="#000000" bgcolor="#FFFFFF"
             type="circle" x="448" y="207" width="8" height="8"/>
    </entry>
    <entry id="76" name="cpd:C00077" type="compound"
        link="http://www.genome.jp/dbget-bin/www_bget?compound+C00077">
        <graphics name="C00077" fgcolor="#000000" bgcolor="#FFFFFF"
             type="circle" x="488" y="312" width="8" height="8"/>
    </entry>
    <entry id="77" name="cpd:C02714" type="compound"
        link="http://www.genome.jp/dbget-bin/www_bget?compound+C02714">
        <graphics name="C02714" fgcolor="#000000" bgcolor="#FFFFFF"
             type="circle" x="449" y="515" width="8" height="8"/>
    </entry>
    <entry id="78" name="cpd:C01165" type="compound"
        link="http://www.genome.jp/dbget-bin/www_bget?compound+C01165">
        <graphics name="C01165" fgcolor="#000000" bgcolor="#FFFFFF"
             type="circle" x="125" y="607" width="8" height="8"/>
    </entry>
    <entry id="79" name="cpd:C02946" type="compound"
        link="http://www.genome.jp/dbget-bin/www_bget?compound+C02946">
        <graphics name="C02946" fgcolor="#000000" bgcolor="#FFFFFF"
             type="circle" x="449" y="659" width="8" height="8"/>
    </entry>
    <entry id="80" name="cpd:C03406" type="compound"
        link="http://www.genome.jp/dbget-bin/www_bget?compound+C03406">
        <graphics name="C03406" fgcolor="#000000" bgcolor="#FFFFFF"
             type="circle" x="546" y="165" width="8" height="8"/>
    </entry>
    <entry id="81" name="cpd:C00750" type="compound"
        link="http://www.genome.jp/dbget-bin/www_bget?compound+C00750">
        <graphics name="C00750" fgcolor="#000000" bgcolor="#FFFFFF"
             type="circle" x="809" y="640" width="8" height="8"/>
    </entry>
    <entry id="82" name="cpd:C00134" type="compound"
        link="http://www.genome.jp/dbget-bin/www_bget?compound+C00134">
        <graphics name="C00134" fgcolor="#000000" bgcolor="#FFFFFF"
             type="circle" x="557" y="460" width="8" height="8"/>
    </entry>
    <entry id="83" name="cpd:C00315" type="compound"
        link="http://www.genome.jp/dbget-bin/www_bget?compound+C00315">
        <graphics name="C00315" fgcolor="#000000" bgcolor="#FFFFFF"
             type="circle" x="693" y="604" width="8" height="8"/>
    </entry>
    <entry id="84" name="cpd:C00062" type="compound"
        link="http://www.genome.jp/dbget-bin/www_bget?compound+C00062">
        <graphics name="C00062" fgcolor="#000000" bgcolor="#FFFFFF"
             type="circle" x="597" y="262" width="8" height="8"/>
    </entry>
    <entry id="85" name="cpd:C00122" type="compound"
        link="http://www.genome.jp/dbget-bin/www_bget?compound+C00122">
        <graphics name="C00122" fgcolor="#000000" bgcolor="#FFFFFF"
             type="circle" x="630" y="230" width="8" height="8"/>
    </entry>
    <entry id="86" name="cpd:C00086" type="compound"
        link="http://www.genome.jp/dbget-bin/www_bget?compound+C00086">
        <graphics name="C00086" fgcolor="#000000" bgcolor="#FFFFFF"
             type="circle" x="629" y="327" width="8" height="8"/>
    </entry>
    <entry id="87" name="cpd:C00019" type="compound"
        link="http://www.genome.jp/dbget-bin/www_bget?compound+C00019">
        <graphics name="C00019" fgcolor="#000000" bgcolor="#FFFFFF"
             type="circle" x="844" y="507" width="8" height="8"/>
    </entry>
    <entry id="88" name="cpd:C00884" type="compound"
        link="http://www.genome.jp/dbget-bin/www_bget?compound+C00884">
        <graphics name="C00884" fgcolor="#000000" bgcolor="#FFFFFF"
             type="circle" x="557" y="788" width="8" height="8"/>
    </entry>
    <entry id="89" name="cpd:C01010" type="compound"
        link="http://www.genome.jp/dbget-bin/www_bget?compound+C01010">
        <graphics name="C01010" fgcolor="#000000" bgcolor="#FFFFFF"
             type="circle" x="715" y="326" width="8" height="8"/>
    </entry>
    <entry id="90" name="cpd:C00011" type="compound"
        link="http://www.genome.jp/dbget-bin/www_bget?compound+C00011">
        <graphics name="C00011" fgcolor="#000000" bgcolor="#FFFFFF"
             type="circle" x="793" y="326" width="8" height="8"/>
    </entry>
    <entry id="91" name="cpd:C15668" type="compound"
        link="http://www.genome.jp/dbget-bin/www_bget?compound+C15668">
        <graphics name="C15668" fgcolor="#000000" bgcolor="#FFFFFF"
             type="circle" x="503" y="515" width="8" height="8"/>
    </entry>
    <entry id="92" name="cpd:C00334" type="compound"
        link="http://www.genome.jp/dbget-bin/www_bget?compound+C00334">
        <graphics name="C00334" fgcolor="#000000" bgcolor="#FFFFFF"
             type="circle" x="557" y="712" width="8" height="8"/>
    </entry>
    <entry id="93" name="cpd:C05936" type="compound"
        link="http://www.genome.jp/dbget-bin/www_bget?compound+C05936">
        <graphics name="C05936" fgcolor="#000000" bgcolor="#FFFFFF"
             type="circle" x="449" y="587" width="8" height="8"/>
    </entry>
    <entry id="94" name="cpd:C00986" type="compound"
        link="http://www.genome.jp/dbget-bin/www_bget?compound+C00986">
        <graphics name="C00986" fgcolor="#000000" bgcolor="#FFFFFF"
             type="circle" x="623" y="641" width="8" height="8"/>
    </entry>
    <entry id="95" name="cpd:C00555" type="compound"
        link="http://www.genome.jp/dbget-bin/www_bget?compound+C00555">
        <graphics name="C00555" fgcolor="#000000" bgcolor="#FFFFFF"
             type="circle" x="557" y="604" width="8" height="8"/>
    </entry>
    <entry id="96" name="cpd:C15700" type="compound"
        link="http://www.genome.jp/dbget-bin/www_bget?compound+C15700">
        <graphics name="C15700" fgcolor="#000000" bgcolor="#FFFFFF"
             type="circle" x="341" y="587" width="8" height="8"/>
    </entry>
    <entry id="97" name="cpd:C15767" type="compound"
        link="http://www.genome.jp/dbget-bin/www_bget?compound+C15767">
        <graphics name="C15767" fgcolor="#000000" bgcolor="#FFFFFF"
             type="circle" x="341" y="659" width="8" height="8"/>
    </entry>
    <entry id="98" name="cpd:C15699" type="compound"
        link="http://www.genome.jp/dbget-bin/www_bget?compound+C15699">
        <graphics name="C15699" fgcolor="#000000" bgcolor="#FFFFFF"
             type="circle" x="341" y="515" width="8" height="8"/>
    </entry>
    <entry id="99" name="cpd:C00170" type="compound"
        link="http://www.genome.jp/dbget-bin/www_bget?compound+C00170">
        <graphics name="C00170" fgcolor="#000000" bgcolor="#FFFFFF"
             type="circle" x="809" y="568" width="8" height="8"/>
    </entry>
    <entry id="100" name="cpd:C01137" type="compound"
        link="http://www.genome.jp/dbget-bin/www_bget?compound+C01137">
        <graphics name="C01137" fgcolor="#000000" bgcolor="#FFFFFF"
             type="circle" x="738" y="507" width="8" height="8"/>
    </entry>
    <entry id="101" name="cpd:C03078" type="compound"
        link="http://www.genome.jp/dbget-bin/www_bget?compound+C03078">
        <graphics name="C03078" fgcolor="#000000" bgcolor="#FFFFFF"
             type="circle" x="953" y="460" width="8" height="8"/>
    </entry>
    <entry id="102" name="cpd:C05935" type="compound"
        link="http://www.genome.jp/dbget-bin/www_bget?compound+C05935">
        <graphics name="C05935" fgcolor="#000000" bgcolor="#FFFFFF"
             type="circle" x="1003" y="460" width="8" height="8"/>
    </entry>
    <entry id="103" name="cpd:C02647" type="compound"
        link="http://www.genome.jp/dbget-bin/www_bget?compound+C02647">
        <graphics name="C02647" fgcolor="#000000" bgcolor="#FFFFFF"
             type="circle" x="1003" y="604" width="8" height="8"/>
    </entry>
    <entry id="104" name="cpd:C01035" type="compound"
        link="http://www.genome.jp/dbget-bin/www_bget?compound+C01035">
        <graphics name="C01035" fgcolor="#000000" bgcolor="#FFFFFF"
             type="circle" x="953" y="707" width="8" height="8"/>
    </entry>
    <entry id="105" name="cpd:C00436" type="compound"
        link="http://www.genome.jp/dbget-bin/www_bget?compound+C00436">
        <graphics name="C00436" fgcolor="#000000" bgcolor="#FFFFFF"
             type="circle" x="737" y="460" width="8" height="8"/>
    </entry>
    <entry id="106" name="cpd:C00179" type="compound"
        link="http://www.genome.jp/dbget-bin/www_bget?compound+C00179">
        <graphics name="C00179" fgcolor="#000000" bgcolor="#FFFFFF"
             type="circle" x="845" y="460" width="8" height="8"/>
    </entry>
    <relation entry1="4" entry2="18" type="ECrel">
        <subtype name="compound" value="67"/>
    </relation>
    <relation entry1="18" entry2="21" type="ECrel">
        <subtype name="compound" value="75"/>
    </relation>
    <relation entry1="21" entry2="28" type="ECrel">
        <subtype name="compound" value="80"/>
    </relation>
    <relation entry1="23" entry2="28" type="ECrel">
        <subtype name="compound" value="84"/>
    </relation>
    <relation entry1="28" entry2="51" type="ECrel">
        <subtype name="compound" value="84"/>
    </relation>
    <relation entry1="23" entry2="51" type="ECrel">
        <subtype name="compound" value="84"/>
    </relation>
    <relation entry1="25" entry2="45" type="ECrel">
        <subtype name="compound" value="76"/>
    </relation>
    <relation entry1="23" entry2="45" type="ECrel">
        <subtype name="compound" value="76"/>
    </relation>
    <relation entry1="23" entry2="25" type="ECrel">
        <subtype name="compound" value="76"/>
    </relation>
    <relation entry1="7" entry2="9" type="ECrel">
        <subtype name="compound" value="68"/>
    </relation>
    <relation entry1="9" entry2="16" type="ECrel">
        <subtype name="compound" value="70"/>
    </relation>
    <relation entry1="51" entry2="52" type="ECrel">
        <subtype name="compound" value="106"/>
    </relation>
    <relation entry1="26" entry2="56" type="ECrel">
        <subtype name="compound" value="83"/>
    </relation>
    <relation entry1="26" entry2="56" type="ECrel">
        <subtype name="compound" value="99"/>
    </relation>
    <relation entry1="26" entry2="56" type="ECrel">
        <subtype name="compound" value="100"/>
    </relation>
    <relation entry1="26" entry2="57" type="ECrel">
        <subtype name="compound" value="100"/>
    </relation>
    <relation entry1="56" entry2="57" type="ECrel">
        <subtype name="compound" value="100"/>
    </relation>
    <relation entry1="33" entry2="58" type="ECrel">
        <subtype name="compound" value="95"/>
    </relation>
    <relation entry1="32" entry2="58" type="ECrel">
        <subtype name="compound" value="95"/>
    </relation>
    <relation entry1="62" entry2="64" type="ECrel">
        <subtype name="compound" value="93"/>
    </relation>
    <relation entry1="64" entry2="65" type="ECrel">
        <subtype name="compound" value="77"/>
    </relation>
    <relation entry1="25" entry2="52" type="ECrel">
        <subtype name="compound" value="82"/>
    </relation>
    <relation entry1="25" entry2="26" type="ECrel">
        <subtype name="compound" value="82"/>
    </relation>
    <relation entry1="25" entry2="58" type="ECrel">
        <subtype name="compound" value="82"/>
    </relation>
    <relation entry1="25" entry2="65" type="ECrel">
        <subtype name="compound" value="82"/>
    </relation>
    <relation entry1="26" entry2="52" type="ECrel">
        <subtype name="compound" value="82"/>
    </relation>
    <relation entry1="52" entry2="58" type="ECrel">
        <subtype name="compound" value="82"/>
    </relation>
    <relation entry1="52" entry2="65" type="ECrel">
        <subtype name="compound" value="82"/>
    </relation>
    <relation entry1="26" entry2="58" type="ECrel">
        <subtype name="compound" value="82"/>
    </relation>
    <relation entry1="26" entry2="65" type="ECrel">
        <subtype name="compound" value="82"/>
    </relation>
    <relation entry1="58" entry2="65" type="ECrel">
        <subtype name="compound" value="82"/>
    </relation>
    <relation entry1="33" entry2="42" type="ECrel">
        <subtype name="compound" value="92"/>
    </relation>
    <relation entry1="32" entry2="42" type="ECrel">
        <subtype name="compound" value="92"/>
    </relation>
    <relation entry1="18" entry2="23" type="ECrel">
        <subtype name="compound" value="76"/>
    </relation>
    <relation entry1="18" entry2="25" type="ECrel">
        <subtype name="compound" value="76"/>
    </relation>
    <relation entry1="18" entry2="45" type="ECrel">
        <subtype name="compound" value="76"/>
    </relation>
    <relation entry1="4" entry2="10" type="maplink">
        <subtype name="compound" value="67"/>
    </relation>
    <relation entry1="4" entry2="19" type="maplink">
        <subtype name="compound" value="67"/>
    </relation>
    <relation entry1="18" entry2="10" type="maplink">
        <subtype name="compound" value="67"/>
    </relation>
    <relation entry1="18" entry2="19" type="maplink">
        <subtype name="compound" value="67"/>
    </relation>
    <relation entry1="45" entry2="43" type="maplink">
        <subtype name="compound" value="76"/>
    </relation>
    <relation entry1="25" entry2="43" type="maplink">
        <subtype name="compound" value="76"/>
    </relation>
    <relation entry1="23" entry2="43" type="maplink">
        <subtype name="compound" value="76"/>
    </relation>
    <relation entry1="7" entry2="3" type="maplink">
        <subtype name="compound" value="68"/>
    </relation>
    <relation entry1="9" entry2="3" type="maplink">
        <subtype name="compound" value="68"/>
    </relation>
    <relation entry1="25" entry2="13" type="maplink">
        <subtype name="compound" value="82"/>
    </relation>
    <relation entry1="52" entry2="13" type="maplink">
        <subtype name="compound" value="82"/>
    </relation>
    <relation entry1="26" entry2="13" type="maplink">
        <subtype name="compound" value="82"/>
    </relation>
    <relation entry1="58" entry2="13" type="maplink">
        <subtype name="compound" value="82"/>
    </relation>
    <relation entry1="65" entry2="13" type="maplink">
        <subtype name="compound" value="82"/>
    </relation>
    <relation entry1="33" entry2="2" type="maplink">
        <subtype name="compound" value="92"/>
    </relation>
    <relation entry1="33" entry2="20" type="maplink">
        <subtype name="compound" value="92"/>
    </relation>
    <relation entry1="32" entry2="2" type="maplink">
        <subtype name="compound" value="92"/>
    </relation>
    <relation entry1="32" entry2="20" type="maplink">
        <subtype name="compound" value="92"/>
    </relation>
    <relation entry1="42" entry2="2" type="maplink">
        <subtype name="compound" value="92"/>
    </relation>
    <relation entry1="42" entry2="20" type="maplink">
        <subtype name="compound" value="92"/>
    </relation>
    <relation entry1="18" entry2="43" type="maplink">
        <subtype name="compound" value="76"/>
    </relation>
    <reaction name="rn:R00149" type="irreversible">
        <substrate name="cpd:C00014"/>
        <product name="cpd:C00169"/>
    </reaction>
    <reaction name="rn:R00259" type="irreversible">
        <substrate name="cpd:C00025"/>
        <product name="cpd:C00624"/>
    </reaction>
    <reaction name="rn:R00239" type="irreversible">
        <substrate name="cpd:C00025"/>
        <product name="cpd:C03287"/>
    </reaction>
    <reaction name="rn:R03313" type="reversible">
        <substrate name="cpd:C01165"/>
        <product name="cpd:C03287"/>
    </reaction>
    <reaction name="rn:R01398" type="irreversible">
        <substrate name="cpd:C00077"/>
        <substrate name="cpd:C00169"/>
        <product name="cpd:C00327"/>
    </reaction>
    <reaction name="rn:R01954" type="irreversible">
        <substrate name="cpd:C00327"/>
        <substrate name="cpd:C00049"/>
        <product name="cpd:C03406"/>
    </reaction>
    <reaction name="rn:R00551" type="irreversible">
        <substrate name="cpd:C00062"/>
        <product name="cpd:C00086"/>
        <product name="cpd:C00077"/>
    </reaction>
    <reaction name="rn:R00670" type="irreversible">
        <substrate name="cpd:C00077"/>
        <product name="cpd:C00134"/>
    </reaction>
    <reaction name="rn:R01920" type="irreversible">
        <substrate name="cpd:C01137"/>
        <substrate name="cpd:C00134"/>
        <product name="cpd:C00315"/>
    </reaction>
    <reaction name="rn:R01086" type="irreversible">
        <substrate name="cpd:C03406"/>
        <product name="cpd:C00062"/>
        <product name="cpd:C00122"/>
    </reaction>
    <reaction name="rn:R01986" type="irreversible">
        <substrate name="cpd:C00555"/>
        <product name="cpd:C00334"/>
    </reaction>
    <reaction name="rn:R02549" type="irreversible">
        <substrate name="cpd:C00555"/>
        <product name="cpd:C00334"/>
    </reaction>
    <reaction name="rn:R01989" type="irreversible">
        <substrate name="cpd:C00334"/>
        <product name="cpd:C01035"/>
    </reaction>
    <reaction name="rn:R00669" type="irreversible">
        <substrate name="cpd:C00437"/>
        <product name="cpd:C00077"/>
    </reaction>
    <reaction name="rn:R00566" type="irreversible">
        <substrate name="cpd:C00062"/>
        <product name="cpd:C00179"/>
    </reaction>
    <reaction name="rn:R01157" type="irreversible">
        <substrate name="cpd:C00179"/>
        <product name="cpd:C00134"/>
    </reaction>
    <reaction name="rn:R02869" type="irreversible">
        <substrate name="cpd:C01137"/>
        <substrate name="cpd:C00315"/>
        <product name="cpd:C00750"/>
        <product name="cpd:C00170"/>
    </reaction>
    <reaction name="rn:R00178" type="irreversible">
        <substrate name="cpd:C00019"/>
        <product name="cpd:C01137"/>
    </reaction>
    <reaction name="rn:R01151" type="reversible">
        <substrate name="cpd:C00134"/>
        <product name="cpd:C00555"/>
    </reaction>
    <reaction name="rn:R05050" type="irreversible">
        <substrate name="cpd:C05936"/>
        <product name="cpd:C02946"/>
    </reaction>
    <reaction name="rn:R04025" type="irreversible">
        <substrate name="cpd:C02714"/>
        <product name="cpd:C05936"/>
    </reaction>
    <reaction name="rn:R01154" type="irreversible">
        <substrate name="cpd:C00134"/>
        <product name="cpd:C02714"/>
    </reaction>
</pathway>
