# Supplementary material for: KEGGconverter: a tool for the in-silico modelling of metabolic networks of the KEGG Pathways database
Source: BMC Bioinformatics. 2009 Oct 8;10:324. doi: 10.1186/1471-2105-10-324 (PMC2764712; doi:10.1186/1471-2105-10-324)
Supplement: Additional file 2 — Case study files. Input: 6 KGML Pathway files: Glycolysis/Gluconeogenesis - hsa00010.xml, Citrate cycle (TCA cycle) - hsa00020.xml, Pentose phosphate pathway - hsa00030.xml, Fatty acid biosynthesis - hsa00061.xml, Fatty acid metabolism - hsa00071.xml, Urea cycle and metabolism of amino groups - hsa00220.xml. Output from KEGGconverter: the initial merged KGML file: mergedKEGG.xml, SBML converted model: sbml_mergedKEGGconverter.xml, SBML converted model with default kinetics: sbml_mergedKEGGconverterKinetics.xml, a circular layout diagram of the resulted model from CellDesigner: CaseStudyFinalDiagram.pdf. [file 1471-2105-10-324-S2.ZIP › File1/mergedKEGG.xml]

<?xml version="1.0"?>
<!DOCTYPE pathway SYSTEM "http://www.genome.jp/kegg/xml/KGML_v0.6.1_.dtd">
<pathway name="path:xxx00xxx" org="xxx" number="000xx"
title="merged pathway">
    <entry id="0_1" name="hsa:217 hsa:218 hsa:219 hsa:220 hsa:223 hsa:224 hsa:501" type="gene" reaction="rn:R00710"
        link="http://www.genome.jp/dbget-bin/www_bget?hsa+217+218+219+220+223+224+501">
        <graphics name="ALDH2..." fgcolor="#000000" bgcolor="#BFFFBF"
             type="rectangle" x="282" y="950" width="46" height="17"/>
    </entry>
    <entry id="0_2" name="hsa:55902 hsa:84532" type="gene" reaction="rn:R00235"
        link="http://www.genome.jp/dbget-bin/www_bget?hsa+55902+84532">
        <graphics name="ACSS2..." fgcolor="#000000" bgcolor="#BFFFBF"
             type="rectangle" x="139" y="918" width="46" height="17"/>
    </entry>
    <entry id="0_3" name="hsa:218 hsa:220 hsa:221 hsa:222" type="gene" reaction="rn:R00711"
        link="http://www.genome.jp/dbget-bin/www_bget?hsa+218+220+221+222">
        <graphics name="ALDH3A1..." fgcolor="#000000" bgcolor="#BFFFBF"
             type="rectangle" x="282" y="971" width="46" height="17"/>
    </entry>
    <entry id="0_4" name="cpd:C00033" type="compound"
        link="http://www.genome.jp/dbget-bin/www_bget?compound+C00033">
        <graphics name="C00033" fgcolor="#000000" bgcolor="#FFFFFF"
             type="circle" x="139" y="961" width="8" height="8"/>
    </entry>
    <entry id="0_5" name="path:hsa00030" type="map"
        link="http://www.genome.jp/kegg/pathway/hsa/hsa00030.html">
        <graphics name="Pentose phosphate pathway" fgcolor="#000000" bgcolor="#FFFFFF"
             type="roundrectangle" x="649" y="346" width="62" height="237"/>
    </entry>
    <entry id="0_6" name="path:hsa00500" type="map"
        link="http://www.genome.jp/kegg/pathway/hsa/hsa00500.html">
        <graphics name="Starch and sucrose metabolism" fgcolor="#000000" bgcolor="#FFFFFF"
             type="roundrectangle" x="478" y="84" width="110" height="34"/>
    </entry>
    <entry id="0_7" name="ko:K01568" type="ortholog">
        <graphics name="K01568" fgcolor="#000000" bgcolor="#FFFFFF"
             type="rectangle" x="371" y="919" width="46" height="17"/>
    </entry>
    <entry id="0_8" name="hsa:10327" type="gene" reaction="rn:R00746"
        link="http://www.genome.jp/dbget-bin/www_bget?hsa+10327">
        <graphics name="AKR1A1" fgcolor="#000000" bgcolor="#BFFFBF"
             type="rectangle" x="480" y="950" width="46" height="17"/>
    </entry>
    <entry id="0_9" name="hsa:124 hsa:125 hsa:126 hsa:127 hsa:128 hsa:130 hsa:131" type="gene" reaction="rn:R00754"
        link="http://www.genome.jp/dbget-bin/www_bget?hsa+124+125+126+127+128+130+131">
        <graphics name="ADH1A..." fgcolor="#000000" bgcolor="#BFFFBF"
             type="rectangle" x="432" y="950" width="46" height="17"/>
    </entry>
    <entry id="0_10" name="ko:K01568" type="ortholog">
        <graphics name="K01568" fgcolor="#000000" bgcolor="#FFFFFF"
             type="rectangle" x="424" y="881" width="46" height="17"/>
    </entry>
    <entry id="0_11" name="hsa:5160 hsa:5161 hsa:5162" type="gene" reaction="rn:R00014"
        link="http://www.genome.jp/dbget-bin/www_bget?hsa+5160+5161+5162">
        <graphics name="PDHA1..." fgcolor="#000000" bgcolor="#BFFFBF"
             type="rectangle" x="424" y="860" width="46" height="17"/>
    </entry>
    <entry id="0_12" name="hsa:5160 hsa:5161 hsa:5162" type="gene" reaction="rn:R03270"
        link="http://www.genome.jp/dbget-bin/www_bget?hsa+5160+5161+5162">
        <graphics name="PDHA1..." fgcolor="#000000" bgcolor="#BFFFBF"
             type="rectangle" x="312" y="872" width="46" height="17"/>
    </entry>
    <entry id="0_13" name="hsa:1737" type="gene" reaction="rn:R02569"
        link="http://www.genome.jp/dbget-bin/www_bget?hsa+1737">
        <graphics name="DLAT" fgcolor="#000000" bgcolor="#BFFFBF"
             type="rectangle" x="203" y="872" width="46" height="17"/>
    </entry>
    <entry id="0_14" name="hsa:160287 hsa:3939 hsa:3945 hsa:3948 hsa:92483" type="gene" reaction="rn:R00703"
        link="http://www.genome.jp/dbget-bin/www_bget?hsa+160287+3939+3945+3948+92483">
        <graphics name="LDHAL6A..." fgcolor="#000000" bgcolor="#BFFFBF"
             type="rectangle" x="551" y="871" width="46" height="17"/>
    </entry>
    <entry id="0_15" name="path:hsa00620" type="map"
        link="http://www.genome.jp/kegg/pathway/hsa/hsa00620.html">
        <graphics name="Pyruvate metabolism" fgcolor="#000000" bgcolor="#FFFFFF"
             type="roundrectangle" x="377" y="771" width="78" height="34"/>
    </entry>
    <entry id="0_16" name="hsa:5313 hsa:5315" type="gene" reaction="rn:R00200"
        link="http://www.genome.jp/dbget-bin/www_bget?hsa+5313+5315">
        <graphics name="PKLR..." fgcolor="#000000" bgcolor="#BFFFBF"
             type="rectangle" x="476" y="777" width="46" height="17"/>
    </entry>
    <entry id="0_17" name="hsa:2023 hsa:2026 hsa:2027" type="gene" reaction="rn:R00658"
        link="http://www.genome.jp/dbget-bin/www_bget?hsa+2023+2026+2027">
        <graphics name="ENO1..." fgcolor="#000000" bgcolor="#BFFFBF"
             type="rectangle" x="476" y="708" width="46" height="17"/>
    </entry>
    <entry id="0_18" name="hsa:441531 hsa:5223 hsa:5224 hsa:669 hsa:728188" type="gene" reaction="rn:R01518"
        link="http://www.genome.jp/dbget-bin/www_bget?hsa+441531+5223+5224+669+728188">
        <graphics name="PGAM4..." fgcolor="#000000" bgcolor="#BFFFBF"
             type="rectangle" x="477" y="636" width="46" height="17"/>
    </entry>
    <entry id="0_19" name="hsa:2597" type="gene" reaction="rn:R01061 rn:R01063"
        link="http://www.genome.jp/dbget-bin/www_bget?hsa+2597">
        <graphics name="GAPDH" fgcolor="#000000" bgcolor="#BFFFBF"
             type="rectangle" x="451" y="491" width="46" height="17"/>
    </entry>
    <entry id="0_20" name="path:map00710" type="map"
        link="http://www.genome.jp/kegg/pathway/map/map00710.html">
        <graphics name="Carbon fixation in photosynthetic organisms" fgcolor="#000000" bgcolor="#FFFFFF"
             type="roundrectangle" x="298" y="607" width="153" height="34"/>
    </entry>
    <entry id="0_21" name="hsa:7167 hsa:729708" type="gene" reaction="rn:R01015"
        link="http://www.genome.jp/dbget-bin/www_bget?hsa+7167+729708">
        <graphics name="TPI1..." fgcolor="#000000" bgcolor="#BFFFBF"
             type="rectangle" x="396" y="457" width="46" height="17"/>
    </entry>
    <entry id="0_22" name="hsa:226 hsa:229 hsa:230" type="gene" reaction="rn:R01070"
        link="http://www.genome.jp/dbget-bin/www_bget?hsa+226+229+230">
        <graphics name="ALDOA..." fgcolor="#000000" bgcolor="#BFFFBF"
             type="rectangle" x="476" y="411" width="46" height="17"/>
    </entry>
    <entry id="0_23" name="hsa:5211 hsa:5213 hsa:5214" type="gene" reaction="rn:R04779"
        link="http://www.genome.jp/dbget-bin/www_bget?hsa+5211+5213+5214">
        <graphics name="PFKL..." fgcolor="#000000" bgcolor="#BFFFBF"
             type="rectangle" x="476" y="345" width="46" height="17"/>
    </entry>
    <entry id="0_24" name="hsa:2203 hsa:8789" type="gene" reaction="rn:R04780"
        link="http://www.genome.jp/dbget-bin/www_bget?hsa+2203+8789">
        <graphics name="FBP1..." fgcolor="#000000" bgcolor="#BFFFBF"
             type="rectangle" x="423" y="345" width="46" height="17"/>
    </entry>
    <entry id="0_25" name="ko:K02777 ko:K02778 ko:K02779 ko:K02790 ko:K02791" type="ortholog">
        <graphics name="K02777..." fgcolor="#000000" bgcolor="#FFFFFF"
             type="rectangle" x="545" y="202" width="46" height="17"/>
    </entry>
    <entry id="0_26" name="hsa:2821" type="gene" reaction="rn:R02740"
        link="http://www.genome.jp/dbget-bin/www_bget?hsa+2821">
        <graphics name="GPI" fgcolor="#000000" bgcolor="#BFFFBF"
             type="rectangle" x="476" y="275" width="46" height="17"/>
    </entry>
    <entry id="0_27" name="hsa:5236 hsa:5238" type="gene" reaction="rn:R00959"
        link="http://www.genome.jp/dbget-bin/www_bget?hsa+5236+5238">
        <graphics name="PGM1..." fgcolor="#000000" bgcolor="#BFFFBF"
             type="rectangle" x="476" y="180" width="46" height="17"/>
    </entry>
    <entry id="0_28" name="hsa:2821" type="gene" reaction="rn:R03321"
        link="http://www.genome.jp/dbget-bin/www_bget?hsa+2821">
        <graphics name="GPI" fgcolor="#000000" bgcolor="#BFFFBF"
             type="rectangle" x="396" y="309" width="46" height="17"/>
    </entry>
    <entry id="0_29" name="hsa:2645 hsa:3098 hsa:3099 hsa:3101" type="gene" reaction="rn:R01600"
        link="http://www.genome.jp/dbget-bin/www_bget?hsa+2645+3098+3099+3101">
        <graphics name="GCK..." fgcolor="#000000" bgcolor="#BFFFBF"
             type="rectangle" x="241" y="290" width="46" height="17"/>
    </entry>
    <entry id="0_30" name="hsa:2645 hsa:3098 hsa:3099 hsa:3101" type="gene" reaction="rn:R01600"
        link="http://www.genome.jp/dbget-bin/www_bget?hsa+2645+3098+3099+3101">
        <graphics name="GCK..." fgcolor="#000000" bgcolor="#BFFFBF"
             type="rectangle" x="241" y="309" width="46" height="17"/>
    </entry>
    <entry id="0_31" name="hsa:2821" type="gene" reaction="rn:R02739"
        link="http://www.genome.jp/dbget-bin/www_bget?hsa+2821">
        <graphics name="GPI" fgcolor="#000000" bgcolor="#BFFFBF"
             type="rectangle" x="350" y="276" width="46" height="17"/>
    </entry>
    <entry id="0_32" name="ko:K01792" type="ortholog">
        <graphics name="K01792" fgcolor="#000000" bgcolor="#FFFFFF"
             type="rectangle" x="300" y="276" width="46" height="17"/>
    </entry>
    <entry id="0_33" name="hsa:130589" type="gene" reaction="rn:R01602"
        link="http://www.genome.jp/dbget-bin/www_bget?hsa+130589">
        <graphics name="GALM" fgcolor="#000000" bgcolor="#BFFFBF"
             type="rectangle" x="174" y="271" width="46" height="17"/>
    </entry>
    <entry id="0_34" name="hsa:2645 hsa:3098 hsa:3099 hsa:3101" type="gene" reaction="rn:R01786"
        link="http://www.genome.jp/dbget-bin/www_bget?hsa+2645+3098+3099+3101">
        <graphics name="GCK..." fgcolor="#000000" bgcolor="#BFFFBF"
             type="rectangle" x="241" y="234" width="46" height="17"/>
    </entry>
    <entry id="0_35" name="hsa:2645 hsa:3098 hsa:3099 hsa:3101" type="gene" reaction="rn:R01786"
        link="http://www.genome.jp/dbget-bin/www_bget?hsa+2645+3098+3099+3101">
        <graphics name="GCK..." fgcolor="#000000" bgcolor="#BFFFBF"
             type="rectangle" x="241" y="215" width="46" height="17"/>
    </entry>
    <entry id="0_36" name="hsa:2538 hsa:57818" type="gene" reaction="rn:R01788"
        link="http://www.genome.jp/dbget-bin/www_bget?hsa+2538+57818">
        <graphics name="G6PC..." fgcolor="#000000" bgcolor="#BFFFBF"
             type="rectangle" x="309" y="193" width="46" height="17"/>
    </entry>
    <entry id="0_37" name="ko:K01085" type="ortholog">
        <graphics name="K01085" fgcolor="#000000" bgcolor="#FFFFFF"
             type="rectangle" x="336" y="161" width="46" height="17"/>
    </entry>
    <entry id="0_38" name="ko:K05344" type="ortholog">
        <graphics name="K05344" fgcolor="#000000" bgcolor="#FFFFFF"
             type="rectangle" x="336" y="140" width="46" height="17"/>
    </entry>
    <entry id="0_39" name="path:hsa00010" type="map"
        link="http://www.genome.jp/dbget-bin/get_linkdb?pathway+hsa00010">
        <graphics name="TITLE:Glycolysis / Gluconeogenesis" fgcolor="#000000" bgcolor="#FFFFFF"
             type="roundrectangle" x="185" y="67" width="251" height="25"/>
    </entry>
    <entry id="0_40" name="hsa:1738" type="gene" reaction="rn:R07618"
        link="http://www.genome.jp/dbget-bin/www_bget?hsa+1738">
        <graphics name="DLD" fgcolor="#000000" bgcolor="#BFFFBF"
             type="rectangle" x="255" y="915" width="46" height="17"/>
    </entry>
    <entry id="0_41" name="hsa:5230 hsa:5232" type="gene" reaction="rn:R01512"
        link="http://www.genome.jp/dbget-bin/www_bget?hsa+5230+5232">
        <graphics name="PGK1..." fgcolor="#000000" bgcolor="#BFFFBF"
             type="rectangle" x="476" y="563" width="46" height="17"/>
    </entry>
    <entry id="0_42" name="ko:K00886" type="ortholog">
        <graphics name="K00886" fgcolor="#000000" bgcolor="#FFFFFF"
             type="rectangle" x="241" y="253" width="46" height="17"/>
    </entry>
    <entry id="0_43" name="ko:K00886" type="ortholog">
        <graphics name="K00886" fgcolor="#000000" bgcolor="#FFFFFF"
             type="rectangle" x="241" y="328" width="46" height="17"/>
    </entry>
    <entry id="0_44" name="ko:K02749 ko:K02750 ko:K02777 ko:K02752 ko:K02753" type="ortholog">
        <graphics name="K02749..." fgcolor="#000000" bgcolor="#FFFFFF"
             type="rectangle" x="174" y="367" width="46" height="17"/>
    </entry>
    <entry id="0_45" name="ko:K02752 ko:K02753 ko:K02777" type="ortholog">
        <graphics name="K02752..." fgcolor="#000000" bgcolor="#FFFFFF"
             type="rectangle" x="174" y="393" width="46" height="17"/>
    </entry>
    <entry id="0_46" name="ko:K01222 ko:K01223" type="ortholog">
        <graphics name="K01222..." fgcolor="#000000" bgcolor="#FFFFFF"
             type="rectangle" x="284" y="366" width="46" height="17"/>
    </entry>
    <entry id="0_47" name="ko:K01222 ko:K01223" type="ortholog">
        <graphics name="K01222..." fgcolor="#000000" bgcolor="#FFFFFF"
             type="rectangle" x="284" y="392" width="46" height="17"/>
    </entry>
    <entry id="0_48" name="cpd:C00031" type="compound"
        link="http://www.genome.jp/dbget-bin/www_bget?compound+C00031">
        <graphics name="C00031" fgcolor="#000000" bgcolor="#FFFFFF"
             type="circle" x="594" y="203" width="8" height="8"/>
    </entry>
    <entry id="0_49" name="cpd:C00103" type="compound"
        link="http://www.genome.jp/dbget-bin/www_bget?compound+C00103">
        <graphics name="C00103" fgcolor="#000000" bgcolor="#FFFFFF"
             type="circle" x="476" y="151" width="8" height="8"/>
    </entry>
    <entry id="0_50" name="cpd:C00631" type="compound"
        link="http://www.genome.jp/dbget-bin/www_bget?compound+C00631">
        <graphics name="C00631" fgcolor="#000000" bgcolor="#FFFFFF"
             type="circle" x="476" y="672" width="8" height="8"/>
    </entry>
    <entry id="0_51" name="cpd:C00267" type="compound"
        link="http://www.genome.jp/dbget-bin/www_bget?compound+C00267">
        <graphics name="C00267" fgcolor="#000000" bgcolor="#FFFFFF"
             type="circle" x="174" y="236" width="8" height="8"/>
    </entry>
    <entry id="0_52" name="cpd:C00221" type="compound"
        link="http://www.genome.jp/dbget-bin/www_bget?compound+C00221">
        <graphics name="C00221" fgcolor="#000000" bgcolor="#FFFFFF"
             type="circle" x="174" y="309" width="8" height="8"/>
    </entry>
    <entry id="0_53" name="cpd:C00111" type="compound"
        link="http://www.genome.jp/dbget-bin/www_bget?compound+C00111">
        <graphics name="C00111" fgcolor="#000000" bgcolor="#FFFFFF"
             type="circle" x="325" y="456" width="8" height="8"/>
    </entry>
    <entry id="0_54" name="cpd:C01172" type="compound"
        link="http://www.genome.jp/dbget-bin/www_bget?compound+C01172">
        <graphics name="C01172" fgcolor="#000000" bgcolor="#FFFFFF"
             type="circle" x="325" y="309" width="8" height="8"/>
    </entry>
    <entry id="0_55" name="cpd:C00668" type="compound"
        link="http://www.genome.jp/dbget-bin/www_bget?compound+C00668">
        <graphics name="C00668" fgcolor="#000000" bgcolor="#FFFFFF"
             type="circle" x="476" y="238" width="8" height="8"/>
    </entry>
    <entry id="0_56" name="cpd:C00118" type="compound"
        link="http://www.genome.jp/dbget-bin/www_bget?compound+C00118">
        <graphics name="C00118" fgcolor="#000000" bgcolor="#FFFFFF"
             type="circle" x="476" y="456" width="8" height="8"/>
    </entry>
    <entry id="0_57" name="cpd:C05345" type="compound"
        link="http://www.genome.jp/dbget-bin/www_bget?compound+C05345">
        <graphics name="C05345" fgcolor="#000000" bgcolor="#FFFFFF"
             type="circle" x="476" y="311" width="8" height="8"/>
    </entry>
    <entry id="0_58" name="cpd:C00074" type="compound"
        link="http://www.genome.jp/dbget-bin/www_bget?compound+C00074">
        <graphics name="C00074" fgcolor="#000000" bgcolor="#FFFFFF"
             type="circle" x="476" y="744" width="8" height="8"/>
    </entry>
    <entry id="0_59" name="cpd:C00197" type="compound"
        link="http://www.genome.jp/dbget-bin/www_bget?compound+C00197">
        <graphics name="C00197" fgcolor="#000000" bgcolor="#FFFFFF"
             type="circle" x="476" y="600" width="8" height="8"/>
    </entry>
    <entry id="0_60" name="cpd:C00236" type="compound"
        link="http://www.genome.jp/dbget-bin/www_bget?compound+C00236">
        <graphics name="C00236" fgcolor="#000000" bgcolor="#FFFFFF"
             type="circle" x="476" y="528" width="8" height="8"/>
    </entry>
    <entry id="0_61" name="cpd:C00186" type="compound"
        link="http://www.genome.jp/dbget-bin/www_bget?compound+C00186">
        <graphics name="C00186" fgcolor="#000000" bgcolor="#FFFFFF"
             type="circle" x="620" y="871" width="8" height="8"/>
    </entry>
    <entry id="0_62" name="cpd:C15972" type="compound"
        link="http://www.genome.jp/dbget-bin/www_bget?compound+C15972">
        <graphics name="C15972" fgcolor="#000000" bgcolor="#FFFFFF"
             type="circle" x="307" y="914" width="8" height="8"/>
    </entry>
    <entry id="0_63" name="cpd:C00469" type="compound"
        link="http://www.genome.jp/dbget-bin/www_bget?compound+C00469">
        <graphics name="C00469" fgcolor="#000000" bgcolor="#FFFFFF"
             type="circle" x="543" y="961" width="8" height="8"/>
    </entry>
    <entry id="0_64" name="cpd:C00022" type="compound"
        link="http://www.genome.jp/dbget-bin/www_bget?compound+C00022">
        <graphics name="C00022" fgcolor="#000000" bgcolor="#FFFFFF"
             type="circle" x="476" y="871" width="8" height="8"/>
    </entry>
    <entry id="0_65" name="cpd:C05125" type="compound"
        link="http://www.genome.jp/dbget-bin/www_bget?compound+C05125">
        <graphics name="C05125" fgcolor="#000000" bgcolor="#FFFFFF"
             type="circle" x="371" y="871" width="8" height="8"/>
    </entry>
    <entry id="0_66" name="cpd:C00068" type="compound"
        link="http://www.genome.jp/dbget-bin/www_bget?compound+C00068">
        <graphics name="C00068" fgcolor="#000000" bgcolor="#FFFFFF"
             type="circle" x="371" y="828" width="8" height="8"/>
    </entry>
    <entry id="0_67" name="cpd:C00024" type="compound"
        link="http://www.genome.jp/dbget-bin/www_bget?compound+C00024">
        <graphics name="C00024" fgcolor="#000000" bgcolor="#FFFFFF"
             type="circle" x="139" y="871" width="8" height="8"/>
    </entry>
    <entry id="0_68" name="cpd:C00084" type="compound"
        link="http://www.genome.jp/dbget-bin/www_bget?compound+C00084">
        <graphics name="C00084" fgcolor="#000000" bgcolor="#FFFFFF"
             type="circle" x="371" y="961" width="8" height="8"/>
    </entry>
    <entry id="0_69" name="cpd:C16255" type="compound"
        link="http://www.genome.jp/dbget-bin/www_bget?compound+C16255">
        <graphics name="C16255" fgcolor="#000000" bgcolor="#FFFFFF"
             type="circle" x="258" y="871" width="8" height="8"/>
    </entry>
    <entry id="0_70" name="cpd:C15973" type="compound"
        link="http://www.genome.jp/dbget-bin/www_bget?compound+C15973">
        <graphics name="C15973" fgcolor="#000000" bgcolor="#FFFFFF"
             type="circle" x="205" y="914" width="8" height="8"/>
    </entry>
    <entry id="0_71" name="cpd:C05378" type="compound"
        link="http://www.genome.jp/dbget-bin/www_bget?compound+C05378">
        <graphics name="C05378" fgcolor="#000000" bgcolor="#FFFFFF"
             type="circle" x="476" y="381" width="8" height="8"/>
    </entry>
    <entry id="0_72" name="cpd:C06186" type="compound"
        link="http://www.genome.jp/dbget-bin/www_bget?compound+C06186">
        <graphics name="C06186" fgcolor="#000000" bgcolor="#FFFFFF"
             type="circle" x="125" y="366" width="8" height="8"/>
    </entry>
    <entry id="0_73" name="cpd:C06187" type="compound"
        link="http://www.genome.jp/dbget-bin/www_bget?compound+C06187">
        <graphics name="C06187" fgcolor="#000000" bgcolor="#FFFFFF"
             type="circle" x="232" y="366" width="8" height="8"/>
    </entry>
    <entry id="0_74" name="cpd:C06188" type="compound"
        link="http://www.genome.jp/dbget-bin/www_bget?compound+C06188">
        <graphics name="C06188" fgcolor="#000000" bgcolor="#FFFFFF"
             type="circle" x="232" y="392" width="8" height="8"/>
    </entry>
    <entry id="0_75" name="cpd:C01451" type="compound"
        link="http://www.genome.jp/dbget-bin/www_bget?compound+C01451">
        <graphics name="C01451" fgcolor="#000000" bgcolor="#FFFFFF"
             type="circle" x="125" y="392" width="8" height="8"/>
    </entry>
    <entry id="0_109" name="path:hsa00020" type="map"
        link="http://www.genome.jp/kegg/pathway/hsa/hsa00020.html">
        <graphics name="Citrate cycle (TCA cycle)" fgcolor="#000000" bgcolor="#FFFFFF"
             type="roundrectangle" x="69" y="808" width="47" height="154"/>
    </entry>
    <entry id="0_112" name="hsa:5105 hsa:5106" type="gene" reaction="rn:R00431 rn:R00726"
        link="http://www.genome.jp/dbget-bin/www_bget?hsa+5105+5106">
        <graphics name="PCK1..." fgcolor="#000000" bgcolor="#BFFFBF"
             type="rectangle" x="197" y="733" width="46" height="17"/>
    </entry>
    <entry id="0_113" name="cpd:C00036" type="compound"
        link="http://www.genome.jp/dbget-bin/www_bget?compound+C00036">
        <graphics name="C00036" fgcolor="#000000" bgcolor="#FFFFFF"
             type="circle" x="139" y="744" width="8" height="8"/>
    </entry>
    <entry id="0_117" name="ko:K00114" type="ortholog">
        <graphics name="K00114" fgcolor="#000000" bgcolor="#FFFFFF"
             type="rectangle" x="432" y="971" width="46" height="17"/>
    </entry>
    <entry id="0_118" name="ko:K01610" type="ortholog">
        <graphics name="K01610" fgcolor="#000000" bgcolor="#FFFFFF"
             type="rectangle" x="197" y="754" width="46" height="17"/>
    </entry>
    <entry id="0_119" name="ko:K04022" type="ortholog">
        <graphics name="K04022" fgcolor="#000000" bgcolor="#FFFFFF"
             type="rectangle" x="480" y="971" width="46" height="17"/>
    </entry>
    <entry id="0_120" name="path:hsa00640" type="map"
        link="http://www.genome.jp/kegg/pathway/hsa/hsa00640.html">
        <graphics name="Propanoate metabolism" fgcolor="#000000" bgcolor="#FFFFFF"
             type="roundrectangle" x="621" y="927" width="127" height="25"/>
    </entry>
    <entry id="0_121" name="ko:K00150" type="ortholog">
        <graphics name="K00150" fgcolor="#000000" bgcolor="#FFFFFF"
             type="rectangle" x="501" y="491" width="46" height="17"/>
    </entry>
    <entry id="0_123" name="ko:K11389" type="ortholog">
        <graphics name="K11389" fgcolor="#000000" bgcolor="#FFFFFF"
             type="rectangle" x="575" y="532" width="46" height="17"/>
    </entry>
    <entry id="0_124" name="ko:K00131" type="ortholog">
        <graphics name="K00131" fgcolor="#000000" bgcolor="#FFFFFF"
             type="rectangle" x="548" y="551" width="46" height="17"/>
    </entry>
    <entry id="0_126" name="ko:K00169 ko:K00170 ko:K00172 ko:K00171" type="ortholog">
        <graphics name="K00169..." fgcolor="#000000" bgcolor="#FFFFFF"
             type="rectangle" x="282" y="802" width="46" height="17"/>
    </entry>
    <entry id="0_127" name="ko:K03738" type="ortholog">
        <graphics name="K03738" fgcolor="#000000" bgcolor="#FFFFFF"
             type="rectangle" x="525" y="532" width="46" height="17"/>
    </entry>
    <entry id="0_128" name="cpd:C01159" type="compound"
        link="http://www.genome.jp/dbget-bin/www_bget?compound+C01159">
        <graphics name="C01159" fgcolor="#000000" bgcolor="#FFFFFF"
             type="circle" x="391" y="564" width="8" height="8"/>
    </entry>
    <entry id="0_131" name="hsa:669" type="gene" reaction="rn:R01516"
        link="http://www.genome.jp/dbget-bin/www_bget?hsa+669">
        <graphics name="BPGM" fgcolor="#000000" bgcolor="#BFFFBF"
             type="rectangle" x="430" y="593" width="46" height="17"/>
    </entry>
    <entry id="0_132" name="hsa:669" type="gene" reaction="rn:R01662"
        link="http://www.genome.jp/dbget-bin/www_bget?hsa+669">
        <graphics name="BPGM" fgcolor="#000000" bgcolor="#BFFFBF"
             type="rectangle" x="431" y="529" width="46" height="17"/>
    </entry>
    <relation entry1="0_33" entry2="0_35" type="ECrel">
        <subtype name="compound" value="0_51"/>
    </relation>
    <relation entry1="0_33" entry2="0_34" type="ECrel">
        <subtype name="compound" value="0_51"/>
    </relation>
    <relation entry1="0_33" entry2="0_36" type="ECrel">
        <subtype name="compound" value="0_51"/>
    </relation>
    <relation entry1="0_30" entry2="0_33" type="ECrel">
        <subtype name="compound" value="0_52"/>
    </relation>
    <relation entry1="0_29" entry2="0_33" type="ECrel">
        <subtype name="compound" value="0_52"/>
    </relation>
    <relation entry1="0_28" entry2="0_30" type="ECrel">
        <subtype name="compound" value="0_54"/>
    </relation>
    <relation entry1="0_28" entry2="0_29" type="ECrel">
        <subtype name="compound" value="0_54"/>
    </relation>
    <relation entry1="0_26" entry2="0_36" type="ECrel">
        <subtype name="compound" value="0_55"/>
    </relation>
    <relation entry1="0_31" entry2="0_36" type="ECrel">
        <subtype name="compound" value="0_55"/>
    </relation>
    <relation entry1="0_27" entry2="0_36" type="ECrel">
        <subtype name="compound" value="0_55"/>
    </relation>
    <relation entry1="0_26" entry2="0_35" type="ECrel">
        <subtype name="compound" value="0_55"/>
    </relation>
    <relation entry1="0_26" entry2="0_34" type="ECrel">
        <subtype name="compound" value="0_55"/>
    </relation>
    <relation entry1="0_26" entry2="0_27" type="ECrel">
        <subtype name="compound" value="0_55"/>
    </relation>
    <relation entry1="0_31" entry2="0_35" type="ECrel">
        <subtype name="compound" value="0_55"/>
    </relation>
    <relation entry1="0_27" entry2="0_35" type="ECrel">
        <subtype name="compound" value="0_55"/>
    </relation>
    <relation entry1="0_31" entry2="0_34" type="ECrel">
        <subtype name="compound" value="0_55"/>
    </relation>
    <relation entry1="0_27" entry2="0_34" type="ECrel">
        <subtype name="compound" value="0_55"/>
    </relation>
    <relation entry1="0_27" entry2="0_31" type="ECrel">
        <subtype name="compound" value="0_55"/>
    </relation>
    <relation entry1="0_24" entry2="0_26" type="ECrel">
        <subtype name="compound" value="0_57"/>
    </relation>
    <relation entry1="0_23" entry2="0_26" type="ECrel">
        <subtype name="compound" value="0_57"/>
    </relation>
    <relation entry1="0_22" entry2="0_24" type="ECrel">
        <subtype name="compound" value="0_71"/>
    </relation>
    <relation entry1="0_22" entry2="0_23" type="ECrel">
        <subtype name="compound" value="0_71"/>
    </relation>
    <relation entry1="0_19" entry2="0_22" type="ECrel">
        <subtype name="compound" value="0_56"/>
    </relation>
    <relation entry1="0_21" entry2="0_22" type="ECrel">
        <subtype name="compound" value="0_53"/>
    </relation>
    <relation entry1="0_21" entry2="0_22" type="ECrel">
        <subtype name="compound" value="0_56"/>
    </relation>
    <relation entry1="0_19" entry2="0_21" type="ECrel">
        <subtype name="compound" value="0_56"/>
    </relation>
    <relation entry1="0_19" entry2="0_41" type="ECrel">
        <subtype name="compound" value="0_60"/>
    </relation>
    <relation entry1="0_18" entry2="0_41" type="ECrel">
        <subtype name="compound" value="0_59"/>
    </relation>
    <relation entry1="0_17" entry2="0_18" type="ECrel">
        <subtype name="compound" value="0_50"/>
    </relation>
    <relation entry1="0_12" entry2="0_13" type="ECrel">
        <subtype name="compound" value="0_69"/>
    </relation>
    <relation entry1="0_12" entry2="0_40" type="ECrel">
        <subtype name="compound" value="0_62"/>
    </relation>
    <relation entry1="0_13" entry2="0_40" type="ECrel">
        <subtype name="compound" value="0_70"/>
    </relation>
    <relation entry1="0_1" entry2="0_9" type="ECrel">
        <subtype name="compound" value="0_68"/>
    </relation>
    <relation entry1="0_3" entry2="0_9" type="ECrel">
        <subtype name="compound" value="0_68"/>
    </relation>
    <relation entry1="0_1" entry2="0_8" type="ECrel">
        <subtype name="compound" value="0_68"/>
    </relation>
    <relation entry1="0_3" entry2="0_8" type="ECrel">
        <subtype name="compound" value="0_68"/>
    </relation>
    <relation entry1="0_16" entry2="0_17" type="ECrel">
        <subtype name="compound" value="0_58"/>
    </relation>
    <relation entry1="0_1" entry2="0_2" type="ECrel">
        <subtype name="compound" value="0_4"/>
    </relation>
    <relation entry1="0_2" entry2="0_3" type="ECrel">
        <subtype name="compound" value="0_4"/>
    </relation>
    <relation entry1="0_24" entry2="0_28" type="ECrel">
        <subtype name="compound" value="0_57"/>
    </relation>
    <relation entry1="0_23" entry2="0_28" type="ECrel">
        <subtype name="compound" value="0_57"/>
    </relation>
    <relation entry1="0_14" entry2="0_16" type="ECrel">
        <subtype name="compound" value="0_64"/>
    </relation>
    <relation entry1="0_11" entry2="0_16" type="ECrel">
        <subtype name="compound" value="0_64"/>
    </relation>
    <relation entry1="0_11" entry2="0_14" type="ECrel">
        <subtype name="compound" value="0_64"/>
    </relation>
    <relation entry1="0_2" entry2="0_13" type="ECrel">
        <subtype name="compound" value="0_67"/>
    </relation>
    <relation entry1="0_30" entry2="0_31" type="ECrel">
        <subtype name="compound" value="0_54"/>
    </relation>
    <relation entry1="0_29" entry2="0_31" type="ECrel">
        <subtype name="compound" value="0_54"/>
    </relation>
    <relation entry1="0_27" entry2="0_6" type="maplink">
        <subtype name="compound" value="0_49"/>
    </relation>
    <relation entry1="0_41" entry2="0_132" type="ECrel">
        <subtype name="compound" value="0_60"/>
    </relation>
    <relation entry1="0_19" entry2="0_132" type="ECrel">
        <subtype name="compound" value="0_60"/>
    </relation>
    <relation entry1="0_131" entry2="0_41" type="ECrel">
        <subtype name="compound" value="0_59"/>
    </relation>
    <relation entry1="0_131" entry2="0_18" type="ECrel">
        <subtype name="compound" value="0_59"/>
    </relation>
    <relation entry1="0_112" entry2="0_17" type="ECrel">
        <subtype name="compound" value="0_58"/>
    </relation>
    <relation entry1="0_112" entry2="0_16" type="ECrel">
        <subtype name="compound" value="0_58"/>
    </relation>
    <relation entry1="0_14" entry2="0_120" type="maplink">
        <subtype name="compound" value="0_61"/>
    </relation>
    <relation entry1="0_131" entry2="0_20" type="maplink">
        <subtype name="compound" value="0_59"/>
    </relation>
    <relation entry1="0_41" entry2="0_20" type="maplink">
        <subtype name="compound" value="0_59"/>
    </relation>
    <relation entry1="0_18" entry2="0_20" type="maplink">
        <subtype name="compound" value="0_59"/>
    </relation>
    <relation entry1="0_109" entry2="0_112" type="maplink">
        <subtype name="compound" value="0_113"/>
    </relation>
    <reaction name="rn:R00710" type="reversible">
        <substrate name="cpd:C00084"/>
        <product name="cpd:C00033"/>
    </reaction>
    <reaction name="rn:R00235" type="reversible">
        <substrate name="cpd:C00033"/>
        <product name="cpd:C00024"/>
    </reaction>
    <reaction name="rn:R00711" type="reversible">
        <substrate name="cpd:C00084"/>
        <product name="cpd:C00033"/>
    </reaction>
    <reaction name="rn:R00746" type="reversible">
        <substrate name="cpd:C00469"/>
        <product name="cpd:C00084"/>
    </reaction>
    <reaction name="rn:R00754" type="reversible">
        <substrate name="cpd:C00469"/>
        <product name="cpd:C00084"/>
    </reaction>
    <reaction name="rn:R00014" type="irreversible">
        <substrate name="cpd:C00068"/>
        <substrate name="cpd:C00022"/>
        <product name="cpd:C05125"/>
    </reaction>
    <reaction name="rn:R03270" type="irreversible">
        <substrate name="cpd:C15972"/>
        <substrate name="cpd:C05125"/>
        <product name="cpd:C00068"/>
        <product name="cpd:C16255"/>
    </reaction>
    <reaction name="rn:R02569" type="reversible">
        <substrate name="cpd:C15973"/>
        <substrate name="cpd:C00024"/>
        <product name="cpd:C16255"/>
    </reaction>
    <reaction name="rn:R00703" type="reversible">
        <substrate name="cpd:C00186"/>
        <product name="cpd:C00022"/>
    </reaction>
    <reaction name="rn:R00200" type="irreversible">
        <substrate name="cpd:C00074"/>
        <product name="cpd:C00022"/>
    </reaction>
    <reaction name="rn:R00658" type="reversible">
        <substrate name="cpd:C00631"/>
        <product name="cpd:C00074"/>
    </reaction>
    <reaction name="rn:R01518" type="reversible">
        <substrate name="cpd:C00631"/>
        <product name="cpd:C00197"/>
    </reaction>
    <reaction name="rn:R01061" type="reversible">
        <substrate name="cpd:C00118"/>
        <product name="cpd:C00236"/>
    </reaction>
    <reaction name="rn:R01063" type="reversible">
        <substrate name="cpd:C00118"/>
        <product name="cpd:C00236"/>
    </reaction>
    <reaction name="rn:R01015" type="reversible">
        <substrate name="cpd:C00118"/>
        <product name="cpd:C00111"/>
    </reaction>
    <reaction name="rn:R01070" type="reversible">
        <substrate name="cpd:C05378"/>
        <product name="cpd:C00118"/>
        <product name="cpd:C00111"/>
    </reaction>
    <reaction name="rn:R04779" type="irreversible">
        <substrate name="cpd:C05345"/>
        <product name="cpd:C05378"/>
    </reaction>
    <reaction name="rn:R04780" type="irreversible">
        <substrate name="cpd:C05378"/>
        <product name="cpd:C05345"/>
    </reaction>
    <reaction name="rn:R02740" type="reversible">
        <substrate name="cpd:C00668"/>
        <product name="cpd:C05345"/>
    </reaction>
    <reaction name="rn:R00959" type="reversible">
        <substrate name="cpd:C00103"/>
        <product name="cpd:C00668"/>
    </reaction>
    <reaction name="rn:R03321" type="reversible">
        <substrate name="cpd:C01172"/>
        <product name="cpd:C05345"/>
    </reaction>
    <reaction name="rn:R01600" type="reversible">
        <substrate name="cpd:C00221"/>
        <product name="cpd:C01172"/>
    </reaction>
    <reaction name="rn:R02739" type="reversible">
        <substrate name="cpd:C00668"/>
        <product name="cpd:C01172"/>
    </reaction>
    <reaction name="rn:R01602" type="reversible">
        <substrate name="cpd:C00267"/>
        <product name="cpd:C00221"/>
    </reaction>
    <reaction name="rn:R01786" type="irreversible">
        <substrate name="cpd:C00267"/>
        <product name="cpd:C00668"/>
    </reaction>
    <reaction name="rn:R01788" type="reversible">
        <substrate name="cpd:C00668"/>
        <product name="cpd:C00267"/>
    </reaction>
    <reaction name="rn:R07618" type="reversible">
        <substrate name="cpd:C15973"/>
        <product name="cpd:C15972"/>
    </reaction>
    <reaction name="rn:R01512" type="reversible">
        <substrate name="cpd:C00197"/>
        <product name="cpd:C00236"/>
    </reaction>
    <reaction name="rn:R00431" type="irreversible">
        <substrate name="cpd:C00036"/>
        <product name="cpd:C00074"/>
    </reaction>
    <reaction name="rn:R00726" type="irreversible">
        <substrate name="cpd:C00036"/>
        <product name="cpd:C00074"/>
    </reaction>
    <reaction name="rn:R01516" type="reversible">
        <substrate name="cpd:C01159"/>
        <product name="cpd:C00197"/>
    </reaction>
    <reaction name="rn:R01662" type="reversible">
        <substrate name="cpd:C00236"/>
        <product name="cpd:C01159"/>
    </reaction>
    <entry id="1_1" name="ko:K00239 ko:K00240 ko:K00241 ko:K00242 ko:K00244 ko:K00245 ko:K00246 ko:K00247" type="ortholog">
        <graphics name="K00239..." fgcolor="#000000" bgcolor="#FFFFFF"
             type="rectangle" x="164" y="539" width="46" height="17"/>
    </entry>
    <entry id="1_2" name="ko:K00174 ko:K00175 ko:K00177 ko:K00176" type="ortholog">
        <graphics name="K00174..." fgcolor="#000000" bgcolor="#FFFFFF"
             type="rectangle" x="525" y="658" width="46" height="17"/>
    </entry>
    <entry id="1_3" name="hsa:1738" type="gene" reaction="rn:R07618"
        link="http://www.genome.jp/dbget-bin/www_bget?hsa+1738">
        <graphics name="DLD" fgcolor="#000000" bgcolor="#BFFFBF"
             type="rectangle" x="466" y="627" width="46" height="17"/>
    </entry>
    <entry id="1_4" name="hsa:4967 hsa:55753" type="gene" reaction="rn:R00621"
        link="http://www.genome.jp/dbget-bin/www_bget?hsa+4967+55753">
        <graphics name="OGDH..." fgcolor="#000000" bgcolor="#BFFFBF"
             type="rectangle" x="660" y="583" width="46" height="17"/>
    </entry>
    <entry id="1_5" name="hsa:4967 hsa:55753" type="gene" reaction="rn:R03316"
        link="http://www.genome.jp/dbget-bin/www_bget?hsa+4967+55753">
        <graphics name="OGDH..." fgcolor="#000000" bgcolor="#BFFFBF"
             type="rectangle" x="529" y="584" width="46" height="17"/>
    </entry>
    <entry id="1_6" name="hsa:1743" type="gene" reaction="rn:R02570"
        link="http://www.genome.jp/dbget-bin/www_bget?hsa+1743">
        <graphics name="DLST" fgcolor="#000000" bgcolor="#BFFFBF"
             type="rectangle" x="402" y="583" width="46" height="17"/>
    </entry>
    <entry id="1_7" name="hsa:283398 hsa:8801 hsa:8802 hsa:8803" type="gene" reaction="rn:R00405"
        link="http://www.genome.jp/dbget-bin/www_bget?hsa+283398+8801+8802+8803">
        <graphics name="283398..." fgcolor="#000000" bgcolor="#BFFFBF"
             type="rectangle" x="259" y="594" width="46" height="17"/>
    </entry>
    <entry id="1_8" name="hsa:283398 hsa:8801 hsa:8802 hsa:8803" type="gene" reaction="rn:R00432 rn:R00727"
        link="http://www.genome.jp/dbget-bin/www_bget?hsa+283398+8801+8802+8803">
        <graphics name="283398..." fgcolor="#000000" bgcolor="#BFFFBF"
             type="rectangle" x="259" y="573" width="46" height="17"/>
    </entry>
    <entry id="1_9" name="hsa:3417 hsa:3418" type="gene" reaction="rn:R00268"
        link="http://www.genome.jp/dbget-bin/www_bget?hsa+3417+3418">
        <graphics name="IDH1..." fgcolor="#000000" bgcolor="#BFFFBF"
             type="rectangle" x="717" y="514" width="46" height="17"/>
    </entry>
    <entry id="1_10" name="hsa:3419 hsa:3420 hsa:3421" type="gene" reaction="rn:R00709"
        link="http://www.genome.jp/dbget-bin/www_bget?hsa+3419+3420+3421">
        <graphics name="IDH3A..." fgcolor="#000000" bgcolor="#BFFFBF"
             type="rectangle" x="775" y="467" width="46" height="17"/>
    </entry>
    <entry id="1_11" name="hsa:3417 hsa:3418" type="gene" reaction="rn:R01899"
        link="http://www.genome.jp/dbget-bin/www_bget?hsa+3417+3418">
        <graphics name="IDH1..." fgcolor="#000000" bgcolor="#BFFFBF"
             type="rectangle" x="717" y="409" width="46" height="17"/>
    </entry>
    <entry id="1_12" name="hsa:47" type="gene" reaction="rn:R00352"
        link="http://www.genome.jp/dbget-bin/www_bget?hsa+47">
        <graphics name="ACLY" fgcolor="#000000" bgcolor="#BFFFBF"
             type="rectangle" x="433" y="364" width="46" height="17"/>
    </entry>
    <entry id="1_13" name="hsa:6389 hsa:6390 hsa:6391 hsa:6392 hsa:642502 hsa:651820" type="gene" reaction="rn:R02164"
        link="http://www.genome.jp/dbget-bin/www_bget?hsa+6389+6390+6391+6392+642502+651820">
        <graphics name="SDHA..." fgcolor="#000000" bgcolor="#BFFFBF"
             type="rectangle" x="214" y="539" width="46" height="17"/>
    </entry>
    <entry id="1_14" name="hsa:2271" type="gene" reaction="rn:R01082"
        link="http://www.genome.jp/dbget-bin/www_bget?hsa+2271">
        <graphics name="FH" fgcolor="#000000" bgcolor="#BFFFBF"
             type="rectangle" x="188" y="445" width="46" height="17"/>
    </entry>
    <entry id="1_15" name="hsa:48 hsa:50" type="gene" reaction="rn:R01900"
        link="http://www.genome.jp/dbget-bin/www_bget?hsa+48+50">
        <graphics name="ACO1..." fgcolor="#000000" bgcolor="#BFFFBF"
             type="rectangle" x="669" y="354" width="46" height="17"/>
    </entry>
    <entry id="1_16" name="hsa:48 hsa:50" type="gene" reaction="rn:R01325"
        link="http://www.genome.jp/dbget-bin/www_bget?hsa+48+50">
        <graphics name="ACO1..." fgcolor="#000000" bgcolor="#BFFFBF"
             type="rectangle" x="570" y="354" width="46" height="17"/>
    </entry>
    <entry id="1_17" name="hsa:1431" type="gene" reaction="rn:R00351"
        link="http://www.genome.jp/dbget-bin/www_bget?hsa+1431">
        <graphics name="CS" fgcolor="#000000" bgcolor="#BFFFBF"
             type="rectangle" x="433" y="343" width="46" height="17"/>
    </entry>
    <entry id="1_18" name="hsa:4190 hsa:4191" type="gene" reaction="rn:R00342"
        link="http://www.genome.jp/dbget-bin/www_bget?hsa+4190+4191">
        <graphics name="MDH1..." fgcolor="#000000" bgcolor="#BFFFBF"
             type="rectangle" x="252" y="354" width="46" height="17"/>
    </entry>
    <entry id="1_19" name="hsa:5091" type="gene" reaction="rn:R00344"
        link="http://www.genome.jp/dbget-bin/www_bget?hsa+5091">
        <graphics name="PC" fgcolor="#000000" bgcolor="#BFFFBF"
             type="rectangle" x="735" y="287" width="46" height="17"/>
    </entry>
    <entry id="1_20" name="path:hsa00630" type="map"
        link="http://www.genome.jp/kegg/pathway/hsa/hsa00630.html">
        <graphics name="Glyoxylate and dicarboxylate metabolism" fgcolor="#000000" bgcolor="#FFFFFF"
             type="roundrectangle" x="148" y="322" width="158" height="34"/>
    </entry>
    <entry id="1_21" name="path:hsa00010" type="map"
        link="http://www.genome.jp/kegg/pathway/hsa/hsa00010.html">
        <graphics name="Glycolysis / Gluconeogenesis" fgcolor="#000000" bgcolor="#FFFFFF"
             type="roundrectangle" x="691" y="137" width="216" height="46"/>
    </entry>
    <entry id="1_22" name="path:hsa00061" type="map"
        link="http://www.genome.jp/kegg/pathway/hsa/hsa00061.html">
        <graphics name="Fatty acid biosynthesis" fgcolor="#000000" bgcolor="#FFFFFF"
             type="roundrectangle" x="162" y="162" width="126" height="25"/>
    </entry>
    <entry id="1_23" name="path:hsa00062" type="map"
        link="http://www.genome.jp/kegg/pathway/hsa/hsa00062.html">
        <graphics name="Fatty acid elongation in mitochondria" fgcolor="#000000" bgcolor="#FFFFFF"
             type="roundrectangle" x="128" y="190" width="194" height="25"/>
    </entry>
    <entry id="1_24" name="path:hsa00071" type="map"
        link="http://www.genome.jp/kegg/pathway/hsa/hsa00071.html">
        <graphics name="Fatty acid metabolism" fgcolor="#000000" bgcolor="#FFFFFF"
             type="roundrectangle" x="164" y="248" width="121" height="25"/>
    </entry>
    <entry id="1_25" name="path:hsa00053" type="map"
        link="http://www.genome.jp/kegg/pathway/hsa/hsa00053.html">
        <graphics name="Ascorbate and aldarate metabolism" fgcolor="#000000" bgcolor="#FFFFFF"
             type="roundrectangle" x="855" y="612" width="126" height="34"/>
    </entry>
    <entry id="1_26" name="path:hsa00251" type="map"
        link="http://www.genome.jp/kegg/pathway/hsa/hsa00251.html">
        <graphics name="Glutamate metabolism" fgcolor="#000000" bgcolor="#FFFFFF"
             type="roundrectangle" x="854" y="644" width="121" height="25"/>
    </entry>
    <entry id="1_27" name="path:hsa00020" type="map"
        link="http://www.genome.jp/dbget-bin/get_linkdb?pathway+hsa00020">
        <graphics name="TITLE:Citrate cycle (TCA cycle)" fgcolor="#000000" bgcolor="#FFFFFF"
             type="roundrectangle" x="174" y="67" width="229" height="25"/>
    </entry>
    <entry id="1_28" name="path:hsa00350" type="map"
        link="http://www.genome.jp/kegg/pathway/hsa/hsa00350.html">
        <graphics name="Tyrosine metabolism" fgcolor="#000000" bgcolor="#FFFFFF"
             type="roundrectangle" x="104" y="458" width="76" height="34"/>
    </entry>
    <entry id="1_29" name="path:hsa00280" type="map"
        link="http://www.genome.jp/kegg/pathway/hsa/hsa00280.html">
        <graphics name="Valine, leucine and isoleucine degradation" fgcolor="#000000" bgcolor="#FFFFFF"
             type="roundrectangle" x="264" y="637" width="85" height="34"/>
    </entry>
    <entry id="1_30" name="path:hsa00252" type="map"
        link="http://www.genome.jp/kegg/pathway/hsa/hsa00252.html">
        <graphics name="Alanine and aspartate metabolism" fgcolor="#000000" bgcolor="#FFFFFF"
             type="roundrectangle" x="165" y="285" width="121" height="34"/>
    </entry>
    <entry id="1_31" name="path:hsa00220" type="map"
        link="http://www.genome.jp/kegg/pathway/hsa/hsa00220.html">
        <graphics name="Urea cycle and metabolism of amino groups" fgcolor="#000000" bgcolor="#FFFFFF"
             type="roundrectangle" x="106" y="491" width="68" height="25"/>
    </entry>
    <entry id="1_32" name="path:hsa00471" type="map"
        link="http://www.genome.jp/kegg/pathway/hsa/hsa00471.html">
        <graphics name="D-Glutamine and D-glutamate metabolism" fgcolor="#000000" bgcolor="#FFFFFF"
             type="roundrectangle" x="870" y="672" width="152" height="25"/>
    </entry>
    <entry id="1_33" name="cpd:C00022" type="compound"
        link="http://www.genome.jp/dbget-bin/www_bget?compound+C00022">
        <graphics name="C00022" fgcolor="#000000" bgcolor="#FFFFFF"
             type="circle" x="736" y="251" width="8" height="8"/>
    </entry>
    <entry id="1_34" name="cpd:C00122" type="compound"
        link="http://www.genome.jp/dbget-bin/www_bget?compound+C00122">
        <graphics name="C00122" fgcolor="#000000" bgcolor="#FFFFFF"
             type="circle" x="189" y="491" width="8" height="8"/>
    </entry>
    <entry id="1_35" name="cpd:C00036" type="compound"
        link="http://www.genome.jp/dbget-bin/www_bget?compound+C00036">
        <graphics name="C00036" fgcolor="#000000" bgcolor="#FFFFFF"
             type="circle" x="319" y="354" width="8" height="8"/>
    </entry>
    <entry id="1_36" name="cpd:C05379" type="compound"
        link="http://www.genome.jp/dbget-bin/www_bget?compound+C05379">
        <graphics name="C05379" fgcolor="#000000" bgcolor="#FFFFFF"
             type="circle" x="717" y="463" width="8" height="8"/>
    </entry>
    <entry id="1_37" name="cpd:C00024" type="compound"
        link="http://www.genome.jp/dbget-bin/www_bget?compound+C00024">
        <graphics name="C00024" fgcolor="#000000" bgcolor="#FFFFFF"
             type="circle" x="399" y="251" width="8" height="8"/>
    </entry>
    <entry id="1_38" name="cpd:C00149" type="compound"
        link="http://www.genome.jp/dbget-bin/www_bget?compound+C00149">
        <graphics name="C00149" fgcolor="#000000" bgcolor="#FFFFFF"
             type="circle" x="189" y="403" width="8" height="8"/>
    </entry>
    <entry id="1_39" name="cpd:C00311" type="compound"
        link="http://www.genome.jp/dbget-bin/www_bget?compound+C00311">
        <graphics name="C00311" fgcolor="#000000" bgcolor="#FFFFFF"
             type="circle" x="717" y="354" width="8" height="8"/>
    </entry>
    <entry id="1_40" name="cpd:C00417" type="compound"
        link="http://www.genome.jp/dbget-bin/www_bget?compound+C00417">
        <graphics name="C00417" fgcolor="#000000" bgcolor="#FFFFFF"
             type="circle" x="620" y="354" width="8" height="8"/>
    </entry>
    <entry id="1_41" name="cpd:C00042" type="compound"
        link="http://www.genome.jp/dbget-bin/www_bget?compound+C00042">
        <graphics name="C00042" fgcolor="#000000" bgcolor="#FFFFFF"
             type="circle" x="189" y="584" width="8" height="8"/>
    </entry>
    <entry id="1_42" name="cpd:C00158" type="compound"
        link="http://www.genome.jp/dbget-bin/www_bget?compound+C00158">
        <graphics name="C00158" fgcolor="#000000" bgcolor="#FFFFFF"
             type="circle" x="521" y="354" width="8" height="8"/>
    </entry>
    <entry id="1_43" name="cpd:C15972" type="compound"
        link="http://www.genome.jp/dbget-bin/www_bget?compound+C15972">
        <graphics name="C15972" fgcolor="#000000" bgcolor="#FFFFFF"
             type="circle" x="521" y="627" width="8" height="8"/>
    </entry>
    <entry id="1_44" name="cpd:C00068" type="compound"
        link="http://www.genome.jp/dbget-bin/www_bget?compound+C00068">
        <graphics name="C00068" fgcolor="#000000" bgcolor="#FFFFFF"
             type="circle" x="588" y="540" width="8" height="8"/>
    </entry>
    <entry id="1_45" name="cpd:C16254" type="compound"
        link="http://www.genome.jp/dbget-bin/www_bget?compound+C16254">
        <graphics name="C16254" fgcolor="#000000" bgcolor="#FFFFFF"
             type="circle" x="461" y="583" width="8" height="8"/>
    </entry>
    <entry id="1_46" name="cpd:C15973" type="compound"
        link="http://www.genome.jp/dbget-bin/www_bget?compound+C15973">
        <graphics name="C15973" fgcolor="#000000" bgcolor="#FFFFFF"
             type="circle" x="407" y="627" width="8" height="8"/>
    </entry>
    <entry id="1_47" name="cpd:C00091" type="compound"
        link="http://www.genome.jp/dbget-bin/www_bget?compound+C00091">
        <graphics name="C00091" fgcolor="#000000" bgcolor="#FFFFFF"
             type="circle" x="333" y="584" width="8" height="8"/>
    </entry>
    <entry id="1_48" name="cpd:C00026" type="compound"
        link="http://www.genome.jp/dbget-bin/www_bget?compound+C00026">
        <graphics name="C00026" fgcolor="#000000" bgcolor="#FFFFFF"
             type="circle" x="717" y="583" width="8" height="8"/>
    </entry>
    <entry id="1_49" name="cpd:C05381" type="compound"
        link="http://www.genome.jp/dbget-bin/www_bget?compound+C05381">
        <graphics name="C05381" fgcolor="#000000" bgcolor="#FFFFFF"
             type="circle" x="592" y="583" width="8" height="8"/>
    </entry>
    <entry id="1_66" name="cpd:C05125" type="compound"
        link="http://www.genome.jp/dbget-bin/www_bget?compound+C05125">
        <graphics name="C05125" fgcolor="#000000" bgcolor="#FFFFFF"
             type="circle" x="630" y="251" width="8" height="8"/>
    </entry>
    <entry id="1_67" name="hsa:5160 hsa:5161 hsa:5162" type="gene" reaction="rn:R00014"
        link="http://www.genome.jp/dbget-bin/www_bget?hsa+5160+5161+5162">
        <graphics name="PDHA1..." fgcolor="#000000" bgcolor="#BFFFBF"
             type="rectangle" x="685" y="250" width="46" height="17"/>
    </entry>
    <entry id="1_68" name="cpd:C00068" type="compound"
        link="http://www.genome.jp/dbget-bin/www_bget?compound+C00068">
        <graphics name="C00068" fgcolor="#000000" bgcolor="#FFFFFF"
             type="circle" x="630" y="208" width="8" height="8"/>
    </entry>
    <entry id="1_69" name="hsa:5160 hsa:5161 hsa:5162" type="gene" reaction="rn:R03270"
        link="http://www.genome.jp/dbget-bin/www_bget?hsa+5160+5161+5162">
        <graphics name="PDHA1..." fgcolor="#000000" bgcolor="#BFFFBF"
             type="rectangle" x="581" y="250" width="46" height="17"/>
    </entry>
    <entry id="1_70" name="cpd:C15972" type="compound"
        link="http://www.genome.jp/dbget-bin/www_bget?compound+C15972">
        <graphics name="C15972" fgcolor="#000000" bgcolor="#FFFFFF"
             type="circle" x="579" y="294" width="8" height="8"/>
    </entry>
    <entry id="1_72" name="hsa:1738" type="gene" reaction="rn:R07618"
        link="http://www.genome.jp/dbget-bin/www_bget?hsa+1738">
        <graphics name="DLD" fgcolor="#000000" bgcolor="#BFFFBF"
             type="rectangle" x="528" y="294" width="46" height="17"/>
    </entry>
    <entry id="1_73" name="cpd:C15973" type="compound"
        link="http://www.genome.jp/dbget-bin/www_bget?compound+C15973">
        <graphics name="C15973" fgcolor="#000000" bgcolor="#FFFFFF"
             type="circle" x="477" y="294" width="8" height="8"/>
    </entry>
    <entry id="1_74" name="cpd:C16255" type="compound"
        link="http://www.genome.jp/dbget-bin/www_bget?compound+C16255">
        <graphics name="C16255" fgcolor="#000000" bgcolor="#FFFFFF"
             type="circle" x="516" y="251" width="8" height="8"/>
    </entry>
    <entry id="1_76" name="hsa:1737" type="gene" reaction="rn:R02569"
        link="http://www.genome.jp/dbget-bin/www_bget?hsa+1737">
        <graphics name="DLAT" fgcolor="#000000" bgcolor="#BFFFBF"
             type="rectangle" x="463" y="251" width="46" height="17"/>
    </entry>
    <entry id="1_78" name="ko:K00169 ko:K00170 ko:K00172 ko:K00171" type="ortholog">
        <graphics name="K00169..." fgcolor="#000000" bgcolor="#FFFFFF"
             type="rectangle" x="539" y="188" width="46" height="17"/>
    </entry>
    <entry id="1_79" name="path:hsa00280" type="map"
        link="http://www.genome.jp/kegg/pathway/hsa/hsa00280.html">
        <graphics name="Valine, leucine and isoleucine degradation" fgcolor="#000000" bgcolor="#FFFFFF"
             type="roundrectangle" x="153" y="220" width="144" height="25"/>
    </entry>
    <entry id="1_82" name="ko:K01643 ko:K01644 ko:K01646" type="ortholog">
        <graphics name="K01643..." fgcolor="#000000" bgcolor="#FFFFFF"
             type="rectangle" x="433" y="389" width="46" height="17"/>
    </entry>
    <entry id="1_89" name="cpd:C00074" type="compound"
        link="http://www.genome.jp/dbget-bin/www_bget?compound+C00074">
        <graphics name="C00074" fgcolor="#000000" bgcolor="#FFFFFF"
             type="circle" x="470" y="137" width="8" height="8"/>
    </entry>
    <entry id="1_91" name="ko:K01610" type="ortholog">
        <graphics name="K01610" fgcolor="#000000" bgcolor="#FFFFFF"
             type="rectangle" x="370" y="147" width="46" height="17"/>
    </entry>
    <entry id="1_92" name="hsa:5105 hsa:5106" type="gene" reaction="rn:R00431 rn:R00726"
        link="http://www.genome.jp/dbget-bin/www_bget?hsa+5105+5106">
        <graphics name="PCK1..." fgcolor="#000000" bgcolor="#BFFFBF"
             type="rectangle" x="370" y="126" width="46" height="17"/>
    </entry>
    <relation entry1="1_67" entry2="1_19" type="ECrel">
        <subtype name="compound" value="1_33"/>
    </relation>
    <relation entry1="1_22" entry2="1_76" type="maplink">
        <subtype name="compound" value="1_37"/>
    </relation>
    <relation entry1="1_22" entry2="1_17" type="maplink">
        <subtype name="compound" value="1_37"/>
    </relation>
    <relation entry1="1_22" entry2="1_12" type="maplink">
        <subtype name="compound" value="1_37"/>
    </relation>
    <relation entry1="1_23" entry2="1_76" type="maplink">
        <subtype name="compound" value="1_37"/>
    </relation>
    <relation entry1="1_23" entry2="1_17" type="maplink">
        <subtype name="compound" value="1_37"/>
    </relation>
    <relation entry1="1_23" entry2="1_12" type="maplink">
        <subtype name="compound" value="1_37"/>
    </relation>
    <relation entry1="1_79" entry2="1_76" type="maplink">
        <subtype name="compound" value="1_37"/>
    </relation>
    <relation entry1="1_79" entry2="1_17" type="maplink">
        <subtype name="compound" value="1_37"/>
    </relation>
    <relation entry1="1_79" entry2="1_12" type="maplink">
        <subtype name="compound" value="1_37"/>
    </relation>
    <relation entry1="1_24" entry2="1_76" type="maplink">
        <subtype name="compound" value="1_37"/>
    </relation>
    <relation entry1="1_24" entry2="1_17" type="maplink">
        <subtype name="compound" value="1_37"/>
    </relation>
    <relation entry1="1_24" entry2="1_12" type="maplink">
        <subtype name="compound" value="1_37"/>
    </relation>
    <relation entry1="1_76" entry2="1_17" type="ECrel">
        <subtype name="compound" value="1_37"/>
    </relation>
    <relation entry1="1_76" entry2="1_12" type="ECrel">
        <subtype name="compound" value="1_37"/>
    </relation>
    <relation entry1="1_20" entry2="1_18" type="maplink">
        <subtype name="compound" value="1_35"/>
    </relation>
    <relation entry1="1_20" entry2="1_12" type="maplink">
        <subtype name="compound" value="1_35"/>
    </relation>
    <relation entry1="1_20" entry2="1_17" type="maplink">
        <subtype name="compound" value="1_35"/>
    </relation>
    <relation entry1="1_20" entry2="1_19" type="maplink">
        <subtype name="compound" value="1_35"/>
    </relation>
    <relation entry1="1_20" entry2="1_92" type="maplink">
        <subtype name="compound" value="1_35"/>
    </relation>
    <relation entry1="1_30" entry2="1_18" type="maplink">
        <subtype name="compound" value="1_35"/>
    </relation>
    <relation entry1="1_30" entry2="1_12" type="maplink">
        <subtype name="compound" value="1_35"/>
    </relation>
    <relation entry1="1_30" entry2="1_17" type="maplink">
        <subtype name="compound" value="1_35"/>
    </relation>
    <relation entry1="1_30" entry2="1_19" type="maplink">
        <subtype name="compound" value="1_35"/>
    </relation>
    <relation entry1="1_30" entry2="1_92" type="maplink">
        <subtype name="compound" value="1_35"/>
    </relation>
    <relation entry1="1_18" entry2="1_12" type="ECrel">
        <subtype name="compound" value="1_35"/>
    </relation>
    <relation entry1="1_18" entry2="1_17" type="ECrel">
        <subtype name="compound" value="1_35"/>
    </relation>
    <relation entry1="1_18" entry2="1_19" type="ECrel">
        <subtype name="compound" value="1_35"/>
    </relation>
    <relation entry1="1_18" entry2="1_92" type="ECrel">
        <subtype name="compound" value="1_35"/>
    </relation>
    <relation entry1="1_12" entry2="1_19" type="ECrel">
        <subtype name="compound" value="1_35"/>
    </relation>
    <relation entry1="1_12" entry2="1_92" type="ECrel">
        <subtype name="compound" value="1_35"/>
    </relation>
    <relation entry1="1_17" entry2="1_19" type="ECrel">
        <subtype name="compound" value="1_35"/>
    </relation>
    <relation entry1="1_17" entry2="1_92" type="ECrel">
        <subtype name="compound" value="1_35"/>
    </relation>
    <relation entry1="1_19" entry2="1_92" type="ECrel">
        <subtype name="compound" value="1_35"/>
    </relation>
    <relation entry1="1_18" entry2="1_14" type="ECrel">
        <subtype name="compound" value="1_38"/>
    </relation>
    <relation entry1="1_14" entry2="1_28" type="maplink">
        <subtype name="compound" value="1_34"/>
    </relation>
    <relation entry1="1_14" entry2="1_13" type="ECrel">
        <subtype name="compound" value="1_34"/>
    </relation>
    <relation entry1="1_28" entry2="1_13" type="maplink">
        <subtype name="compound" value="1_34"/>
    </relation>
    <relation entry1="1_31" entry2="1_13" type="maplink">
        <subtype name="compound" value="1_34"/>
    </relation>
    <relation entry1="1_13" entry2="1_8" type="ECrel">
        <subtype name="compound" value="1_41"/>
    </relation>
    <relation entry1="1_13" entry2="1_7" type="ECrel">
        <subtype name="compound" value="1_41"/>
    </relation>
    <relation entry1="1_8" entry2="1_29" type="maplink">
        <subtype name="compound" value="1_47"/>
    </relation>
    <relation entry1="1_8" entry2="1_6" type="ECrel">
        <subtype name="compound" value="1_47"/>
    </relation>
    <relation entry1="1_7" entry2="1_29" type="maplink">
        <subtype name="compound" value="1_47"/>
    </relation>
    <relation entry1="1_7" entry2="1_6" type="ECrel">
        <subtype name="compound" value="1_47"/>
    </relation>
    <relation entry1="1_29" entry2="1_6" type="maplink">
        <subtype name="compound" value="1_47"/>
    </relation>
    <relation entry1="1_6" entry2="1_5" type="ECrel">
        <subtype name="compound" value="1_45"/>
    </relation>
    <relation entry1="1_6" entry2="1_3" type="ECrel">
        <subtype name="compound" value="1_46"/>
    </relation>
    <relation entry1="1_3" entry2="1_5" type="ECrel">
        <subtype name="compound" value="1_43"/>
    </relation>
    <relation entry1="1_4" entry2="1_32" type="maplink">
        <subtype name="compound" value="1_48"/>
    </relation>
    <relation entry1="1_4" entry2="1_26" type="maplink">
        <subtype name="compound" value="1_48"/>
    </relation>
    <relation entry1="1_4" entry2="1_25" type="maplink">
        <subtype name="compound" value="1_48"/>
    </relation>
    <relation entry1="1_4" entry2="1_10" type="ECrel">
        <subtype name="compound" value="1_48"/>
    </relation>
    <relation entry1="1_4" entry2="1_9" type="ECrel">
        <subtype name="compound" value="1_48"/>
    </relation>
    <relation entry1="1_32" entry2="1_10" type="maplink">
        <subtype name="compound" value="1_48"/>
    </relation>
    <relation entry1="1_32" entry2="1_9" type="maplink">
        <subtype name="compound" value="1_48"/>
    </relation>
    <relation entry1="1_26" entry2="1_10" type="maplink">
        <subtype name="compound" value="1_48"/>
    </relation>
    <relation entry1="1_26" entry2="1_9" type="maplink">
        <subtype name="compound" value="1_48"/>
    </relation>
    <relation entry1="1_25" entry2="1_10" type="maplink">
        <subtype name="compound" value="1_48"/>
    </relation>
    <relation entry1="1_25" entry2="1_9" type="maplink">
        <subtype name="compound" value="1_48"/>
    </relation>
    <relation entry1="1_10" entry2="1_9" type="ECrel">
        <subtype name="compound" value="1_48"/>
    </relation>
    <relation entry1="1_15" entry2="1_11" type="ECrel">
        <subtype name="compound" value="1_39"/>
    </relation>
    <relation entry1="1_15" entry2="1_10" type="ECrel">
        <subtype name="compound" value="1_39"/>
    </relation>
    <relation entry1="1_11" entry2="1_10" type="ECrel">
        <subtype name="compound" value="1_39"/>
    </relation>
    <relation entry1="1_17" entry2="1_16" type="ECrel">
        <subtype name="compound" value="1_42"/>
    </relation>
    <relation entry1="1_12" entry2="1_16" type="ECrel">
        <subtype name="compound" value="1_42"/>
    </relation>
    <relation entry1="1_72" entry2="1_69" type="ECrel">
        <subtype name="compound" value="1_70"/>
    </relation>
    <relation entry1="1_69" entry2="1_67" type="ECrel">
        <subtype name="compound" value="1_66"/>
    </relation>
    <relation entry1="1_76" entry2="1_69" type="ECrel">
        <subtype name="compound" value="1_74"/>
    </relation>
    <reaction name="rn:R07618" type="reversible">
        <substrate name="cpd:C15973"/>
        <product name="cpd:C15972"/>
    </reaction>
    <reaction name="rn:R00621" type="irreversible">
        <substrate name="cpd:C00068"/>
        <substrate name="cpd:C00026"/>
        <product name="cpd:C05381"/>
    </reaction>
    <reaction name="rn:R03316" type="irreversible">
        <substrate name="cpd:C15972"/>
        <substrate name="cpd:C05381"/>
        <product name="cpd:C00068"/>
        <product name="cpd:C16254"/>
    </reaction>
    <reaction name="rn:R02570" type="reversible">
        <substrate name="cpd:C15973"/>
        <substrate name="cpd:C00091"/>
        <product name="cpd:C16254"/>
    </reaction>
    <reaction name="rn:R00405" type="reversible">
        <substrate name="cpd:C00042"/>
        <product name="cpd:C00091"/>
    </reaction>
    <reaction name="rn:R00432" type="reversible">
        <substrate name="cpd:C00042"/>
        <product name="cpd:C00091"/>
    </reaction>
    <reaction name="rn:R00727" type="reversible">
        <substrate name="cpd:C00042"/>
        <product name="cpd:C00091"/>
    </reaction>
    <reaction name="rn:R00268" type="reversible">
        <substrate name="cpd:C05379"/>
        <product name="cpd:C00026"/>
    </reaction>
    <reaction name="rn:R00709" type="reversible">
        <substrate name="cpd:C00311"/>
        <product name="cpd:C00026"/>
    </reaction>
    <reaction name="rn:R01899" type="reversible">
        <substrate name="cpd:C00311"/>
        <product name="cpd:C05379"/>
    </reaction>
    <reaction name="rn:R00352" type="irreversible">
        <substrate name="cpd:C00036"/>
        <substrate name="cpd:C00024"/>
        <product name="cpd:C00158"/>
        <product name="cpd:C00010"/>
    </reaction>
    <reaction name="rn:R02164" type="reversible">
        <substrate name="cpd:C00042"/>
        <product name="cpd:C00122"/>
    </reaction>
    <reaction name="rn:R01082" type="reversible">
        <substrate name="cpd:C00149"/>
        <product name="cpd:C00122"/>
    </reaction>
    <reaction name="rn:R01900" type="reversible">
        <substrate name="cpd:C00417"/>
        <product name="cpd:C00311"/>
    </reaction>
    <reaction name="rn:R01325" type="reversible">
        <substrate name="cpd:C00158"/>
        <product name="cpd:C00417"/>
    </reaction>
    <reaction name="rn:R00351" type="irreversible">
        <substrate name="cpd:C00036"/>
        <substrate name="cpd:C00024"/>
        <product name="cpd:C00158"/>
        <product name="cpd:C00010"/>
    </reaction>
    <reaction name="rn:R00342" type="reversible">
        <substrate name="cpd:C00149"/>
        <product name="cpd:C00036"/>
    </reaction>
    <reaction name="rn:R00344" type="irreversible">
        <substrate name="cpd:C00022"/>
        <product name="cpd:C00036"/>
    </reaction>
    <reaction name="rn:R00014" type="irreversible">
        <substrate name="cpd:C00068"/>
        <substrate name="cpd:C00022"/>
        <product name="cpd:C05125"/>
    </reaction>
    <reaction name="rn:R03270" type="irreversible">
        <substrate name="cpd:C15972"/>
        <substrate name="cpd:C05125"/>
        <product name="cpd:C00068"/>
        <product name="cpd:C16255"/>
    </reaction>
    <reaction name="rn:R02569" type="reversible">
        <substrate name="cpd:C15973"/>
        <substrate name="cpd:C00024"/>
        <product name="cpd:C16255"/>
    </reaction>
    <reaction name="rn:R00431" type="irreversible">
        <substrate name="cpd:C00036"/>
        <product name="cpd:C00074"/>
    </reaction>
    <reaction name="rn:R00726" type="irreversible">
        <substrate name="cpd:C00036"/>
        <product name="cpd:C00074"/>
    </reaction>
    <entry id="2_1" name="cpd:C01151" type="compound"
        link="http://www.genome.jp/dbget-bin/www_bget?compound+C01151">
        <graphics name="C01151" fgcolor="#000000" bgcolor="#FFFFFF"
             type="circle" x="712" y="562" width="8" height="8"/>
    </entry>
    <entry id="2_2" name="ko:K05774" type="ortholog">
        <graphics name="K05774" fgcolor="#000000" bgcolor="#FFFFFF"
             type="rectangle" x="648" y="563" width="46" height="17"/>
    </entry>
    <entry id="2_3" name="cpd:C00668" type="compound"
        link="http://www.genome.jp/dbget-bin/www_bget?compound+C00668">
        <graphics name="C00668" fgcolor="#000000" bgcolor="#FFFFFF"
             type="circle" x="221" y="313" width="8" height="8"/>
    </entry>
    <entry id="2_4" name="hsa:2821" type="gene" reaction="rn:R02739"
        link="http://www.genome.jp/dbget-bin/www_bget?hsa+2821">
        <graphics name="GPI" fgcolor="#000000" bgcolor="#BFFFBF"
             type="rectangle" x="278" y="313" width="46" height="17"/>
    </entry>
    <entry id="2_5" name="cpd:C00118" type="compound"
        link="http://www.genome.jp/dbget-bin/www_bget?compound+C00118">
        <graphics name="C00118" fgcolor="#000000" bgcolor="#FFFFFF"
             type="circle" x="839" y="313" width="8" height="8"/>
    </entry>
    <entry id="2_6" name="cpd:C00022" type="compound"
        link="http://www.genome.jp/dbget-bin/www_bget?compound+C00022">
        <graphics name="C00022" fgcolor="#000000" bgcolor="#FFFFFF"
             type="circle" x="810" y="238" width="8" height="8"/>
    </entry>
    <entry id="2_7" name="ko:K01625" type="ortholog">
        <graphics name="K01625" fgcolor="#000000" bgcolor="#FFFFFF"
             type="rectangle" x="772" y="302" width="46" height="17"/>
    </entry>
    <entry id="2_8" name="path:hsa00010" type="map"
        link="http://www.genome.jp/kegg/pathway/hsa/hsa00010.html">
        <graphics name="Glycolysis / Gluconeogenesis" fgcolor="#000000" bgcolor="#FFFFFF"
             type="roundrectangle" x="1014" y="237" width="68" height="26"/>
    </entry>
    <entry id="2_9" name="hsa:64080" type="gene" reaction="rn:R02750"
        link="http://www.genome.jp/dbget-bin/www_bget?hsa+64080">
        <graphics name="RBKS" fgcolor="#000000" bgcolor="#BFFFBF"
             type="rectangle" x="421" y="621" width="46" height="17"/>
    </entry>
    <entry id="2_10" name="ko:K01839" type="ortholog">
        <graphics name="K01839" fgcolor="#000000" bgcolor="#FFFFFF"
             type="rectangle" x="422" y="653" width="46" height="17"/>
    </entry>
    <entry id="2_11" name="hsa:51071" type="gene" reaction="rn:R01066"
        link="http://www.genome.jp/dbget-bin/www_bget?hsa+51071">
        <graphics name="DERA" fgcolor="#000000" bgcolor="#BFFFBF"
             type="rectangle" x="282" y="653" width="46" height="17"/>
    </entry>
    <entry id="2_12" name="hsa:221823 hsa:5631 hsa:5634" type="gene" reaction="rn:R01049"
        link="http://www.genome.jp/dbget-bin/www_bget?hsa+221823+5631+5634">
        <graphics name="PRPS1L1..." fgcolor="#000000" bgcolor="#BFFFBF"
             type="rectangle" x="549" y="525" width="46" height="17"/>
    </entry>
    <entry id="2_13" name="ko:K01839" type="ortholog">
        <graphics name="K01839" fgcolor="#000000" bgcolor="#FFFFFF"
             type="rectangle" x="648" y="499" width="46" height="17"/>
    </entry>
    <entry id="2_14" name="hsa:64080" type="gene" reaction="rn:R01051"
        link="http://www.genome.jp/dbget-bin/www_bget?hsa+64080">
        <graphics name="RBKS" fgcolor="#000000" bgcolor="#BFFFBF"
             type="rectangle" x="648" y="478" width="46" height="17"/>
    </entry>
    <entry id="2_15" name="hsa:7086 hsa:8277 hsa:84076" type="gene" reaction="rn:R01641"
        link="http://www.genome.jp/dbget-bin/www_bget?hsa+7086+8277+84076">
        <graphics name="TKT..." fgcolor="#000000" bgcolor="#BFFFBF"
             type="rectangle" x="440" y="518" width="46" height="17"/>
    </entry>
    <entry id="2_16" name="hsa:22934" type="gene" reaction="rn:R01056"
        link="http://www.genome.jp/dbget-bin/www_bget?hsa+22934">
        <graphics name="RPIA" fgcolor="#000000" bgcolor="#BFFFBF"
             type="rectangle" x="551" y="443" width="46" height="17"/>
    </entry>
    <entry id="2_17" name="hsa:6120" type="gene" reaction="rn:R01529"
        link="http://www.genome.jp/dbget-bin/www_bget?hsa+6120">
        <graphics name="RPE" fgcolor="#000000" bgcolor="#BFFFBF"
             type="rectangle" x="496" y="405" width="46" height="17"/>
    </entry>
    <entry id="2_18" name="hsa:7086 hsa:8277 hsa:84076" type="gene" reaction="rn:R01830"
        link="http://www.genome.jp/dbget-bin/www_bget?hsa+7086+8277+84076">
        <graphics name="TKT..." fgcolor="#000000" bgcolor="#BFFFBF"
             type="rectangle" x="325" y="405" width="46" height="17"/>
    </entry>
    <entry id="2_19" name="hsa:226 hsa:229 hsa:230" type="gene" reaction="rn:R01070"
        link="http://www.genome.jp/dbget-bin/www_bget?hsa+226+229+230">
        <graphics name="ALDOA..." fgcolor="#000000" bgcolor="#BFFFBF"
             type="rectangle" x="220" y="520" width="46" height="17"/>
    </entry>
    <entry id="2_20" name="hsa:5211 hsa:5213 hsa:5214" type="gene" reaction="rn:R04779"
        link="http://www.genome.jp/dbget-bin/www_bget?hsa+5211+5213+5214">
        <graphics name="PFKL..." fgcolor="#000000" bgcolor="#BFFFBF"
             type="rectangle" x="221" y="444" width="46" height="17"/>
    </entry>
    <entry id="2_21" name="hsa:2203 hsa:8789" type="gene" reaction="rn:R04780"
        link="http://www.genome.jp/dbget-bin/www_bget?hsa+2203+8789">
        <graphics name="FBP1..." fgcolor="#000000" bgcolor="#BFFFBF"
             type="rectangle" x="170" y="444" width="46" height="17"/>
    </entry>
    <entry id="2_22" name="hsa:2821" type="gene" reaction="rn:R02740"
        link="http://www.genome.jp/dbget-bin/www_bget?hsa+2821">
        <graphics name="GPI" fgcolor="#000000" bgcolor="#BFFFBF"
             type="rectangle" x="220" y="358" width="46" height="17"/>
    </entry>
    <entry id="2_23" name="ko:K00032" type="ortholog">
        <graphics name="K00032" fgcolor="#000000" bgcolor="#FFFFFF"
             type="rectangle" x="509" y="286" width="46" height="17"/>
    </entry>
    <entry id="2_24" name="ko:K11441" type="ortholog">
        <graphics name="K11441" fgcolor="#000000" bgcolor="#FFFFFF"
             type="rectangle" x="470" y="250" width="46" height="17"/>
    </entry>
    <entry id="2_25" name="hsa:5226" type="gene" reaction="rn:R01528"
        link="http://www.genome.jp/dbget-bin/www_bget?hsa+5226">
        <graphics name="PGD" fgcolor="#000000" bgcolor="#BFFFBF"
             type="rectangle" x="549" y="359" width="46" height="17"/>
    </entry>
    <entry id="2_26" name="hsa:25796 hsa:9563" type="gene" reaction="rn:R02035"
        link="http://www.genome.jp/dbget-bin/www_bget?hsa+25796+9563">
        <graphics name="PGLS..." fgcolor="#000000" bgcolor="#BFFFBF"
             type="rectangle" x="492" y="313" width="46" height="17"/>
    </entry>
    <entry id="2_27" name="hsa:2539" type="gene" reaction="rn:R02736"
        link="http://www.genome.jp/dbget-bin/www_bget?hsa+2539">
        <graphics name="G6PD" fgcolor="#000000" bgcolor="#BFFFBF"
             type="rectangle" x="385" y="312" width="46" height="17"/>
    </entry>
    <entry id="2_29" name="ko:K00874" type="ortholog">
        <graphics name="K00874" fgcolor="#000000" bgcolor="#FFFFFF"
             type="rectangle" x="711" y="226" width="46" height="17"/>
    </entry>
    <entry id="2_30" name="ko:K01690" type="ortholog">
        <graphics name="K01690" fgcolor="#000000" bgcolor="#FFFFFF"
             type="rectangle" x="628" y="313" width="46" height="17"/>
    </entry>
    <entry id="2_31" name="ko:K00851" type="ortholog">
        <graphics name="K00851" fgcolor="#000000" bgcolor="#FFFFFF"
             type="rectangle" x="552" y="226" width="46" height="17"/>
    </entry>
    <entry id="2_32" name="ko:K05308" type="ortholog">
        <graphics name="K05308" fgcolor="#000000" bgcolor="#FFFFFF"
             type="rectangle" x="628" y="165" width="46" height="17"/>
    </entry>
    <entry id="2_33" name="ko:K01053" type="ortholog">
        <graphics name="K01053" fgcolor="#000000" bgcolor="#FFFFFF"
             type="rectangle" x="441" y="165" width="46" height="17"/>
    </entry>
    <entry id="2_34" name="ko:K00117" type="ortholog">
        <graphics name="K00117" fgcolor="#000000" bgcolor="#FFFFFF"
             type="rectangle" x="287" y="223" width="46" height="17"/>
    </entry>
    <entry id="2_35" name="ko:K00115" type="ortholog">
        <graphics name="K00115" fgcolor="#000000" bgcolor="#FFFFFF"
             type="rectangle" x="287" y="202" width="46" height="17"/>
    </entry>
    <entry id="2_37" name="hsa:9563" type="gene" reaction="rn:R01520 rn:R01521"
        link="http://www.genome.jp/dbget-bin/www_bget?hsa+9563">
        <graphics name="H6PD" fgcolor="#000000" bgcolor="#BFFFBF"
             type="rectangle" x="287" y="134" width="46" height="17"/>
    </entry>
    <entry id="2_38" name="path:hsa00010" type="map"
        link="http://www.genome.jp/kegg/pathway/hsa/hsa00010.html">
        <graphics name="Glycolysis / Gluconeogenesis" fgcolor="#000000" bgcolor="#FFFFFF"
             type="roundrectangle" x="70" y="436" width="64" height="276"/>
    </entry>
    <entry id="2_39" name="path:hsa00040" type="map"
        link="http://www.genome.jp/kegg/pathway/hsa/hsa00040.html">
        <graphics name="Pentose and glucuronate interconversions" fgcolor="#000000" bgcolor="#FFFFFF"
             type="roundrectangle" x="449" y="366" width="136" height="34"/>
    </entry>
    <entry id="2_40" name="path:hsa00230" type="map"
        link="http://www.genome.jp/kegg/pathway/hsa/hsa00230.html">
        <graphics name="Purine metabolism" fgcolor="#000000" bgcolor="#FFFFFF"
             type="roundrectangle" x="654" y="603" width="73" height="32"/>
    </entry>
    <entry id="2_41" name="path:hsa00030" type="map"
        link="http://www.genome.jp/dbget-bin/get_linkdb?pathway+hsa00030">
        <graphics name="TITLE:Pentose phosphate pathway" fgcolor="#000000" bgcolor="#FFFFFF"
             type="roundrectangle" x="184" y="67" width="249" height="25"/>
    </entry>
    <entry id="2_42" name="path:hsa00680" type="map"
        link="http://www.genome.jp/kegg/pathway/hsa/hsa00680.html">
        <graphics name="Methane metabolism" fgcolor="#000000" bgcolor="#FFFFFF"
             type="roundrectangle" x="689" y="404" width="73" height="34"/>
    </entry>
    <entry id="2_43" name="path:hsa00240" type="map"
        link="http://www.genome.jp/kegg/pathway/hsa/hsa00240.html">
        <graphics name="Pyrimidine metabolism" fgcolor="#000000" bgcolor="#FFFFFF"
             type="roundrectangle" x="654" y="638" width="73" height="32"/>
    </entry>
    <entry id="2_44" name="path:hsa00340" type="map"
        link="http://www.genome.jp/kegg/pathway/hsa/hsa00340.html">
        <graphics name="Histidine metabolism" fgcolor="#000000" bgcolor="#FFFFFF"
             type="roundrectangle" x="655" y="673" width="73" height="32"/>
    </entry>
    <entry id="2_46" name="ko:K06151 ko:K06152" type="ortholog">
        <graphics name="K06151..." fgcolor="#000000" bgcolor="#FFFFFF"
             type="rectangle" x="445" y="194" width="46" height="17"/>
    </entry>
    <entry id="2_47" name="hsa:6888" type="gene" reaction="rn:R01827"
        link="http://www.genome.jp/dbget-bin/www_bget?hsa+6888">
        <graphics name="TALDO1" fgcolor="#000000" bgcolor="#BFFFBF"
             type="rectangle" x="384" y="484" width="46" height="17"/>
    </entry>
    <entry id="2_48" name="hsa:5236 hsa:5238" type="gene" reaction="rn:R01057"
        link="http://www.genome.jp/dbget-bin/www_bget?hsa+5236+5238">
        <graphics name="PGM1..." fgcolor="#000000" bgcolor="#BFFFBF"
             type="rectangle" x="648" y="520" width="46" height="17"/>
    </entry>
    <entry id="2_49" name="cpd:C00257" type="compound"
        link="http://www.genome.jp/dbget-bin/www_bget?compound+C00257">
        <graphics name="C00257" fgcolor="#000000" bgcolor="#FFFFFF"
             type="circle" x="552" y="165" width="8" height="8"/>
    </entry>
    <entry id="2_50" name="cpd:C00198" type="compound"
        link="http://www.genome.jp/dbget-bin/www_bget?compound+C00198">
        <graphics name="C00198" fgcolor="#000000" bgcolor="#FFFFFF"
             type="circle" x="351" y="165" width="8" height="8"/>
    </entry>
    <entry id="2_51" name="cpd:C00031" type="compound"
        link="http://www.genome.jp/dbget-bin/www_bget?compound+C00031">
        <graphics name="C00031" fgcolor="#000000" bgcolor="#FFFFFF"
             type="circle" x="221" y="213" width="8" height="8"/>
    </entry>
    <entry id="2_52" name="cpd:C00221" type="compound"
        link="http://www.genome.jp/dbget-bin/www_bget?compound+C00221">
        <graphics name="C00221" fgcolor="#000000" bgcolor="#FFFFFF"
             type="circle" x="221" y="165" width="8" height="8"/>
    </entry>
    <entry id="2_53" name="cpd:C00345" type="compound"
        link="http://www.genome.jp/dbget-bin/www_bget?compound+C00345">
        <graphics name="C00345" fgcolor="#000000" bgcolor="#FFFFFF"
             type="circle" x="549" y="313" width="8" height="8"/>
    </entry>
    <entry id="2_54" name="cpd:C00204" type="compound"
        link="http://www.genome.jp/dbget-bin/www_bget?compound+C00204">
        <graphics name="C00204" fgcolor="#000000" bgcolor="#FFFFFF"
             type="circle" x="712" y="165" width="8" height="8"/>
    </entry>
    <entry id="2_55" name="cpd:C03752" type="compound"
        link="http://www.genome.jp/dbget-bin/www_bget?compound+C03752">
        <graphics name="C03752" fgcolor="#000000" bgcolor="#FFFFFF"
             type="circle" x="709" y="94" width="8" height="8"/>
    </entry>
    <entry id="2_56" name="cpd:C04442" type="compound"
        link="http://www.genome.jp/dbget-bin/www_bget?compound+C04442">
        <graphics name="C04442" fgcolor="#000000" bgcolor="#FFFFFF"
             type="circle" x="712" y="313" width="8" height="8"/>
    </entry>
    <entry id="2_57" name="cpd:C00117" type="compound"
        link="http://www.genome.jp/dbget-bin/www_bget?compound+C00117">
        <graphics name="C00117" fgcolor="#000000" bgcolor="#FFFFFF"
             type="circle" x="549" y="479" width="8" height="8"/>
    </entry>
    <entry id="2_58" name="cpd:C00119" type="compound"
        link="http://www.genome.jp/dbget-bin/www_bget?compound+C00119">
        <graphics name="C00119" fgcolor="#000000" bgcolor="#FFFFFF"
             type="circle" x="549" y="562" width="8" height="8"/>
    </entry>
    <entry id="2_59" name="cpd:C00620" type="compound"
        link="http://www.genome.jp/dbget-bin/www_bget?compound+C00620">
        <graphics name="C00620" fgcolor="#000000" bgcolor="#FFFFFF"
             type="circle" x="712" y="510" width="8" height="8"/>
    </entry>
    <entry id="2_60" name="cpd:C00121" type="compound"
        link="http://www.genome.jp/dbget-bin/www_bget?compound+C00121">
        <graphics name="C00121" fgcolor="#000000" bgcolor="#FFFFFF"
             type="circle" x="712" y="479" width="8" height="8"/>
    </entry>
    <entry id="2_61" name="cpd:C00199" type="compound"
        link="http://www.genome.jp/dbget-bin/www_bget?compound+C00199">
        <graphics name="C00199" fgcolor="#000000" bgcolor="#FFFFFF"
             type="circle" x="549" y="405" width="8" height="8"/>
    </entry>
    <entry id="2_62" name="cpd:C00279" type="compound"
        link="http://www.genome.jp/dbget-bin/www_bget?compound+C00279">
        <graphics name="C00279" fgcolor="#000000" bgcolor="#FFFFFF"
             type="circle" x="383" y="436" width="8" height="8"/>
    </entry>
    <entry id="2_63" name="cpd:C01218" type="compound"
        link="http://www.genome.jp/dbget-bin/www_bget?compound+C01218">
        <graphics name="C01218" fgcolor="#000000" bgcolor="#FFFFFF"
             type="circle" x="470" y="286" width="8" height="8"/>
    </entry>
    <entry id="2_64" name="cpd:C05382" type="compound"
        link="http://www.genome.jp/dbget-bin/www_bget?compound+C05382">
        <graphics name="C05382" fgcolor="#000000" bgcolor="#FFFFFF"
             type="circle" x="383" y="543" width="8" height="8"/>
    </entry>
    <entry id="2_65" name="cpd:C01801" type="compound"
        link="http://www.genome.jp/dbget-bin/www_bget?compound+C01801">
        <graphics name="C01801" fgcolor="#000000" bgcolor="#FFFFFF"
             type="circle" x="485" y="622" width="8" height="8"/>
    </entry>
    <entry id="2_66" name="cpd:C00673" type="compound"
        link="http://www.genome.jp/dbget-bin/www_bget?compound+C00673">
        <graphics name="C00673" fgcolor="#000000" bgcolor="#FFFFFF"
             type="circle" x="351" y="653" width="8" height="8"/>
    </entry>
    <entry id="2_67" name="cpd:C00118" type="compound"
        link="http://www.genome.jp/dbget-bin/www_bget?compound+C00118">
        <graphics name="C00118" fgcolor="#000000" bgcolor="#FFFFFF"
             type="circle" x="221" y="561" width="8" height="8"/>
    </entry>
    <entry id="2_68" name="cpd:C05378" type="compound"
        link="http://www.genome.jp/dbget-bin/www_bget?compound+C05378">
        <graphics name="C05378" fgcolor="#000000" bgcolor="#FFFFFF"
             type="circle" x="221" y="482" width="8" height="8"/>
    </entry>
    <entry id="2_69" name="cpd:C01172" type="compound"
        link="http://www.genome.jp/dbget-bin/www_bget?compound+C01172">
        <graphics name="C01172" fgcolor="#000000" bgcolor="#FFFFFF"
             type="circle" x="333" y="313" width="8" height="8"/>
    </entry>
    <entry id="2_70" name="cpd:C01236" type="compound"
        link="http://www.genome.jp/dbget-bin/www_bget?compound+C01236">
        <graphics name="C01236" fgcolor="#000000" bgcolor="#FFFFFF"
             type="circle" x="444" y="313" width="8" height="8"/>
    </entry>
    <entry id="2_71" name="cpd:C00629" type="compound"
        link="http://www.genome.jp/dbget-bin/www_bget?compound+C00629">
        <graphics name="C00629" fgcolor="#000000" bgcolor="#FFFFFF"
             type="circle" x="470" y="225" width="8" height="8"/>
    </entry>
    <entry id="2_72" name="cpd:C05345" type="compound"
        link="http://www.genome.jp/dbget-bin/www_bget?compound+C05345">
        <graphics name="C05345" fgcolor="#000000" bgcolor="#FFFFFF"
             type="circle" x="221" y="405" width="8" height="8"/>
    </entry>
    <entry id="2_73" name="cpd:C00672" type="compound"
        link="http://www.genome.jp/dbget-bin/www_bget?compound+C00672">
        <graphics name="C00672" fgcolor="#000000" bgcolor="#FFFFFF"
             type="circle" x="485" y="653" width="8" height="8"/>
    </entry>
    <entry id="2_110" name="path:hsa00530" type="map"
        link="http://www.genome.jp/kegg/pathway/hsa/hsa00530.html">
        <graphics name="Aminosugars metabolism" fgcolor="#000000" bgcolor="#FFFFFF"
             type="roundrectangle" x="604" y="92" width="83" height="34"/>
    </entry>
    <entry id="2_113" name="ko:K11395" type="ortholog">
        <graphics name="K11395" fgcolor="#000000" bgcolor="#FFFFFF"
             type="rectangle" x="770" y="164" width="46" height="17"/>
    </entry>
    <entry id="2_114" name="cpd:C00577" type="compound"
        link="http://www.genome.jp/dbget-bin/www_bget?compound+C00577">
        <graphics name="C00577" fgcolor="#000000" bgcolor="#FFFFFF"
             type="circle" x="839" y="165" width="8" height="8"/>
    </entry>
    <entry id="2_116" name="ko:K03738" type="ortholog">
        <graphics name="K03738" fgcolor="#000000" bgcolor="#FFFFFF"
             type="rectangle" x="876" y="165" width="46" height="17"/>
    </entry>
    <entry id="2_117" name="cpd:C00258" type="compound"
        link="http://www.genome.jp/dbget-bin/www_bget?compound+C00258">
        <graphics name="C00258" fgcolor="#000000" bgcolor="#FFFFFF"
             type="circle" x="927" y="165" width="8" height="8"/>
    </entry>
    <entry id="2_119" name="ko:K11529" type="ortholog">
        <graphics name="K11529" fgcolor="#000000" bgcolor="#FFFFFF"
             type="rectangle" x="966" y="165" width="46" height="17"/>
    </entry>
    <entry id="2_120" name="cpd:C00631" type="compound"
        link="http://www.genome.jp/dbget-bin/www_bget?compound+C00631">
        <graphics name="C00631" fgcolor="#000000" bgcolor="#FFFFFF"
             type="circle" x="1014" y="165" width="8" height="8"/>
    </entry>
    <entry id="2_121" name="path:hsa00040" type="map"
        link="http://www.genome.jp/kegg/pathway/hsa/hsa00040.html">
        <graphics name="Pentose and glucuronate interconversions" fgcolor="#000000" bgcolor="#FFFFFF"
             type="roundrectangle" x="814" y="128" width="95" height="45"/>
    </entry>
    <entry id="2_123" name="ko:K11395" type="ortholog">
        <graphics name="K11395" fgcolor="#000000" bgcolor="#FFFFFF"
             type="rectangle" x="772" y="323" width="46" height="17"/>
    </entry>
    <entry id="2_124" name="ko:K00090" type="ortholog">
        <graphics name="K00090" fgcolor="#000000" bgcolor="#FFFFFF"
             type="rectangle" x="495" y="194" width="46" height="17"/>
    </entry>
    <entry id="2_126" name="cpd:C00231" type="compound"
        link="http://www.genome.jp/dbget-bin/www_bget?compound+C00231">
        <graphics name="C00231" fgcolor="#000000" bgcolor="#FFFFFF"
             type="circle" x="442" y="405" width="8" height="8"/>
    </entry>
    <entry id="2_129" name="ko:K01621" type="ortholog">
        <graphics name="K01621" fgcolor="#000000" bgcolor="#FFFFFF"
             type="rectangle" x="283" y="597" width="46" height="17"/>
    </entry>
    <entry id="2_130" name="cpd:C00231" type="compound"
        link="http://www.genome.jp/dbget-bin/www_bget?compound+C00231">
        <graphics name="C00231" fgcolor="#000000" bgcolor="#FFFFFF"
             type="circle" x="351" y="597" width="8" height="8"/>
    </entry>
    <relation entry1="2_25" entry2="2_26" type="ECrel">
        <subtype name="compound" value="2_53"/>
    </relation>
    <relation entry1="2_26" entry2="2_27" type="ECrel">
        <subtype name="compound" value="2_70"/>
    </relation>
    <relation entry1="2_4" entry2="2_27" type="ECrel">
        <subtype name="compound" value="2_69"/>
    </relation>
    <relation entry1="2_17" entry2="2_25" type="ECrel">
        <subtype name="compound" value="2_61"/>
    </relation>
    <relation entry1="2_16" entry2="2_25" type="ECrel">
        <subtype name="compound" value="2_61"/>
    </relation>
    <relation entry1="2_16" entry2="2_17" type="ECrel">
        <subtype name="compound" value="2_61"/>
    </relation>
    <relation entry1="2_15" entry2="2_16" type="ECrel">
        <subtype name="compound" value="2_57"/>
    </relation>
    <relation entry1="2_14" entry2="2_16" type="ECrel">
        <subtype name="compound" value="2_57"/>
    </relation>
    <relation entry1="2_16" entry2="2_48" type="ECrel">
        <subtype name="compound" value="2_57"/>
    </relation>
    <relation entry1="2_12" entry2="2_16" type="ECrel">
        <subtype name="compound" value="2_57"/>
    </relation>
    <relation entry1="2_14" entry2="2_15" type="ECrel">
        <subtype name="compound" value="2_57"/>
    </relation>
    <relation entry1="2_15" entry2="2_48" type="ECrel">
        <subtype name="compound" value="2_57"/>
    </relation>
    <relation entry1="2_12" entry2="2_15" type="ECrel">
        <subtype name="compound" value="2_57"/>
    </relation>
    <relation entry1="2_14" entry2="2_48" type="ECrel">
        <subtype name="compound" value="2_57"/>
    </relation>
    <relation entry1="2_12" entry2="2_14" type="ECrel">
        <subtype name="compound" value="2_57"/>
    </relation>
    <relation entry1="2_12" entry2="2_48" type="ECrel">
        <subtype name="compound" value="2_57"/>
    </relation>
    <relation entry1="2_15" entry2="2_47" type="ECrel">
        <subtype name="compound" value="2_64"/>
    </relation>
    <relation entry1="2_18" entry2="2_47" type="ECrel">
        <subtype name="compound" value="2_62"/>
    </relation>
    <relation entry1="2_18" entry2="2_22" type="ECrel">
        <subtype name="compound" value="2_72"/>
    </relation>
    <relation entry1="2_20" entry2="2_22" type="ECrel">
        <subtype name="compound" value="2_72"/>
    </relation>
    <relation entry1="2_21" entry2="2_22" type="ECrel">
        <subtype name="compound" value="2_72"/>
    </relation>
    <relation entry1="2_18" entry2="2_20" type="ECrel">
        <subtype name="compound" value="2_72"/>
    </relation>
    <relation entry1="2_18" entry2="2_21" type="ECrel">
        <subtype name="compound" value="2_72"/>
    </relation>
    <relation entry1="2_19" entry2="2_20" type="ECrel">
        <subtype name="compound" value="2_68"/>
    </relation>
    <relation entry1="2_19" entry2="2_21" type="ECrel">
        <subtype name="compound" value="2_68"/>
    </relation>
    <relation entry1="2_18" entry2="2_19" type="ECrel">
        <subtype name="compound" value="2_67"/>
    </relation>
    <relation entry1="2_11" entry2="2_19" type="ECrel">
        <subtype name="compound" value="2_67"/>
    </relation>
    <relation entry1="2_11" entry2="2_18" type="ECrel">
        <subtype name="compound" value="2_67"/>
    </relation>
    <relation entry1="2_9" entry2="2_11" type="ECrel">
        <subtype name="compound" value="2_66"/>
    </relation>
    <relation entry1="2_25" entry2="2_42" type="maplink">
        <subtype name="compound" value="2_61"/>
    </relation>
    <relation entry1="2_17" entry2="2_42" type="maplink">
        <subtype name="compound" value="2_61"/>
    </relation>
    <relation entry1="2_16" entry2="2_42" type="maplink">
        <subtype name="compound" value="2_61"/>
    </relation>
    <relation entry1="2_12" entry2="2_40" type="maplink">
        <subtype name="compound" value="2_58"/>
    </relation>
    <relation entry1="2_12" entry2="2_44" type="maplink">
        <subtype name="compound" value="2_58"/>
    </relation>
    <relation entry1="2_12" entry2="2_43" type="maplink">
        <subtype name="compound" value="2_58"/>
    </relation>
    <relation entry1="2_38" entry2="2_37" type="maplink">
        <subtype name="compound" value="2_52"/>
    </relation>
    <relation entry1="2_21" entry2="2_47" type="ECrel">
        <subtype name="compound" value="2_72"/>
    </relation>
    <relation entry1="2_20" entry2="2_47" type="ECrel">
        <subtype name="compound" value="2_72"/>
    </relation>
    <relation entry1="2_18" entry2="2_47" type="ECrel">
        <subtype name="compound" value="2_72"/>
    </relation>
    <relation entry1="2_22" entry2="2_47" type="ECrel">
        <subtype name="compound" value="2_72"/>
    </relation>
    <relation entry1="2_18" entry2="2_17" type="ECrel">
        <subtype name="compound" value="2_126"/>
    </relation>
    <relation entry1="2_17" entry2="2_15" type="ECrel">
        <subtype name="compound" value="2_126"/>
    </relation>
    <relation entry1="2_19" entry2="2_15" type="ECrel">
        <subtype name="compound" value="2_67"/>
    </relation>
    <relation entry1="2_19" entry2="2_47" type="ECrel">
        <subtype name="compound" value="2_67"/>
    </relation>
    <relation entry1="2_11" entry2="2_15" type="ECrel">
        <subtype name="compound" value="2_67"/>
    </relation>
    <relation entry1="2_11" entry2="2_47" type="ECrel">
        <subtype name="compound" value="2_67"/>
    </relation>
    <relation entry1="2_38" entry2="2_15" type="maplink">
        <subtype name="compound" value="2_67"/>
    </relation>
    <relation entry1="2_38" entry2="2_47" type="maplink">
        <subtype name="compound" value="2_67"/>
    </relation>
    <relation entry1="2_15" entry2="2_47" type="ECrel">
        <subtype name="compound" value="2_67"/>
    </relation>
    <relation entry1="2_47" entry2="2_18" type="ECrel">
        <subtype name="compound" value="2_67"/>
    </relation>
    <reaction name="rn:R02739" type="reversible">
        <substrate name="cpd:C00668"/>
        <product name="cpd:C01172"/>
    </reaction>
    <reaction name="rn:R02750" type="reversible">
        <substrate name="cpd:C01801"/>
        <product name="cpd:C00673"/>
    </reaction>
    <reaction name="rn:R01066" type="reversible">
        <substrate name="cpd:C00673"/>
        <product name="cpd:C00118"/>
    </reaction>
    <reaction name="rn:R01049" type="reversible">
        <substrate name="cpd:C00117"/>
        <product name="cpd:C00119"/>
    </reaction>
    <reaction name="rn:R01051" type="reversible">
        <substrate name="cpd:C00121"/>
        <product name="cpd:C00117"/>
    </reaction>
    <reaction name="rn:R01641" type="reversible">
        <substrate name="cpd:C00118"/>
        <substrate name="cpd:C05382"/>
        <product name="cpd:C00231"/>
        <product name="cpd:C00117"/>
    </reaction>
    <reaction name="rn:R01056" type="reversible">
        <substrate name="cpd:C00117"/>
        <product name="cpd:C00199"/>
    </reaction>
    <reaction name="rn:R01529" type="reversible">
        <substrate name="cpd:C00199"/>
        <product name="cpd:C00231"/>
    </reaction>
    <reaction name="rn:R01830" type="reversible">
        <substrate name="cpd:C00118"/>
        <substrate name="cpd:C05345"/>
        <product name="cpd:C00279"/>
        <product name="cpd:C00231"/>
    </reaction>
    <reaction name="rn:R01070" type="reversible">
        <substrate name="cpd:C05378"/>
        <product name="cpd:C00118"/>
    </reaction>
    <reaction name="rn:R04779" type="irreversible">
        <substrate name="cpd:C05345"/>
        <product name="cpd:C05378"/>
    </reaction>
    <reaction name="rn:R04780" type="irreversible">
        <substrate name="cpd:C05378"/>
        <product name="cpd:C05345"/>
    </reaction>
    <reaction name="rn:R02740" type="reversible">
        <substrate name="cpd:C00668"/>
        <product name="cpd:C05345"/>
    </reaction>
    <reaction name="rn:R01528" type="irreversible">
        <substrate name="cpd:C00345"/>
        <product name="cpd:C00199"/>
    </reaction>
    <reaction name="rn:R02035" type="reversible">
        <substrate name="cpd:C01236"/>
        <product name="cpd:C00345"/>
    </reaction>
    <reaction name="rn:R02736" type="irreversible">
        <substrate name="cpd:C01172"/>
        <product name="cpd:C01236"/>
    </reaction>
    <reaction name="rn:R01520" type="reversible">
        <substrate name="cpd:C00221"/>
        <product name="cpd:C00198"/>
    </reaction>
    <reaction name="rn:R01521" type="reversible">
        <substrate name="cpd:C00221"/>
        <product name="cpd:C00198"/>
    </reaction>
    <reaction name="rn:R01827" type="reversible">
        <substrate name="cpd:C00118"/>
        <substrate name="cpd:C05382"/>
        <product name="cpd:C00279"/>
        <product name="cpd:C05345"/>
    </reaction>
    <reaction name="rn:R01057" type="reversible">
        <substrate name="cpd:C00620"/>
        <product name="cpd:C00117"/>
    </reaction>
    <entry id="3_1" name="ko:K02371" type="ortholog">
        <graphics name="K02371" fgcolor="#000000" bgcolor="#FFFFFF"
             type="rectangle" x="1002" y="595" width="46" height="17"/>
    </entry>
    <entry id="3_2" name="ko:K02371" type="ortholog">
        <graphics name="K02371" fgcolor="#000000" bgcolor="#FFFFFF"
             type="rectangle" x="860" y="595" width="46" height="17"/>
    </entry>
    <entry id="3_3" name="ko:K02371" type="ortholog">
        <graphics name="K02371" fgcolor="#000000" bgcolor="#FFFFFF"
             type="rectangle" x="719" y="595" width="46" height="17"/>
    </entry>
    <entry id="3_4" name="ko:K02371" type="ortholog">
        <graphics name="K02371" fgcolor="#000000" bgcolor="#FFFFFF"
             type="rectangle" x="577" y="595" width="46" height="17"/>
    </entry>
    <entry id="3_5" name="ko:K02371" type="ortholog">
        <graphics name="K02371" fgcolor="#000000" bgcolor="#FFFFFF"
             type="rectangle" x="435" y="595" width="46" height="17"/>
    </entry>
    <entry id="3_6" name="ko:K02371" type="ortholog">
        <graphics name="K02371" fgcolor="#000000" bgcolor="#FFFFFF"
             type="rectangle" x="293" y="595" width="46" height="17"/>
    </entry>
    <entry id="3_7" name="ko:K10780" type="ortholog">
        <graphics name="K10780" fgcolor="#000000" bgcolor="#FFFFFF"
             type="rectangle" x="152" y="614" width="46" height="17"/>
    </entry>
    <entry id="3_8" name="cpd:C04088" type="compound"
        link="http://www.genome.jp/dbget-bin/www_bget?compound+C04088">
        <graphics name="C04088" fgcolor="#000000" bgcolor="#FFFFFF"
             type="circle" x="1204" y="641" width="8" height="8"/>
    </entry>
    <entry id="3_9" name="cpd:C16221" type="compound"
        link="http://www.genome.jp/dbget-bin/www_bget?compound+C16221">
        <graphics name="C16221" fgcolor="#000000" bgcolor="#FFFFFF"
             type="circle" x="1204" y="549" width="8" height="8"/>
    </entry>
    <entry id="3_10" name="cpd:C16220" type="compound"
        link="http://www.genome.jp/dbget-bin/www_bget?compound+C16220">
        <graphics name="C16220" fgcolor="#000000" bgcolor="#FFFFFF"
             type="circle" x="1204" y="458" width="8" height="8"/>
    </entry>
    <entry id="3_11" name="cpd:C16219" type="compound"
        link="http://www.genome.jp/dbget-bin/www_bget?compound+C16219">
        <graphics name="C16219" fgcolor="#000000" bgcolor="#FFFFFF"
             type="circle" x="1204" y="364" width="8" height="8"/>
    </entry>
    <entry id="3_12" name="cpd:C00712" type="compound"
        link="http://www.genome.jp/dbget-bin/www_bget?compound+C00712">
        <graphics name="C00712" fgcolor="#000000" bgcolor="#FFFFFF"
             type="circle" x="1317" y="732" width="8" height="8"/>
    </entry>
    <entry id="3_13" name="cpd:C01530" type="compound"
        link="http://www.genome.jp/dbget-bin/www_bget?compound+C01530">
        <graphics name="C01530" fgcolor="#000000" bgcolor="#FFFFFF"
             type="circle" x="1204" y="732" width="8" height="8"/>
    </entry>
    <entry id="3_14" name="cpd:C08362" type="compound"
        link="http://www.genome.jp/dbget-bin/www_bget?compound+C08362">
        <graphics name="C08362" fgcolor="#000000" bgcolor="#FFFFFF"
             type="circle" x="1104" y="732" width="8" height="8"/>
    </entry>
    <entry id="3_15" name="cpd:C01203" type="compound"
        link="http://www.genome.jp/dbget-bin/www_bget?compound+C01203">
        <graphics name="C01203" fgcolor="#000000" bgcolor="#FFFFFF"
             type="circle" x="1317" y="641" width="8" height="8"/>
    </entry>
    <entry id="3_16" name="cpd:C16520" type="compound"
        link="http://www.genome.jp/dbget-bin/www_bget?compound+C16520">
        <graphics name="C16520" fgcolor="#000000" bgcolor="#FFFFFF"
             type="circle" x="1104" y="641" width="8" height="8"/>
    </entry>
    <entry id="3_17" name="cpd:C06424" type="compound"
        link="http://www.genome.jp/dbget-bin/www_bget?compound+C06424">
        <graphics name="C06424" fgcolor="#000000" bgcolor="#FFFFFF"
             type="circle" x="835" y="732" width="8" height="8"/>
    </entry>
    <entry id="3_18" name="cpd:C02679" type="compound"
        link="http://www.genome.jp/dbget-bin/www_bget?compound+C02679">
        <graphics name="C02679" fgcolor="#000000" bgcolor="#FFFFFF"
             type="circle" x="694" y="732" width="8" height="8"/>
    </entry>
    <entry id="3_19" name="cpd:C01571" type="compound"
        link="http://www.genome.jp/dbget-bin/www_bget?compound+C01571">
        <graphics name="C01571" fgcolor="#000000" bgcolor="#FFFFFF"
             type="circle" x="552" y="732" width="8" height="8"/>
    </entry>
    <entry id="3_20" name="cpd:C06423" type="compound"
        link="http://www.genome.jp/dbget-bin/www_bget?compound+C06423">
        <graphics name="C06423" fgcolor="#000000" bgcolor="#FFFFFF"
             type="circle" x="410" y="732" width="8" height="8"/>
    </entry>
    <entry id="3_21" name="hsa:2194" type="gene" reaction="rn:R08159"
        link="http://www.genome.jp/dbget-bin/www_bget?hsa+2194">
        <graphics name="FASN" fgcolor="#000000" bgcolor="#BFFFBF"
             type="rectangle" x="810" y="686" width="46" height="17"/>
    </entry>
    <entry id="3_23" name="ko:K10782" type="ortholog">
        <graphics name="K10782" fgcolor="#000000" bgcolor="#FFFFFF"
             type="rectangle" x="1079" y="686" width="46" height="17"/>
    </entry>
    <entry id="3_24" name="ko:K10781" type="ortholog">
        <graphics name="K10781" fgcolor="#000000" bgcolor="#FFFFFF"
             type="rectangle" x="1129" y="686" width="46" height="17"/>
    </entry>
    <entry id="3_25" name="ko:K10781" type="ortholog">
        <graphics name="K10781" fgcolor="#000000" bgcolor="#FFFFFF"
             type="rectangle" x="553" y="686" width="46" height="17"/>
    </entry>
    <entry id="3_26" name="ko:K10781" type="ortholog">
        <graphics name="K10781" fgcolor="#000000" bgcolor="#FFFFFF"
             type="rectangle" x="412" y="686" width="46" height="17"/>
    </entry>
    <entry id="3_27" name="ko:K03920 ko:K03921 ko:K03922" type="ortholog">
        <graphics name="K03920..." fgcolor="#000000" bgcolor="#FFFFFF"
             type="rectangle" x="1257" y="641" width="46" height="17"/>
    </entry>
    <entry id="3_28" name="ko:K00208" type="ortholog">
        <graphics name="K00208" fgcolor="#000000" bgcolor="#FFFFFF"
             type="rectangle" x="1229" y="585" width="46" height="17"/>
    </entry>
    <entry id="3_29" name="ko:K10780" type="ortholog">
        <graphics name="K10780" fgcolor="#000000" bgcolor="#FFFFFF"
             type="rectangle" x="1002" y="614" width="46" height="17"/>
    </entry>
    <entry id="3_30" name="ko:K10780" type="ortholog">
        <graphics name="K10780" fgcolor="#000000" bgcolor="#FFFFFF"
             type="rectangle" x="860" y="614" width="46" height="17"/>
    </entry>
    <entry id="3_31" name="ko:K10780" type="ortholog">
        <graphics name="K10780" fgcolor="#000000" bgcolor="#FFFFFF"
             type="rectangle" x="719" y="614" width="46" height="17"/>
    </entry>
    <entry id="3_32" name="ko:K10780" type="ortholog">
        <graphics name="K10780" fgcolor="#000000" bgcolor="#FFFFFF"
             type="rectangle" x="577" y="614" width="46" height="17"/>
    </entry>
    <entry id="3_33" name="ko:K10780" type="ortholog">
        <graphics name="K10780" fgcolor="#000000" bgcolor="#FFFFFF"
             type="rectangle" x="435" y="614" width="46" height="17"/>
    </entry>
    <entry id="3_34" name="ko:K10780" type="ortholog">
        <graphics name="K10780" fgcolor="#000000" bgcolor="#FFFFFF"
             type="rectangle" x="293" y="614" width="46" height="17"/>
    </entry>
    <entry id="3_35" name="ko:K02371" type="ortholog">
        <graphics name="K02371" fgcolor="#000000" bgcolor="#FFFFFF"
             type="rectangle" x="152" y="595" width="46" height="17"/>
    </entry>
    <entry id="3_36" name="ko:K02372" type="ortholog">
        <graphics name="K02372" fgcolor="#000000" bgcolor="#FFFFFF"
             type="rectangle" x="1229" y="504" width="46" height="17"/>
    </entry>
    <entry id="3_37" name="ko:K02372" type="ortholog">
        <graphics name="K02372" fgcolor="#000000" bgcolor="#FFFFFF"
             type="rectangle" x="1002" y="515" width="46" height="17"/>
    </entry>
    <entry id="3_38" name="ko:K02372" type="ortholog">
        <graphics name="K02372" fgcolor="#000000" bgcolor="#FFFFFF"
             type="rectangle" x="860" y="515" width="46" height="17"/>
    </entry>
    <entry id="3_39" name="ko:K02372" type="ortholog">
        <graphics name="K02372" fgcolor="#000000" bgcolor="#FFFFFF"
             type="rectangle" x="719" y="515" width="46" height="17"/>
    </entry>
    <entry id="3_40" name="ko:K02372" type="ortholog">
        <graphics name="K02372" fgcolor="#000000" bgcolor="#FFFFFF"
             type="rectangle" x="577" y="515" width="46" height="17"/>
    </entry>
    <entry id="3_41" name="ko:K02372" type="ortholog">
        <graphics name="K02372" fgcolor="#000000" bgcolor="#FFFFFF"
             type="rectangle" x="435" y="515" width="46" height="17"/>
    </entry>
    <entry id="3_42" name="ko:K02372" type="ortholog">
        <graphics name="K02372" fgcolor="#000000" bgcolor="#FFFFFF"
             type="rectangle" x="293" y="515" width="46" height="17"/>
    </entry>
    <entry id="3_43" name="ko:K02372" type="ortholog">
        <graphics name="K02372" fgcolor="#000000" bgcolor="#FFFFFF"
             type="rectangle" x="152" y="515" width="46" height="17"/>
    </entry>
    <entry id="3_44" name="hsa:54995" type="gene" reaction="rn:R07762"
        link="http://www.genome.jp/dbget-bin/www_bget?hsa+54995">
        <graphics name="OXSM" fgcolor="#000000" bgcolor="#BFFFBF"
             type="rectangle" x="1229" y="328" width="46" height="17"/>
    </entry>
    <entry id="3_45" name="ko:K03920 ko:K03921 ko:K03922" type="ortholog">
        <graphics name="K03920..." fgcolor="#000000" bgcolor="#FFFFFF"
             type="rectangle" x="1060" y="643" width="46" height="17"/>
    </entry>
    <entry id="3_46" name="ko:K00059" type="ortholog">
        <graphics name="K00059" fgcolor="#000000" bgcolor="#FFFFFF"
             type="rectangle" x="1229" y="413" width="46" height="17"/>
    </entry>
    <entry id="3_47" name="hsa:55301" type="gene" reaction="rn:R08163"
        link="http://www.genome.jp/dbget-bin/www_bget?hsa+55301">
        <graphics name="OLAH" fgcolor="#000000" bgcolor="#BFFFBF"
             type="rectangle" x="1229" y="686" width="46" height="17"/>
    </entry>
    <entry id="3_48" name="hsa:55301" type="gene" reaction="rn:R02814"
        link="http://www.genome.jp/dbget-bin/www_bget?hsa+55301">
        <graphics name="OLAH" fgcolor="#000000" bgcolor="#BFFFBF"
             type="rectangle" x="1319" y="686" width="46" height="17"/>
    </entry>
    <entry id="3_49" name="hsa:55301" type="gene" reaction="rn:R04014"
        link="http://www.genome.jp/dbget-bin/www_bget?hsa+55301">
        <graphics name="OLAH" fgcolor="#000000" bgcolor="#BFFFBF"
             type="rectangle" x="669" y="686" width="46" height="17"/>
    </entry>
    <entry id="3_50" name="hsa:55301" type="gene" reaction="rn:R08159"
        link="http://www.genome.jp/dbget-bin/www_bget?hsa+55301">
        <graphics name="OLAH" fgcolor="#000000" bgcolor="#BFFFBF"
             type="rectangle" x="860" y="686" width="46" height="17"/>
    </entry>
    <entry id="3_51" name="ko:K00648" type="ortholog">
        <graphics name="K00648" fgcolor="#000000" bgcolor="#FFFFFF"
             type="rectangle" x="152" y="194" width="46" height="17"/>
    </entry>
    <entry id="3_52" name="ko:K00648" type="ortholog">
        <graphics name="K00648" fgcolor="#000000" bgcolor="#FFFFFF"
             type="rectangle" x="152" y="337" width="46" height="17"/>
    </entry>
    <entry id="3_53" name="hsa:54995" type="gene" reaction="rn:R04968"
        link="http://www.genome.jp/dbget-bin/www_bget?hsa+54995">
        <graphics name="OXSM" fgcolor="#000000" bgcolor="#BFFFBF"
             type="rectangle" x="1002" y="328" width="46" height="17"/>
    </entry>
    <entry id="3_54" name="hsa:54995" type="gene" reaction="rn:R04726"
        link="http://www.genome.jp/dbget-bin/www_bget?hsa+54995">
        <graphics name="OXSM" fgcolor="#000000" bgcolor="#BFFFBF"
             type="rectangle" x="860" y="328" width="46" height="17"/>
    </entry>
    <entry id="3_55" name="hsa:54995" type="gene" reaction="rn:R04963"
        link="http://www.genome.jp/dbget-bin/www_bget?hsa+54995">
        <graphics name="OXSM" fgcolor="#000000" bgcolor="#BFFFBF"
             type="rectangle" x="719" y="328" width="46" height="17"/>
    </entry>
    <entry id="3_56" name="hsa:54995" type="gene" reaction="rn:R04960"
        link="http://www.genome.jp/dbget-bin/www_bget?hsa+54995">
        <graphics name="OXSM" fgcolor="#000000" bgcolor="#BFFFBF"
             type="rectangle" x="577" y="328" width="46" height="17"/>
    </entry>
    <entry id="3_57" name="hsa:54995" type="gene" reaction="rn:R04957"
        link="http://www.genome.jp/dbget-bin/www_bget?hsa+54995">
        <graphics name="OXSM" fgcolor="#000000" bgcolor="#BFFFBF"
             type="rectangle" x="435" y="328" width="46" height="17"/>
    </entry>
    <entry id="3_58" name="hsa:54995" type="gene" reaction="rn:R04952"
        link="http://www.genome.jp/dbget-bin/www_bget?hsa+54995">
        <graphics name="OXSM" fgcolor="#000000" bgcolor="#BFFFBF"
             type="rectangle" x="293" y="328" width="46" height="17"/>
    </entry>
    <entry id="3_59" name="path:hsa00071" type="map"
        link="http://www.genome.jp/kegg/pathway/hsa/hsa00071.html">
        <graphics name="Fatty acid metabolism" fgcolor="#000000" bgcolor="#FFFFFF"
             type="roundrectangle" x="976" y="794" width="127" height="25"/>
    </entry>
    <entry id="3_60" name="path:hsa00061" type="map"
        link="http://www.genome.jp/dbget-bin/get_linkdb?pathway+hsa00061">
        <graphics name="TITLE:Fatty acid biosynthesis" fgcolor="#000000" bgcolor="#FFFFFF"
             type="roundrectangle" x="165" y="67" width="210" height="25"/>
    </entry>
    <entry id="3_61" name="path:hsa00620" type="map"
        link="http://www.genome.jp/kegg/pathway/hsa/hsa00620.html">
        <graphics name="Pyruvate metabolism" fgcolor="#000000" bgcolor="#FFFFFF"
             type="roundrectangle" x="471" y="209" width="118" height="25"/>
    </entry>
    <entry id="3_62" name="path:hsa00020" type="map"
        link="http://www.genome.jp/kegg/pathway/hsa/hsa00020.html">
        <graphics name="Citrate cycle (TCA cycle)" fgcolor="#000000" bgcolor="#FFFFFF"
             type="roundrectangle" x="188" y="108" width="75" height="25"/>
    </entry>
    <entry id="3_63" name="hsa:55301" type="gene" reaction="rn:R01706"
        link="http://www.genome.jp/dbget-bin/www_bget?hsa+55301">
        <graphics name="OLAH" fgcolor="#000000" bgcolor="#BFFFBF"
             type="rectangle" x="1002" y="686" width="46" height="17"/>
    </entry>
    <entry id="3_64" name="hsa:2194" type="gene" reaction="rn:R01706"
        link="http://www.genome.jp/dbget-bin/www_bget?hsa+2194">
        <graphics name="FASN" fgcolor="#000000" bgcolor="#BFFFBF"
             type="rectangle" x="952" y="667" width="46" height="17"/>
    </entry>
    <entry id="3_65" name="ko:K00208" type="ortholog">
        <graphics name="K00208" fgcolor="#000000" bgcolor="#FFFFFF"
             type="rectangle" x="1002" y="576" width="46" height="17"/>
    </entry>
    <entry id="3_66" name="ko:K00668" type="ortholog">
        <graphics name="K00668" fgcolor="#000000" bgcolor="#FFFFFF"
             type="rectangle" x="952" y="595" width="46" height="17"/>
    </entry>
    <entry id="3_67" name="hsa:2194" type="gene" reaction="rn:R04970"
        link="http://www.genome.jp/dbget-bin/www_bget?hsa+2194">
        <graphics name="FASN" fgcolor="#000000" bgcolor="#BFFFBF"
             type="rectangle" x="952" y="576" width="46" height="17"/>
    </entry>
    <entry id="3_69" name="ko:K00668" type="ortholog">
        <graphics name="K00668" fgcolor="#000000" bgcolor="#FFFFFF"
             type="rectangle" x="952" y="504" width="46" height="17"/>
    </entry>
    <entry id="3_70" name="hsa:2194" type="gene" reaction="rn:R04544"
        link="http://www.genome.jp/dbget-bin/www_bget?hsa+2194">
        <graphics name="FASN" fgcolor="#000000" bgcolor="#BFFFBF"
             type="rectangle" x="952" y="485" width="46" height="17"/>
    </entry>
    <entry id="3_71" name="ko:K00059" type="ortholog">
        <graphics name="K00059" fgcolor="#000000" bgcolor="#FFFFFF"
             type="rectangle" x="1002" y="413" width="46" height="17"/>
    </entry>
    <entry id="3_72" name="ko:K00667" type="ortholog">
        <graphics name="K00667" fgcolor="#000000" bgcolor="#FFFFFF"
             type="rectangle" x="952" y="413" width="46" height="17"/>
    </entry>
    <entry id="3_73" name="hsa:2194" type="gene" reaction="rn:R04543"
        link="http://www.genome.jp/dbget-bin/www_bget?hsa+2194">
        <graphics name="FASN" fgcolor="#000000" bgcolor="#BFFFBF"
             type="rectangle" x="952" y="394" width="46" height="17"/>
    </entry>
    <entry id="3_74" name="ko:K00647" type="ortholog">
        <graphics name="K00647" fgcolor="#000000" bgcolor="#FFFFFF"
             type="rectangle" x="1002" y="309" width="46" height="17"/>
    </entry>
    <entry id="3_75" name="ko:K00667" type="ortholog">
        <graphics name="K00667" fgcolor="#000000" bgcolor="#FFFFFF"
             type="rectangle" x="952" y="318" width="46" height="17"/>
    </entry>
    <entry id="3_76" name="hsa:2194" type="gene" reaction="rn:R04968"
        link="http://www.genome.jp/dbget-bin/www_bget?hsa+2194">
        <graphics name="FASN" fgcolor="#000000" bgcolor="#BFFFBF"
             type="rectangle" x="952" y="299" width="46" height="17"/>
    </entry>
    <entry id="3_77" name="ko:K00208" type="ortholog">
        <graphics name="K00208" fgcolor="#000000" bgcolor="#FFFFFF"
             type="rectangle" x="860" y="576" width="46" height="17"/>
    </entry>
    <entry id="3_78" name="ko:K00668" type="ortholog">
        <graphics name="K00668" fgcolor="#000000" bgcolor="#FFFFFF"
             type="rectangle" x="810" y="595" width="46" height="17"/>
    </entry>
    <entry id="3_79" name="hsa:2194" type="gene" reaction="rn:R04967"
        link="http://www.genome.jp/dbget-bin/www_bget?hsa+2194">
        <graphics name="FASN" fgcolor="#000000" bgcolor="#BFFFBF"
             type="rectangle" x="810" y="576" width="46" height="17"/>
    </entry>
    <entry id="3_81" name="ko:K00668" type="ortholog">
        <graphics name="K00668" fgcolor="#000000" bgcolor="#FFFFFF"
             type="rectangle" x="810" y="504" width="46" height="17"/>
    </entry>
    <entry id="3_82" name="hsa:2194" type="gene" reaction="rn:R04568"
        link="http://www.genome.jp/dbget-bin/www_bget?hsa+2194">
        <graphics name="FASN" fgcolor="#000000" bgcolor="#BFFFBF"
             type="rectangle" x="810" y="485" width="46" height="17"/>
    </entry>
    <entry id="3_83" name="ko:K00059" type="ortholog">
        <graphics name="K00059" fgcolor="#000000" bgcolor="#FFFFFF"
             type="rectangle" x="860" y="413" width="46" height="17"/>
    </entry>
    <entry id="3_84" name="ko:K00667" type="ortholog">
        <graphics name="K00667" fgcolor="#000000" bgcolor="#FFFFFF"
             type="rectangle" x="810" y="413" width="46" height="17"/>
    </entry>
    <entry id="3_85" name="hsa:2194" type="gene" reaction="rn:R04566"
        link="http://www.genome.jp/dbget-bin/www_bget?hsa+2194">
        <graphics name="FASN" fgcolor="#000000" bgcolor="#BFFFBF"
             type="rectangle" x="810" y="394" width="46" height="17"/>
    </entry>
    <entry id="3_86" name="ko:K00647" type="ortholog">
        <graphics name="K00647" fgcolor="#000000" bgcolor="#FFFFFF"
             type="rectangle" x="860" y="309" width="46" height="17"/>
    </entry>
    <entry id="3_87" name="ko:K00667" type="ortholog">
        <graphics name="K00667" fgcolor="#000000" bgcolor="#FFFFFF"
             type="rectangle" x="810" y="318" width="46" height="17"/>
    </entry>
    <entry id="3_88" name="hsa:2194" type="gene" reaction="rn:R04726"
        link="http://www.genome.jp/dbget-bin/www_bget?hsa+2194">
        <graphics name="FASN" fgcolor="#000000" bgcolor="#BFFFBF"
             type="rectangle" x="810" y="299" width="46" height="17"/>
    </entry>
    <entry id="3_89" name="ko:K00208" type="ortholog">
        <graphics name="K00208" fgcolor="#000000" bgcolor="#FFFFFF"
             type="rectangle" x="719" y="576" width="46" height="17"/>
    </entry>
    <entry id="3_90" name="ko:K00668" type="ortholog">
        <graphics name="K00668" fgcolor="#000000" bgcolor="#FFFFFF"
             type="rectangle" x="669" y="595" width="46" height="17"/>
    </entry>
    <entry id="3_91" name="hsa:2194" type="gene" reaction="rn:R04725"
        link="http://www.genome.jp/dbget-bin/www_bget?hsa+2194">
        <graphics name="FASN" fgcolor="#000000" bgcolor="#BFFFBF"
             type="rectangle" x="669" y="576" width="46" height="17"/>
    </entry>
    <entry id="3_93" name="ko:K00668" type="ortholog">
        <graphics name="K00668" fgcolor="#000000" bgcolor="#FFFFFF"
             type="rectangle" x="669" y="504" width="46" height="17"/>
    </entry>
    <entry id="3_94" name="hsa:2194" type="gene" reaction="rn:R04965"
        link="http://www.genome.jp/dbget-bin/www_bget?hsa+2194">
        <graphics name="FASN" fgcolor="#000000" bgcolor="#BFFFBF"
             type="rectangle" x="669" y="485" width="46" height="17"/>
    </entry>
    <entry id="3_95" name="ko:K00059" type="ortholog">
        <graphics name="K00059" fgcolor="#000000" bgcolor="#FFFFFF"
             type="rectangle" x="719" y="413" width="46" height="17"/>
    </entry>
    <entry id="3_96" name="ko:K00667" type="ortholog">
        <graphics name="K00667" fgcolor="#000000" bgcolor="#FFFFFF"
             type="rectangle" x="669" y="413" width="46" height="17"/>
    </entry>
    <entry id="3_97" name="hsa:2194" type="gene" reaction="rn:R04964"
        link="http://www.genome.jp/dbget-bin/www_bget?hsa+2194">
        <graphics name="FASN" fgcolor="#000000" bgcolor="#BFFFBF"
             type="rectangle" x="669" y="394" width="46" height="17"/>
    </entry>
    <entry id="3_98" name="ko:K00647" type="ortholog">
        <graphics name="K00647" fgcolor="#000000" bgcolor="#FFFFFF"
             type="rectangle" x="719" y="309" width="46" height="17"/>
    </entry>
    <entry id="3_99" name="ko:K00667" type="ortholog">
        <graphics name="K00667" fgcolor="#000000" bgcolor="#FFFFFF"
             type="rectangle" x="669" y="318" width="46" height="17"/>
    </entry>
    <entry id="3_100" name="hsa:2194" type="gene" reaction="rn:R04963"
        link="http://www.genome.jp/dbget-bin/www_bget?hsa+2194">
        <graphics name="FASN" fgcolor="#000000" bgcolor="#BFFFBF"
             type="rectangle" x="669" y="299" width="46" height="17"/>
    </entry>
    <entry id="3_101" name="ko:K00208" type="ortholog">
        <graphics name="K00208" fgcolor="#000000" bgcolor="#FFFFFF"
             type="rectangle" x="577" y="576" width="46" height="17"/>
    </entry>
    <entry id="3_102" name="ko:K00668" type="ortholog">
        <graphics name="K00668" fgcolor="#000000" bgcolor="#FFFFFF"
             type="rectangle" x="527" y="595" width="46" height="17"/>
    </entry>
    <entry id="3_103" name="hsa:2194" type="gene" reaction="rn:R04962"
        link="http://www.genome.jp/dbget-bin/www_bget?hsa+2194">
        <graphics name="FASN" fgcolor="#000000" bgcolor="#BFFFBF"
             type="rectangle" x="527" y="576" width="46" height="17"/>
    </entry>
    <entry id="3_104" name="ko:K01716" type="ortholog">
        <graphics name="K01716" fgcolor="#000000" bgcolor="#FFFFFF"
             type="rectangle" x="577" y="496" width="46" height="17"/>
    </entry>
    <entry id="3_105" name="ko:K00668" type="ortholog">
        <graphics name="K00668" fgcolor="#000000" bgcolor="#FFFFFF"
             type="rectangle" x="527" y="504" width="46" height="17"/>
    </entry>
    <entry id="3_106" name="hsa:2194" type="gene" reaction="rn:R04535"
        link="http://www.genome.jp/dbget-bin/www_bget?hsa+2194">
        <graphics name="FASN" fgcolor="#000000" bgcolor="#BFFFBF"
             type="rectangle" x="527" y="485" width="46" height="17"/>
    </entry>
    <entry id="3_107" name="ko:K00059" type="ortholog">
        <graphics name="K00059" fgcolor="#000000" bgcolor="#FFFFFF"
             type="rectangle" x="577" y="413" width="46" height="17"/>
    </entry>
    <entry id="3_108" name="ko:K00667" type="ortholog">
        <graphics name="K00667" fgcolor="#000000" bgcolor="#FFFFFF"
             type="rectangle" x="527" y="413" width="46" height="17"/>
    </entry>
    <entry id="3_109" name="hsa:2194" type="gene" reaction="rn:R04534"
        link="http://www.genome.jp/dbget-bin/www_bget?hsa+2194">
        <graphics name="FASN" fgcolor="#000000" bgcolor="#BFFFBF"
             type="rectangle" x="527" y="394" width="46" height="17"/>
    </entry>
    <entry id="3_110" name="ko:K00647" type="ortholog">
        <graphics name="K00647" fgcolor="#000000" bgcolor="#FFFFFF"
             type="rectangle" x="577" y="309" width="46" height="17"/>
    </entry>
    <entry id="3_111" name="ko:K00667" type="ortholog">
        <graphics name="K00667" fgcolor="#000000" bgcolor="#FFFFFF"
             type="rectangle" x="527" y="318" width="46" height="17"/>
    </entry>
    <entry id="3_112" name="hsa:2194" type="gene" reaction="rn:R04960"
        link="http://www.genome.jp/dbget-bin/www_bget?hsa+2194">
        <graphics name="FASN" fgcolor="#000000" bgcolor="#BFFFBF"
             type="rectangle" x="527" y="299" width="46" height="17"/>
    </entry>
    <entry id="3_113" name="ko:K00208" type="ortholog">
        <graphics name="K00208" fgcolor="#000000" bgcolor="#FFFFFF"
             type="rectangle" x="435" y="576" width="46" height="17"/>
    </entry>
    <entry id="3_114" name="ko:K00668" type="ortholog">
        <graphics name="K00668" fgcolor="#000000" bgcolor="#FFFFFF"
             type="rectangle" x="385" y="595" width="46" height="17"/>
    </entry>
    <entry id="3_115" name="hsa:2194" type="gene" reaction="rn:R04959"
        link="http://www.genome.jp/dbget-bin/www_bget?hsa+2194">
        <graphics name="FASN" fgcolor="#000000" bgcolor="#BFFFBF"
             type="rectangle" x="385" y="576" width="46" height="17"/>
    </entry>
    <entry id="3_117" name="ko:K00668" type="ortholog">
        <graphics name="K00668" fgcolor="#000000" bgcolor="#FFFFFF"
             type="rectangle" x="385" y="504" width="46" height="17"/>
    </entry>
    <entry id="3_118" name="hsa:2194" type="gene" reaction="rn:R04537"
        link="http://www.genome.jp/dbget-bin/www_bget?hsa+2194">
        <graphics name="FASN" fgcolor="#000000" bgcolor="#BFFFBF"
             type="rectangle" x="385" y="485" width="46" height="17"/>
    </entry>
    <entry id="3_119" name="ko:K00059" type="ortholog">
        <graphics name="K00059" fgcolor="#000000" bgcolor="#FFFFFF"
             type="rectangle" x="435" y="413" width="46" height="17"/>
    </entry>
    <entry id="3_120" name="ko:K00667" type="ortholog">
        <graphics name="K00667" fgcolor="#000000" bgcolor="#FFFFFF"
             type="rectangle" x="385" y="413" width="46" height="17"/>
    </entry>
    <entry id="3_121" name="hsa:2194" type="gene" reaction="rn:R04536"
        link="http://www.genome.jp/dbget-bin/www_bget?hsa+2194">
        <graphics name="FASN" fgcolor="#000000" bgcolor="#BFFFBF"
             type="rectangle" x="385" y="394" width="46" height="17"/>
    </entry>
    <entry id="3_122" name="ko:K00647" type="ortholog">
        <graphics name="K00647" fgcolor="#000000" bgcolor="#FFFFFF"
             type="rectangle" x="435" y="309" width="46" height="17"/>
    </entry>
    <entry id="3_123" name="ko:K00667" type="ortholog">
        <graphics name="K00667" fgcolor="#000000" bgcolor="#FFFFFF"
             type="rectangle" x="385" y="318" width="46" height="17"/>
    </entry>
    <entry id="3_124" name="hsa:2194" type="gene" reaction="rn:R04957"
        link="http://www.genome.jp/dbget-bin/www_bget?hsa+2194">
        <graphics name="FASN" fgcolor="#000000" bgcolor="#BFFFBF"
             type="rectangle" x="385" y="299" width="46" height="17"/>
    </entry>
    <entry id="3_125" name="ko:K00208" type="ortholog">
        <graphics name="K00208" fgcolor="#000000" bgcolor="#FFFFFF"
             type="rectangle" x="293" y="576" width="46" height="17"/>
    </entry>
    <entry id="3_126" name="ko:K00668" type="ortholog">
        <graphics name="K00668" fgcolor="#000000" bgcolor="#FFFFFF"
             type="rectangle" x="243" y="595" width="46" height="17"/>
    </entry>
    <entry id="3_127" name="hsa:2194" type="gene" reaction="rn:R04956"
        link="http://www.genome.jp/dbget-bin/www_bget?hsa+2194">
        <graphics name="FASN" fgcolor="#000000" bgcolor="#BFFFBF"
             type="rectangle" x="243" y="576" width="46" height="17"/>
    </entry>
    <entry id="3_129" name="ko:K00668" type="ortholog">
        <graphics name="K00668" fgcolor="#000000" bgcolor="#FFFFFF"
             type="rectangle" x="243" y="504" width="46" height="17"/>
    </entry>
    <entry id="3_130" name="hsa:2194" type="gene" reaction="rn:R04954"
        link="http://www.genome.jp/dbget-bin/www_bget?hsa+2194">
        <graphics name="FASN" fgcolor="#000000" bgcolor="#BFFFBF"
             type="rectangle" x="243" y="485" width="46" height="17"/>
    </entry>
    <entry id="3_131" name="ko:K00059" type="ortholog">
        <graphics name="K00059" fgcolor="#000000" bgcolor="#FFFFFF"
             type="rectangle" x="293" y="413" width="46" height="17"/>
    </entry>
    <entry id="3_132" name="ko:K00667" type="ortholog">
        <graphics name="K00667" fgcolor="#000000" bgcolor="#FFFFFF"
             type="rectangle" x="243" y="413" width="46" height="17"/>
    </entry>
    <entry id="3_133" name="hsa:2194" type="gene" reaction="rn:R04953"
        link="http://www.genome.jp/dbget-bin/www_bget?hsa+2194">
        <graphics name="FASN" fgcolor="#000000" bgcolor="#BFFFBF"
             type="rectangle" x="243" y="394" width="46" height="17"/>
    </entry>
    <entry id="3_134" name="ko:K00647" type="ortholog">
        <graphics name="K00647" fgcolor="#000000" bgcolor="#FFFFFF"
             type="rectangle" x="293" y="309" width="46" height="17"/>
    </entry>
    <entry id="3_135" name="hsa:2194" type="gene" reaction="rn:R04952"
        link="http://www.genome.jp/dbget-bin/www_bget?hsa+2194">
        <graphics name="FASN" fgcolor="#000000" bgcolor="#BFFFBF"
             type="rectangle" x="243" y="299" width="46" height="17"/>
    </entry>
    <entry id="3_136" name="ko:K00667" type="ortholog">
        <graphics name="K00667" fgcolor="#000000" bgcolor="#FFFFFF"
             type="rectangle" x="243" y="318" width="46" height="17"/>
    </entry>
    <entry id="3_137" name="ko:K00208" type="ortholog">
        <graphics name="K00208" fgcolor="#000000" bgcolor="#FFFFFF"
             type="rectangle" x="152" y="576" width="46" height="17"/>
    </entry>
    <entry id="3_138" name="ko:K00668" type="ortholog">
        <graphics name="K00668" fgcolor="#000000" bgcolor="#FFFFFF"
             type="rectangle" x="102" y="595" width="46" height="17"/>
    </entry>
    <entry id="3_139" name="hsa:2194" type="gene" reaction="rn:R04430"
        link="http://www.genome.jp/dbget-bin/www_bget?hsa+2194">
        <graphics name="FASN" fgcolor="#000000" bgcolor="#BFFFBF"
             type="rectangle" x="102" y="576" width="46" height="17"/>
    </entry>
    <entry id="3_141" name="ko:K00668" type="ortholog">
        <graphics name="K00668" fgcolor="#000000" bgcolor="#FFFFFF"
             type="rectangle" x="102" y="504" width="46" height="17"/>
    </entry>
    <entry id="3_142" name="hsa:2194" type="gene" reaction="rn:R04428"
        link="http://www.genome.jp/dbget-bin/www_bget?hsa+2194">
        <graphics name="FASN" fgcolor="#000000" bgcolor="#BFFFBF"
             type="rectangle" x="102" y="485" width="46" height="17"/>
    </entry>
    <entry id="3_143" name="ko:K00059" type="ortholog">
        <graphics name="K00059" fgcolor="#000000" bgcolor="#FFFFFF"
             type="rectangle" x="152" y="413" width="46" height="17"/>
    </entry>
    <entry id="3_144" name="ko:K00667" type="ortholog">
        <graphics name="K00667" fgcolor="#000000" bgcolor="#FFFFFF"
             type="rectangle" x="102" y="413" width="46" height="17"/>
    </entry>
    <entry id="3_145" name="hsa:2194" type="gene" reaction="rn:R04533"
        link="http://www.genome.jp/dbget-bin/www_bget?hsa+2194">
        <graphics name="FASN" fgcolor="#000000" bgcolor="#BFFFBF"
             type="rectangle" x="102" y="394" width="46" height="17"/>
    </entry>
    <entry id="3_146" name="ko:K00667" type="ortholog">
        <graphics name="K00667" fgcolor="#000000" bgcolor="#FFFFFF"
             type="rectangle" x="102" y="318" width="46" height="17"/>
    </entry>
    <entry id="3_147" name="hsa:2194" type="gene" reaction="rn:R04355"
        link="http://www.genome.jp/dbget-bin/www_bget?hsa+2194">
        <graphics name="FASN" fgcolor="#000000" bgcolor="#BFFFBF"
             type="rectangle" x="102" y="299" width="46" height="17"/>
    </entry>
    <entry id="3_148" name="hsa:27349" type="gene" reaction="rn:R01626"
        link="http://www.genome.jp/dbget-bin/www_bget?hsa+27349">
        <graphics name="MCAT" fgcolor="#000000" bgcolor="#BFFFBF"
             type="rectangle" x="265" y="226" width="46" height="17"/>
    </entry>
    <entry id="3_149" name="ko:K00668" type="ortholog">
        <graphics name="K00668" fgcolor="#000000" bgcolor="#FFFFFF"
             type="rectangle" x="215" y="236" width="46" height="17"/>
    </entry>
    <entry id="3_150" name="hsa:2194" type="gene" reaction="rn:R01626"
        link="http://www.genome.jp/dbget-bin/www_bget?hsa+2194">
        <graphics name="FASN" fgcolor="#000000" bgcolor="#BFFFBF"
             type="rectangle" x="215" y="217" width="46" height="17"/>
    </entry>
    <entry id="3_151" name="ko:K11533" type="ortholog">
        <graphics name="K11533" fgcolor="#000000" bgcolor="#FFFFFF"
             type="rectangle" x="102" y="213" width="46" height="17"/>
    </entry>
    <entry id="3_152" name="ko:K00668" type="ortholog">
        <graphics name="K00668" fgcolor="#000000" bgcolor="#FFFFFF"
             type="rectangle" x="102" y="194" width="46" height="17"/>
    </entry>
    <entry id="3_153" name="hsa:2194" type="gene" reaction="rn:R01624"
        link="http://www.genome.jp/dbget-bin/www_bget?hsa+2194">
        <graphics name="FASN" fgcolor="#000000" bgcolor="#BFFFBF"
             type="rectangle" x="102" y="175" width="46" height="17"/>
    </entry>
    <entry id="3_154" name="hsa:31 hsa:32" type="gene" reaction="rn:R04385"
        link="http://www.genome.jp/dbget-bin/www_bget?hsa+31+32">
        <graphics name="ACACA..." fgcolor="#000000" bgcolor="#BFFFBF"
             type="rectangle" x="339" y="154" width="46" height="17"/>
    </entry>
    <entry id="3_155" name="hsa:31 hsa:32" type="gene" reaction="rn:R04386"
        link="http://www.genome.jp/dbget-bin/www_bget?hsa+31+32">
        <graphics name="ACACA..." fgcolor="#000000" bgcolor="#BFFFBF"
             type="rectangle" x="215" y="154" width="46" height="17"/>
    </entry>
    <entry id="3_156" name="path:hsa00410" type="map"
        link="http://www.genome.jp/kegg/pathway/hsa/hsa00410.html">
        <graphics name="beta-Alanine metabolism" fgcolor="#000000" bgcolor="#FFFFFF"
             type="roundrectangle" x="477" y="238" width="130" height="25"/>
    </entry>
    <entry id="3_157" name="cpd:C00024" type="compound"
        link="http://www.genome.jp/dbget-bin/www_bget?compound+C00024">
        <graphics name="C00024" fgcolor="#000000" bgcolor="#FFFFFF"
             type="circle" x="127" y="136" width="8" height="8"/>
    </entry>
    <entry id="3_158" name="cpd:C04419" type="compound"
        link="http://www.genome.jp/dbget-bin/www_bget?compound+C04419">
        <graphics name="C04419" fgcolor="#000000" bgcolor="#FFFFFF"
             type="circle" x="338" y="122" width="8" height="8"/>
    </entry>
    <entry id="3_159" name="cpd:C06250" type="compound"
        link="http://www.genome.jp/dbget-bin/www_bget?compound+C06250">
        <graphics name="C06250" fgcolor="#000000" bgcolor="#FFFFFF"
             type="circle" x="338" y="173" width="8" height="8"/>
    </entry>
    <entry id="3_160" name="cpd:C00083" type="compound"
        link="http://www.genome.jp/dbget-bin/www_bget?compound+C00083">
        <graphics name="C00083" fgcolor="#000000" bgcolor="#FFFFFF"
             type="circle" x="240" y="189" width="8" height="8"/>
    </entry>
    <entry id="3_161" name="cpd:C01209" type="compound"
        link="http://www.genome.jp/dbget-bin/www_bget?compound+C01209">
        <graphics name="C01209" fgcolor="#000000" bgcolor="#FFFFFF"
             type="circle" x="240" y="264" width="8" height="8"/>
    </entry>
    <entry id="3_162" name="cpd:C03939" type="compound"
        link="http://www.genome.jp/dbget-bin/www_bget?compound+C03939">
        <graphics name="C03939" fgcolor="#000000" bgcolor="#FFFFFF"
             type="circle" x="127" y="244" width="8" height="8"/>
    </entry>
    <entry id="3_163" name="cpd:C05744" type="compound"
        link="http://www.genome.jp/dbget-bin/www_bget?compound+C05744">
        <graphics name="C05744" fgcolor="#000000" bgcolor="#FFFFFF"
             type="circle" x="127" y="365" width="8" height="8"/>
    </entry>
    <entry id="3_164" name="cpd:C04618" type="compound"
        link="http://www.genome.jp/dbget-bin/www_bget?compound+C04618">
        <graphics name="C04618" fgcolor="#000000" bgcolor="#FFFFFF"
             type="circle" x="127" y="458" width="8" height="8"/>
    </entry>
    <entry id="3_165" name="cpd:C04246" type="compound"
        link="http://www.genome.jp/dbget-bin/www_bget?compound+C04246">
        <graphics name="C04246" fgcolor="#000000" bgcolor="#FFFFFF"
             type="circle" x="127" y="549" width="8" height="8"/>
    </entry>
    <entry id="3_166" name="cpd:C05745" type="compound"
        link="http://www.genome.jp/dbget-bin/www_bget?compound+C05745">
        <graphics name="C05745" fgcolor="#000000" bgcolor="#FFFFFF"
             type="circle" x="127" y="641" width="8" height="8"/>
    </entry>
    <entry id="3_167" name="cpd:C00229" type="compound"
        link="http://www.genome.jp/dbget-bin/www_bget?compound+C00229">
        <graphics name="C00229" fgcolor="#000000" bgcolor="#FFFFFF"
             type="circle" x="91" y="151" width="8" height="8"/>
    </entry>
    <entry id="3_168" name="cpd:C05746" type="compound"
        link="http://www.genome.jp/dbget-bin/www_bget?compound+C05746">
        <graphics name="C05746" fgcolor="#000000" bgcolor="#FFFFFF"
             type="circle" x="268" y="365" width="8" height="8"/>
    </entry>
    <entry id="3_169" name="cpd:C05747" type="compound"
        link="http://www.genome.jp/dbget-bin/www_bget?compound+C05747">
        <graphics name="C05747" fgcolor="#000000" bgcolor="#FFFFFF"
             type="circle" x="268" y="458" width="8" height="8"/>
    </entry>
    <entry id="3_170" name="cpd:C05748" type="compound"
        link="http://www.genome.jp/dbget-bin/www_bget?compound+C05748">
        <graphics name="C05748" fgcolor="#000000" bgcolor="#FFFFFF"
             type="circle" x="268" y="549" width="8" height="8"/>
    </entry>
    <entry id="3_171" name="cpd:C05749" type="compound"
        link="http://www.genome.jp/dbget-bin/www_bget?compound+C05749">
        <graphics name="C05749" fgcolor="#000000" bgcolor="#FFFFFF"
             type="circle" x="268" y="641" width="8" height="8"/>
    </entry>
    <entry id="3_172" name="cpd:C05752" type="compound"
        link="http://www.genome.jp/dbget-bin/www_bget?compound+C05752">
        <graphics name="C05752" fgcolor="#000000" bgcolor="#FFFFFF"
             type="circle" x="410" y="641" width="8" height="8"/>
    </entry>
    <entry id="3_173" name="cpd:C05751" type="compound"
        link="http://www.genome.jp/dbget-bin/www_bget?compound+C05751">
        <graphics name="C05751" fgcolor="#000000" bgcolor="#FFFFFF"
             type="circle" x="410" y="549" width="8" height="8"/>
    </entry>
    <entry id="3_174" name="cpd:C04620" type="compound"
        link="http://www.genome.jp/dbget-bin/www_bget?compound+C04620">
        <graphics name="C04620" fgcolor="#000000" bgcolor="#FFFFFF"
             type="circle" x="410" y="458" width="8" height="8"/>
    </entry>
    <entry id="3_175" name="cpd:C05750" type="compound"
        link="http://www.genome.jp/dbget-bin/www_bget?compound+C05750">
        <graphics name="C05750" fgcolor="#000000" bgcolor="#FFFFFF"
             type="circle" x="410" y="365" width="8" height="8"/>
    </entry>
    <entry id="3_176" name="cpd:C05753" type="compound"
        link="http://www.genome.jp/dbget-bin/www_bget?compound+C05753">
        <graphics name="C05753" fgcolor="#000000" bgcolor="#FFFFFF"
             type="circle" x="552" y="365" width="8" height="8"/>
    </entry>
    <entry id="3_177" name="cpd:C04619" type="compound"
        link="http://www.genome.jp/dbget-bin/www_bget?compound+C04619">
        <graphics name="C04619" fgcolor="#000000" bgcolor="#FFFFFF"
             type="circle" x="552" y="458" width="8" height="8"/>
    </entry>
    <entry id="3_178" name="cpd:C05754" type="compound"
        link="http://www.genome.jp/dbget-bin/www_bget?compound+C05754">
        <graphics name="C05754" fgcolor="#000000" bgcolor="#FFFFFF"
             type="circle" x="552" y="549" width="8" height="8"/>
    </entry>
    <entry id="3_179" name="cpd:C05755" type="compound"
        link="http://www.genome.jp/dbget-bin/www_bget?compound+C05755">
        <graphics name="C05755" fgcolor="#000000" bgcolor="#FFFFFF"
             type="circle" x="552" y="641" width="8" height="8"/>
    </entry>
    <entry id="3_180" name="cpd:C05223" type="compound"
        link="http://www.genome.jp/dbget-bin/www_bget?compound+C05223">
        <graphics name="C05223" fgcolor="#000000" bgcolor="#FFFFFF"
             type="circle" x="694" y="641" width="8" height="8"/>
    </entry>
    <entry id="3_181" name="cpd:C05758" type="compound"
        link="http://www.genome.jp/dbget-bin/www_bget?compound+C05758">
        <graphics name="C05758" fgcolor="#000000" bgcolor="#FFFFFF"
             type="circle" x="694" y="549" width="8" height="8"/>
    </entry>
    <entry id="3_182" name="cpd:C05757" type="compound"
        link="http://www.genome.jp/dbget-bin/www_bget?compound+C05757">
        <graphics name="C05757" fgcolor="#000000" bgcolor="#FFFFFF"
             type="circle" x="694" y="458" width="8" height="8"/>
    </entry>
    <entry id="3_183" name="cpd:C05756" type="compound"
        link="http://www.genome.jp/dbget-bin/www_bget?compound+C05756">
        <graphics name="C05756" fgcolor="#000000" bgcolor="#FFFFFF"
             type="circle" x="694" y="365" width="8" height="8"/>
    </entry>
    <entry id="3_184" name="cpd:C05759" type="compound"
        link="http://www.genome.jp/dbget-bin/www_bget?compound+C05759">
        <graphics name="C05759" fgcolor="#000000" bgcolor="#FFFFFF"
             type="circle" x="835" y="365" width="8" height="8"/>
    </entry>
    <entry id="3_185" name="cpd:C04688" type="compound"
        link="http://www.genome.jp/dbget-bin/www_bget?compound+C04688">
        <graphics name="C04688" fgcolor="#000000" bgcolor="#FFFFFF"
             type="circle" x="835" y="458" width="8" height="8"/>
    </entry>
    <entry id="3_186" name="cpd:C05760" type="compound"
        link="http://www.genome.jp/dbget-bin/www_bget?compound+C05760">
        <graphics name="C05760" fgcolor="#000000" bgcolor="#FFFFFF"
             type="circle" x="835" y="549" width="8" height="8"/>
    </entry>
    <entry id="3_187" name="cpd:C05761" type="compound"
        link="http://www.genome.jp/dbget-bin/www_bget?compound+C05761">
        <graphics name="C05761" fgcolor="#000000" bgcolor="#FFFFFF"
             type="circle" x="835" y="641" width="8" height="8"/>
    </entry>
    <entry id="3_188" name="cpd:C00249" type="compound"
        link="http://www.genome.jp/dbget-bin/www_bget?compound+C00249">
        <graphics name="C00249" fgcolor="#000000" bgcolor="#FFFFFF"
             type="circle" x="977" y="732" width="8" height="8"/>
    </entry>
    <entry id="3_189" name="cpd:C05764" type="compound"
        link="http://www.genome.jp/dbget-bin/www_bget?compound+C05764">
        <graphics name="C05764" fgcolor="#000000" bgcolor="#FFFFFF"
             type="circle" x="977" y="641" width="8" height="8"/>
    </entry>
    <entry id="3_190" name="cpd:C05763" type="compound"
        link="http://www.genome.jp/dbget-bin/www_bget?compound+C05763">
        <graphics name="C05763" fgcolor="#000000" bgcolor="#FFFFFF"
             type="circle" x="977" y="549" width="8" height="8"/>
    </entry>
    <entry id="3_191" name="cpd:C04633" type="compound"
        link="http://www.genome.jp/dbget-bin/www_bget?compound+C04633">
        <graphics name="C04633" fgcolor="#000000" bgcolor="#FFFFFF"
             type="circle" x="977" y="458" width="8" height="8"/>
    </entry>
    <entry id="3_192" name="cpd:C05762" type="compound"
        link="http://www.genome.jp/dbget-bin/www_bget?compound+C05762">
        <graphics name="C05762" fgcolor="#000000" bgcolor="#FFFFFF"
             type="circle" x="977" y="365" width="8" height="8"/>
    </entry>
    <entry id="3_249" name="ko:K11263" type="ortholog">
        <graphics name="K11263" fgcolor="#000000" bgcolor="#FFFFFF"
             type="rectangle" x="265" y="154" width="46" height="17"/>
    </entry>
    <entry id="3_250" name="ko:K11533" type="ortholog">
        <graphics name="K11533" fgcolor="#000000" bgcolor="#FFFFFF"
             type="rectangle" x="102" y="337" width="46" height="17"/>
    </entry>
    <entry id="3_251" name="ko:K11533" type="ortholog">
        <graphics name="K11533" fgcolor="#000000" bgcolor="#FFFFFF"
             type="rectangle" x="243" y="337" width="46" height="17"/>
    </entry>
    <entry id="3_252" name="ko:K11533" type="ortholog">
        <graphics name="K11533" fgcolor="#000000" bgcolor="#FFFFFF"
             type="rectangle" x="385" y="337" width="46" height="17"/>
    </entry>
    <entry id="3_253" name="ko:K11533" type="ortholog">
        <graphics name="K11533" fgcolor="#000000" bgcolor="#FFFFFF"
             type="rectangle" x="527" y="337" width="46" height="17"/>
    </entry>
    <entry id="3_254" name="ko:K11533" type="ortholog">
        <graphics name="K11533" fgcolor="#000000" bgcolor="#FFFFFF"
             type="rectangle" x="669" y="337" width="46" height="17"/>
    </entry>
    <entry id="3_255" name="ko:K11533" type="ortholog">
        <graphics name="K11533" fgcolor="#000000" bgcolor="#FFFFFF"
             type="rectangle" x="810" y="337" width="46" height="17"/>
    </entry>
    <entry id="3_256" name="ko:K11533" type="ortholog">
        <graphics name="K11533" fgcolor="#000000" bgcolor="#FFFFFF"
             type="rectangle" x="952" y="337" width="46" height="17"/>
    </entry>
    <entry id="3_257" name="ko:K11533" type="ortholog">
        <graphics name="K11533" fgcolor="#000000" bgcolor="#FFFFFF"
             type="rectangle" x="102" y="432" width="46" height="17"/>
    </entry>
    <entry id="3_258" name="ko:K11533" type="ortholog">
        <graphics name="K11533" fgcolor="#000000" bgcolor="#FFFFFF"
             type="rectangle" x="243" y="432" width="46" height="17"/>
    </entry>
    <entry id="3_259" name="ko:K11533" type="ortholog">
        <graphics name="K11533" fgcolor="#000000" bgcolor="#FFFFFF"
             type="rectangle" x="385" y="432" width="46" height="17"/>
    </entry>
    <entry id="3_260" name="ko:K11533" type="ortholog">
        <graphics name="K11533" fgcolor="#000000" bgcolor="#FFFFFF"
             type="rectangle" x="527" y="432" width="46" height="17"/>
    </entry>
    <entry id="3_261" name="ko:K11533" type="ortholog">
        <graphics name="K11533" fgcolor="#000000" bgcolor="#FFFFFF"
             type="rectangle" x="669" y="432" width="46" height="17"/>
    </entry>
    <entry id="3_262" name="ko:K11533" type="ortholog">
        <graphics name="K11533" fgcolor="#000000" bgcolor="#FFFFFF"
             type="rectangle" x="810" y="432" width="46" height="17"/>
    </entry>
    <entry id="3_263" name="ko:K11533" type="ortholog">
        <graphics name="K11533" fgcolor="#000000" bgcolor="#FFFFFF"
             type="rectangle" x="952" y="432" width="46" height="17"/>
    </entry>
    <entry id="3_264" name="ko:K11533" type="ortholog">
        <graphics name="K11533" fgcolor="#000000" bgcolor="#FFFFFF"
             type="rectangle" x="102" y="523" width="46" height="17"/>
    </entry>
    <entry id="3_265" name="ko:K11533" type="ortholog">
        <graphics name="K11533" fgcolor="#000000" bgcolor="#FFFFFF"
             type="rectangle" x="243" y="523" width="46" height="17"/>
    </entry>
    <entry id="3_266" name="ko:K11533" type="ortholog">
        <graphics name="K11533" fgcolor="#000000" bgcolor="#FFFFFF"
             type="rectangle" x="385" y="523" width="46" height="17"/>
    </entry>
    <entry id="3_267" name="ko:K11533" type="ortholog">
        <graphics name="K11533" fgcolor="#000000" bgcolor="#FFFFFF"
             type="rectangle" x="527" y="523" width="46" height="17"/>
    </entry>
    <entry id="3_268" name="ko:K11533" type="ortholog">
        <graphics name="K11533" fgcolor="#000000" bgcolor="#FFFFFF"
             type="rectangle" x="669" y="523" width="46" height="17"/>
    </entry>
    <entry id="3_269" name="ko:K11533" type="ortholog">
        <graphics name="K11533" fgcolor="#000000" bgcolor="#FFFFFF"
             type="rectangle" x="810" y="523" width="46" height="17"/>
    </entry>
    <entry id="3_270" name="ko:K11533" type="ortholog">
        <graphics name="K11533" fgcolor="#000000" bgcolor="#FFFFFF"
             type="rectangle" x="952" y="523" width="46" height="17"/>
    </entry>
    <entry id="3_271" name="ko:K11533" type="ortholog">
        <graphics name="K11533" fgcolor="#000000" bgcolor="#FFFFFF"
             type="rectangle" x="102" y="614" width="46" height="17"/>
    </entry>
    <entry id="3_272" name="ko:K11533" type="ortholog">
        <graphics name="K11533" fgcolor="#000000" bgcolor="#FFFFFF"
             type="rectangle" x="243" y="614" width="46" height="17"/>
    </entry>
    <entry id="3_273" name="ko:K11533" type="ortholog">
        <graphics name="K11533" fgcolor="#000000" bgcolor="#FFFFFF"
             type="rectangle" x="385" y="614" width="46" height="17"/>
    </entry>
    <entry id="3_274" name="ko:K11533" type="ortholog">
        <graphics name="K11533" fgcolor="#000000" bgcolor="#FFFFFF"
             type="rectangle" x="527" y="614" width="46" height="17"/>
    </entry>
    <entry id="3_275" name="ko:K11533" type="ortholog">
        <graphics name="K11533" fgcolor="#000000" bgcolor="#FFFFFF"
             type="rectangle" x="669" y="614" width="46" height="17"/>
    </entry>
    <entry id="3_276" name="ko:K11533" type="ortholog">
        <graphics name="K11533" fgcolor="#000000" bgcolor="#FFFFFF"
             type="rectangle" x="810" y="614" width="46" height="17"/>
    </entry>
    <entry id="3_277" name="ko:K11533" type="ortholog">
        <graphics name="K11533" fgcolor="#000000" bgcolor="#FFFFFF"
             type="rectangle" x="952" y="614" width="46" height="17"/>
    </entry>
    <entry id="3_278" name="ko:K11533" type="ortholog">
        <graphics name="K11533" fgcolor="#000000" bgcolor="#FFFFFF"
             type="rectangle" x="1179" y="318" width="46" height="17"/>
    </entry>
    <entry id="3_279" name="ko:K11533" type="ortholog">
        <graphics name="K11533" fgcolor="#000000" bgcolor="#FFFFFF"
             type="rectangle" x="1179" y="413" width="46" height="17"/>
    </entry>
    <entry id="3_280" name="ko:K11533" type="ortholog">
        <graphics name="K11533" fgcolor="#000000" bgcolor="#FFFFFF"
             type="rectangle" x="1179" y="504" width="46" height="17"/>
    </entry>
    <entry id="3_281" name="ko:K11533" type="ortholog">
        <graphics name="K11533" fgcolor="#000000" bgcolor="#FFFFFF"
             type="rectangle" x="1179" y="594" width="46" height="17"/>
    </entry>
    <entry id="3_282" name="ko:K00668" type="ortholog">
        <graphics name="K00668" fgcolor="#000000" bgcolor="#FFFFFF"
             type="rectangle" x="952" y="686" width="46" height="17"/>
    </entry>
    <entry id="3_283" name="ko:K11533" type="ortholog">
        <graphics name="K11533" fgcolor="#000000" bgcolor="#FFFFFF"
             type="rectangle" x="952" y="705" width="46" height="17"/>
    </entry>
    <entry id="3_284" name="ko:K11533" type="ortholog">
        <graphics name="K11533" fgcolor="#000000" bgcolor="#FFFFFF"
             type="rectangle" x="1179" y="686" width="46" height="17"/>
    </entry>
    <entry id="3_285" name="ko:K00647" type="ortholog">
        <graphics name="K00647" fgcolor="#000000" bgcolor="#FFFFFF"
             type="rectangle" x="1229" y="309" width="46" height="17"/>
    </entry>
    <entry id="3_286" name="ko:K02371" type="ortholog">
        <graphics name="K02371" fgcolor="#000000" bgcolor="#FFFFFF"
             type="rectangle" x="1229" y="604" width="46" height="17"/>
    </entry>
    <entry id="3_287" name="ko:K00647" type="ortholog">
        <graphics name="K00647" fgcolor="#000000" bgcolor="#FFFFFF"
             type="rectangle" x="152" y="299" width="46" height="17"/>
    </entry>
    <entry id="3_288" name="hsa:54995" type="gene" reaction="rn:R04355"
        link="http://www.genome.jp/dbget-bin/www_bget?hsa+54995">
        <graphics name="OXSM" fgcolor="#000000" bgcolor="#BFFFBF"
             type="rectangle" x="152" y="318" width="46" height="17"/>
    </entry>
    <relation entry1="3_154" entry2="3_155" type="ECrel">
        <subtype name="compound" value="3_158"/>
    </relation>
    <relation entry1="3_154" entry2="3_155" type="ECrel">
        <subtype name="compound" value="3_159"/>
    </relation>
    <relation entry1="3_153" entry2="3_155" type="ECrel">
        <subtype name="compound" value="3_157"/>
    </relation>
    <relation entry1="3_150" entry2="3_155" type="ECrel">
        <subtype name="compound" value="3_160"/>
    </relation>
    <relation entry1="3_148" entry2="3_155" type="ECrel">
        <subtype name="compound" value="3_160"/>
    </relation>
    <relation entry1="3_58" entry2="3_139" type="ECrel">
        <subtype name="compound" value="3_166"/>
    </relation>
    <relation entry1="3_58" entry2="3_150" type="ECrel">
        <subtype name="compound" value="3_161"/>
    </relation>
    <relation entry1="3_57" entry2="3_150" type="ECrel">
        <subtype name="compound" value="3_161"/>
    </relation>
    <relation entry1="3_56" entry2="3_150" type="ECrel">
        <subtype name="compound" value="3_161"/>
    </relation>
    <relation entry1="3_55" entry2="3_150" type="ECrel">
        <subtype name="compound" value="3_161"/>
    </relation>
    <relation entry1="3_54" entry2="3_150" type="ECrel">
        <subtype name="compound" value="3_161"/>
    </relation>
    <relation entry1="3_53" entry2="3_150" type="ECrel">
        <subtype name="compound" value="3_161"/>
    </relation>
    <relation entry1="3_44" entry2="3_150" type="ECrel">
        <subtype name="compound" value="3_161"/>
    </relation>
    <relation entry1="3_147" entry2="3_148" type="ECrel">
        <subtype name="compound" value="3_161"/>
    </relation>
    <relation entry1="3_135" entry2="3_148" type="ECrel">
        <subtype name="compound" value="3_161"/>
    </relation>
    <relation entry1="3_58" entry2="3_148" type="ECrel">
        <subtype name="compound" value="3_161"/>
    </relation>
    <relation entry1="3_124" entry2="3_148" type="ECrel">
        <subtype name="compound" value="3_161"/>
    </relation>
    <relation entry1="3_57" entry2="3_148" type="ECrel">
        <subtype name="compound" value="3_161"/>
    </relation>
    <relation entry1="3_112" entry2="3_148" type="ECrel">
        <subtype name="compound" value="3_161"/>
    </relation>
    <relation entry1="3_56" entry2="3_148" type="ECrel">
        <subtype name="compound" value="3_161"/>
    </relation>
    <relation entry1="3_100" entry2="3_148" type="ECrel">
        <subtype name="compound" value="3_161"/>
    </relation>
    <relation entry1="3_55" entry2="3_148" type="ECrel">
        <subtype name="compound" value="3_161"/>
    </relation>
    <relation entry1="3_88" entry2="3_148" type="ECrel">
        <subtype name="compound" value="3_161"/>
    </relation>
    <relation entry1="3_54" entry2="3_148" type="ECrel">
        <subtype name="compound" value="3_161"/>
    </relation>
    <relation entry1="3_76" entry2="3_148" type="ECrel">
        <subtype name="compound" value="3_161"/>
    </relation>
    <relation entry1="3_53" entry2="3_148" type="ECrel">
        <subtype name="compound" value="3_161"/>
    </relation>
    <relation entry1="3_44" entry2="3_148" type="ECrel">
        <subtype name="compound" value="3_161"/>
    </relation>
    <relation entry1="3_58" entry2="3_147" type="ECrel">
        <subtype name="compound" value="3_161"/>
    </relation>
    <relation entry1="3_57" entry2="3_147" type="ECrel">
        <subtype name="compound" value="3_161"/>
    </relation>
    <relation entry1="3_56" entry2="3_147" type="ECrel">
        <subtype name="compound" value="3_161"/>
    </relation>
    <relation entry1="3_55" entry2="3_147" type="ECrel">
        <subtype name="compound" value="3_161"/>
    </relation>
    <relation entry1="3_54" entry2="3_147" type="ECrel">
        <subtype name="compound" value="3_161"/>
    </relation>
    <relation entry1="3_53" entry2="3_147" type="ECrel">
        <subtype name="compound" value="3_161"/>
    </relation>
    <relation entry1="3_44" entry2="3_147" type="ECrel">
        <subtype name="compound" value="3_161"/>
    </relation>
    <relation entry1="3_57" entry2="3_135" type="ECrel">
        <subtype name="compound" value="3_161"/>
    </relation>
    <relation entry1="3_56" entry2="3_135" type="ECrel">
        <subtype name="compound" value="3_161"/>
    </relation>
    <relation entry1="3_55" entry2="3_135" type="ECrel">
        <subtype name="compound" value="3_161"/>
    </relation>
    <relation entry1="3_54" entry2="3_135" type="ECrel">
        <subtype name="compound" value="3_161"/>
    </relation>
    <relation entry1="3_53" entry2="3_135" type="ECrel">
        <subtype name="compound" value="3_161"/>
    </relation>
    <relation entry1="3_44" entry2="3_135" type="ECrel">
        <subtype name="compound" value="3_161"/>
    </relation>
    <relation entry1="3_58" entry2="3_124" type="ECrel">
        <subtype name="compound" value="3_161"/>
    </relation>
    <relation entry1="3_58" entry2="3_112" type="ECrel">
        <subtype name="compound" value="3_161"/>
    </relation>
    <relation entry1="3_58" entry2="3_100" type="ECrel">
        <subtype name="compound" value="3_161"/>
    </relation>
    <relation entry1="3_58" entry2="3_88" type="ECrel">
        <subtype name="compound" value="3_161"/>
    </relation>
    <relation entry1="3_58" entry2="3_76" type="ECrel">
        <subtype name="compound" value="3_161"/>
    </relation>
    <relation entry1="3_56" entry2="3_124" type="ECrel">
        <subtype name="compound" value="3_161"/>
    </relation>
    <relation entry1="3_55" entry2="3_124" type="ECrel">
        <subtype name="compound" value="3_161"/>
    </relation>
    <relation entry1="3_54" entry2="3_124" type="ECrel">
        <subtype name="compound" value="3_161"/>
    </relation>
    <relation entry1="3_53" entry2="3_124" type="ECrel">
        <subtype name="compound" value="3_161"/>
    </relation>
    <relation entry1="3_44" entry2="3_124" type="ECrel">
        <subtype name="compound" value="3_161"/>
    </relation>
    <relation entry1="3_57" entry2="3_112" type="ECrel">
        <subtype name="compound" value="3_161"/>
    </relation>
    <relation entry1="3_57" entry2="3_100" type="ECrel">
        <subtype name="compound" value="3_161"/>
    </relation>
    <relation entry1="3_57" entry2="3_88" type="ECrel">
        <subtype name="compound" value="3_161"/>
    </relation>
    <relation entry1="3_57" entry2="3_76" type="ECrel">
        <subtype name="compound" value="3_161"/>
    </relation>
    <relation entry1="3_55" entry2="3_112" type="ECrel">
        <subtype name="compound" value="3_161"/>
    </relation>
    <relation entry1="3_54" entry2="3_112" type="ECrel">
        <subtype name="compound" value="3_161"/>
    </relation>
    <relation entry1="3_53" entry2="3_112" type="ECrel">
        <subtype name="compound" value="3_161"/>
    </relation>
    <relation entry1="3_44" entry2="3_112" type="ECrel">
        <subtype name="compound" value="3_161"/>
    </relation>
    <relation entry1="3_56" entry2="3_100" type="ECrel">
        <subtype name="compound" value="3_161"/>
    </relation>
    <relation entry1="3_56" entry2="3_88" type="ECrel">
        <subtype name="compound" value="3_161"/>
    </relation>
    <relation entry1="3_56" entry2="3_76" type="ECrel">
        <subtype name="compound" value="3_161"/>
    </relation>
    <relation entry1="3_54" entry2="3_100" type="ECrel">
        <subtype name="compound" value="3_161"/>
    </relation>
    <relation entry1="3_53" entry2="3_100" type="ECrel">
        <subtype name="compound" value="3_161"/>
    </relation>
    <relation entry1="3_44" entry2="3_100" type="ECrel">
        <subtype name="compound" value="3_161"/>
    </relation>
    <relation entry1="3_55" entry2="3_88" type="ECrel">
        <subtype name="compound" value="3_161"/>
    </relation>
    <relation entry1="3_55" entry2="3_76" type="ECrel">
        <subtype name="compound" value="3_161"/>
    </relation>
    <relation entry1="3_53" entry2="3_88" type="ECrel">
        <subtype name="compound" value="3_161"/>
    </relation>
    <relation entry1="3_44" entry2="3_88" type="ECrel">
        <subtype name="compound" value="3_161"/>
    </relation>
    <relation entry1="3_54" entry2="3_76" type="ECrel">
        <subtype name="compound" value="3_161"/>
    </relation>
    <relation entry1="3_44" entry2="3_76" type="ECrel">
        <subtype name="compound" value="3_161"/>
    </relation>
    <relation entry1="3_58" entry2="3_133" type="ECrel">
        <subtype name="compound" value="3_168"/>
    </relation>
    <relation entry1="3_57" entry2="3_127" type="ECrel">
        <subtype name="compound" value="3_171"/>
    </relation>
    <relation entry1="3_57" entry2="3_121" type="ECrel">
        <subtype name="compound" value="3_175"/>
    </relation>
    <relation entry1="3_56" entry2="3_109" type="ECrel">
        <subtype name="compound" value="3_176"/>
    </relation>
    <relation entry1="3_56" entry2="3_115" type="ECrel">
        <subtype name="compound" value="3_172"/>
    </relation>
    <relation entry1="3_55" entry2="3_103" type="ECrel">
        <subtype name="compound" value="3_179"/>
    </relation>
    <relation entry1="3_55" entry2="3_97" type="ECrel">
        <subtype name="compound" value="3_183"/>
    </relation>
    <relation entry1="3_54" entry2="3_91" type="ECrel">
        <subtype name="compound" value="3_180"/>
    </relation>
    <relation entry1="3_54" entry2="3_85" type="ECrel">
        <subtype name="compound" value="3_184"/>
    </relation>
    <relation entry1="3_50" entry2="3_79" type="ECrel">
        <subtype name="compound" value="3_187"/>
    </relation>
    <relation entry1="3_53" entry2="3_79" type="ECrel">
        <subtype name="compound" value="3_187"/>
    </relation>
    <relation entry1="3_21" entry2="3_53" type="ECrel">
        <subtype name="compound" value="3_187"/>
    </relation>
    <relation entry1="3_50" entry2="3_76" type="ECrel">
        <subtype name="compound" value="3_187"/>
    </relation>
    <relation entry1="3_50" entry2="3_53" type="ECrel">
        <subtype name="compound" value="3_187"/>
    </relation>
    <relation entry1="3_53" entry2="3_73" type="ECrel">
        <subtype name="compound" value="3_192"/>
    </relation>
    <relation entry1="3_63" entry2="3_67" type="ECrel">
        <subtype name="compound" value="3_189"/>
    </relation>
    <relation entry1="3_44" entry2="3_67" type="ECrel">
        <subtype name="compound" value="3_189"/>
    </relation>
    <relation entry1="3_44" entry2="3_64" type="ECrel">
        <subtype name="compound" value="3_189"/>
    </relation>
    <relation entry1="3_44" entry2="3_63" type="ECrel">
        <subtype name="compound" value="3_189"/>
    </relation>
    <relation entry1="3_91" entry2="3_49" type="ECrel">
        <subtype name="compound" value="3_180"/>
    </relation>
    <relation entry1="3_88" entry2="3_49" type="ECrel">
        <subtype name="compound" value="3_180"/>
    </relation>
    <relation entry1="3_54" entry2="3_49" type="ECrel">
        <subtype name="compound" value="3_180"/>
    </relation>
    <relation entry1="3_155" entry2="3_61" type="maplink">
        <subtype name="compound" value="3_160"/>
    </relation>
    <relation entry1="3_155" entry2="3_156" type="maplink">
        <subtype name="compound" value="3_160"/>
    </relation>
    <relation entry1="3_150" entry2="3_61" type="maplink">
        <subtype name="compound" value="3_160"/>
    </relation>
    <relation entry1="3_150" entry2="3_156" type="maplink">
        <subtype name="compound" value="3_160"/>
    </relation>
    <relation entry1="3_148" entry2="3_61" type="maplink">
        <subtype name="compound" value="3_160"/>
    </relation>
    <relation entry1="3_148" entry2="3_156" type="maplink">
        <subtype name="compound" value="3_160"/>
    </relation>
    <relation entry1="3_153" entry2="3_288" type="ECrel">
        <subtype name="compound" value="3_162"/>
    </relation>
    <relation entry1="3_288" entry2="3_145" type="ECrel">
        <subtype name="compound" value="3_163"/>
    </relation>
    <relation entry1="3_150" entry2="3_288" type="ECrel">
        <subtype name="compound" value="3_161"/>
    </relation>
    <relation entry1="3_148" entry2="3_288" type="ECrel">
        <subtype name="compound" value="3_161"/>
    </relation>
    <relation entry1="3_288" entry2="3_135" type="ECrel">
        <subtype name="compound" value="3_161"/>
    </relation>
    <relation entry1="3_288" entry2="3_124" type="ECrel">
        <subtype name="compound" value="3_161"/>
    </relation>
    <relation entry1="3_288" entry2="3_112" type="ECrel">
        <subtype name="compound" value="3_161"/>
    </relation>
    <relation entry1="3_288" entry2="3_100" type="ECrel">
        <subtype name="compound" value="3_161"/>
    </relation>
    <relation entry1="3_288" entry2="3_88" type="ECrel">
        <subtype name="compound" value="3_161"/>
    </relation>
    <relation entry1="3_288" entry2="3_76" type="ECrel">
        <subtype name="compound" value="3_161"/>
    </relation>
    <reaction name="rn:R08159" type="irreversible">
        <substrate name="cpd:C05761"/>
        <product name="cpd:C06424"/>
    </reaction>
    <reaction name="rn:R07762" type="irreversible">
        <substrate name="cpd:C05764"/>
        <product name="cpd:C16219"/>
    </reaction>
    <reaction name="rn:R08163" type="irreversible">
        <substrate name="cpd:C04088"/>
        <product name="cpd:C01530"/>
    </reaction>
    <reaction name="rn:R02814" type="irreversible">
        <substrate name="cpd:C01203"/>
        <product name="cpd:C00712"/>
    </reaction>
    <reaction name="rn:R04014" type="irreversible">
        <substrate name="cpd:C05223"/>
        <product name="cpd:C02679"/>
    </reaction>
    <reaction name="rn:R04968" type="irreversible">
        <substrate name="cpd:C01209"/>
        <substrate name="cpd:C05761"/>
        <product name="cpd:C05762"/>
    </reaction>
    <reaction name="rn:R04726" type="irreversible">
        <substrate name="cpd:C01209"/>
        <substrate name="cpd:C05223"/>
        <product name="cpd:C05759"/>
    </reaction>
    <reaction name="rn:R04963" type="irreversible">
        <substrate name="cpd:C01209"/>
        <substrate name="cpd:C05755"/>
        <product name="cpd:C05756"/>
    </reaction>
    <reaction name="rn:R04960" type="irreversible">
        <substrate name="cpd:C01209"/>
        <substrate name="cpd:C05752"/>
        <product name="cpd:C05753"/>
    </reaction>
    <reaction name="rn:R04957" type="irreversible">
        <substrate name="cpd:C01209"/>
        <substrate name="cpd:C05749"/>
        <product name="cpd:C05750"/>
    </reaction>
    <reaction name="rn:R04952" type="irreversible">
        <substrate name="cpd:C01209"/>
        <substrate name="cpd:C05745"/>
        <product name="cpd:C05746"/>
    </reaction>
    <reaction name="rn:R01706" type="irreversible">
        <substrate name="cpd:C05764"/>
        <product name="cpd:C00249"/>
        <product name="cpd:C00229"/>
    </reaction>
    <reaction name="rn:R04970" type="reversible">
        <substrate name="cpd:C05763"/>
        <product name="cpd:C05764"/>
    </reaction>
    <reaction name="rn:R04544" type="reversible">
        <substrate name="cpd:C04633"/>
        <product name="cpd:C05763"/>
    </reaction>
    <reaction name="rn:R04543" type="reversible">
        <substrate name="cpd:C05762"/>
        <product name="cpd:C04633"/>
    </reaction>
    <reaction name="rn:R04967" type="reversible">
        <substrate name="cpd:C05760"/>
        <product name="cpd:C05761"/>
    </reaction>
    <reaction name="rn:R04568" type="reversible">
        <substrate name="cpd:C04688"/>
        <product name="cpd:C05760"/>
    </reaction>
    <reaction name="rn:R04566" type="reversible">
        <substrate name="cpd:C05759"/>
        <product name="cpd:C04688"/>
    </reaction>
    <reaction name="rn:R04725" type="reversible">
        <substrate name="cpd:C05758"/>
        <product name="cpd:C05223"/>
    </reaction>
    <reaction name="rn:R04965" type="reversible">
        <substrate name="cpd:C05757"/>
        <product name="cpd:C05758"/>
    </reaction>
    <reaction name="rn:R04964" type="reversible">
        <substrate name="cpd:C05756"/>
        <product name="cpd:C05757"/>
    </reaction>
    <reaction name="rn:R04962" type="reversible">
        <substrate name="cpd:C05754"/>
        <product name="cpd:C05755"/>
    </reaction>
    <reaction name="rn:R04535" type="reversible">
        <substrate name="cpd:C04619"/>
        <product name="cpd:C05754"/>
    </reaction>
    <reaction name="rn:R04534" type="reversible">
        <substrate name="cpd:C05753"/>
        <product name="cpd:C04619"/>
    </reaction>
    <reaction name="rn:R04959" type="reversible">
        <substrate name="cpd:C05751"/>
        <product name="cpd:C05752"/>
    </reaction>
    <reaction name="rn:R04537" type="reversible">
        <substrate name="cpd:C04620"/>
        <product name="cpd:C05751"/>
    </reaction>
    <reaction name="rn:R04536" type="reversible">
        <substrate name="cpd:C05750"/>
        <product name="cpd:C04620"/>
    </reaction>
    <reaction name="rn:R04956" type="reversible">
        <substrate name="cpd:C05748"/>
        <product name="cpd:C05749"/>
    </reaction>
    <reaction name="rn:R04954" type="reversible">
        <substrate name="cpd:C05747"/>
        <product name="cpd:C05748"/>
    </reaction>
    <reaction name="rn:R04953" type="reversible">
        <substrate name="cpd:C05746"/>
        <product name="cpd:C05747"/>
    </reaction>
    <reaction name="rn:R04430" type="reversible">
        <substrate name="cpd:C04246"/>
        <product name="cpd:C05745"/>
    </reaction>
    <reaction name="rn:R04428" type="reversible">
        <substrate name="cpd:C04618"/>
        <product name="cpd:C04246"/>
    </reaction>
    <reaction name="rn:R04533" type="reversible">
        <substrate name="cpd:C04618"/>
        <product name="cpd:C05744"/>
    </reaction>
    <reaction name="rn:R04355" type="irreversible">
        <substrate name="cpd:C01209"/>
        <substrate name="cpd:C03939"/>
        <product name="cpd:C05744"/>
    </reaction>
    <reaction name="rn:R01626" type="reversible">
        <substrate name="cpd:C00083"/>
        <product name="cpd:C01209"/>
    </reaction>
    <reaction name="rn:R01624" type="irreversible">
        <substrate name="cpd:C00024"/>
        <substrate name="cpd:C00229"/>
        <product name="cpd:C03939"/>
    </reaction>
    <reaction name="rn:R04385" type="reversible">
        <substrate name="cpd:C06250"/>
        <product name="cpd:C04419"/>
    </reaction>
    <reaction name="rn:R04386" type="reversible">
        <substrate name="cpd:C00024"/>
        <substrate name="cpd:C04419"/>
        <product name="cpd:C06250"/>
        <product name="cpd:C00083"/>
    </reaction>
    <entry id="4_1" name="hsa:37" type="gene" reaction="rn:R01279"
        link="http://www.genome.jp/dbget-bin/www_bget?hsa+37">
        <graphics name="ACADVL" fgcolor="#000000" bgcolor="#BFFFBF"
             type="rectangle" x="170" y="299" width="46" height="17"/>
    </entry>
    <entry id="4_2" name="ko:K06445" type="ortholog">
        <graphics name="K06445" fgcolor="#000000" bgcolor="#FFFFFF"
             type="rectangle" x="295" y="299" width="46" height="17"/>
    </entry>
    <entry id="4_3" name="ko:K06445" type="ortholog">
        <graphics name="K06445" fgcolor="#000000" bgcolor="#FFFFFF"
             type="rectangle" x="421" y="299" width="46" height="17"/>
    </entry>
    <entry id="4_4" name="ko:K06445" type="ortholog">
        <graphics name="K06445" fgcolor="#000000" bgcolor="#FFFFFF"
             type="rectangle" x="547" y="299" width="46" height="17"/>
    </entry>
    <entry id="4_5" name="ko:K06445" type="ortholog">
        <graphics name="K06445" fgcolor="#000000" bgcolor="#FFFFFF"
             type="rectangle" x="673" y="298" width="46" height="17"/>
    </entry>
    <entry id="4_6" name="hsa:36" type="gene" reaction="rn:R04751"
        link="http://www.genome.jp/dbget-bin/www_bget?hsa+36">
        <graphics name="ACADSB" fgcolor="#000000" bgcolor="#BFFFBF"
             type="rectangle" x="774" y="323" width="46" height="17"/>
    </entry>
    <entry id="4_7" name="hsa:36" type="gene" reaction="rn:R01175"
        link="http://www.genome.jp/dbget-bin/www_bget?hsa+36">
        <graphics name="ACADSB" fgcolor="#000000" bgcolor="#BFFFBF"
             type="rectangle" x="925" y="298" width="46" height="17"/>
    </entry>
    <entry id="4_8" name="hsa:38 hsa:39" type="gene" reaction="rn:R00238"
        link="http://www.genome.jp/dbget-bin/www_bget?hsa+38+39">
        <graphics name="ACAT1..." fgcolor="#000000" bgcolor="#BFFFBF"
             type="rectangle" x="875" y="560" width="46" height="17"/>
    </entry>
    <entry id="4_9" name="hsa:35" type="gene" reaction="rn:R01175"
        link="http://www.genome.jp/dbget-bin/www_bget?hsa+35">
        <graphics name="ACADS" fgcolor="#000000" bgcolor="#BFFFBF"
             type="rectangle" x="875" y="317" width="46" height="17"/>
    </entry>
    <entry id="4_10" name="hsa:1962 hsa:3028 hsa:3033 hsa:3295" type="gene" reaction="rn:R01975"
        link="http://www.genome.jp/dbget-bin/www_bget?hsa+1962+3028+3033+3295">
        <graphics name="EHHADH..." fgcolor="#000000" bgcolor="#BFFFBF"
             type="rectangle" x="900" y="478" width="46" height="17"/>
    </entry>
    <entry id="4_11" name="hsa:1892 hsa:1962 hsa:3030" type="gene" reaction="rn:R03026"
        link="http://www.genome.jp/dbget-bin/www_bget?hsa+1892+1962+3030">
        <graphics name="ECHS1..." fgcolor="#000000" bgcolor="#BFFFBF"
             type="rectangle" x="900" y="395" width="46" height="17"/>
    </entry>
    <entry id="4_12" name="path:hsa00072" type="map"
        link="http://www.genome.jp/kegg/pathway/hsa/hsa00072.html">
        <graphics name="Synthesis and degradation of ketone bodies" fgcolor="#000000" bgcolor="#FFFFFF"
             type="roundrectangle" x="1029" y="567" width="143" height="34"/>
    </entry>
    <entry id="4_13" name="hsa:10449 hsa:30 hsa:3032" type="gene" reaction="rn:R00238"
        link="http://www.genome.jp/dbget-bin/www_bget?hsa+10449+30+3032">
        <graphics name="ACAA2..." fgcolor="#000000" bgcolor="#BFFFBF"
             type="rectangle" x="925" y="560" width="46" height="17"/>
    </entry>
    <entry id="4_14" name="hsa:34" type="gene" reaction="rn:R01175"
        link="http://www.genome.jp/dbget-bin/www_bget?hsa+34">
        <graphics name="ACADM" fgcolor="#000000" bgcolor="#BFFFBF"
             type="rectangle" x="925" y="317" width="46" height="17"/>
    </entry>
    <entry id="4_15" name="ko:K01909" type="ortholog">
        <graphics name="K01909" fgcolor="#000000" bgcolor="#FFFFFF"
             type="rectangle" x="472" y="661" width="46" height="17"/>
    </entry>
    <entry id="4_16" name="hsa:10455 hsa:1632 hsa:1962" type="gene" reaction="rn:R04756"
        link="http://www.genome.jp/dbget-bin/www_bget?hsa+10455+1632+1962">
        <graphics name="PECI..." fgcolor="#000000" bgcolor="#BFFFBF"
             type="rectangle" x="472" y="710" width="46" height="17"/>
    </entry>
    <entry id="4_17" name="ko:K01782" type="ortholog">
        <graphics name="K01782" fgcolor="#000000" bgcolor="#FFFFFF"
             type="rectangle" x="472" y="735" width="46" height="17"/>
    </entry>
    <entry id="4_18" name="hsa:38 hsa:39" type="gene" reaction="rn:R01177"
        link="http://www.genome.jp/dbget-bin/www_bget?hsa+38+39">
        <graphics name="ACAT1..." fgcolor="#000000" bgcolor="#BFFFBF"
             type="rectangle" x="810" y="548" width="46" height="17"/>
    </entry>
    <entry id="4_19" name="hsa:10449 hsa:30 hsa:3032" type="gene" reaction="rn:R01177"
        link="http://www.genome.jp/dbget-bin/www_bget?hsa+10449+30+3032">
        <graphics name="ACAA2..." fgcolor="#000000" bgcolor="#BFFFBF"
             type="rectangle" x="810" y="569" width="46" height="17"/>
    </entry>
    <entry id="4_20" name="hsa:1962 hsa:3028 hsa:3033 hsa:3295" type="gene" reaction="rn:R04748"
        link="http://www.genome.jp/dbget-bin/www_bget?hsa+1962+3028+3033+3295">
        <graphics name="EHHADH..." fgcolor="#000000" bgcolor="#BFFFBF"
             type="rectangle" x="749" y="480" width="46" height="17"/>
    </entry>
    <entry id="4_21" name="hsa:1892 hsa:1962 hsa:3030" type="gene" reaction="rn:R04749"
        link="http://www.genome.jp/dbget-bin/www_bget?hsa+1892+1962+3030">
        <graphics name="ECHS1..." fgcolor="#000000" bgcolor="#BFFFBF"
             type="rectangle" x="749" y="396" width="46" height="17"/>
    </entry>
    <entry id="4_22" name="hsa:35" type="gene" reaction="rn:R04751"
        link="http://www.genome.jp/dbget-bin/www_bget?hsa+35">
        <graphics name="ACADS" fgcolor="#000000" bgcolor="#BFFFBF"
             type="rectangle" x="749" y="285" width="46" height="17"/>
    </entry>
    <entry id="4_23" name="hsa:34" type="gene" reaction="rn:R04751"
        link="http://www.genome.jp/dbget-bin/www_bget?hsa+34">
        <graphics name="ACADM" fgcolor="#000000" bgcolor="#BFFFBF"
             type="rectangle" x="749" y="304" width="46" height="17"/>
    </entry>
    <entry id="4_24" name="hsa:3030" type="gene" reaction="rn:R04748"
        link="http://www.genome.jp/dbget-bin/www_bget?hsa+3030">
        <graphics name="HADHA" fgcolor="#000000" bgcolor="#BFFFBF"
             type="rectangle" x="799" y="480" width="46" height="17"/>
    </entry>
    <entry id="4_26" name="hsa:33" type="gene" reaction="rn:R04751"
        link="http://www.genome.jp/dbget-bin/www_bget?hsa+33">
        <graphics name="ACADL" fgcolor="#000000" bgcolor="#BFFFBF"
             type="rectangle" x="799" y="304" width="46" height="17"/>
    </entry>
    <entry id="4_27" name="hsa:10449 hsa:30 hsa:3032" type="gene" reaction="rn:R04747"
        link="http://www.genome.jp/dbget-bin/www_bget?hsa+10449+30+3032">
        <graphics name="ACAA2..." fgcolor="#000000" bgcolor="#BFFFBF"
             type="rectangle" x="685" y="559" width="46" height="17"/>
    </entry>
    <entry id="4_28" name="hsa:1962 hsa:3028 hsa:3033 hsa:3295" type="gene" reaction="rn:R04745"
        link="http://www.genome.jp/dbget-bin/www_bget?hsa+1962+3028+3033+3295">
        <graphics name="EHHADH..." fgcolor="#000000" bgcolor="#BFFFBF"
             type="rectangle" x="623" y="481" width="46" height="17"/>
    </entry>
    <entry id="4_29" name="hsa:1892 hsa:1962 hsa:3030" type="gene" reaction="rn:R04746"
        link="http://www.genome.jp/dbget-bin/www_bget?hsa+1892+1962+3030">
        <graphics name="ECHS1..." fgcolor="#000000" bgcolor="#BFFFBF"
             type="rectangle" x="623" y="397" width="46" height="17"/>
    </entry>
    <entry id="4_30" name="hsa:34" type="gene" reaction="rn:R03777"
        link="http://www.genome.jp/dbget-bin/www_bget?hsa+34">
        <graphics name="ACADM" fgcolor="#000000" bgcolor="#BFFFBF"
             type="rectangle" x="623" y="317" width="46" height="17"/>
    </entry>
    <entry id="4_31" name="hsa:3030" type="gene" reaction="rn:R04745"
        link="http://www.genome.jp/dbget-bin/www_bget?hsa+3030">
        <graphics name="HADHA" fgcolor="#000000" bgcolor="#BFFFBF"
             type="rectangle" x="673" y="481" width="46" height="17"/>
    </entry>
    <entry id="4_33" name="hsa:33" type="gene" reaction="rn:R03777"
        link="http://www.genome.jp/dbget-bin/www_bget?hsa+33">
        <graphics name="ACADL" fgcolor="#000000" bgcolor="#BFFFBF"
             type="rectangle" x="673" y="317" width="46" height="17"/>
    </entry>
    <entry id="4_34" name="hsa:10449 hsa:30 hsa:3032" type="gene" reaction="rn:R03778"
        link="http://www.genome.jp/dbget-bin/www_bget?hsa+10449+30+3032">
        <graphics name="ACAA2..." fgcolor="#000000" bgcolor="#BFFFBF"
             type="rectangle" x="558" y="559" width="46" height="17"/>
    </entry>
    <entry id="4_35" name="hsa:1962 hsa:3028 hsa:3033 hsa:3295" type="gene" reaction="rn:R04743"
        link="http://www.genome.jp/dbget-bin/www_bget?hsa+1962+3028+3033+3295">
        <graphics name="EHHADH..." fgcolor="#000000" bgcolor="#BFFFBF"
             type="rectangle" x="497" y="481" width="46" height="17"/>
    </entry>
    <entry id="4_36" name="hsa:1892 hsa:1962 hsa:3030" type="gene" reaction="rn:R04744"
        link="http://www.genome.jp/dbget-bin/www_bget?hsa+1892+1962+3030">
        <graphics name="ECHS1..." fgcolor="#000000" bgcolor="#BFFFBF"
             type="rectangle" x="497" y="397" width="46" height="17"/>
    </entry>
    <entry id="4_37" name="hsa:34" type="gene" reaction="rn:R04754"
        link="http://www.genome.jp/dbget-bin/www_bget?hsa+34">
        <graphics name="ACADM" fgcolor="#000000" bgcolor="#BFFFBF"
             type="rectangle" x="497" y="318" width="46" height="17"/>
    </entry>
    <entry id="4_38" name="hsa:33" type="gene" reaction="rn:R04754"
        link="http://www.genome.jp/dbget-bin/www_bget?hsa+33">
        <graphics name="ACADL" fgcolor="#000000" bgcolor="#BFFFBF"
             type="rectangle" x="547" y="318" width="46" height="17"/>
    </entry>
    <entry id="4_39" name="hsa:3030" type="gene" reaction="rn:R04743"
        link="http://www.genome.jp/dbget-bin/www_bget?hsa+3030">
        <graphics name="HADHA" fgcolor="#000000" bgcolor="#BFFFBF"
             type="rectangle" x="547" y="481" width="46" height="17"/>
    </entry>
    <entry id="4_41" name="ko:K00496" type="ortholog">
        <graphics name="K00496" fgcolor="#000000" bgcolor="#FFFFFF"
             type="rectangle" x="337" y="787" width="46" height="17"/>
    </entry>
    <entry id="4_42" name="ko:K05297" type="ortholog">
        <graphics name="K05297" fgcolor="#000000" bgcolor="#FFFFFF"
             type="rectangle" x="337" y="852" width="46" height="17"/>
    </entry>
    <entry id="4_43" name="path:hsa00252" type="map"
        link="http://www.genome.jp/kegg/pathway/hsa/hsa00252.html">
        <graphics name="Alanine and aspartate metabolism" fgcolor="#000000" bgcolor="#FFFFFF"
             type="roundrectangle" x="1040" y="683" width="123" height="34"/>
    </entry>
    <entry id="4_44" name="hsa:10449 hsa:30 hsa:3032" type="gene" reaction="rn:R04742"
        link="http://www.genome.jp/dbget-bin/www_bget?hsa+10449+30+3032">
        <graphics name="ACAA2..." fgcolor="#000000" bgcolor="#BFFFBF"
             type="rectangle" x="431" y="558" width="46" height="17"/>
    </entry>
    <entry id="4_45" name="hsa:1962 hsa:3028 hsa:3033 hsa:3295" type="gene" reaction="rn:R04741"
        link="http://www.genome.jp/dbget-bin/www_bget?hsa+1962+3028+3033+3295">
        <graphics name="EHHADH..." fgcolor="#000000" bgcolor="#BFFFBF"
             type="rectangle" x="371" y="482" width="46" height="17"/>
    </entry>
    <entry id="4_46" name="hsa:1892 hsa:1962 hsa:3030" type="gene" reaction="rn:R04170"
        link="http://www.genome.jp/dbget-bin/www_bget?hsa+1892+1962+3030">
        <graphics name="ECHS1..." fgcolor="#000000" bgcolor="#BFFFBF"
             type="rectangle" x="371" y="398" width="46" height="17"/>
    </entry>
    <entry id="4_47" name="hsa:34" type="gene" reaction="rn:R03857"
        link="http://www.genome.jp/dbget-bin/www_bget?hsa+34">
        <graphics name="ACADM" fgcolor="#000000" bgcolor="#BFFFBF"
             type="rectangle" x="371" y="318" width="46" height="17"/>
    </entry>
    <entry id="4_48" name="path:hsa00020" type="map"
        link="http://www.genome.jp/kegg/pathway/hsa/hsa00020.html">
        <graphics name="Citrate cycle (TCA cycle)" fgcolor="#000000" bgcolor="#FFFFFF"
             type="roundrectangle" x="902" y="745" width="81" height="25"/>
    </entry>
    <entry id="4_49" name="hsa:124 hsa:125 hsa:126 hsa:127 hsa:128 hsa:130 hsa:131" type="gene" reaction="rn:R00623"
        link="http://www.genome.jp/dbget-bin/www_bget?hsa+124+125+126+127+128+130+131">
        <graphics name="ADH1A..." fgcolor="#000000" bgcolor="#BFFFBF"
             type="rectangle" x="457" y="777" width="46" height="17"/>
    </entry>
    <entry id="4_51" name="hsa:2639" type="gene" reaction="rn:R02487"
        link="http://www.genome.jp/dbget-bin/www_bget?hsa+2639">
        <graphics name="GCDH" fgcolor="#000000" bgcolor="#BFFFBF"
             type="rectangle" x="979" y="321" width="46" height="17"/>
    </entry>
    <entry id="4_53" name="hsa:3030" type="gene" reaction="rn:R04741"
        link="http://www.genome.jp/dbget-bin/www_bget?hsa+3030">
        <graphics name="HADHA" fgcolor="#000000" bgcolor="#BFFFBF"
             type="rectangle" x="421" y="482" width="46" height="17"/>
    </entry>
    <entry id="4_55" name="hsa:33" type="gene" reaction="rn:R03857"
        link="http://www.genome.jp/dbget-bin/www_bget?hsa+33">
        <graphics name="ACADL" fgcolor="#000000" bgcolor="#BFFFBF"
             type="rectangle" x="421" y="318" width="46" height="17"/>
    </entry>
    <entry id="4_56" name="path:hsa00061" type="map"
        link="http://www.genome.jp/kegg/pathway/hsa/hsa00061.html">
        <graphics name="Fatty acid biosynthesis" fgcolor="#000000" bgcolor="#FFFFFF"
             type="roundrectangle" x="145" y="122" width="78" height="34"/>
    </entry>
    <entry id="4_57" name="path:hsa00062" type="map"
        link="http://www.genome.jp/kegg/pathway/hsa/hsa00062.html">
        <graphics name="Fatty acid elongation in mitochondria" fgcolor="#000000" bgcolor="#FFFFFF"
             type="roundrectangle" x="343" y="121" width="202" height="25"/>
    </entry>
    <entry id="4_58" name="path:hsa00561" type="map"
        link="http://www.genome.jp/kegg/pathway/hsa/hsa00561.html">
        <graphics name="Glycerolipid metabolism" fgcolor="#000000" bgcolor="#FFFFFF"
             type="roundrectangle" x="310" y="149" width="137" height="25"/>
    </entry>
    <entry id="4_59" name="hsa:10449 hsa:30 hsa:3032" type="gene" reaction="rn:R03858"
        link="http://www.genome.jp/dbget-bin/www_bget?hsa+10449+30+3032">
        <graphics name="ACAA2..." fgcolor="#000000" bgcolor="#BFFFBF"
             type="rectangle" x="306" y="558" width="46" height="17"/>
    </entry>
    <entry id="4_60" name="hsa:1892 hsa:1962 hsa:3030" type="gene" reaction="rn:R04740"
        link="http://www.genome.jp/dbget-bin/www_bget?hsa+1892+1962+3030">
        <graphics name="ECHS1..." fgcolor="#000000" bgcolor="#BFFFBF"
             type="rectangle" x="245" y="398" width="46" height="17"/>
    </entry>
    <entry id="4_61" name="hsa:34" type="gene" reaction="rn:R03990"
        link="http://www.genome.jp/dbget-bin/www_bget?hsa+34">
        <graphics name="ACADM" fgcolor="#000000" bgcolor="#BFFFBF"
             type="rectangle" x="245" y="318" width="46" height="17"/>
    </entry>
    <entry id="4_62" name="hsa:1962 hsa:3028 hsa:3033 hsa:3295" type="gene" reaction="rn:R04739"
        link="http://www.genome.jp/dbget-bin/www_bget?hsa+1962+3028+3033+3295">
        <graphics name="EHHADH..." fgcolor="#000000" bgcolor="#BFFFBF"
             type="rectangle" x="245" y="482" width="46" height="17"/>
    </entry>
    <entry id="4_63" name="hsa:217 hsa:218 hsa:219 hsa:220 hsa:223 hsa:224 hsa:501" type="gene" reaction="rn:R00631"
        link="http://www.genome.jp/dbget-bin/www_bget?hsa+217+218+219+220+223+224+501">
        <graphics name="ALDH2..." fgcolor="#000000" bgcolor="#BFFFBF"
             type="rectangle" x="561" y="777" width="46" height="17"/>
    </entry>
    <entry id="4_65" name="path:hsa00071" type="map"
        link="http://www.genome.jp/dbget-bin/get_linkdb?pathway+hsa00071">
        <graphics name="TITLE:Fatty acid metabolism" fgcolor="#000000" bgcolor="#FFFFFF"
             type="roundrectangle" x="162" y="67" width="204" height="25"/>
    </entry>
    <entry id="4_66" name="hsa:3030" type="gene" reaction="rn:R04739"
        link="http://www.genome.jp/dbget-bin/www_bget?hsa+3030">
        <graphics name="HADHA" fgcolor="#000000" bgcolor="#BFFFBF"
             type="rectangle" x="295" y="482" width="46" height="17"/>
    </entry>
    <entry id="4_68" name="hsa:33" type="gene" reaction="rn:R03990"
        link="http://www.genome.jp/dbget-bin/www_bget?hsa+33">
        <graphics name="ACADL" fgcolor="#000000" bgcolor="#BFFFBF"
             type="rectangle" x="295" y="318" width="46" height="17"/>
    </entry>
    <entry id="4_69" name="hsa:1579 hsa:284541" type="gene" reaction="rn:R01347 rn:R01348"
        link="http://www.genome.jp/dbget-bin/www_bget?hsa+1579+284541">
        <graphics name="CYP4A11..." fgcolor="#000000" bgcolor="#BFFFBF"
             type="rectangle" x="656" y="787" width="46" height="17"/>
    </entry>
    <entry id="4_70" name="ko:K00493" type="ortholog">
        <graphics name="K00493" fgcolor="#000000" bgcolor="#FFFFFF"
             type="rectangle" x="657" y="818" width="46" height="17"/>
    </entry>
    <entry id="4_71" name="hsa:10449 hsa:30 hsa:3032" type="gene" reaction="rn:R03991"
        link="http://www.genome.jp/dbget-bin/www_bget?hsa+10449+30+3032">
        <graphics name="ACAA2..." fgcolor="#000000" bgcolor="#BFFFBF"
             type="rectangle" x="180" y="559" width="46" height="17"/>
    </entry>
    <entry id="4_72" name="hsa:1962 hsa:3028 hsa:3033 hsa:3295" type="gene" reaction="rn:R04737"
        link="http://www.genome.jp/dbget-bin/www_bget?hsa+1962+3028+3033+3295">
        <graphics name="EHHADH..." fgcolor="#000000" bgcolor="#BFFFBF"
             type="rectangle" x="120" y="482" width="46" height="17"/>
    </entry>
    <entry id="4_73" name="hsa:1892 hsa:1962 hsa:3030" type="gene" reaction="rn:R04738"
        link="http://www.genome.jp/dbget-bin/www_bget?hsa+1892+1962+3030">
        <graphics name="ECHS1..." fgcolor="#000000" bgcolor="#BFFFBF"
             type="rectangle" x="120" y="398" width="46" height="17"/>
    </entry>
    <entry id="4_74" name="hsa:34" type="gene" reaction="rn:R01279"
        link="http://www.genome.jp/dbget-bin/www_bget?hsa+34">
        <graphics name="ACADM" fgcolor="#000000" bgcolor="#BFFFBF"
             type="rectangle" x="120" y="318" width="46" height="17"/>
    </entry>
    <entry id="4_75" name="hsa:2180 hsa:2181 hsa:2182 hsa:23305 hsa:51703" type="gene" reaction="rn:R01280"
        link="http://www.genome.jp/dbget-bin/www_bget?hsa+2180+2181+2182+23305+51703">
        <graphics name="ACSL1..." fgcolor="#000000" bgcolor="#BFFFBF"
             type="rectangle" x="144" y="225" width="46" height="17"/>
    </entry>
    <entry id="4_76" name="hsa:3030" type="gene" reaction="rn:R04737"
        link="http://www.genome.jp/dbget-bin/www_bget?hsa+3030">
        <graphics name="HADHA" fgcolor="#000000" bgcolor="#BFFFBF"
             type="rectangle" x="170" y="482" width="46" height="17"/>
    </entry>
    <entry id="4_78" name="hsa:33" type="gene" reaction="rn:R01279"
        link="http://www.genome.jp/dbget-bin/www_bget?hsa+33">
        <graphics name="ACADL" fgcolor="#000000" bgcolor="#BFFFBF"
             type="rectangle" x="170" y="318" width="46" height="17"/>
    </entry>
    <entry id="4_79" name="hsa:126129 hsa:1374 hsa:1375 hsa:1376" type="gene" reaction="rn:R01923"
        link="http://www.genome.jp/dbget-bin/www_bget?hsa+126129+1374+1375+1376">
        <graphics name="CPT1C..." fgcolor="#000000" bgcolor="#BFFFBF"
             type="rectangle" x="98" y="264" width="46" height="17"/>
    </entry>
    <entry id="4_82" name="hsa:51 hsa:8310" type="gene" reaction="rn:R01175"
        link="http://www.genome.jp/dbget-bin/www_bget?hsa+51+8310">
        <graphics name="ACOX1..." fgcolor="#000000" bgcolor="#BFFFBF"
             type="rectangle" x="875" y="298" width="46" height="17"/>
    </entry>
    <entry id="4_83" name="hsa:51 hsa:8310" type="gene" reaction="rn:R04751"
        link="http://www.genome.jp/dbget-bin/www_bget?hsa+51+8310">
        <graphics name="ACOX1..." fgcolor="#000000" bgcolor="#BFFFBF"
             type="rectangle" x="799" y="285" width="46" height="17"/>
    </entry>
    <entry id="4_84" name="hsa:51 hsa:8310" type="gene" reaction="rn:R03777"
        link="http://www.genome.jp/dbget-bin/www_bget?hsa+51+8310">
        <graphics name="ACOX1..." fgcolor="#000000" bgcolor="#BFFFBF"
             type="rectangle" x="623" y="298" width="46" height="17"/>
    </entry>
    <entry id="4_85" name="hsa:51 hsa:8310" type="gene" reaction="rn:R04754"
        link="http://www.genome.jp/dbget-bin/www_bget?hsa+51+8310">
        <graphics name="ACOX1..." fgcolor="#000000" bgcolor="#BFFFBF"
             type="rectangle" x="497" y="299" width="46" height="17"/>
    </entry>
    <entry id="4_86" name="hsa:51 hsa:8310" type="gene" reaction="rn:R03857"
        link="http://www.genome.jp/dbget-bin/www_bget?hsa+51+8310">
        <graphics name="ACOX1..." fgcolor="#000000" bgcolor="#BFFFBF"
             type="rectangle" x="371" y="299" width="46" height="17"/>
    </entry>
    <entry id="4_87" name="hsa:51 hsa:8310" type="gene" reaction="rn:R03990"
        link="http://www.genome.jp/dbget-bin/www_bget?hsa+51+8310">
        <graphics name="ACOX1..." fgcolor="#000000" bgcolor="#BFFFBF"
             type="rectangle" x="245" y="299" width="46" height="17"/>
    </entry>
    <entry id="4_88" name="hsa:51 hsa:8310" type="gene" reaction="rn:R01279"
        link="http://www.genome.jp/dbget-bin/www_bget?hsa+51+8310">
        <graphics name="ACOX1..." fgcolor="#000000" bgcolor="#BFFFBF"
             type="rectangle" x="120" y="299" width="46" height="17"/>
    </entry>
    <entry id="4_89" name="ko:K00529" type="ortholog">
        <graphics name="K00529" fgcolor="#000000" bgcolor="#FFFFFF"
             type="rectangle" x="337" y="809" width="46" height="17"/>
    </entry>
    <entry id="4_91" name="cpd:C02990" type="compound"
        link="http://www.genome.jp/dbget-bin/www_bget?compound+C02990">
        <graphics name="C02990" fgcolor="#000000" bgcolor="#FFFFFF"
             type="circle" x="51" y="263" width="8" height="8"/>
    </entry>
    <entry id="4_92" name="cpd:C00638" type="compound"
        link="http://www.genome.jp/dbget-bin/www_bget?compound+C00638">
        <graphics name="C00638" fgcolor="#000000" bgcolor="#FFFFFF"
             type="circle" x="401" y="660" width="8" height="8"/>
    </entry>
    <entry id="4_93" name="cpd:C05280" type="compound"
        link="http://www.genome.jp/dbget-bin/www_bget?compound+C05280">
        <graphics name="C05280" fgcolor="#000000" bgcolor="#FFFFFF"
             type="circle" x="401" y="710" width="8" height="8"/>
    </entry>
    <entry id="4_94" name="cpd:C03561" type="compound"
        link="http://www.genome.jp/dbget-bin/www_bget?compound+C03561">
        <graphics name="C03561" fgcolor="#000000" bgcolor="#FFFFFF"
             type="circle" x="401" y="735" width="8" height="8"/>
    </entry>
    <entry id="4_95" name="cpd:C01144" type="compound"
        link="http://www.genome.jp/dbget-bin/www_bget?compound+C01144">
        <graphics name="C01144" fgcolor="#000000" bgcolor="#FFFFFF"
             type="circle" x="900" y="439" width="8" height="8"/>
    </entry>
    <entry id="4_96" name="cpd:C00877" type="compound"
        link="http://www.genome.jp/dbget-bin/www_bget?compound+C00877">
        <graphics name="C00877" fgcolor="#000000" bgcolor="#FFFFFF"
             type="circle" x="900" y="354" width="8" height="8"/>
    </entry>
    <entry id="4_97" name="cpd:C00332" type="compound"
        link="http://www.genome.jp/dbget-bin/www_bget?compound+C00332">
        <graphics name="C00332" fgcolor="#000000" bgcolor="#FFFFFF"
             type="circle" x="900" y="523" width="8" height="8"/>
    </entry>
    <entry id="4_98" name="cpd:C00136" type="compound"
        link="http://www.genome.jp/dbget-bin/www_bget?compound+C00136">
        <graphics name="C00136" fgcolor="#000000" bgcolor="#FFFFFF"
             type="circle" x="900" y="263" width="8" height="8"/>
    </entry>
    <entry id="4_99" name="cpd:C00229" type="compound"
        link="http://www.genome.jp/dbget-bin/www_bget?compound+C00229">
        <graphics name="C00229" fgcolor="#000000" bgcolor="#FFFFFF"
             type="circle" x="432" y="688" width="8" height="8"/>
    </entry>
    <entry id="4_100" name="cpd:C05269" type="compound"
        link="http://www.genome.jp/dbget-bin/www_bget?compound+C05269">
        <graphics name="C05269" fgcolor="#000000" bgcolor="#FFFFFF"
             type="circle" x="774" y="523" width="8" height="8"/>
    </entry>
    <entry id="4_101" name="cpd:C05271" type="compound"
        link="http://www.genome.jp/dbget-bin/www_bget?compound+C05271">
        <graphics name="C05271" fgcolor="#000000" bgcolor="#FFFFFF"
             type="circle" x="774" y="354" width="8" height="8"/>
    </entry>
    <entry id="4_102" name="cpd:C00010" type="compound"
        link="http://www.genome.jp/dbget-bin/www_bget?compound+C00010">
        <graphics name="C00010" fgcolor="#000000" bgcolor="#FFFFFF"
             type="circle" x="774" y="594" width="8" height="8"/>
    </entry>
    <entry id="4_103" name="cpd:C05268" type="compound"
        link="http://www.genome.jp/dbget-bin/www_bget?compound+C05268">
        <graphics name="C05268" fgcolor="#000000" bgcolor="#FFFFFF"
             type="circle" x="774" y="439" width="8" height="8"/>
    </entry>
    <entry id="4_104" name="cpd:C05270" type="compound"
        link="http://www.genome.jp/dbget-bin/www_bget?compound+C05270">
        <graphics name="C05270" fgcolor="#000000" bgcolor="#FFFFFF"
             type="circle" x="774" y="263" width="8" height="8"/>
    </entry>
    <entry id="4_105" name="cpd:C00173" type="compound"
        link="http://www.genome.jp/dbget-bin/www_bget?compound+C00173">
        <graphics name="C00173" fgcolor="#000000" bgcolor="#FFFFFF"
             type="circle" x="538" y="660" width="8" height="8"/>
    </entry>
    <entry id="4_106" name="cpd:C05279" type="compound"
        link="http://www.genome.jp/dbget-bin/www_bget?compound+C05279">
        <graphics name="C05279" fgcolor="#000000" bgcolor="#FFFFFF"
             type="circle" x="538" y="710" width="8" height="8"/>
    </entry>
    <entry id="4_107" name="cpd:C01144" type="compound"
        link="http://www.genome.jp/dbget-bin/www_bget?compound+C01144">
        <graphics name="C01144" fgcolor="#000000" bgcolor="#FFFFFF"
             type="circle" x="538" y="735" width="8" height="8"/>
    </entry>
    <entry id="4_108" name="cpd:C00010" type="compound"
        link="http://www.genome.jp/dbget-bin/www_bget?compound+C00010">
        <graphics name="C00010" fgcolor="#000000" bgcolor="#FFFFFF"
             type="circle" x="648" y="594" width="8" height="8"/>
    </entry>
    <entry id="4_109" name="cpd:C05267" type="compound"
        link="http://www.genome.jp/dbget-bin/www_bget?compound+C05267">
        <graphics name="C05267" fgcolor="#000000" bgcolor="#FFFFFF"
             type="circle" x="648" y="523" width="8" height="8"/>
    </entry>
    <entry id="4_110" name="cpd:C05266" type="compound"
        link="http://www.genome.jp/dbget-bin/www_bget?compound+C05266">
        <graphics name="C05266" fgcolor="#000000" bgcolor="#FFFFFF"
             type="circle" x="648" y="439" width="8" height="8"/>
    </entry>
    <entry id="4_111" name="cpd:C05276" type="compound"
        link="http://www.genome.jp/dbget-bin/www_bget?compound+C05276">
        <graphics name="C05276" fgcolor="#000000" bgcolor="#FFFFFF"
             type="circle" x="648" y="354" width="8" height="8"/>
    </entry>
    <entry id="4_112" name="cpd:C01944" type="compound"
        link="http://www.genome.jp/dbget-bin/www_bget?compound+C01944">
        <graphics name="C01944" fgcolor="#000000" bgcolor="#FFFFFF"
             type="circle" x="648" y="263" width="8" height="8"/>
    </entry>
    <entry id="4_113" name="cpd:C01371" type="compound"
        link="http://www.genome.jp/dbget-bin/www_bget?compound+C01371">
        <graphics name="C01371" fgcolor="#000000" bgcolor="#FFFFFF"
             type="circle" x="273" y="787" width="8" height="8"/>
    </entry>
    <entry id="4_114" name="cpd:C00024" type="compound"
        link="http://www.genome.jp/dbget-bin/www_bget?compound+C00024">
        <graphics name="C00024" fgcolor="#000000" bgcolor="#FFFFFF"
             type="circle" x="900" y="682" width="8" height="8"/>
    </entry>
    <entry id="4_115" name="cpd:C00340" type="compound"
        link="http://www.genome.jp/dbget-bin/www_bget?compound+C00340">
        <graphics name="C00340" fgcolor="#000000" bgcolor="#FFFFFF"
             type="circle" x="294" y="820" width="8" height="8"/>
    </entry>
    <entry id="4_116" name="cpd:C05275" type="compound"
        link="http://www.genome.jp/dbget-bin/www_bget?compound+C05275">
        <graphics name="C05275" fgcolor="#000000" bgcolor="#FFFFFF"
             type="circle" x="522" y="354" width="8" height="8"/>
    </entry>
    <entry id="4_117" name="cpd:C05274" type="compound"
        link="http://www.genome.jp/dbget-bin/www_bget?compound+C05274">
        <graphics name="C05274" fgcolor="#000000" bgcolor="#FFFFFF"
             type="circle" x="522" y="263" width="8" height="8"/>
    </entry>
    <entry id="4_118" name="cpd:C05264" type="compound"
        link="http://www.genome.jp/dbget-bin/www_bget?compound+C05264">
        <graphics name="C05264" fgcolor="#000000" bgcolor="#FFFFFF"
             type="circle" x="522" y="439" width="8" height="8"/>
    </entry>
    <entry id="4_119" name="cpd:C00010" type="compound"
        link="http://www.genome.jp/dbget-bin/www_bget?compound+C00010">
        <graphics name="C00010" fgcolor="#000000" bgcolor="#FFFFFF"
             type="circle" x="522" y="594" width="8" height="8"/>
    </entry>
    <entry id="4_120" name="cpd:C05265" type="compound"
        link="http://www.genome.jp/dbget-bin/www_bget?compound+C05265">
        <graphics name="C05265" fgcolor="#000000" bgcolor="#FFFFFF"
             type="circle" x="522" y="523" width="8" height="8"/>
    </entry>
    <entry id="4_121" name="cpd:C00435" type="compound"
        link="http://www.genome.jp/dbget-bin/www_bget?compound+C00435">
        <graphics name="C00435" fgcolor="#000000" bgcolor="#FFFFFF"
             type="circle" x="380" y="820" width="8" height="8"/>
    </entry>
    <entry id="4_122" name="cpd:C00226" type="compound"
        link="http://www.genome.jp/dbget-bin/www_bget?compound+C00226">
        <graphics name="C00226" fgcolor="#000000" bgcolor="#FFFFFF"
             type="circle" x="403" y="787" width="8" height="8"/>
    </entry>
    <entry id="4_123" name="cpd:C05262" type="compound"
        link="http://www.genome.jp/dbget-bin/www_bget?compound+C05262">
        <graphics name="C05262" fgcolor="#000000" bgcolor="#FFFFFF"
             type="circle" x="396" y="439" width="8" height="8"/>
    </entry>
    <entry id="4_124" name="cpd:C01832" type="compound"
        link="http://www.genome.jp/dbget-bin/www_bget?compound+C01832">
        <graphics name="C01832" fgcolor="#000000" bgcolor="#FFFFFF"
             type="circle" x="396" y="263" width="8" height="8"/>
    </entry>
    <entry id="4_125" name="cpd:C00010" type="compound"
        link="http://www.genome.jp/dbget-bin/www_bget?compound+C00010">
        <graphics name="C00010" fgcolor="#000000" bgcolor="#FFFFFF"
             type="circle" x="396" y="594" width="8" height="8"/>
    </entry>
    <entry id="4_126" name="cpd:C05263" type="compound"
        link="http://www.genome.jp/dbget-bin/www_bget?compound+C05263">
        <graphics name="C05263" fgcolor="#000000" bgcolor="#FFFFFF"
             type="circle" x="396" y="523" width="8" height="8"/>
    </entry>
    <entry id="4_127" name="cpd:C03221" type="compound"
        link="http://www.genome.jp/dbget-bin/www_bget?compound+C03221">
        <graphics name="C03221" fgcolor="#000000" bgcolor="#FFFFFF"
             type="circle" x="396" y="354" width="8" height="8"/>
    </entry>
    <entry id="4_128" name="cpd:C00071" type="compound"
        link="http://www.genome.jp/dbget-bin/www_bget?compound+C00071">
        <graphics name="C00071" fgcolor="#000000" bgcolor="#FFFFFF"
             type="circle" x="508" y="787" width="8" height="8"/>
    </entry>
    <entry id="4_129" name="cpd:C00010" type="compound"
        link="http://www.genome.jp/dbget-bin/www_bget?compound+C00010">
        <graphics name="C00010" fgcolor="#000000" bgcolor="#FFFFFF"
             type="circle" x="270" y="594" width="8" height="8"/>
    </entry>
    <entry id="4_130" name="cpd:C05260" type="compound"
        link="http://www.genome.jp/dbget-bin/www_bget?compound+C05260">
        <graphics name="C05260" fgcolor="#000000" bgcolor="#FFFFFF"
             type="circle" x="270" y="439" width="8" height="8"/>
    </entry>
    <entry id="4_131" name="cpd:C02593" type="compound"
        link="http://www.genome.jp/dbget-bin/www_bget?compound+C02593">
        <graphics name="C02593" fgcolor="#000000" bgcolor="#FFFFFF"
             type="circle" x="270" y="263" width="8" height="8"/>
    </entry>
    <entry id="4_132" name="cpd:C05261" type="compound"
        link="http://www.genome.jp/dbget-bin/www_bget?compound+C05261">
        <graphics name="C05261" fgcolor="#000000" bgcolor="#FFFFFF"
             type="circle" x="270" y="523" width="8" height="8"/>
    </entry>
    <entry id="4_133" name="cpd:C05273" type="compound"
        link="http://www.genome.jp/dbget-bin/www_bget?compound+C05273">
        <graphics name="C05273" fgcolor="#000000" bgcolor="#FFFFFF"
             type="circle" x="270" y="354" width="8" height="8"/>
    </entry>
    <entry id="4_134" name="cpd:C00162" type="compound"
        link="http://www.genome.jp/dbget-bin/www_bget?compound+C00162">
        <graphics name="C00162" fgcolor="#000000" bgcolor="#FFFFFF"
             type="circle" x="613" y="787" width="8" height="8"/>
    </entry>
    <entry id="4_135" name="cpd:C00489" type="compound"
        link="http://www.genome.jp/dbget-bin/www_bget?compound+C00489">
        <graphics name="C00489" fgcolor="#000000" bgcolor="#FFFFFF"
             type="circle" x="980" y="222" width="8" height="8"/>
    </entry>
    <entry id="4_136" name="cpd:C00527" type="compound"
        link="http://www.genome.jp/dbget-bin/www_bget?compound+C00527">
        <graphics name="C00527" fgcolor="#000000" bgcolor="#FFFFFF"
             type="circle" x="980" y="288" width="8" height="8"/>
    </entry>
    <entry id="4_137" name="cpd:C00010" type="compound"
        link="http://www.genome.jp/dbget-bin/www_bget?compound+C00010">
        <graphics name="C00010" fgcolor="#000000" bgcolor="#FFFFFF"
             type="circle" x="145" y="594" width="8" height="8"/>
    </entry>
    <entry id="4_138" name="cpd:C05259" type="compound"
        link="http://www.genome.jp/dbget-bin/www_bget?compound+C05259">
        <graphics name="C05259" fgcolor="#000000" bgcolor="#FFFFFF"
             type="circle" x="145" y="523" width="8" height="8"/>
    </entry>
    <entry id="4_139" name="cpd:C05258" type="compound"
        link="http://www.genome.jp/dbget-bin/www_bget?compound+C05258">
        <graphics name="C05258" fgcolor="#000000" bgcolor="#FFFFFF"
             type="circle" x="145" y="439" width="8" height="8"/>
    </entry>
    <entry id="4_140" name="cpd:C05272" type="compound"
        link="http://www.genome.jp/dbget-bin/www_bget?compound+C05272">
        <graphics name="C05272" fgcolor="#000000" bgcolor="#FFFFFF"
             type="circle" x="145" y="354" width="8" height="8"/>
    </entry>
    <entry id="4_141" name="cpd:C00154" type="compound"
        link="http://www.genome.jp/dbget-bin/www_bget?compound+C00154">
        <graphics name="C00154" fgcolor="#000000" bgcolor="#FFFFFF"
             type="circle" x="145" y="263" width="8" height="8"/>
    </entry>
    <entry id="4_142" name="cpd:C00249" type="compound"
        link="http://www.genome.jp/dbget-bin/www_bget?compound+C00249">
        <graphics name="C00249" fgcolor="#000000" bgcolor="#FFFFFF"
             type="circle" x="145" y="186" width="8" height="8"/>
    </entry>
    <entry id="4_143" name="cpd:C05102" type="compound"
        link="http://www.genome.jp/dbget-bin/www_bget?compound+C05102">
        <graphics name="C05102" fgcolor="#000000" bgcolor="#FFFFFF"
             type="circle" x="709" y="819" width="8" height="8"/>
    </entry>
    <entry id="4_144" name="cpd:C03547" type="compound"
        link="http://www.genome.jp/dbget-bin/www_bget?compound+C03547">
        <graphics name="C03547" fgcolor="#000000" bgcolor="#FFFFFF"
             type="circle" x="709" y="787" width="8" height="8"/>
    </entry>
    <entry id="4_145" name="cpd:C00517" type="compound"
        link="http://www.genome.jp/dbget-bin/www_bget?compound+C00517">
        <graphics name="C00517" fgcolor="#000000" bgcolor="#FFFFFF"
             type="circle" x="254" y="185" width="8" height="8"/>
    </entry>
    <entry id="4_146" name="cpd:C00823" type="compound"
        link="http://www.genome.jp/dbget-bin/www_bget?compound+C00823">
        <graphics name="C00823" fgcolor="#000000" bgcolor="#FFFFFF"
             type="circle" x="363" y="185" width="8" height="8"/>
    </entry>
    <relation entry1="4_8" entry2="4_10" type="ECrel">
        <subtype name="compound" value="4_97"/>
    </relation>
    <relation entry1="4_10" entry2="4_13" type="ECrel">
        <subtype name="compound" value="4_97"/>
    </relation>
    <relation entry1="4_10" entry2="4_11" type="ECrel">
        <subtype name="compound" value="4_95"/>
    </relation>
    <relation entry1="4_9" entry2="4_11" type="ECrel">
        <subtype name="compound" value="4_96"/>
    </relation>
    <relation entry1="4_11" entry2="4_14" type="ECrel">
        <subtype name="compound" value="4_96"/>
    </relation>
    <relation entry1="4_11" entry2="4_51" type="ECrel">
        <subtype name="compound" value="4_96"/>
    </relation>
    <relation entry1="4_9" entry2="4_51" type="ECrel">
        <subtype name="compound" value="4_96"/>
    </relation>
    <relation entry1="4_14" entry2="4_51" type="ECrel">
        <subtype name="compound" value="4_96"/>
    </relation>
    <relation entry1="4_18" entry2="4_20" type="ECrel">
        <subtype name="compound" value="4_100"/>
    </relation>
    <relation entry1="4_18" entry2="4_24" type="ECrel">
        <subtype name="compound" value="4_100"/>
    </relation>
    <relation entry1="4_19" entry2="4_24" type="ECrel">
        <subtype name="compound" value="4_100"/>
    </relation>
    <relation entry1="4_20" entry2="4_21" type="ECrel">
        <subtype name="compound" value="4_103"/>
    </relation>
    <relation entry1="4_21" entry2="4_24" type="ECrel">
        <subtype name="compound" value="4_103"/>
    </relation>
    <relation entry1="4_21" entry2="4_22" type="ECrel">
        <subtype name="compound" value="4_101"/>
    </relation>
    <relation entry1="4_21" entry2="4_26" type="ECrel">
        <subtype name="compound" value="4_101"/>
    </relation>
    <relation entry1="4_21" entry2="4_23" type="ECrel">
        <subtype name="compound" value="4_101"/>
    </relation>
    <relation entry1="4_78" entry2="4_79" type="ECrel">
        <subtype name="compound" value="4_141"/>
    </relation>
    <relation entry1="4_74" entry2="4_79" type="ECrel">
        <subtype name="compound" value="4_141"/>
    </relation>
    <relation entry1="4_75" entry2="4_79" type="ECrel">
        <subtype name="compound" value="4_141"/>
    </relation>
    <relation entry1="4_75" entry2="4_78" type="ECrel">
        <subtype name="compound" value="4_141"/>
    </relation>
    <relation entry1="4_74" entry2="4_75" type="ECrel">
        <subtype name="compound" value="4_141"/>
    </relation>
    <relation entry1="4_63" entry2="4_69" type="ECrel">
        <subtype name="compound" value="4_134"/>
    </relation>
    <relation entry1="4_49" entry2="4_63" type="ECrel">
        <subtype name="compound" value="4_128"/>
    </relation>
    <relation entry1="4_14" entry2="4_18" type="ECrel">
        <subtype name="compound" value="4_98"/>
    </relation>
    <relation entry1="4_14" entry2="4_19" type="ECrel">
        <subtype name="compound" value="4_98"/>
    </relation>
    <relation entry1="4_9" entry2="4_18" type="ECrel">
        <subtype name="compound" value="4_98"/>
    </relation>
    <relation entry1="4_9" entry2="4_19" type="ECrel">
        <subtype name="compound" value="4_98"/>
    </relation>
    <relation entry1="4_19" entry2="4_20" type="ECrel">
        <subtype name="compound" value="4_100"/>
    </relation>
    <relation entry1="4_26" entry2="4_27" type="ECrel">
        <subtype name="compound" value="4_104"/>
    </relation>
    <relation entry1="4_22" entry2="4_27" type="ECrel">
        <subtype name="compound" value="4_104"/>
    </relation>
    <relation entry1="4_23" entry2="4_27" type="ECrel">
        <subtype name="compound" value="4_104"/>
    </relation>
    <relation entry1="4_27" entry2="4_28" type="ECrel">
        <subtype name="compound" value="4_109"/>
    </relation>
    <relation entry1="4_27" entry2="4_31" type="ECrel">
        <subtype name="compound" value="4_109"/>
    </relation>
    <relation entry1="4_29" entry2="4_31" type="ECrel">
        <subtype name="compound" value="4_110"/>
    </relation>
    <relation entry1="4_28" entry2="4_29" type="ECrel">
        <subtype name="compound" value="4_110"/>
    </relation>
    <relation entry1="4_29" entry2="4_30" type="ECrel">
        <subtype name="compound" value="4_111"/>
    </relation>
    <relation entry1="4_29" entry2="4_33" type="ECrel">
        <subtype name="compound" value="4_111"/>
    </relation>
    <relation entry1="4_33" entry2="4_34" type="ECrel">
        <subtype name="compound" value="4_112"/>
    </relation>
    <relation entry1="4_30" entry2="4_34" type="ECrel">
        <subtype name="compound" value="4_112"/>
    </relation>
    <relation entry1="4_34" entry2="4_35" type="ECrel">
        <subtype name="compound" value="4_120"/>
    </relation>
    <relation entry1="4_34" entry2="4_39" type="ECrel">
        <subtype name="compound" value="4_120"/>
    </relation>
    <relation entry1="4_36" entry2="4_39" type="ECrel">
        <subtype name="compound" value="4_118"/>
    </relation>
    <relation entry1="4_35" entry2="4_36" type="ECrel">
        <subtype name="compound" value="4_118"/>
    </relation>
    <relation entry1="4_36" entry2="4_37" type="ECrel">
        <subtype name="compound" value="4_116"/>
    </relation>
    <relation entry1="4_36" entry2="4_38" type="ECrel">
        <subtype name="compound" value="4_116"/>
    </relation>
    <relation entry1="4_38" entry2="4_44" type="ECrel">
        <subtype name="compound" value="4_117"/>
    </relation>
    <relation entry1="4_37" entry2="4_44" type="ECrel">
        <subtype name="compound" value="4_117"/>
    </relation>
    <relation entry1="4_44" entry2="4_45" type="ECrel">
        <subtype name="compound" value="4_126"/>
    </relation>
    <relation entry1="4_44" entry2="4_53" type="ECrel">
        <subtype name="compound" value="4_126"/>
    </relation>
    <relation entry1="4_46" entry2="4_53" type="ECrel">
        <subtype name="compound" value="4_123"/>
    </relation>
    <relation entry1="4_45" entry2="4_46" type="ECrel">
        <subtype name="compound" value="4_123"/>
    </relation>
    <relation entry1="4_46" entry2="4_47" type="ECrel">
        <subtype name="compound" value="4_127"/>
    </relation>
    <relation entry1="4_46" entry2="4_55" type="ECrel">
        <subtype name="compound" value="4_127"/>
    </relation>
    <relation entry1="4_55" entry2="4_59" type="ECrel">
        <subtype name="compound" value="4_124"/>
    </relation>
    <relation entry1="4_47" entry2="4_59" type="ECrel">
        <subtype name="compound" value="4_124"/>
    </relation>
    <relation entry1="4_59" entry2="4_62" type="ECrel">
        <subtype name="compound" value="4_132"/>
    </relation>
    <relation entry1="4_59" entry2="4_66" type="ECrel">
        <subtype name="compound" value="4_132"/>
    </relation>
    <relation entry1="4_60" entry2="4_66" type="ECrel">
        <subtype name="compound" value="4_130"/>
    </relation>
    <relation entry1="4_60" entry2="4_62" type="ECrel">
        <subtype name="compound" value="4_130"/>
    </relation>
    <relation entry1="4_60" entry2="4_61" type="ECrel">
        <subtype name="compound" value="4_133"/>
    </relation>
    <relation entry1="4_60" entry2="4_68" type="ECrel">
        <subtype name="compound" value="4_133"/>
    </relation>
    <relation entry1="4_68" entry2="4_71" type="ECrel">
        <subtype name="compound" value="4_131"/>
    </relation>
    <relation entry1="4_61" entry2="4_71" type="ECrel">
        <subtype name="compound" value="4_131"/>
    </relation>
    <relation entry1="4_71" entry2="4_72" type="ECrel">
        <subtype name="compound" value="4_138"/>
    </relation>
    <relation entry1="4_71" entry2="4_76" type="ECrel">
        <subtype name="compound" value="4_138"/>
    </relation>
    <relation entry1="4_73" entry2="4_76" type="ECrel">
        <subtype name="compound" value="4_139"/>
    </relation>
    <relation entry1="4_72" entry2="4_73" type="ECrel">
        <subtype name="compound" value="4_139"/>
    </relation>
    <relation entry1="4_73" entry2="4_74" type="ECrel">
        <subtype name="compound" value="4_140"/>
    </relation>
    <relation entry1="4_73" entry2="4_78" type="ECrel">
        <subtype name="compound" value="4_140"/>
    </relation>
    <relation entry1="4_8" entry2="4_19" type="ECrel">
        <subtype name="compound" value="4_114"/>
    </relation>
    <relation entry1="4_8" entry2="4_27" type="ECrel">
        <subtype name="compound" value="4_114"/>
    </relation>
    <relation entry1="4_8" entry2="4_34" type="ECrel">
        <subtype name="compound" value="4_114"/>
    </relation>
    <relation entry1="4_8" entry2="4_44" type="ECrel">
        <subtype name="compound" value="4_114"/>
    </relation>
    <relation entry1="4_8" entry2="4_59" type="ECrel">
        <subtype name="compound" value="4_114"/>
    </relation>
    <relation entry1="4_8" entry2="4_71" type="ECrel">
        <subtype name="compound" value="4_114"/>
    </relation>
    <relation entry1="4_13" entry2="4_18" type="ECrel">
        <subtype name="compound" value="4_114"/>
    </relation>
    <relation entry1="4_18" entry2="4_27" type="ECrel">
        <subtype name="compound" value="4_114"/>
    </relation>
    <relation entry1="4_18" entry2="4_34" type="ECrel">
        <subtype name="compound" value="4_114"/>
    </relation>
    <relation entry1="4_18" entry2="4_44" type="ECrel">
        <subtype name="compound" value="4_114"/>
    </relation>
    <relation entry1="4_18" entry2="4_59" type="ECrel">
        <subtype name="compound" value="4_114"/>
    </relation>
    <relation entry1="4_18" entry2="4_71" type="ECrel">
        <subtype name="compound" value="4_114"/>
    </relation>
    <relation entry1="4_11" entry2="4_82" type="ECrel">
        <subtype name="compound" value="4_96"/>
    </relation>
    <relation entry1="4_51" entry2="4_82" type="ECrel">
        <subtype name="compound" value="4_96"/>
    </relation>
    <relation entry1="4_11" entry2="4_7" type="ECrel">
        <subtype name="compound" value="4_96"/>
    </relation>
    <relation entry1="4_51" entry2="4_7" type="ECrel">
        <subtype name="compound" value="4_96"/>
    </relation>
    <relation entry1="4_18" entry2="4_7" type="ECrel">
        <subtype name="compound" value="4_98"/>
    </relation>
    <relation entry1="4_19" entry2="4_7" type="ECrel">
        <subtype name="compound" value="4_98"/>
    </relation>
    <relation entry1="4_18" entry2="4_82" type="ECrel">
        <subtype name="compound" value="4_98"/>
    </relation>
    <relation entry1="4_19" entry2="4_82" type="ECrel">
        <subtype name="compound" value="4_98"/>
    </relation>
    <relation entry1="4_21" entry2="4_83" type="ECrel">
        <subtype name="compound" value="4_101"/>
    </relation>
    <relation entry1="4_21" entry2="4_6" type="ECrel">
        <subtype name="compound" value="4_101"/>
    </relation>
    <relation entry1="4_29" entry2="4_84" type="ECrel">
        <subtype name="compound" value="4_111"/>
    </relation>
    <relation entry1="4_27" entry2="4_6" type="ECrel">
        <subtype name="compound" value="4_104"/>
    </relation>
    <relation entry1="4_27" entry2="4_83" type="ECrel">
        <subtype name="compound" value="4_104"/>
    </relation>
    <relation entry1="4_34" entry2="4_84" type="ECrel">
        <subtype name="compound" value="4_112"/>
    </relation>
    <relation entry1="4_36" entry2="4_85" type="ECrel">
        <subtype name="compound" value="4_116"/>
    </relation>
    <relation entry1="4_44" entry2="4_85" type="ECrel">
        <subtype name="compound" value="4_117"/>
    </relation>
    <relation entry1="4_46" entry2="4_86" type="ECrel">
        <subtype name="compound" value="4_127"/>
    </relation>
    <relation entry1="4_59" entry2="4_86" type="ECrel">
        <subtype name="compound" value="4_124"/>
    </relation>
    <relation entry1="4_71" entry2="4_87" type="ECrel">
        <subtype name="compound" value="4_131"/>
    </relation>
    <relation entry1="4_60" entry2="4_87" type="ECrel">
        <subtype name="compound" value="4_133"/>
    </relation>
    <relation entry1="4_73" entry2="4_88" type="ECrel">
        <subtype name="compound" value="4_140"/>
    </relation>
    <relation entry1="4_73" entry2="4_1" type="ECrel">
        <subtype name="compound" value="4_140"/>
    </relation>
    <relation entry1="4_79" entry2="4_88" type="ECrel">
        <subtype name="compound" value="4_141"/>
    </relation>
    <relation entry1="4_75" entry2="4_88" type="ECrel">
        <subtype name="compound" value="4_141"/>
    </relation>
    <relation entry1="4_79" entry2="4_1" type="ECrel">
        <subtype name="compound" value="4_141"/>
    </relation>
    <relation entry1="4_75" entry2="4_1" type="ECrel">
        <subtype name="compound" value="4_141"/>
    </relation>
    <relation entry1="4_13" entry2="4_12" type="maplink">
        <subtype name="compound" value="4_97"/>
    </relation>
    <relation entry1="4_8" entry2="4_12" type="maplink">
        <subtype name="compound" value="4_97"/>
    </relation>
    <relation entry1="4_75" entry2="4_57" type="maplink">
        <subtype name="compound" value="4_142"/>
    </relation>
    <relation entry1="4_75" entry2="4_58" type="maplink">
        <subtype name="compound" value="4_142"/>
    </relation>
    <relation entry1="4_8" entry2="4_43" type="maplink">
        <subtype name="compound" value="4_114"/>
    </relation>
    <relation entry1="4_13" entry2="4_43" type="maplink">
        <subtype name="compound" value="4_114"/>
    </relation>
    <relation entry1="4_18" entry2="4_43" type="maplink">
        <subtype name="compound" value="4_114"/>
    </relation>
    <relation entry1="4_19" entry2="4_43" type="maplink">
        <subtype name="compound" value="4_114"/>
    </relation>
    <relation entry1="4_27" entry2="4_43" type="maplink">
        <subtype name="compound" value="4_114"/>
    </relation>
    <relation entry1="4_34" entry2="4_43" type="maplink">
        <subtype name="compound" value="4_114"/>
    </relation>
    <relation entry1="4_44" entry2="4_43" type="maplink">
        <subtype name="compound" value="4_114"/>
    </relation>
    <relation entry1="4_59" entry2="4_43" type="maplink">
        <subtype name="compound" value="4_114"/>
    </relation>
    <relation entry1="4_71" entry2="4_43" type="maplink">
        <subtype name="compound" value="4_114"/>
    </relation>
    <relation entry1="4_10" entry2="4_12" type="maplink">
        <subtype name="compound" value="4_97"/>
    </relation>
    <reaction name="rn:R01279" type="irreversible">
        <substrate name="cpd:C00154"/>
        <product name="cpd:C05272"/>
    </reaction>
    <reaction name="rn:R04751" type="irreversible">
        <substrate name="cpd:C05270"/>
        <product name="cpd:C05271"/>
    </reaction>
    <reaction name="rn:R01175" type="irreversible">
        <substrate name="cpd:C00136"/>
        <product name="cpd:C00877"/>
    </reaction>
    <reaction name="rn:R00238" type="reversible">
        <substrate name="cpd:C00024"/>
        <product name="cpd:C00332"/>
    </reaction>
    <reaction name="rn:R01975" type="reversible">
        <substrate name="cpd:C01144"/>
        <product name="cpd:C00332"/>
    </reaction>
    <reaction name="rn:R03026" type="reversible">
        <substrate name="cpd:C01144"/>
        <product name="cpd:C00877"/>
    </reaction>
    <reaction name="rn:R04756" type="reversible">
        <substrate name="cpd:C05280"/>
        <product name="cpd:C05279"/>
    </reaction>
    <reaction name="rn:R01177" type="reversible">
        <substrate name="cpd:C00024"/>
        <product name="cpd:C05269"/>
        <product name="cpd:C00010"/>
    </reaction>
    <reaction name="rn:R04748" type="reversible">
        <substrate name="cpd:C05268"/>
        <product name="cpd:C05269"/>
    </reaction>
    <reaction name="rn:R04749" type="reversible">
        <substrate name="cpd:C05268"/>
        <product name="cpd:C05271"/>
    </reaction>
    <reaction name="rn:R04747" type="reversible">
        <substrate name="cpd:C05270"/>
        <substrate name="cpd:C00024"/>
        <product name="cpd:C05267"/>
        <product name="cpd:C00010"/>
    </reaction>
    <reaction name="rn:R04745" type="reversible">
        <substrate name="cpd:C05266"/>
        <product name="cpd:C05267"/>
    </reaction>
    <reaction name="rn:R04746" type="reversible">
        <substrate name="cpd:C05266"/>
        <product name="cpd:C05276"/>
    </reaction>
    <reaction name="rn:R03777" type="irreversible">
        <substrate name="cpd:C01944"/>
        <product name="cpd:C05276"/>
    </reaction>
    <reaction name="rn:R03778" type="reversible">
        <substrate name="cpd:C00024"/>
        <substrate name="cpd:C01944"/>
        <product name="cpd:C05265"/>
        <product name="cpd:C00010"/>
    </reaction>
    <reaction name="rn:R04743" type="reversible">
        <substrate name="cpd:C05264"/>
        <product name="cpd:C05265"/>
    </reaction>
    <reaction name="rn:R04744" type="reversible">
        <substrate name="cpd:C05264"/>
        <product name="cpd:C05275"/>
    </reaction>
    <reaction name="rn:R04754" type="irreversible">
        <substrate name="cpd:C05274"/>
        <product name="cpd:C05275"/>
    </reaction>
    <reaction name="rn:R04742" type="reversible">
        <substrate name="cpd:C00024"/>
        <substrate name="cpd:C05274"/>
        <product name="cpd:C05263"/>
        <product name="cpd:C00010"/>
    </reaction>
    <reaction name="rn:R04741" type="reversible">
        <substrate name="cpd:C05262"/>
        <product name="cpd:C05263"/>
    </reaction>
    <reaction name="rn:R04170" type="reversible">
        <substrate name="cpd:C05262"/>
        <product name="cpd:C03221"/>
    </reaction>
    <reaction name="rn:R03857" type="irreversible">
        <substrate name="cpd:C01832"/>
        <product name="cpd:C03221"/>
    </reaction>
    <reaction name="rn:R00623" type="reversible">
        <substrate name="cpd:C00226"/>
        <product name="cpd:C00071"/>
    </reaction>
    <reaction name="rn:R02487" type="irreversible">
        <substrate name="cpd:C00527"/>
        <product name="cpd:C00877"/>
    </reaction>
    <reaction name="rn:R03858" type="reversible">
        <substrate name="cpd:C01832"/>
        <substrate name="cpd:C00024"/>
        <product name="cpd:C05261"/>
        <product name="cpd:C00010"/>
    </reaction>
    <reaction name="rn:R04740" type="reversible">
        <substrate name="cpd:C05260"/>
        <product name="cpd:C05273"/>
    </reaction>
    <reaction name="rn:R03990" type="irreversible">
        <substrate name="cpd:C02593"/>
        <product name="cpd:C05273"/>
    </reaction>
    <reaction name="rn:R04739" type="reversible">
        <substrate name="cpd:C05260"/>
        <product name="cpd:C05261"/>
    </reaction>
    <reaction name="rn:R00631" type="irreversible">
        <substrate name="cpd:C00162"/>
        <product name="cpd:C00071"/>
    </reaction>
    <reaction name="rn:R01347" type="irreversible">
        <substrate name="cpd:C00162"/>
        <product name="cpd:C03547"/>
    </reaction>
    <reaction name="rn:R01348" type="irreversible">
        <substrate name="cpd:C00162"/>
        <product name="cpd:C03547"/>
    </reaction>
    <reaction name="rn:R03991" type="reversible">
        <substrate name="cpd:C02593"/>
        <substrate name="cpd:C00024"/>
        <product name="cpd:C05259"/>
        <product name="cpd:C00010"/>
    </reaction>
    <reaction name="rn:R04737" type="reversible">
        <substrate name="cpd:C05258"/>
        <product name="cpd:C05259"/>
    </reaction>
    <reaction name="rn:R04738" type="reversible">
        <substrate name="cpd:C05258"/>
        <product name="cpd:C05272"/>
    </reaction>
    <reaction name="rn:R01280" type="reversible">
        <substrate name="cpd:C00249"/>
        <product name="cpd:C00154"/>
    </reaction>
    <reaction name="rn:R01923" type="reversible">
        <substrate name="cpd:C00154"/>
        <product name="cpd:C02990"/>
    </reaction>
    <entry id="5_1" name="cpd:C00147" type="compound"
        link="http://www.genome.jp/dbget-bin/www_bget?compound+C00147">
        <graphics name="C00147" fgcolor="#000000" bgcolor="#FFFFFF"
             type="circle" x="896" y="568" width="8" height="8"/>
    </entry>
    <entry id="5_2" name="path:hsa00410" type="map"
        link="http://www.genome.jp/kegg/pathway/hsa/hsa00410.html">
        <graphics name="beta-Alanine metabolism" fgcolor="#000000" bgcolor="#FFFFFF"
             type="roundrectangle" x="679" y="803" width="73" height="34"/>
    </entry>
    <entry id="5_3" name="path:hsa00251" type="map"
        link="http://www.genome.jp/kegg/pathway/hsa/hsa00251.html">
        <graphics name="Glutamate metabolism" fgcolor="#000000" bgcolor="#FFFFFF"
             type="roundrectangle" x="126" y="459" width="73" height="34"/>
    </entry>
    <entry id="5_4" name="hsa:1373" type="gene" reaction="rn:R00149"
        link="http://www.genome.jp/dbget-bin/www_bget?hsa+1373">
        <graphics name="CPS1" fgcolor="#000000" bgcolor="#BFFFBF"
             type="rectangle" x="286" y="265" width="46" height="17"/>
    </entry>
    <entry id="5_5" name="ko:K09472" type="ortholog">
        <graphics name="K09472" fgcolor="#000000" bgcolor="#FFFFFF"
             type="rectangle" x="343" y="620" width="46" height="17"/>
    </entry>
    <entry id="5_6" name="path:hsa00252" type="map"
        link="http://www.genome.jp/kegg/pathway/hsa/hsa00252.html">
        <graphics name="Alanine and aspartate metabolism" fgcolor="#000000" bgcolor="#FFFFFF"
             type="roundrectangle" x="406" y="130" width="121" height="34"/>
    </entry>
    <entry id="5_7" name="hsa:162417" type="gene" reaction="rn:R00259"
        link="http://www.genome.jp/dbget-bin/www_bget?hsa+162417">
        <graphics name="NAGS" fgcolor="#000000" bgcolor="#BFFFBF"
             type="rectangle" x="233" y="426" width="46" height="17"/>
    </entry>
    <entry id="5_8" name="ko:K09251" type="ortholog">
        <graphics name="K09251" fgcolor="#000000" bgcolor="#FFFFFF"
             type="rectangle" x="655" y="512" width="46" height="17"/>
    </entry>
    <entry id="5_9" name="hsa:5832" type="gene" reaction="rn:R00239"
        link="http://www.genome.jp/dbget-bin/www_bget?hsa+5832">
        <graphics name="ALDH18A1" fgcolor="#000000" bgcolor="#BFFFBF"
             type="rectangle" x="178" y="531" width="46" height="17"/>
    </entry>
    <entry id="5_10" name="path:hsa00240" type="map"
        link="http://www.genome.jp/kegg/pathway/hsa/hsa00240.html">
        <graphics name="Pyrimidine metabolism" fgcolor="#000000" bgcolor="#FFFFFF"
             type="roundrectangle" x="247" y="182" width="73" height="34"/>
    </entry>
    <entry id="5_11" name="ko:K00930" type="ortholog">
        <graphics name="K00930" fgcolor="#000000" bgcolor="#FFFFFF"
             type="rectangle" x="178" y="388" width="46" height="17"/>
    </entry>
    <entry id="5_12" name="path:hsa00220" type="map"
        link="http://www.genome.jp/dbget-bin/get_linkdb?pathway+hsa00220">
        <graphics name="TITLE:Urea cycle and metabolism of amino groups" fgcolor="#000000" bgcolor="#FFFFFF"
             type="roundrectangle" x="268" y="72" width="387" height="27"/>
    </entry>
    <entry id="5_13" name="path:hsa00960" type="map"
        link="http://www.genome.jp/kegg/pathway/hsa/hsa00960.html">
        <graphics name="Alkaloid biosynthesis II" fgcolor="#000000" bgcolor="#FFFFFF"
             type="roundrectangle" x="555" y="371" width="87" height="35"/>
    </entry>
    <entry id="5_14" name="ko:K00818 ko:K00821 ko:K05830" type="ortholog">
        <graphics name="K00818..." fgcolor="#000000" bgcolor="#FFFFFF"
             type="rectangle" x="285" y="311" width="46" height="17"/>
    </entry>
    <entry id="5_15" name="ko:K00145" type="ortholog">
        <graphics name="K00145" fgcolor="#000000" bgcolor="#FFFFFF"
             type="rectangle" x="125" y="350" width="46" height="17"/>
    </entry>
    <entry id="5_16" name="hsa:5832" type="gene" reaction="rn:R03313"
        link="http://www.genome.jp/dbget-bin/www_bget?hsa+5832">
        <graphics name="ALDH18A1" fgcolor="#000000" bgcolor="#BFFFBF"
             type="rectangle" x="125" y="572" width="46" height="17"/>
    </entry>
    <entry id="5_17" name="ko:K00642" type="ortholog">
        <graphics name="K00642" fgcolor="#000000" bgcolor="#FFFFFF"
             type="rectangle" x="411" y="344" width="46" height="17"/>
    </entry>
    <entry id="5_18" name="hsa:5009" type="gene" reaction="rn:R01398"
        link="http://www.genome.jp/dbget-bin/www_bget?hsa+5009">
        <graphics name="OTC" fgcolor="#000000" bgcolor="#BFFFBF"
             type="rectangle" x="441" y="240" width="46" height="17"/>
    </entry>
    <entry id="5_19" name="path:hsa00910" type="map"
        link="http://www.genome.jp/kegg/pathway/hsa/hsa00910.html">
        <graphics name="Nitrogen metabolism" fgcolor="#000000" bgcolor="#FFFFFF"
             type="roundrectangle" x="247" y="220" width="73" height="34"/>
    </entry>
    <entry id="5_20" name="path:hsa00251" type="map"
        link="http://www.genome.jp/kegg/pathway/hsa/hsa00251.html">
        <graphics name="Glutamate metabolism" fgcolor="#000000" bgcolor="#FFFFFF"
             type="roundrectangle" x="461" y="804" width="75" height="34"/>
    </entry>
    <entry id="5_21" name="hsa:445" type="gene" reaction="rn:R01954"
        link="http://www.genome.jp/dbget-bin/www_bget?hsa+445">
        <graphics name="ASS1" fgcolor="#000000" bgcolor="#BFFFBF"
             type="rectangle" x="478" y="169" width="46" height="17"/>
    </entry>
    <entry id="5_22" name="ko:K09471" type="ortholog">
        <graphics name="K09471" fgcolor="#000000" bgcolor="#FFFFFF"
             type="rectangle" x="343" y="547" width="46" height="17"/>
    </entry>
    <entry id="5_23" name="hsa:383 hsa:384" type="gene" reaction="rn:R00551"
        link="http://www.genome.jp/dbget-bin/www_bget?hsa+383+384">
        <graphics name="ARG1..." fgcolor="#000000" bgcolor="#BFFFBF"
             type="rectangle" x="581" y="286" width="46" height="17"/>
    </entry>
    <entry id="5_24" name="path:hsa00472" type="map"
        link="http://www.genome.jp/kegg/pathway/hsa/hsa00472.html">
        <graphics name="D-Arginine and D-ornithine metabolism" fgcolor="#000000" bgcolor="#FFFFFF"
             type="roundrectangle" x="853" y="186" width="94" height="34"/>
    </entry>
    <entry id="5_25" name="hsa:4953" type="gene" reaction="rn:R00670"
        link="http://www.genome.jp/dbget-bin/www_bget?hsa+4953">
        <graphics name="ODC1" fgcolor="#000000" bgcolor="#BFFFBF"
             type="rectangle" x="492" y="406" width="46" height="17"/>
    </entry>
    <entry id="5_26" name="hsa:6723" type="gene" reaction="rn:R01920"
        link="http://www.genome.jp/dbget-bin/www_bget?hsa+6723">
        <graphics name="SRM" fgcolor="#000000" bgcolor="#BFFFBF"
             type="rectangle" x="693" y="542" width="46" height="17"/>
    </entry>
    <entry id="5_28" name="hsa:435" type="gene" reaction="rn:R01086"
        link="http://www.genome.jp/dbget-bin/www_bget?hsa+435">
        <graphics name="ASL" fgcolor="#000000" bgcolor="#BFFFBF"
             type="rectangle" x="590" y="197" width="46" height="17"/>
    </entry>
    <entry id="5_29" name="path:hsa00020" type="map"
        link="http://www.genome.jp/kegg/pathway/hsa/hsa00020.html">
        <graphics name="Citrate cycle (TCA cycle)" fgcolor="#000000" bgcolor="#FFFFFF"
             type="roundrectangle" x="630" y="149" width="76" height="26"/>
    </entry>
    <entry id="5_30" name="path:hsa00330" type="map"
        link="http://www.genome.jp/kegg/pathway/hsa/hsa00330.html">
        <graphics name="Arginine and proline metabolism" fgcolor="#000000" bgcolor="#FFFFFF"
             type="roundrectangle" x="739" y="186" width="120" height="25"/>
    </entry>
    <entry id="5_31" name="ko:K01428 ko:K01429 ko:K01430" type="ortholog">
        <graphics name="K01428..." fgcolor="#000000" bgcolor="#FFFFFF"
             type="rectangle" x="712" y="358" width="46" height="17"/>
    </entry>
    <entry id="5_32" name="hsa:217 hsa:218 hsa:219 hsa:220 hsa:223 hsa:224 hsa:501" type="gene" reaction="rn:R01986"
        link="http://www.genome.jp/dbget-bin/www_bget?hsa+217+218+219+220+223+224+501">
        <graphics name="ALDH2..." fgcolor="#000000" bgcolor="#BFFFBF"
             type="rectangle" x="582" y="659" width="46" height="17"/>
    </entry>
    <entry id="5_33" name="hsa:223" type="gene" reaction="rn:R02549"
        link="http://www.genome.jp/dbget-bin/www_bget?hsa+223">
        <graphics name="ALDH9A1" fgcolor="#000000" bgcolor="#BFFFBF"
             type="rectangle" x="532" y="659" width="46" height="17"/>
    </entry>
    <entry id="5_35" name="ko:K01941" type="ortholog">
        <graphics name="K01941" fgcolor="#000000" bgcolor="#FFFFFF"
             type="rectangle" x="672" y="327" width="46" height="17"/>
    </entry>
    <entry id="5_36" name="ko:K01457" type="ortholog">
        <graphics name="K01457" fgcolor="#000000" bgcolor="#FFFFFF"
             type="rectangle" x="750" y="327" width="46" height="17"/>
    </entry>
    <entry id="5_37" name="ko:K09473" type="ortholog">
        <graphics name="K09473" fgcolor="#000000" bgcolor="#FFFFFF"
             type="rectangle" x="343" y="684" width="46" height="17"/>
    </entry>
    <entry id="5_39" name="ko:K01426" type="ortholog">
        <graphics name="K01426" fgcolor="#000000" bgcolor="#FFFFFF"
             type="rectangle" x="954" y="591" width="46" height="17"/>
    </entry>
    <entry id="5_41" name="ko:K01244" type="ortholog">
        <graphics name="K01244" fgcolor="#000000" bgcolor="#FFFFFF"
             type="rectangle" x="849" y="563" width="46" height="17"/>
    </entry>
    <entry id="5_42" name="hsa:2628" type="gene" reaction="rn:R01989"
        link="http://www.genome.jp/dbget-bin/www_bget?hsa+2628">
        <graphics name="GATM" fgcolor="#000000" bgcolor="#BFFFBF"
             type="rectangle" x="778" y="715" width="46" height="17"/>
    </entry>
    <entry id="5_43" name="path:hsa00472" type="map"
        link="http://www.genome.jp/kegg/pathway/hsa/hsa00472.html">
        <graphics name="D-Arginine and D-ornithine metabolism" fgcolor="#000000" bgcolor="#FFFFFF"
             type="roundrectangle" x="367" y="389" width="94" height="34"/>
    </entry>
    <entry id="5_44" name="ko:K01438" type="ortholog">
        <graphics name="K01438" fgcolor="#000000" bgcolor="#FFFFFF"
             type="rectangle" x="411" y="301" width="46" height="17"/>
    </entry>
    <entry id="5_45" name="hsa:95" type="gene" reaction="rn:R00669"
        link="http://www.genome.jp/dbget-bin/www_bget?hsa+95">
        <graphics name="ACY1" fgcolor="#000000" bgcolor="#BFFFBF"
             type="rectangle" x="411" y="322" width="46" height="17"/>
    </entry>
    <entry id="5_49" name="ko:K01270" type="ortholog">
        <graphics name="K01270" fgcolor="#000000" bgcolor="#FFFFFF"
             type="rectangle" x="559" y="755" width="46" height="17"/>
    </entry>
    <entry id="5_50" name="ko:K09470" type="ortholog">
        <graphics name="K09470" fgcolor="#000000" bgcolor="#FFFFFF"
             type="rectangle" x="343" y="480" width="46" height="17"/>
    </entry>
    <entry id="5_51" name="hsa:113451" type="gene" reaction="rn:R00566"
        link="http://www.genome.jp/dbget-bin/www_bget?hsa+113451">
        <graphics name="ADC" fgcolor="#000000" bgcolor="#BFFFBF"
             type="rectangle" x="848" y="358" width="46" height="17"/>
    </entry>
    <entry id="5_52" name="hsa:79814" type="gene" reaction="rn:R01157"
        link="http://www.genome.jp/dbget-bin/www_bget?hsa+79814">
        <graphics name="AGMAT" fgcolor="#000000" bgcolor="#BFFFBF"
             type="rectangle" x="668" y="417" width="46" height="17"/>
    </entry>
    <entry id="5_53" name="ko:K10536" type="ortholog">
        <graphics name="K10536" fgcolor="#000000" bgcolor="#FFFFFF"
             type="rectangle" x="796" y="460" width="46" height="17"/>
    </entry>
    <entry id="5_56" name="hsa:6611" type="gene" reaction="rn:R02869"
        link="http://www.genome.jp/dbget-bin/www_bget?hsa+6611">
        <graphics name="SMS" fgcolor="#000000" bgcolor="#BFFFBF"
             type="rectangle" x="769" y="604" width="46" height="17"/>
    </entry>
    <entry id="5_57" name="hsa:262" type="gene" reaction="rn:R00178"
        link="http://www.genome.jp/dbget-bin/www_bget?hsa+262">
        <graphics name="AMD1" fgcolor="#000000" bgcolor="#BFFFBF"
             type="rectangle" x="796" y="510" width="46" height="17"/>
    </entry>
    <entry id="5_58" name="hsa:26" type="gene" reaction="rn:R01151"
        link="http://www.genome.jp/dbget-bin/www_bget?hsa+26">
        <graphics name="ABP1" fgcolor="#000000" bgcolor="#BFFFBF"
             type="rectangle" x="605" y="512" width="46" height="17"/>
    </entry>
    <entry id="5_60" name="ko:K03343" type="ortholog">
        <graphics name="K03343" fgcolor="#000000" bgcolor="#FFFFFF"
             type="rectangle" x="532" y="547" width="46" height="17"/>
    </entry>
    <entry id="5_62" name="hsa:217 hsa:218 hsa:219 hsa:220 hsa:223 hsa:224 hsa:501" type="gene" reaction="rn:R05050"
        link="http://www.genome.jp/dbget-bin/www_bget?hsa+217+218+219+220+223+224+501">
        <graphics name="ALDH2..." fgcolor="#000000" bgcolor="#BFFFBF"
             type="rectangle" x="450" y="620" width="46" height="17"/>
    </entry>
    <entry id="5_63" name="ko:K00316" type="ortholog">
        <graphics name="K00316" fgcolor="#000000" bgcolor="#FFFFFF"
             type="rectangle" x="660" y="604" width="46" height="17"/>
    </entry>
    <entry id="5_64" name="hsa:4128 hsa:4129" type="gene" reaction="rn:R04025"
        link="http://www.genome.jp/dbget-bin/www_bget?hsa+4128+4129">
        <graphics name="MAOA..." fgcolor="#000000" bgcolor="#BFFFBF"
             type="rectangle" x="450" y="547" width="46" height="17"/>
    </entry>
    <entry id="5_65" name="hsa:112483 hsa:6303" type="gene" reaction="rn:R01154"
        link="http://www.genome.jp/dbget-bin/www_bget?hsa+112483+6303">
        <graphics name="SAT2..." fgcolor="#000000" bgcolor="#BFFFBF"
             type="rectangle" x="425" y="480" width="46" height="17"/>
    </entry>
    <entry id="5_66" name="cpd:C00014" type="compound"
        link="http://www.genome.jp/dbget-bin/www_bget?compound+C00014">
        <graphics name="C00014" fgcolor="#000000" bgcolor="#FFFFFF"
             type="circle" x="233" y="266" width="8" height="8"/>
    </entry>
    <entry id="5_67" name="cpd:C00169" type="compound"
        link="http://www.genome.jp/dbget-bin/www_bget?compound+C00169">
        <graphics name="C00169" fgcolor="#000000" bgcolor="#FFFFFF"
             type="circle" x="341" y="266" width="8" height="8"/>
    </entry>
    <entry id="5_68" name="cpd:C00025" type="compound"
        link="http://www.genome.jp/dbget-bin/www_bget?compound+C00025">
        <graphics name="C00025" fgcolor="#000000" bgcolor="#FFFFFF"
             type="circle" x="233" y="460" width="8" height="8"/>
    </entry>
    <entry id="5_69" name="cpd:C00624" type="compound"
        link="http://www.genome.jp/dbget-bin/www_bget?compound+C00624">
        <graphics name="C00624" fgcolor="#000000" bgcolor="#FFFFFF"
             type="circle" x="233" y="389" width="8" height="8"/>
    </entry>
    <entry id="5_70" name="cpd:C03287" type="compound"
        link="http://www.genome.jp/dbget-bin/www_bget?compound+C03287">
        <graphics name="C03287" fgcolor="#000000" bgcolor="#FFFFFF"
             type="circle" x="125" y="532" width="8" height="8"/>
    </entry>
    <entry id="5_71" name="cpd:C04133" type="compound"
        link="http://www.genome.jp/dbget-bin/www_bget?compound+C04133">
        <graphics name="C04133" fgcolor="#000000" bgcolor="#FFFFFF"
             type="circle" x="125" y="389" width="8" height="8"/>
    </entry>
    <entry id="5_72" name="cpd:C00437" type="compound"
        link="http://www.genome.jp/dbget-bin/www_bget?compound+C00437">
        <graphics name="C00437" fgcolor="#000000" bgcolor="#FFFFFF"
             type="circle" x="341" y="312" width="8" height="8"/>
    </entry>
    <entry id="5_73" name="cpd:C01250" type="compound"
        link="http://www.genome.jp/dbget-bin/www_bget?compound+C01250">
        <graphics name="C01250" fgcolor="#000000" bgcolor="#FFFFFF"
             type="circle" x="233" y="312" width="8" height="8"/>
    </entry>
    <entry id="5_74" name="cpd:C00049" type="compound"
        link="http://www.genome.jp/dbget-bin/www_bget?compound+C00049">
        <graphics name="C00049" fgcolor="#000000" bgcolor="#FFFFFF"
             type="circle" x="406" y="184" width="8" height="8"/>
    </entry>
    <entry id="5_75" name="cpd:C00327" type="compound"
        link="http://www.genome.jp/dbget-bin/www_bget?compound+C00327">
        <graphics name="C00327" fgcolor="#000000" bgcolor="#FFFFFF"
             type="circle" x="448" y="207" width="8" height="8"/>
    </entry>
    <entry id="5_76" name="cpd:C00077" type="compound"
        link="http://www.genome.jp/dbget-bin/www_bget?compound+C00077">
        <graphics name="C00077" fgcolor="#000000" bgcolor="#FFFFFF"
             type="circle" x="488" y="312" width="8" height="8"/>
    </entry>
    <entry id="5_77" name="cpd:C02714" type="compound"
        link="http://www.genome.jp/dbget-bin/www_bget?compound+C02714">
        <graphics name="C02714" fgcolor="#000000" bgcolor="#FFFFFF"
             type="circle" x="449" y="515" width="8" height="8"/>
    </entry>
    <entry id="5_78" name="cpd:C01165" type="compound"
        link="http://www.genome.jp/dbget-bin/www_bget?compound+C01165">
        <graphics name="C01165" fgcolor="#000000" bgcolor="#FFFFFF"
             type="circle" x="125" y="607" width="8" height="8"/>
    </entry>
    <entry id="5_79" name="cpd:C02946" type="compound"
        link="http://www.genome.jp/dbget-bin/www_bget?compound+C02946">
        <graphics name="C02946" fgcolor="#000000" bgcolor="#FFFFFF"
             type="circle" x="449" y="659" width="8" height="8"/>
    </entry>
    <entry id="5_80" name="cpd:C03406" type="compound"
        link="http://www.genome.jp/dbget-bin/www_bget?compound+C03406">
        <graphics name="C03406" fgcolor="#000000" bgcolor="#FFFFFF"
             type="circle" x="546" y="165" width="8" height="8"/>
    </entry>
    <entry id="5_81" name="cpd:C00750" type="compound"
        link="http://www.genome.jp/dbget-bin/www_bget?compound+C00750">
        <graphics name="C00750" fgcolor="#000000" bgcolor="#FFFFFF"
             type="circle" x="809" y="640" width="8" height="8"/>
    </entry>
    <entry id="5_82" name="cpd:C00134" type="compound"
        link="http://www.genome.jp/dbget-bin/www_bget?compound+C00134">
        <graphics name="C00134" fgcolor="#000000" bgcolor="#FFFFFF"
             type="circle" x="557" y="460" width="8" height="8"/>
    </entry>
    <entry id="5_83" name="cpd:C00315" type="compound"
        link="http://www.genome.jp/dbget-bin/www_bget?compound+C00315">
        <graphics name="C00315" fgcolor="#000000" bgcolor="#FFFFFF"
             type="circle" x="693" y="604" width="8" height="8"/>
    </entry>
    <entry id="5_84" name="cpd:C00062" type="compound"
        link="http://www.genome.jp/dbget-bin/www_bget?compound+C00062">
        <graphics name="C00062" fgcolor="#000000" bgcolor="#FFFFFF"
             type="circle" x="597" y="262" width="8" height="8"/>
    </entry>
    <entry id="5_85" name="cpd:C00122" type="compound"
        link="http://www.genome.jp/dbget-bin/www_bget?compound+C00122">
        <graphics name="C00122" fgcolor="#000000" bgcolor="#FFFFFF"
             type="circle" x="630" y="230" width="8" height="8"/>
    </entry>
    <entry id="5_86" name="cpd:C00086" type="compound"
        link="http://www.genome.jp/dbget-bin/www_bget?compound+C00086">
        <graphics name="C00086" fgcolor="#000000" bgcolor="#FFFFFF"
             type="circle" x="629" y="327" width="8" height="8"/>
    </entry>
    <entry id="5_87" name="cpd:C00019" type="compound"
        link="http://www.genome.jp/dbget-bin/www_bget?compound+C00019">
        <graphics name="C00019" fgcolor="#000000" bgcolor="#FFFFFF"
             type="circle" x="844" y="507" width="8" height="8"/>
    </entry>
    <entry id="5_88" name="cpd:C00884" type="compound"
        link="http://www.genome.jp/dbget-bin/www_bget?compound+C00884">
        <graphics name="C00884" fgcolor="#000000" bgcolor="#FFFFFF"
             type="circle" x="557" y="788" width="8" height="8"/>
    </entry>
    <entry id="5_89" name="cpd:C01010" type="compound"
        link="http://www.genome.jp/dbget-bin/www_bget?compound+C01010">
        <graphics name="C01010" fgcolor="#000000" bgcolor="#FFFFFF"
             type="circle" x="715" y="326" width="8" height="8"/>
    </entry>
    <entry id="5_90" name="cpd:C00011" type="compound"
        link="http://www.genome.jp/dbget-bin/www_bget?compound+C00011">
        <graphics name="C00011" fgcolor="#000000" bgcolor="#FFFFFF"
             type="circle" x="793" y="326" width="8" height="8"/>
    </entry>
    <entry id="5_91" name="cpd:C15668" type="compound"
        link="http://www.genome.jp/dbget-bin/www_bget?compound+C15668">
        <graphics name="C15668" fgcolor="#000000" bgcolor="#FFFFFF"
             type="circle" x="503" y="515" width="8" height="8"/>
    </entry>
    <entry id="5_92" name="cpd:C00334" type="compound"
        link="http://www.genome.jp/dbget-bin/www_bget?compound+C00334">
        <graphics name="C00334" fgcolor="#000000" bgcolor="#FFFFFF"
             type="circle" x="557" y="712" width="8" height="8"/>
    </entry>
    <entry id="5_93" name="cpd:C05936" type="compound"
        link="http://www.genome.jp/dbget-bin/www_bget?compound+C05936">
        <graphics name="C05936" fgcolor="#000000" bgcolor="#FFFFFF"
             type="circle" x="449" y="587" width="8" height="8"/>
    </entry>
    <entry id="5_94" name="cpd:C00986" type="compound"
        link="http://www.genome.jp/dbget-bin/www_bget?compound+C00986">
        <graphics name="C00986" fgcolor="#000000" bgcolor="#FFFFFF"
             type="circle" x="623" y="641" width="8" height="8"/>
    </entry>
    <entry id="5_95" name="cpd:C00555" type="compound"
        link="http://www.genome.jp/dbget-bin/www_bget?compound+C00555">
        <graphics name="C00555" fgcolor="#000000" bgcolor="#FFFFFF"
             type="circle" x="557" y="604" width="8" height="8"/>
    </entry>
    <entry id="5_96" name="cpd:C15700" type="compound"
        link="http://www.genome.jp/dbget-bin/www_bget?compound+C15700">
        <graphics name="C15700" fgcolor="#000000" bgcolor="#FFFFFF"
             type="circle" x="341" y="587" width="8" height="8"/>
    </entry>
    <entry id="5_97" name="cpd:C15767" type="compound"
        link="http://www.genome.jp/dbget-bin/www_bget?compound+C15767">
        <graphics name="C15767" fgcolor="#000000" bgcolor="#FFFFFF"
             type="circle" x="341" y="659" width="8" height="8"/>
    </entry>
    <entry id="5_98" name="cpd:C15699" type="compound"
        link="http://www.genome.jp/dbget-bin/www_bget?compound+C15699">
        <graphics name="C15699" fgcolor="#000000" bgcolor="#FFFFFF"
             type="circle" x="341" y="515" width="8" height="8"/>
    </entry>
    <entry id="5_99" name="cpd:C00170" type="compound"
        link="http://www.genome.jp/dbget-bin/www_bget?compound+C00170">
        <graphics name="C00170" fgcolor="#000000" bgcolor="#FFFFFF"
             type="circle" x="809" y="568" width="8" height="8"/>
    </entry>
    <entry id="5_100" name="cpd:C01137" type="compound"
        link="http://www.genome.jp/dbget-bin/www_bget?compound+C01137">
        <graphics name="C01137" fgcolor="#000000" bgcolor="#FFFFFF"
             type="circle" x="738" y="507" width="8" height="8"/>
    </entry>
    <entry id="5_101" name="cpd:C03078" type="compound"
        link="http://www.genome.jp/dbget-bin/www_bget?compound+C03078">
        <graphics name="C03078" fgcolor="#000000" bgcolor="#FFFFFF"
             type="circle" x="953" y="460" width="8" height="8"/>
    </entry>
    <entry id="5_102" name="cpd:C05935" type="compound"
        link="http://www.genome.jp/dbget-bin/www_bget?compound+C05935">
        <graphics name="C05935" fgcolor="#000000" bgcolor="#FFFFFF"
             type="circle" x="1003" y="460" width="8" height="8"/>
    </entry>
    <entry id="5_103" name="cpd:C02647" type="compound"
        link="http://www.genome.jp/dbget-bin/www_bget?compound+C02647">
        <graphics name="C02647" fgcolor="#000000" bgcolor="#FFFFFF"
             type="circle" x="1003" y="604" width="8" height="8"/>
    </entry>
    <entry id="5_104" name="cpd:C01035" type="compound"
        link="http://www.genome.jp/dbget-bin/www_bget?compound+C01035">
        <graphics name="C01035" fgcolor="#000000" bgcolor="#FFFFFF"
             type="circle" x="953" y="707" width="8" height="8"/>
    </entry>
    <entry id="5_105" name="cpd:C00436" type="compound"
        link="http://www.genome.jp/dbget-bin/www_bget?compound+C00436">
        <graphics name="C00436" fgcolor="#000000" bgcolor="#FFFFFF"
             type="circle" x="737" y="460" width="8" height="8"/>
    </entry>
    <entry id="5_106" name="cpd:C00179" type="compound"
        link="http://www.genome.jp/dbget-bin/www_bget?compound+C00179">
        <graphics name="C00179" fgcolor="#000000" bgcolor="#FFFFFF"
             type="circle" x="845" y="460" width="8" height="8"/>
    </entry>
    <relation entry1="5_4" entry2="5_18" type="ECrel">
        <subtype name="compound" value="5_67"/>
    </relation>
    <relation entry1="5_18" entry2="5_21" type="ECrel">
        <subtype name="compound" value="5_75"/>
    </relation>
    <relation entry1="5_21" entry2="5_28" type="ECrel">
        <subtype name="compound" value="5_80"/>
    </relation>
    <relation entry1="5_23" entry2="5_28" type="ECrel">
        <subtype name="compound" value="5_84"/>
    </relation>
    <relation entry1="5_28" entry2="5_51" type="ECrel">
        <subtype name="compound" value="5_84"/>
    </relation>
    <relation entry1="5_23" entry2="5_51" type="ECrel">
        <subtype name="compound" value="5_84"/>
    </relation>
    <relation entry1="5_25" entry2="5_45" type="ECrel">
        <subtype name="compound" value="5_76"/>
    </relation>
    <relation entry1="5_23" entry2="5_45" type="ECrel">
        <subtype name="compound" value="5_76"/>
    </relation>
    <relation entry1="5_23" entry2="5_25" type="ECrel">
        <subtype name="compound" value="5_76"/>
    </relation>
    <relation entry1="5_7" entry2="5_9" type="ECrel">
        <subtype name="compound" value="5_68"/>
    </relation>
    <relation entry1="5_9" entry2="5_16" type="ECrel">
        <subtype name="compound" value="5_70"/>
    </relation>
    <relation entry1="5_51" entry2="5_52" type="ECrel">
        <subtype name="compound" value="5_106"/>
    </relation>
    <relation entry1="5_26" entry2="5_56" type="ECrel">
        <subtype name="compound" value="5_83"/>
    </relation>
    <relation entry1="5_26" entry2="5_56" type="ECrel">
        <subtype name="compound" value="5_99"/>
    </relation>
    <relation entry1="5_26" entry2="5_56" type="ECrel">
        <subtype name="compound" value="5_100"/>
    </relation>
    <relation entry1="5_26" entry2="5_57" type="ECrel">
        <subtype name="compound" value="5_100"/>
    </relation>
    <relation entry1="5_56" entry2="5_57" type="ECrel">
        <subtype name="compound" value="5_100"/>
    </relation>
    <relation entry1="5_33" entry2="5_58" type="ECrel">
        <subtype name="compound" value="5_95"/>
    </relation>
    <relation entry1="5_32" entry2="5_58" type="ECrel">
        <subtype name="compound" value="5_95"/>
    </relation>
    <relation entry1="5_62" entry2="5_64" type="ECrel">
        <subtype name="compound" value="5_93"/>
    </relation>
    <relation entry1="5_64" entry2="5_65" type="ECrel">
        <subtype name="compound" value="5_77"/>
    </relation>
    <relation entry1="5_25" entry2="5_52" type="ECrel">
        <subtype name="compound" value="5_82"/>
    </relation>
    <relation entry1="5_25" entry2="5_26" type="ECrel">
        <subtype name="compound" value="5_82"/>
    </relation>
    <relation entry1="5_25" entry2="5_58" type="ECrel">
        <subtype name="compound" value="5_82"/>
    </relation>
    <relation entry1="5_25" entry2="5_65" type="ECrel">
        <subtype name="compound" value="5_82"/>
    </relation>
    <relation entry1="5_26" entry2="5_52" type="ECrel">
        <subtype name="compound" value="5_82"/>
    </relation>
    <relation entry1="5_52" entry2="5_58" type="ECrel">
        <subtype name="compound" value="5_82"/>
    </relation>
    <relation entry1="5_52" entry2="5_65" type="ECrel">
        <subtype name="compound" value="5_82"/>
    </relation>
    <relation entry1="5_26" entry2="5_58" type="ECrel">
        <subtype name="compound" value="5_82"/>
    </relation>
    <relation entry1="5_26" entry2="5_65" type="ECrel">
        <subtype name="compound" value="5_82"/>
    </relation>
    <relation entry1="5_58" entry2="5_65" type="ECrel">
        <subtype name="compound" value="5_82"/>
    </relation>
    <relation entry1="5_33" entry2="5_42" type="ECrel">
        <subtype name="compound" value="5_92"/>
    </relation>
    <relation entry1="5_32" entry2="5_42" type="ECrel">
        <subtype name="compound" value="5_92"/>
    </relation>
    <relation entry1="5_18" entry2="5_23" type="ECrel">
        <subtype name="compound" value="5_76"/>
    </relation>
    <relation entry1="5_18" entry2="5_25" type="ECrel">
        <subtype name="compound" value="5_76"/>
    </relation>
    <relation entry1="5_18" entry2="5_45" type="ECrel">
        <subtype name="compound" value="5_76"/>
    </relation>
    <relation entry1="5_4" entry2="5_10" type="maplink">
        <subtype name="compound" value="5_67"/>
    </relation>
    <relation entry1="5_4" entry2="5_19" type="maplink">
        <subtype name="compound" value="5_67"/>
    </relation>
    <relation entry1="5_18" entry2="5_10" type="maplink">
        <subtype name="compound" value="5_67"/>
    </relation>
    <relation entry1="5_18" entry2="5_19" type="maplink">
        <subtype name="compound" value="5_67"/>
    </relation>
    <relation entry1="5_45" entry2="5_43" type="maplink">
        <subtype name="compound" value="5_76"/>
    </relation>
    <relation entry1="5_25" entry2="5_43" type="maplink">
        <subtype name="compound" value="5_76"/>
    </relation>
    <relation entry1="5_23" entry2="5_43" type="maplink">
        <subtype name="compound" value="5_76"/>
    </relation>
    <relation entry1="5_7" entry2="5_3" type="maplink">
        <subtype name="compound" value="5_68"/>
    </relation>
    <relation entry1="5_9" entry2="5_3" type="maplink">
        <subtype name="compound" value="5_68"/>
    </relation>
    <relation entry1="5_25" entry2="5_13" type="maplink">
        <subtype name="compound" value="5_82"/>
    </relation>
    <relation entry1="5_52" entry2="5_13" type="maplink">
        <subtype name="compound" value="5_82"/>
    </relation>
    <relation entry1="5_26" entry2="5_13" type="maplink">
        <subtype name="compound" value="5_82"/>
    </relation>
    <relation entry1="5_58" entry2="5_13" type="maplink">
        <subtype name="compound" value="5_82"/>
    </relation>
    <relation entry1="5_65" entry2="5_13" type="maplink">
        <subtype name="compound" value="5_82"/>
    </relation>
    <relation entry1="5_33" entry2="5_2" type="maplink">
        <subtype name="compound" value="5_92"/>
    </relation>
    <relation entry1="5_33" entry2="5_20" type="maplink">
        <subtype name="compound" value="5_92"/>
    </relation>
    <relation entry1="5_32" entry2="5_2" type="maplink">
        <subtype name="compound" value="5_92"/>
    </relation>
    <relation entry1="5_32" entry2="5_20" type="maplink">
        <subtype name="compound" value="5_92"/>
    </relation>
    <relation entry1="5_42" entry2="5_2" type="maplink">
        <subtype name="compound" value="5_92"/>
    </relation>
    <relation entry1="5_42" entry2="5_20" type="maplink">
        <subtype name="compound" value="5_92"/>
    </relation>
    <relation entry1="5_18" entry2="5_43" type="maplink">
        <subtype name="compound" value="5_76"/>
    </relation>
    <reaction name="rn:R00149" type="irreversible">
        <substrate name="cpd:C00014"/>
        <product name="cpd:C00169"/>
    </reaction>
    <reaction name="rn:R00259" type="irreversible">
        <substrate name="cpd:C00025"/>
        <product name="cpd:C00624"/>
    </reaction>
    <reaction name="rn:R00239" type="irreversible">
        <substrate name="cpd:C00025"/>
        <product name="cpd:C03287"/>
    </reaction>
    <reaction name="rn:R03313" type="reversible">
        <substrate name="cpd:C01165"/>
        <product name="cpd:C03287"/>
    </reaction>
    <reaction name="rn:R01398" type="irreversible">
        <substrate name="cpd:C00077"/>
        <substrate name="cpd:C00169"/>
        <product name="cpd:C00327"/>
    </reaction>
    <reaction name="rn:R01954" type="irreversible">
        <substrate name="cpd:C00327"/>
        <substrate name="cpd:C00049"/>
        <product name="cpd:C03406"/>
    </reaction>
    <reaction name="rn:R00551" type="irreversible">
        <substrate name="cpd:C00062"/>
        <product name="cpd:C00086"/>
        <product name="cpd:C00077"/>
    </reaction>
    <reaction name="rn:R00670" type="irreversible">
        <substrate name="cpd:C00077"/>
        <product name="cpd:C00134"/>
    </reaction>
    <reaction name="rn:R01920" type="irreversible">
        <substrate name="cpd:C01137"/>
        <substrate name="cpd:C00134"/>
        <product name="cpd:C00315"/>
    </reaction>
    <reaction name="rn:R01086" type="irreversible">
        <substrate name="cpd:C03406"/>
        <product name="cpd:C00062"/>
        <product name="cpd:C00122"/>
    </reaction>
    <reaction name="rn:R01986" type="irreversible">
        <substrate name="cpd:C00555"/>
        <product name="cpd:C00334"/>
    </reaction>
    <reaction name="rn:R02549" type="irreversible">
        <substrate name="cpd:C00555"/>
        <product name="cpd:C00334"/>
    </reaction>
    <reaction name="rn:R01989" type="irreversible">
        <substrate name="cpd:C00334"/>
        <product name="cpd:C01035"/>
    </reaction>
    <reaction name="rn:R00669" type="irreversible">
        <substrate name="cpd:C00437"/>
        <product name="cpd:C00077"/>
    </reaction>
    <reaction name="rn:R00566" type="irreversible">
        <substrate name="cpd:C00062"/>
        <product name="cpd:C00179"/>
    </reaction>
    <reaction name="rn:R01157" type="irreversible">
        <substrate name="cpd:C00179"/>
        <product name="cpd:C00134"/>
    </reaction>
    <reaction name="rn:R02869" type="irreversible">
        <substrate name="cpd:C01137"/>
        <substrate name="cpd:C00315"/>
        <product name="cpd:C00750"/>
        <product name="cpd:C00170"/>
    </reaction>
    <reaction name="rn:R00178" type="irreversible">
        <substrate name="cpd:C00019"/>
        <product name="cpd:C01137"/>
    </reaction>
    <reaction name="rn:R01151" type="reversible">
        <substrate name="cpd:C00134"/>
        <product name="cpd:C00555"/>
    </reaction>
    <reaction name="rn:R05050" type="irreversible">
        <substrate name="cpd:C05936"/>
        <product name="cpd:C02946"/>
    </reaction>
    <reaction name="rn:R04025" type="irreversible">
        <substrate name="cpd:C02714"/>
        <product name="cpd:C05936"/>
    </reaction>
    <reaction name="rn:R01154" type="irreversible">
        <substrate name="cpd:C00134"/>
        <product name="cpd:C02714"/>
    </reaction>
</pathway>
