# Supplementary material for: KEGGconverter: a tool for the in-silico modelling of metabolic networks of the KEGG Pathways database
Source: BMC Bioinformatics. 2009 Oct 8;10:324. doi: 10.1186/1471-2105-10-324 (PMC2764712; doi:10.1186/1471-2105-10-324)
Supplement: Additional file 2 — Case study files. Input: 6 KGML Pathway files: Glycolysis/Gluconeogenesis - hsa00010.xml, Citrate cycle (TCA cycle) - hsa00020.xml, Pentose phosphate pathway - hsa00030.xml, Fatty acid biosynthesis - hsa00061.xml, Fatty acid metabolism - hsa00071.xml, Urea cycle and metabolism of amino groups - hsa00220.xml. Output from KEGGconverter: the initial merged KGML file: mergedKEGG.xml, SBML converted model: sbml_mergedKEGGconverter.xml, SBML converted model with default kinetics: sbml_mergedKEGGconverterKinetics.xml, a circular layout diagram of the resulted model from CellDesigner: CaseStudyFinalDiagram.pdf. [file 1471-2105-10-324-S2.ZIP › File1/sbml_mergedKEGGconverter.xml]

<?xml version="1.0" encoding="UTF-8" standalone="no"?><sbml xmlns="http://www.sbml.org/sbml/level2" level="2" version="1">
<model id="model_merged_pathway">
<listOfCompartments>
<compartment id="default" name="default"/>
<compartment id="uVol" name="uVol"/>
</listOfCompartments>
<listOfSpecies>
<species compartment="uVol" id="s0_1" initialAmount="1.0" name="aldehyde dehydrogenase (NAD+) [1.2.1.3] [hsa:217]"/>
<species compartment="uVol" id="s0_2" initialAmount="1.0" name="acetate---CoA ligase [6.2.1.1] [hsa:55902]"/>
<species compartment="uVol" id="s0_3" initialAmount="1.0" name="aldehyde dehydrogenase (NAD+) [1.2.1.3] [hsa:218]"/>
<species compartment="uVol" id="s0_4" initialAmount="1.0" name="Acetate"/>

<species compartment="uVol" id="s0_6" initialAmount="1.0" name="Starch and sucrose metabolism"/>

<species compartment="uVol" id="s0_8" initialAmount="1.0" name="alcohol dehydrogenase (NADP+) [1.1.1.2] [hsa:10327]"/>
<species compartment="uVol" id="s0_9" initialAmount="1.0" name="alcohol dehydrogenase [1.1.1.1] [hsa:124]"/>

<species compartment="uVol" id="s0_11" initialAmount="1.0" name="pyruvate dehydrogenase (acetyl-transferring) [1.2.4.1] [hsa:5160]"/>

<species compartment="uVol" id="s0_13" initialAmount="1.0" name="dihydrolipoyllysine-residue acetyltransferase [2.3.1.12] [hsa:1737]"/>
<species compartment="uVol" id="s0_14" initialAmount="1.0" name="L-lactate dehydrogenase [1.1.1.27] [hsa:160287]"/>
<species compartment="uVol" id="s0_15" initialAmount="1.0" name="Pyruvate metabolism"/>
<species compartment="uVol" id="s0_16" initialAmount="1.0" name="pyruvate kinase [2.7.1.40] [hsa:5313]"/>
<species compartment="uVol" id="s0_17" initialAmount="1.0" name="phosphopyruvate hydratase [4.2.1.11] [hsa:2023]"/>
<species compartment="uVol" id="s0_18" initialAmount="1.0" name="phosphoglycerate mutase [5.4.2.1] [hsa:441531]"/>
<species compartment="uVol" id="s0_19" initialAmount="1.0" name="glyceraldehyde-3-phosphate dehydrogenase (phosphorylating) [1.2.1.12] [hsa:2597]"/>
<species compartment="uVol" id="s0_20" initialAmount="1.0" name="Carbon fixation in photosynthetic organisms"/>
<species compartment="uVol" id="s0_21" initialAmount="1.0" name="triose-phosphate isomerase [5.3.1.1] [hsa:7167]"/>
<species compartment="uVol" id="s0_22" initialAmount="1.0" name="fructose-bisphosphate aldolase [4.1.2.13] [hsa:226]"/>
<species compartment="uVol" id="s0_23" initialAmount="1.0" name="6-phosphofructokinase [2.7.1.11] [hsa:5211]"/>
<species compartment="uVol" id="s0_24" initialAmount="1.0" name="fructose-bisphosphatase [3.1.3.11] [hsa:2203]"/>

<species compartment="uVol" id="s0_26" initialAmount="1.0" name="glucose-6-phosphate isomerase [5.3.1.9] [hsa:2821]"/>
<species compartment="uVol" id="s0_27" initialAmount="1.0" name="phosphoglucomutase [5.4.2.2] [hsa:5236]"/>

<species compartment="uVol" id="s0_29" initialAmount="1.0" name="hexokinase [2.7.1.1] [hsa:2645]"/>


<species compartment="uVol" id="s0_33" initialAmount="1.0" name="aldose 1-epimerase [5.1.3.3] [hsa:130589]"/>


<species compartment="uVol" id="s0_36" initialAmount="1.0" name="glucose-6-phosphatase [3.1.3.9] [hsa:2538]"/>


<species compartment="uVol" id="s0_40" initialAmount="1.0" name="dihydrolipoyl dehydrogenase [1.8.1.4] [hsa:1738]"/>
<species compartment="uVol" id="s0_41" initialAmount="1.0" name="phosphoglycerate kinase [2.7.2.3] [hsa:5230]"/>


<species compartment="uVol" id="s0_49" initialAmount="1.0" name="D-Glucose 1-phosphate"/>
<species compartment="uVol" id="s0_50" initialAmount="1.0" name="2-Phospho-D-glycerate"/>
<species compartment="uVol" id="s0_51" initialAmount="1.0" name="alpha-D-Glucos"/>
<species compartment="uVol" id="s0_52" initialAmount="1.0" name="beta-D-Glucos"/>
<species compartment="uVol" id="s0_53" initialAmount="1.0" name="Glycerone phosphate"/>
<species compartment="uVol" id="s0_54" initialAmount="1.0" name="beta-D-Glucose 6-phosphat"/>
<species compartment="uVol" id="s0_55" initialAmount="1.0" name="alpha-D-Glucose 6-phosphat"/>
<species compartment="uVol" id="s0_56" initialAmount="1.0" name="D-Glyceraldehyde 3-phosphate"/>
<species compartment="uVol" id="s0_57" initialAmount="1.0" name="beta-D-Fructose 6-phosphat"/>
<species compartment="uVol" id="s0_58" initialAmount="1.0" name="Phosphoenolpyruvate"/>
<species compartment="uVol" id="s0_59" initialAmount="1.0" name="3-Phospho-D-glycerate"/>
<species compartment="uVol" id="s0_60" initialAmount="1.0" name="3-Phospho-D-glyceroyl phosphate"/>
<species compartment="uVol" id="s0_61" initialAmount="1.0" name="(S)-Lactate"/>
<species compartment="uVol" id="s0_62" initialAmount="1.0" name="Enzyme N6-(lipoyl)lysine"/>
<species compartment="uVol" id="s0_63" initialAmount="1.0" name="Ethanol"/>
<species compartment="uVol" id="s0_64" initialAmount="1.0" name="Pyruvate"/>
<species compartment="uVol" id="s0_65" initialAmount="1.0" name="2-(alpha-Hydroxyethyl)thiamine diphosphate"/>
<species compartment="uVol" id="s0_66" initialAmount="1.0" name="Thiamin diphosphate"/>
<species compartment="uVol" id="s0_67" initialAmount="1.0" name="Acetyl-CoA"/>
<species compartment="uVol" id="s0_68" initialAmount="1.0" name="Acetaldehyde"/>
<species compartment="uVol" id="s0_69" initialAmount="1.0" name="[Dihydrolipoyllysine-residue acetyltransferase"/>
<species compartment="uVol" id="s0_70" initialAmount="1.0" name="Enzyme N6-(dihydrolipoyl)lysine"/>
<species compartment="uVol" id="s0_71" initialAmount="1.0" name="beta-D-Fructose 1,6-bisphosphat"/>


<species compartment="uVol" id="s0_112" initialAmount="1.0" name="leucyl aminopeptidase [3.4.11.1] [hsa:5105]"/>
<species compartment="uVol" id="s0_113" initialAmount="1.0" name="Oxaloacetate"/>


<species compartment="uVol" id="s0_120" initialAmount="1.0" name="Propanoate metabolism"/>


<species compartment="uVol" id="s0_128" initialAmount="1.0" name="2,3-Bisphospho-D-glycerate"/>
<species compartment="uVol" id="s0_131" initialAmount="1.0" name="sepiapterin reductase [1.1.1.153] [hsa:669]"/>


<species compartment="uVol" id="s1_4" initialAmount="1.0" name="oxoglutarate dehydrogenase (succinyl-transferring) [1.2.4.2] [hsa:4967]"/>

<species compartment="uVol" id="s1_6" initialAmount="1.0" name="dihydrolipoyllysine-residue succinyltransferase [2.3.1.61] [hsa:1743]"/>
<species compartment="uVol" id="s1_7" initialAmount="1.0" name="succinate---CoA ligase (GDP-forming) [6.2.1.4] [hsa:283398]"/>

<species compartment="uVol" id="s1_9" initialAmount="1.0" name="isocitrate dehydrogenase (NADP+) [1.1.1.42] [hsa:3417]"/>
<species compartment="uVol" id="s1_10" initialAmount="1.0" name="isocitrate dehydrogenase (NAD+) [1.1.1.41] [hsa:3419]"/>

<species compartment="uVol" id="s1_12" initialAmount="1.0" name="NADH dehydrogenase (ubiquinone) [1.6.5.3] [hsa:47]"/>
<species compartment="uVol" id="s1_13" initialAmount="1.0" name="succinate dehydrogenase (ubiquinone) [1.3.5.1] [hsa:6389]"/>
<species compartment="uVol" id="s1_14" initialAmount="1.0" name="fumarate hydratase [4.2.1.2] [hsa:2271]"/>
<species compartment="uVol" id="s1_15" initialAmount="1.0" name="nitric-oxide synthase [1.14.13.39] [hsa:48]"/>

<species compartment="uVol" id="s1_17" initialAmount="1.0" name="citrate (Si)-synthase [2.3.3.1] [hsa:1431]"/>
<species compartment="uVol" id="s1_18" initialAmount="1.0" name="malate dehydrogenase [1.1.1.37] [hsa:4190]"/>
<species compartment="uVol" id="s1_19" initialAmount="1.0" name="pyruvate carboxylase [6.4.1.1] [hsa:5091]"/>


<species compartment="uVol" id="s1_23" initialAmount="1.0" name="Fatty acid elongation in mitochondria"/>

<species compartment="uVol" id="s1_25" initialAmount="1.0" name="Ascorbate and aldarate metabolism"/>
<species compartment="uVol" id="s1_26" initialAmount="1.0" name="Glutamate metabolism"/>

<species compartment="uVol" id="s1_28" initialAmount="1.0" name="Tyrosine metabolism"/>
<species compartment="uVol" id="s1_29" initialAmount="1.0" name="Valine, leucine and isoleucine degradation"/>
<species compartment="uVol" id="s1_30" initialAmount="1.0" name="Alanine and aspartate metabolism"/>

<species compartment="uVol" id="s1_32" initialAmount="1.0" name="D-Glutamine and D-glutamate metabolism"/>

<species compartment="uVol" id="s1_34" initialAmount="1.0" name="Fumarate"/>

<species compartment="uVol" id="s1_36" initialAmount="1.0" name="Oxalosuccinate"/>

<species compartment="uVol" id="s1_38" initialAmount="1.0" name="(S)-Malate"/>
<species compartment="uVol" id="s1_39" initialAmount="1.0" name="Isocitrate"/>
<species compartment="uVol" id="s1_40" initialAmount="1.0" name="cis-Aconitate"/>
<species compartment="uVol" id="s1_41" initialAmount="1.0" name="Succinate"/>
<species compartment="uVol" id="s1_42" initialAmount="1.0" name="Citrate"/>


<species compartment="uVol" id="s1_45" initialAmount="1.0" name="[Dihydrolipoyllysine-residue succinyltransferase"/>

<species compartment="uVol" id="s1_47" initialAmount="1.0" name="Succinyl-CoA"/>
<species compartment="uVol" id="s1_48" initialAmount="1.0" name="2-Oxoglutarate"/>
<species compartment="uVol" id="s1_49" initialAmount="1.0" name="3-Carboxy-1-hydroxypropyl-ThP"/>


<species compartment="uVol" id="s1_76" initialAmount="1.0" name="dihydrolipoyllysine-residue acetyltransferase [2.3.1.12] [hsa:1737]"/>


<species compartment="uVol" id="s1_92" initialAmount="1.0" name="leucyl aminopeptidase [3.4.11.1] [hsa:5105]"/>


<species compartment="uVol" id="s2_9" initialAmount="1.0" name="ribokinase [2.7.1.15] [hsa:64080]"/>

<species compartment="uVol" id="s2_11" initialAmount="1.0" name="deoxyribose-phosphate aldolase [4.1.2.4] [hsa:51071]"/>
<species compartment="uVol" id="s2_12" initialAmount="1.0" name="ribose-phosphate diphosphokinase [2.7.6.1] [hsa:221823]"/>


<species compartment="uVol" id="s2_15" initialAmount="1.0" name="transketolase [2.2.1.1] [hsa:7086]"/>
<species compartment="uVol" id="s2_16" initialAmount="1.0" name="ribose-5-phosphate isomerase [5.3.1.6] [hsa:22934]"/>
<species compartment="uVol" id="s2_17" initialAmount="1.0" name="ribulose-phosphate 3-epimerase [5.1.3.1] [hsa:6120]"/>


<species compartment="uVol" id="s2_25" initialAmount="1.0" name="phosphogluconate dehydrogenase (decarboxylating) [1.1.1.44] [hsa:5226]"/>
<species compartment="uVol" id="s2_26" initialAmount="1.0" name="6-phosphogluconolactonase [3.1.1.31] [hsa:25796]"/>
<species compartment="uVol" id="s2_27" initialAmount="1.0" name="glucose-6-phosphate dehydrogenase [1.1.1.49] [hsa:2539]"/>


<species compartment="uVol" id="s2_37" initialAmount="1.0" name="glucose 1-dehydrogenase [1.1.1.47] [hsa:9563]"/>


<species compartment="uVol" id="s2_40" initialAmount="1.0" name="Purine metabolism"/>

<species compartment="uVol" id="s2_42" initialAmount="1.0" name="Methane metabolism"/>
<species compartment="uVol" id="s2_43" initialAmount="1.0" name="Pyrimidine metabolism"/>
<species compartment="uVol" id="s2_44" initialAmount="1.0" name="Histidine metabolism"/>

<species compartment="uVol" id="s2_47" initialAmount="1.0" name="transaldolase [2.2.1.2] [hsa:6888]"/>


<species compartment="uVol" id="s2_50" initialAmount="1.0" name="D-Glucono-1,5-lactone"/>


<species compartment="uVol" id="s2_53" initialAmount="1.0" name="6-Phospho-D-gluconat"/>


<species compartment="uVol" id="s2_57" initialAmount="1.0" name="D-Ribose 5-phosphate"/>
<species compartment="uVol" id="s2_58" initialAmount="1.0" name="5-Phospho-alpha-D-ribose 1-diphosphate"/>
<species compartment="uVol" id="s2_59" initialAmount="1.0" name="alpha-D-Ribose 1-phosphate"/>
<species compartment="uVol" id="s2_60" initialAmount="1.0" name="D-Ribos"/>
<species compartment="uVol" id="s2_61" initialAmount="1.0" name="D-Ribulose 5-phosphat"/>
<species compartment="uVol" id="s2_62" initialAmount="1.0" name="D-Erythrose 4-phosphat"/>

<species compartment="uVol" id="s2_64" initialAmount="1.0" name="D-Sedoheptulose 7-phosphate"/>
<species compartment="uVol" id="s2_65" initialAmount="1.0" name="Deoxyribose"/>
<species compartment="uVol" id="s2_66" initialAmount="1.0" name="2-Deoxy-D-ribose 5-phosphat"/>


<species compartment="uVol" id="s2_70" initialAmount="1.0" name="D-Glucono-1,5-lactone 6-phosphate"/>


<species compartment="uVol" id="s2_126" initialAmount="1.0" name="D-Xylulose 5-phosphat"/>


<species compartment="uVol" id="s3_8" initialAmount="1.0" name="Octadecanoyl-[acyl-carrier protein]"/>


<species compartment="uVol" id="s3_11" initialAmount="1.0" name="3-Oxostearoyl-[acp]"/>
<species compartment="uVol" id="s3_12" initialAmount="1.0" name="(9Z)-Octadecenoic acid"/>
<species compartment="uVol" id="s3_13" initialAmount="1.0" name="Octadecanoic acid"/>

<species compartment="uVol" id="s3_15" initialAmount="1.0" name="Oleoyl-[acyl-carrier protein]"/>

<species compartment="uVol" id="s3_17" initialAmount="1.0" name="Tetradecanoic acid"/>
<species compartment="uVol" id="s3_18" initialAmount="1.0" name="Dodecanoic acid"/>


<species compartment="uVol" id="s3_21" initialAmount="1.0" name="fatty-acid synthase [2.3.1.85] [hsa:2194]"/>


<species compartment="uVol" id="s3_44" initialAmount="1.0" name="beta-ketoacyl-acyl-carrier-protein synthase II [2.3.1.179] [hsa:54995]"/>


<species compartment="uVol" id="s3_47" initialAmount="1.0" name="oleoyl-[acyl-carrier-protein] hydrolase [3.1.2.14] [hsa:55301]"/>


<species compartment="uVol" id="s3_148" initialAmount="1.0" name="[acyl-carrier-protein] S-malonyltransferase [2.3.1.39] [hsa:27349]"/>


<species compartment="uVol" id="s3_154" initialAmount="1.0" name="hydroxymethylglutaryl-CoA reductase (NADPH) [1.1.1.34] [hsa:31]"/>

<species compartment="uVol" id="s3_156" initialAmount="1.0" name="beta-Alanine metabolism"/>

<species compartment="uVol" id="s3_158" initialAmount="1.0" name="Carboxybiotin-carboxyl-carrier protei"/>
<species compartment="uVol" id="s3_159" initialAmount="1.0" name="Holo-[carboxylase]"/>
<species compartment="uVol" id="s3_160" initialAmount="1.0" name="Malonyl-CoA"/>
<species compartment="uVol" id="s3_161" initialAmount="1.0" name="Malonyl-[acyl-carrier protein"/>
<species compartment="uVol" id="s3_162" initialAmount="1.0" name="Acetyl-[acyl-carrier protein"/>
<species compartment="uVol" id="s3_163" initialAmount="1.0" name="Acetoacetyl-[acp]"/>
<species compartment="uVol" id="s3_164" initialAmount="1.0" name="(3R)-3-Hydroxybutanoyl-[acyl-carrier protein]"/>
<species compartment="uVol" id="s3_165" initialAmount="1.0" name="But-2-enoyl-[acyl-carrier protein"/>
<species compartment="uVol" id="s3_166" initialAmount="1.0" name="Butyryl-[acp]"/>
<species compartment="uVol" id="s3_167" initialAmount="1.0" name="Acyl-carrier protein"/>
<species compartment="uVol" id="s3_168" initialAmount="1.0" name="3-Oxohexanoyl-[acp]"/>
<species compartment="uVol" id="s3_169" initialAmount="1.0" name="(R)-3-Hydroxyhexanoyl-[acp]"/>
<species compartment="uVol" id="s3_170" initialAmount="1.0" name="trans-Hex-2-enoyl-[acp]"/>
<species compartment="uVol" id="s3_171" initialAmount="1.0" name="Hexanoyl-[acp]"/>
<species compartment="uVol" id="s3_172" initialAmount="1.0" name="Octanoyl-[acp]"/>
<species compartment="uVol" id="s3_173" initialAmount="1.0" name="trans-Oct-2-enoyl-[acp]"/>
<species compartment="uVol" id="s3_174" initialAmount="1.0" name="(3R)-3-Hydroxyoctanoyl-[acyl-carrier protein]"/>
<species compartment="uVol" id="s3_175" initialAmount="1.0" name="3-Oxooctanoyl-[acp]"/>
<species compartment="uVol" id="s3_176" initialAmount="1.0" name="3-Oxodecanoyl-[acp]"/>
<species compartment="uVol" id="s3_177" initialAmount="1.0" name="(3R)-3-Hydroxydecanoyl-[acyl-carrier protein]"/>
<species compartment="uVol" id="s3_178" initialAmount="1.0" name="trans-Dec-2-enoyl-[acp]"/>
<species compartment="uVol" id="s3_179" initialAmount="1.0" name="Decanoyl-[acp]"/>
<species compartment="uVol" id="s3_180" initialAmount="1.0" name="Dodecanoyl-[acyl-carrier protein]"/>
<species compartment="uVol" id="s3_181" initialAmount="1.0" name="trans-Dodec-2-enoyl-[acp]"/>
<species compartment="uVol" id="s3_182" initialAmount="1.0" name="(R)-3-Hydroxydodecanoyl-[acp]"/>
<species compartment="uVol" id="s3_183" initialAmount="1.0" name="3-Oxododecanoyl-[acp]"/>
<species compartment="uVol" id="s3_184" initialAmount="1.0" name="3-Oxotetradecanoyl-[acp]"/>
<species compartment="uVol" id="s3_185" initialAmount="1.0" name="(3R)-3-Hydroxytetradecanoyl-[acyl-carrier protein]"/>
<species compartment="uVol" id="s3_186" initialAmount="1.0" name="trans-Tetradec-2-enoyl-[acp]"/>
<species compartment="uVol" id="s3_187" initialAmount="1.0" name="Tetradecanoyl-[acp]"/>
<species compartment="uVol" id="s3_188" initialAmount="1.0" name="Hexadecanoic acid"/>
<species compartment="uVol" id="s3_189" initialAmount="1.0" name="Hexadecanoyl-[acp]"/>
<species compartment="uVol" id="s3_190" initialAmount="1.0" name="trans-Hexadec-2-enoyl-[acp]"/>
<species compartment="uVol" id="s3_191" initialAmount="1.0" name="(3R)-3-Hydroxypalmitoyl-[acyl-carrier protein]"/>
<species compartment="uVol" id="s3_192" initialAmount="1.0" name="3-Oxohexadecanoyl-[acp]"/>


<species compartment="uVol" id="s4_1" initialAmount="1.0" name="isovaleryl-CoA dehydrogenase [1.3.99.10] [hsa:37]"/>


<species compartment="uVol" id="s4_6" initialAmount="1.0" name="IMP dehydrogenase [1.1.1.205] [hsa:36]"/>

<species compartment="uVol" id="s4_8" initialAmount="1.0" name="acetyl-CoA C-acetyltransferase [2.3.1.9] [hsa:38]"/>
<species compartment="uVol" id="s4_9" initialAmount="1.0" name="butyryl-CoA dehydrogenase [1.3.99.2] [hsa:35]"/>
<species compartment="uVol" id="s4_10" initialAmount="1.0" name="3-hydroxyacyl-CoA dehydrogenase [1.1.1.35] [hsa:1962]"/>
<species compartment="uVol" id="s4_11" initialAmount="1.0" name="enoyl-CoA hydratase [4.2.1.17] [hsa:1892]"/>
<species compartment="uVol" id="s4_12" initialAmount="1.0" name="Synthesis and degradation of ketone bodies"/>
<species compartment="uVol" id="s4_13" initialAmount="1.0" name="acetyl-CoA C-acyltransferase [2.3.1.16] [hsa:10449]"/>
<species compartment="uVol" id="s4_14" initialAmount="1.0" name="isocitrate dehydrogenase (NAD+) [1.1.1.41] [hsa:34]"/>

<species compartment="uVol" id="s4_16" initialAmount="1.0" name="dodecenoyl-CoA isomerase [5.3.3.8] [hsa:10455]"/>


<species compartment="uVol" id="s4_24" initialAmount="1.0" name="long-chain-3-hydroxyacyl-CoA dehydrogenase [1.1.1.211] [hsa:3030]"/>
<species compartment="uVol" id="s4_26" initialAmount="1.0" name="long-chain-acyl-CoA dehydrogenase [1.3.99.13] [hsa:33]"/>


<species compartment="uVol" id="s4_51" initialAmount="1.0" name="glutaryl-CoA dehydrogenase [1.3.99.7] [hsa:2639]"/>


<species compartment="uVol" id="s4_58" initialAmount="1.0" name="Glycerolipid metabolism"/>


<species compartment="uVol" id="s4_69" initialAmount="1.0" name="alkane 1-monooxygenase [1.14.15.3] [hsa:1579]"/>


<species compartment="uVol" id="s4_75" initialAmount="1.0" name="long-chain-fatty-acid---CoA ligase [6.2.1.3] [hsa:2180]"/>


<species compartment="uVol" id="s4_79" initialAmount="1.0" name="carnitine O-palmitoyltransferase [2.3.1.21] [hsa:126129]"/>
<species compartment="uVol" id="s4_82" initialAmount="1.0" name="L-xylulose reductase [1.1.1.10] [hsa:51]"/>


<species compartment="uVol" id="s4_91" initialAmount="1.0" name="L-Palmitoylcarnitin"/>

<species compartment="uVol" id="s4_93" initialAmount="1.0" name="cis,cis-3,6-Dodecadienoyl-Co"/>

<species compartment="uVol" id="s4_95" initialAmount="1.0" name="(S)-3-Hydroxybutanoyl-CoA"/>
<species compartment="uVol" id="s4_96" initialAmount="1.0" name="Crotonoyl-CoA"/>
<species compartment="uVol" id="s4_97" initialAmount="1.0" name="Acetoacetyl-CoA"/>
<species compartment="uVol" id="s4_98" initialAmount="1.0" name="Butanoyl-CoA"/>

<species compartment="uVol" id="s4_100" initialAmount="1.0" name="3-Oxohexanoyl-CoA"/>
<species compartment="uVol" id="s4_101" initialAmount="1.0" name="trans-Hex-2-enoyl-CoA"/>
<species compartment="uVol" id="s4_102" initialAmount="1.0" name="CoA"/>
<species compartment="uVol" id="s4_103" initialAmount="1.0" name="(S)-Hydroxyhexanoyl-CoA"/>
<species compartment="uVol" id="s4_104" initialAmount="1.0" name="Hexanoyl-Co"/>

<species compartment="uVol" id="s4_106" initialAmount="1.0" name="trans,cis-Lauro-2,6-dienoyl-Co"/>


<species compartment="uVol" id="s4_109" initialAmount="1.0" name="3-Oxooctanoyl-Co"/>
<species compartment="uVol" id="s4_110" initialAmount="1.0" name="(S)-Hydroxyoctanoyl-CoA"/>
<species compartment="uVol" id="s4_111" initialAmount="1.0" name="trans-Oct-2-enoyl-CoA"/>
<species compartment="uVol" id="s4_112" initialAmount="1.0" name="Octanoyl-Co"/>


<species compartment="uVol" id="s4_116" initialAmount="1.0" name="trans-Dec-2-enoyl-CoA"/>
<species compartment="uVol" id="s4_117" initialAmount="1.0" name="Decanoyl-Co"/>
<species compartment="uVol" id="s4_118" initialAmount="1.0" name="(S)-Hydroxydecanoyl-CoA"/>

<species compartment="uVol" id="s4_120" initialAmount="1.0" name="3-Oxodecanoyl-Co"/>

<species compartment="uVol" id="s4_122" initialAmount="1.0" name="Primary alcohol"/>
<species compartment="uVol" id="s4_123" initialAmount="1.0" name="(S)-3-Hydroxydodecanoyl-Co"/>
<species compartment="uVol" id="s4_124" initialAmount="1.0" name="Lauroyl-CoA"/>

<species compartment="uVol" id="s4_126" initialAmount="1.0" name="3-Oxododecanoyl-Co"/>
<species compartment="uVol" id="s4_127" initialAmount="1.0" name="2-trans-Dodecenoyl-CoA"/>
<species compartment="uVol" id="s4_128" initialAmount="1.0" name="Aldehyde"/>

<species compartment="uVol" id="s4_130" initialAmount="1.0" name="(S)-3-Hydroxytetradecanoyl-Co"/>
<species compartment="uVol" id="s4_131" initialAmount="1.0" name="Tetradecanoyl-CoA"/>
<species compartment="uVol" id="s4_132" initialAmount="1.0" name="3-Oxotetradecanoyl-Co"/>
<species compartment="uVol" id="s4_133" initialAmount="1.0" name="trans-Tetradec-2-enoyl-CoA"/>
<species compartment="uVol" id="s4_134" initialAmount="1.0" name="Fatty aci"/>

<species compartment="uVol" id="s4_136" initialAmount="1.0" name="Glutaryl-Co"/>

<species compartment="uVol" id="s4_138" initialAmount="1.0" name="3-Oxopalmitoyl-CoA"/>
<species compartment="uVol" id="s4_139" initialAmount="1.0" name="(S)-3-Hydroxyhexadecanoyl-Co"/>
<species compartment="uVol" id="s4_140" initialAmount="1.0" name="trans-Hexadec-2-enoyl-CoA"/>
<species compartment="uVol" id="s4_141" initialAmount="1.0" name="Palmitoyl-CoA"/>


<species compartment="uVol" id="s4_144" initialAmount="1.0" name="omega-Hydroxy fatty aci"/>


<species compartment="uVol" id="s5_4" initialAmount="1.0" name="carbamoyl-phosphate synthase (ammonia) [6.3.4.16] [hsa:1373]"/>


<species compartment="uVol" id="s5_7" initialAmount="1.0" name="amino-acid N-acetyltransferase [2.3.1.1] [hsa:162417]"/>

<species compartment="uVol" id="s5_9" initialAmount="1.0" name="glutamate-5-semialdehyde dehydrogenase [1.2.1.41] [hsa:5832]"/>


<species compartment="uVol" id="s5_13" initialAmount="1.0" name="Alkaloid biosynthesis II"/>


<species compartment="uVol" id="s5_18" initialAmount="1.0" name="ornithine carbamoyltransferase [2.1.3.3] [hsa:5009]"/>
<species compartment="uVol" id="s5_19" initialAmount="1.0" name="Nitrogen metabolism"/>

<species compartment="uVol" id="s5_21" initialAmount="1.0" name="aryl sulfotransferase [2.8.2.1] [hsa:445]"/>

<species compartment="uVol" id="s5_23" initialAmount="1.0" name="arginase [3.5.3.1] [hsa:383]"/>
<species compartment="uVol" id="s5_24" initialAmount="1.0" name="D-Arginine and D-ornithine metabolism"/>
<species compartment="uVol" id="s5_25" initialAmount="1.0" name="ornithine decarboxylase [4.1.1.17] [hsa:4953]"/>
<species compartment="uVol" id="s5_26" initialAmount="1.0" name="spermidine synthase [2.5.1.16] [hsa:6723]"/>
<species compartment="uVol" id="s5_28" initialAmount="1.0" name="peroxidase [1.11.1.7] [hsa:435]"/>


<species compartment="uVol" id="s5_33" initialAmount="1.0" name="aldehyde dehydrogenase (NAD+) [1.2.1.3] [hsa:223]"/>


<species compartment="uVol" id="s5_42" initialAmount="1.0" name="glycine amidinotransferase [2.1.4.1] [hsa:2628]"/>


<species compartment="uVol" id="s5_45" initialAmount="1.0" name="glucose 1-dehydrogenase [1.1.1.47] [hsa:95]"/>


<species compartment="uVol" id="s5_51" initialAmount="1.0" name="arginine decarboxylase [4.1.1.19] [hsa:113451]"/>
<species compartment="uVol" id="s5_52" initialAmount="1.0" name="agmatinase [3.5.3.11] [hsa:79814]"/>

<species compartment="uVol" id="s5_56" initialAmount="1.0" name="spermine synthase [2.5.1.22] [hsa:6611]"/>
<species compartment="uVol" id="s5_57" initialAmount="1.0" name="phosphoglycerate dehydrogenase [1.1.1.95] [hsa:262]"/>
<species compartment="uVol" id="s5_58" initialAmount="1.0" name="phosphoglycerate dehydrogenase [1.1.1.95] [hsa:26]"/>


<species compartment="uVol" id="s5_64" initialAmount="1.0" name="monoamine oxidase [1.4.3.4] [hsa:4128]"/>
<species compartment="uVol" id="s5_65" initialAmount="1.0" name="diamine N-acetyltransferase [2.3.1.57] [hsa:112483]"/>
<species compartment="uVol" id="s5_66" initialAmount="1.0" name="NH3"/>
<species compartment="uVol" id="s5_67" initialAmount="1.0" name="Carbamoyl phosphat"/>
<species compartment="uVol" id="s5_68" initialAmount="1.0" name="L-Glutamate"/>
<species compartment="uVol" id="s5_69" initialAmount="1.0" name="N-Acetyl-L-glutamate"/>
<species compartment="uVol" id="s5_70" initialAmount="1.0" name="L-Glutamyl 5-phosphate"/>

<species compartment="uVol" id="s5_72" initialAmount="1.0" name="N-Acetylornithine"/>

<species compartment="uVol" id="s5_74" initialAmount="1.0" name="L-Aspartate"/>
<species compartment="uVol" id="s5_75" initialAmount="1.0" name="L-Citrulline"/>
<species compartment="uVol" id="s5_76" initialAmount="1.0" name="L-Ornithine"/>
<species compartment="uVol" id="s5_77" initialAmount="1.0" name="N-Acetylputrescin"/>
<species compartment="uVol" id="s5_78" initialAmount="1.0" name="L-Glutamate 5-semialdehyde"/>
<species compartment="uVol" id="s5_79" initialAmount="1.0" name="4-Acetamidobutanoate"/>
<species compartment="uVol" id="s5_80" initialAmount="1.0" name="N-(L-Arginino)succinate"/>
<species compartment="uVol" id="s5_81" initialAmount="1.0" name="Spermine"/>
<species compartment="uVol" id="s5_82" initialAmount="1.0" name="Putrescine"/>
<species compartment="uVol" id="s5_83" initialAmount="1.0" name="Spermidine"/>
<species compartment="uVol" id="s5_84" initialAmount="1.0" name="L-Arginine"/>

<species compartment="uVol" id="s5_86" initialAmount="1.0" name="Urea"/>
<species compartment="uVol" id="s5_87" initialAmount="1.0" name="S-Adenosyl-L-methionine"/>


<species compartment="uVol" id="s5_92" initialAmount="1.0" name="4-Aminobutanoate"/>
<species compartment="uVol" id="s5_93" initialAmount="1.0" name="N4-Acetylaminobutana"/>

<species compartment="uVol" id="s5_95" initialAmount="1.0" name="4-Aminobutanal"/>


<species compartment="uVol" id="s5_99" initialAmount="1.0" name="5'-Methylthioadenosine"/>
<species compartment="uVol" id="s5_100" initialAmount="1.0" name="S-Adenosylmethioninamine"/>


<species compartment="uVol" id="s5_104" initialAmount="1.0" name="4-Guanidinobutanoat"/>

<species compartment="uVol" id="s5_106" initialAmount="1.0" name="Agmatine"/>
</listOfSpecies>
<listOfReactions>
<reaction id="R00710" name="R00710" reversible="true">
<listOfReactants>
<speciesReference species="s0_68"/>
</listOfReactants>
<listOfProducts>
<speciesReference species="s0_4"/>
</listOfProducts>
<listOfModifiers>
<modifierSpeciesReference species="s0_1"/>
</listOfModifiers>
</reaction>
<reaction id="R00235" name="R00235" reversible="true">
<listOfReactants>
<speciesReference species="s0_4"/>
</listOfReactants>
<listOfProducts>
<speciesReference species="s0_67"/>
</listOfProducts>
<listOfModifiers>
<modifierSpeciesReference species="s0_2"/>
</listOfModifiers>
</reaction>
<reaction id="R00711" name="R00711" reversible="true">
<listOfReactants>
<speciesReference species="s0_68"/>
</listOfReactants>
<listOfProducts>
<speciesReference species="s0_4"/>
</listOfProducts>
<listOfModifiers>
<modifierSpeciesReference species="s0_3"/>
</listOfModifiers>
</reaction>
<reaction id="R00746" name="R00746" reversible="true">
<listOfReactants>
<speciesReference species="s0_63"/>
</listOfReactants>
<listOfProducts>
<speciesReference species="s0_68"/>
</listOfProducts>
<listOfModifiers>
<modifierSpeciesReference species="s0_8"/>
</listOfModifiers>
</reaction>
<reaction id="R00754" name="R00754" reversible="true">
<listOfReactants>
<speciesReference species="s0_63"/>
</listOfReactants>
<listOfProducts>
<speciesReference species="s0_68"/>
</listOfProducts>
<listOfModifiers>
<modifierSpeciesReference species="s0_9"/>
</listOfModifiers>
</reaction>
<reaction id="R00014" name="R00014" reversible="false">
<listOfReactants>
<speciesReference species="s0_66"/>
<speciesReference species="s0_64"/>
</listOfReactants>
<listOfProducts>
<speciesReference species="s0_65"/>
</listOfProducts>
<listOfModifiers>
<modifierSpeciesReference species="s0_11"/>

</listOfModifiers>
</reaction>
<reaction id="R03270" name="R03270" reversible="false">
<listOfReactants>
<speciesReference species="s0_62"/>
<speciesReference species="s0_65"/>
</listOfReactants>
<listOfProducts>
<speciesReference species="s0_66"/>
<speciesReference species="s0_69"/>
</listOfProducts>
<listOfModifiers>
<modifierSpeciesReference species="s0_11"/>

</listOfModifiers>
</reaction>
<reaction id="R02569" name="R02569" reversible="true">
<listOfReactants>
<speciesReference species="s0_70"/>
<speciesReference species="s0_67"/>
</listOfReactants>
<listOfProducts>
<speciesReference species="s0_69"/>
</listOfProducts>
<listOfModifiers>
<modifierSpeciesReference species="s0_13"/>

</listOfModifiers>
</reaction>
<reaction id="R00703" name="R00703" reversible="true">
<listOfReactants>
<speciesReference species="s0_61"/>
</listOfReactants>
<listOfProducts>
<speciesReference species="s0_64"/>
</listOfProducts>
<listOfModifiers>
<modifierSpeciesReference species="s0_14"/>
</listOfModifiers>
</reaction>
<reaction id="R00200" name="R00200" reversible="false">
<listOfReactants>
<speciesReference species="s0_58"/>
</listOfReactants>
<listOfProducts>
<speciesReference species="s0_64"/>
</listOfProducts>
<listOfModifiers>
<modifierSpeciesReference species="s0_16"/>
</listOfModifiers>
</reaction>
<reaction id="R00658" name="R00658" reversible="true">
<listOfReactants>
<speciesReference species="s0_50"/>
</listOfReactants>
<listOfProducts>
<speciesReference species="s0_58"/>
</listOfProducts>
<listOfModifiers>
<modifierSpeciesReference species="s0_17"/>
</listOfModifiers>
</reaction>
<reaction id="R01518" name="R01518" reversible="true">
<listOfReactants>
<speciesReference species="s0_50"/>
</listOfReactants>
<listOfProducts>
<speciesReference species="s0_59"/>
</listOfProducts>
<listOfModifiers>
<modifierSpeciesReference species="s0_18"/>
</listOfModifiers>
</reaction>
<reaction id="R01061" name="R01061" reversible="true">
<listOfReactants>
<speciesReference species="s0_56"/>
</listOfReactants>
<listOfProducts>
<speciesReference species="s0_60"/>
</listOfProducts>
<listOfModifiers>
<modifierSpeciesReference species="s0_19"/>
</listOfModifiers>
</reaction>

<reaction id="R01015" name="R01015" reversible="true">
<listOfReactants>
<speciesReference species="s0_56"/>
</listOfReactants>
<listOfProducts>
<speciesReference species="s0_53"/>
</listOfProducts>
<listOfModifiers>
<modifierSpeciesReference species="s0_21"/>
</listOfModifiers>
</reaction>
<reaction id="R01070" name="R01070" reversible="true">
<listOfReactants>
<speciesReference species="s0_71"/>
</listOfReactants>
<listOfProducts>
<speciesReference species="s0_56"/>
<speciesReference species="s0_53"/>
</listOfProducts>
<listOfModifiers>
<modifierSpeciesReference species="s0_22"/>

</listOfModifiers>
</reaction>
<reaction id="R04779" name="R04779" reversible="false">
<listOfReactants>
<speciesReference species="s0_57"/>
</listOfReactants>
<listOfProducts>
<speciesReference species="s0_71"/>
</listOfProducts>
<listOfModifiers>
<modifierSpeciesReference species="s0_23"/>

</listOfModifiers>
</reaction>
<reaction id="R04780" name="R04780" reversible="false">
<listOfReactants>
<speciesReference species="s0_71"/>
</listOfReactants>
<listOfProducts>
<speciesReference species="s0_57"/>
</listOfProducts>
<listOfModifiers>
<modifierSpeciesReference species="s0_24"/>

</listOfModifiers>
</reaction>
<reaction id="R02740" name="R02740" reversible="true">
<listOfReactants>
<speciesReference species="s0_55"/>
</listOfReactants>
<listOfProducts>
<speciesReference species="s0_57"/>
</listOfProducts>
<listOfModifiers>
<modifierSpeciesReference species="s0_26"/>

</listOfModifiers>
</reaction>
<reaction id="R00959" name="R00959" reversible="true">
<listOfReactants>
<speciesReference species="s0_49"/>
</listOfReactants>
<listOfProducts>
<speciesReference species="s0_55"/>
</listOfProducts>
<listOfModifiers>
<modifierSpeciesReference species="s0_27"/>
</listOfModifiers>
</reaction>
<reaction id="R03321" name="R03321" reversible="true">
<listOfReactants>
<speciesReference species="s0_54"/>
</listOfReactants>
<listOfProducts>
<speciesReference species="s0_57"/>
</listOfProducts>
<listOfModifiers>
<modifierSpeciesReference species="s0_26"/>
</listOfModifiers>
</reaction>
<reaction id="R01600" name="R01600" reversible="true">
<listOfReactants>
<speciesReference species="s0_52"/>
</listOfReactants>
<listOfProducts>
<speciesReference species="s0_54"/>
</listOfProducts>
<listOfModifiers>
<modifierSpeciesReference species="s0_29"/>

</listOfModifiers>
</reaction>
<reaction id="R02739" name="R02739" reversible="true">
<listOfReactants>
<speciesReference species="s0_55"/>
</listOfReactants>
<listOfProducts>
<speciesReference species="s0_54"/>
</listOfProducts>
<listOfModifiers>
<modifierSpeciesReference species="s0_26"/>

</listOfModifiers>
</reaction>
<reaction id="R01602" name="R01602" reversible="true">
<listOfReactants>
<speciesReference species="s0_51"/>
</listOfReactants>
<listOfProducts>
<speciesReference species="s0_52"/>
</listOfProducts>
<listOfModifiers>
<modifierSpeciesReference species="s0_33"/>
</listOfModifiers>
</reaction>
<reaction id="R01786" name="R01786" reversible="false">
<listOfReactants>
<speciesReference species="s0_51"/>
</listOfReactants>
<listOfProducts>
<speciesReference species="s0_55"/>
</listOfProducts>
<listOfModifiers>
<modifierSpeciesReference species="s0_29"/>

</listOfModifiers>
</reaction>
<reaction id="R01788" name="R01788" reversible="true">
<listOfReactants>
<speciesReference species="s0_55"/>
</listOfReactants>
<listOfProducts>
<speciesReference species="s0_51"/>
</listOfProducts>
<listOfModifiers>
<modifierSpeciesReference species="s0_36"/>
</listOfModifiers>
</reaction>
<reaction id="R07618" name="R07618" reversible="true">
<listOfReactants>
<speciesReference species="s0_70"/>
</listOfReactants>
<listOfProducts>
<speciesReference species="s0_62"/>
</listOfProducts>
<listOfModifiers>
<modifierSpeciesReference species="s0_40"/>

<modifierSpeciesReference species="s0_40"/>
</listOfModifiers>
</reaction>
<reaction id="R01512" name="R01512" reversible="true">
<listOfReactants>
<speciesReference species="s0_59"/>
</listOfReactants>
<listOfProducts>
<speciesReference species="s0_60"/>
</listOfProducts>
<listOfModifiers>
<modifierSpeciesReference species="s0_41"/>
</listOfModifiers>
</reaction>
<reaction id="R00431" name="R00431" reversible="false">
<listOfReactants>
<speciesReference species="s0_113"/>
</listOfReactants>
<listOfProducts>
<speciesReference species="s0_58"/>
</listOfProducts>
<listOfModifiers>
<modifierSpeciesReference species="s0_112"/>

</listOfModifiers>
</reaction>

<reaction id="R01516" name="R01516" reversible="true">
<listOfReactants>
<speciesReference species="s0_128"/>
</listOfReactants>
<listOfProducts>
<speciesReference species="s0_59"/>
</listOfProducts>
<listOfModifiers>
<modifierSpeciesReference species="s0_131"/>
</listOfModifiers>
</reaction>
<reaction id="R01662" name="R01662" reversible="true">
<listOfReactants>
<speciesReference species="s0_60"/>
</listOfReactants>
<listOfProducts>
<speciesReference species="s0_128"/>
</listOfProducts>
<listOfModifiers>
<modifierSpeciesReference species="s0_131"/>
</listOfModifiers>
</reaction>

<reaction id="R00621" name="R00621" reversible="false">
<listOfReactants>
<speciesReference species="s0_66"/>
<speciesReference species="s1_48"/>
</listOfReactants>
<listOfProducts>
<speciesReference species="s1_49"/>
</listOfProducts>
<listOfModifiers>
<modifierSpeciesReference species="s1_4"/>
</listOfModifiers>
</reaction>
<reaction id="R03316" name="R03316" reversible="false">
<listOfReactants>
<speciesReference species="s0_62"/>
<speciesReference species="s1_49"/>
</listOfReactants>
<listOfProducts>
<speciesReference species="s0_66"/>
<speciesReference species="s1_45"/>
</listOfProducts>
<listOfModifiers>
<modifierSpeciesReference species="s1_4"/>
</listOfModifiers>
</reaction>
<reaction id="R02570" name="R02570" reversible="true">
<listOfReactants>
<speciesReference species="s0_70"/>
<speciesReference species="s1_47"/>
</listOfReactants>
<listOfProducts>
<speciesReference species="s1_45"/>
</listOfProducts>
<listOfModifiers>
<modifierSpeciesReference species="s1_6"/>
</listOfModifiers>
</reaction>
<reaction id="R00405" name="R00405" reversible="true">
<listOfReactants>
<speciesReference species="s1_41"/>
</listOfReactants>
<listOfProducts>
<speciesReference species="s1_47"/>
</listOfProducts>
<listOfModifiers>
<modifierSpeciesReference species="s1_7"/>
</listOfModifiers>
</reaction>


<reaction id="R00268" name="R00268" reversible="true">
<listOfReactants>
<speciesReference species="s1_36"/>
</listOfReactants>
<listOfProducts>
<speciesReference species="s1_48"/>
</listOfProducts>
<listOfModifiers>
<modifierSpeciesReference species="s1_9"/>
</listOfModifiers>
</reaction>
<reaction id="R00709" name="R00709" reversible="true">
<listOfReactants>
<speciesReference species="s1_39"/>
</listOfReactants>
<listOfProducts>
<speciesReference species="s1_48"/>
</listOfProducts>
<listOfModifiers>
<modifierSpeciesReference species="s1_10"/>
</listOfModifiers>
</reaction>
<reaction id="R01899" name="R01899" reversible="true">
<listOfReactants>
<speciesReference species="s1_39"/>
</listOfReactants>
<listOfProducts>
<speciesReference species="s1_36"/>
</listOfProducts>
<listOfModifiers>
<modifierSpeciesReference species="s1_9"/>
</listOfModifiers>
</reaction>
<reaction id="R00352" name="R00352" reversible="false">
<listOfReactants>
<speciesReference species="s0_113"/>
<speciesReference species="s0_67"/>
</listOfReactants>
<listOfProducts>
<speciesReference species="s1_42"/>
<speciesReference species="s4_102"/>
</listOfProducts>
<listOfModifiers>
<modifierSpeciesReference species="s1_12"/>
</listOfModifiers>
</reaction>
<reaction id="R02164" name="R02164" reversible="true">
<listOfReactants>
<speciesReference species="s1_41"/>
</listOfReactants>
<listOfProducts>
<speciesReference species="s1_34"/>
</listOfProducts>
<listOfModifiers>
<modifierSpeciesReference species="s1_13"/>
</listOfModifiers>
</reaction>
<reaction id="R01082" name="R01082" reversible="true">
<listOfReactants>
<speciesReference species="s1_38"/>
</listOfReactants>
<listOfProducts>
<speciesReference species="s1_34"/>
</listOfProducts>
<listOfModifiers>
<modifierSpeciesReference species="s1_14"/>
</listOfModifiers>
</reaction>
<reaction id="R01900" name="R01900" reversible="true">
<listOfReactants>
<speciesReference species="s1_40"/>
</listOfReactants>
<listOfProducts>
<speciesReference species="s1_39"/>
</listOfProducts>
<listOfModifiers>
<modifierSpeciesReference species="s1_15"/>
</listOfModifiers>
</reaction>
<reaction id="R01325" name="R01325" reversible="true">
<listOfReactants>
<speciesReference species="s1_42"/>
</listOfReactants>
<listOfProducts>
<speciesReference species="s1_40"/>
</listOfProducts>
<listOfModifiers>
<modifierSpeciesReference species="s1_15"/>
</listOfModifiers>
</reaction>
<reaction id="R00351" name="R00351" reversible="false">
<listOfReactants>
<speciesReference species="s0_113"/>
<speciesReference species="s0_67"/>
</listOfReactants>
<listOfProducts>
<speciesReference species="s1_42"/>
<speciesReference species="s4_102"/>
</listOfProducts>
<listOfModifiers>
<modifierSpeciesReference species="s1_17"/>
</listOfModifiers>
</reaction>
<reaction id="R00342" name="R00342" reversible="true">
<listOfReactants>
<speciesReference species="s1_38"/>
</listOfReactants>
<listOfProducts>
<speciesReference species="s0_113"/>
</listOfProducts>
<listOfModifiers>
<modifierSpeciesReference species="s1_18"/>
</listOfModifiers>
</reaction>
<reaction id="R00344" name="R00344" reversible="false">
<listOfReactants>
<speciesReference species="s0_64"/>
</listOfReactants>
<listOfProducts>
<speciesReference species="s0_113"/>
</listOfProducts>
<listOfModifiers>
<modifierSpeciesReference species="s1_19"/>
</listOfModifiers>
</reaction>


<reaction id="R02750" name="R02750" reversible="true">
<listOfReactants>
<speciesReference species="s2_65"/>
</listOfReactants>
<listOfProducts>
<speciesReference species="s2_66"/>
</listOfProducts>
<listOfModifiers>
<modifierSpeciesReference species="s2_9"/>
</listOfModifiers>
</reaction>
<reaction id="R01066" name="R01066" reversible="true">
<listOfReactants>
<speciesReference species="s2_66"/>
</listOfReactants>
<listOfProducts>
<speciesReference species="s0_56"/>
</listOfProducts>
<listOfModifiers>
<modifierSpeciesReference species="s2_11"/>
</listOfModifiers>
</reaction>
<reaction id="R01049" name="R01049" reversible="true">
<listOfReactants>
<speciesReference species="s2_57"/>
</listOfReactants>
<listOfProducts>
<speciesReference species="s2_58"/>
</listOfProducts>
<listOfModifiers>
<modifierSpeciesReference species="s2_12"/>
</listOfModifiers>
</reaction>
<reaction id="R01051" name="R01051" reversible="true">
<listOfReactants>
<speciesReference species="s2_60"/>
</listOfReactants>
<listOfProducts>
<speciesReference species="s2_57"/>
</listOfProducts>
<listOfModifiers>
<modifierSpeciesReference species="s2_9"/>
</listOfModifiers>
</reaction>
<reaction id="R01641" name="R01641" reversible="true">
<listOfReactants>
<speciesReference species="s0_56"/>
<speciesReference species="s2_64"/>
</listOfReactants>
<listOfProducts>
<speciesReference species="s2_126"/>
<speciesReference species="s2_57"/>
</listOfProducts>
<listOfModifiers>
<modifierSpeciesReference species="s2_15"/>
</listOfModifiers>
</reaction>
<reaction id="R01056" name="R01056" reversible="true">
<listOfReactants>
<speciesReference species="s2_57"/>
</listOfReactants>
<listOfProducts>
<speciesReference species="s2_61"/>
</listOfProducts>
<listOfModifiers>
<modifierSpeciesReference species="s2_16"/>
</listOfModifiers>
</reaction>
<reaction id="R01529" name="R01529" reversible="true">
<listOfReactants>
<speciesReference species="s2_61"/>
</listOfReactants>
<listOfProducts>
<speciesReference species="s2_126"/>
</listOfProducts>
<listOfModifiers>
<modifierSpeciesReference species="s2_17"/>
</listOfModifiers>
</reaction>
<reaction id="R01830" name="R01830" reversible="true">
<listOfReactants>
<speciesReference species="s0_56"/>
<speciesReference species="s0_57"/>
</listOfReactants>
<listOfProducts>
<speciesReference species="s2_62"/>
<speciesReference species="s2_126"/>
</listOfProducts>
<listOfModifiers>
<modifierSpeciesReference species="s2_15"/>
</listOfModifiers>
</reaction>


<reaction id="R01528" name="R01528" reversible="false">
<listOfReactants>
<speciesReference species="s2_53"/>
</listOfReactants>
<listOfProducts>
<speciesReference species="s2_61"/>
</listOfProducts>
<listOfModifiers>
<modifierSpeciesReference species="s2_25"/>
</listOfModifiers>
</reaction>
<reaction id="R02035" name="R02035" reversible="true">
<listOfReactants>
<speciesReference species="s2_70"/>
</listOfReactants>
<listOfProducts>
<speciesReference species="s2_53"/>
</listOfProducts>
<listOfModifiers>
<modifierSpeciesReference species="s2_26"/>
</listOfModifiers>
</reaction>
<reaction id="R02736" name="R02736" reversible="false">
<listOfReactants>
<speciesReference species="s0_54"/>
</listOfReactants>
<listOfProducts>
<speciesReference species="s2_70"/>
</listOfProducts>
<listOfModifiers>
<modifierSpeciesReference species="s2_27"/>
</listOfModifiers>
</reaction>
<reaction id="R01520" name="R01520" reversible="true">
<listOfReactants>
<speciesReference species="s0_52"/>
</listOfReactants>
<listOfProducts>
<speciesReference species="s2_50"/>
</listOfProducts>
<listOfModifiers>
<modifierSpeciesReference species="s2_37"/>
</listOfModifiers>
</reaction>

<reaction id="R01827" name="R01827" reversible="true">
<listOfReactants>
<speciesReference species="s0_56"/>
<speciesReference species="s2_64"/>
</listOfReactants>
<listOfProducts>
<speciesReference species="s2_62"/>
<speciesReference species="s0_57"/>
</listOfProducts>
<listOfModifiers>
<modifierSpeciesReference species="s2_47"/>
</listOfModifiers>
</reaction>
<reaction id="R01057" name="R01057" reversible="true">
<listOfReactants>
<speciesReference species="s2_59"/>
</listOfReactants>
<listOfProducts>
<speciesReference species="s2_57"/>
</listOfProducts>
<listOfModifiers>
<modifierSpeciesReference species="s0_27"/>
</listOfModifiers>
</reaction>
<reaction id="R08159" name="R08159" reversible="false">
<listOfReactants>
<speciesReference species="s3_187"/>
</listOfReactants>
<listOfProducts>
<speciesReference species="s3_17"/>
</listOfProducts>
<listOfModifiers>
<modifierSpeciesReference species="s3_21"/>
<modifierSpeciesReference species="s3_47"/>
</listOfModifiers>
</reaction>
<reaction id="R07762" name="R07762" reversible="false">
<listOfReactants>
<speciesReference species="s3_189"/>
</listOfReactants>
<listOfProducts>
<speciesReference species="s3_11"/>
</listOfProducts>
<listOfModifiers>
<modifierSpeciesReference species="s3_44"/>
</listOfModifiers>
</reaction>
<reaction id="R08163" name="R08163" reversible="false">
<listOfReactants>
<speciesReference species="s3_8"/>
</listOfReactants>
<listOfProducts>
<speciesReference species="s3_13"/>
</listOfProducts>
<listOfModifiers>
<modifierSpeciesReference species="s3_47"/>
</listOfModifiers>
</reaction>
<reaction id="R02814" name="R02814" reversible="false">
<listOfReactants>
<speciesReference species="s3_15"/>
</listOfReactants>
<listOfProducts>
<speciesReference species="s3_12"/>
</listOfProducts>
<listOfModifiers>
<modifierSpeciesReference species="s3_47"/>
</listOfModifiers>
</reaction>
<reaction id="R04014" name="R04014" reversible="false">
<listOfReactants>
<speciesReference species="s3_180"/>
</listOfReactants>
<listOfProducts>
<speciesReference species="s3_18"/>
</listOfProducts>
<listOfModifiers>
<modifierSpeciesReference species="s3_47"/>
</listOfModifiers>
</reaction>
<reaction id="R04968" name="R04968" reversible="false">
<listOfReactants>
<speciesReference species="s3_161"/>
<speciesReference species="s3_187"/>
</listOfReactants>
<listOfProducts>
<speciesReference species="s3_192"/>
</listOfProducts>
<listOfModifiers>
<modifierSpeciesReference species="s3_44"/>
<modifierSpeciesReference species="s3_21"/>
</listOfModifiers>
</reaction>
<reaction id="R04726" name="R04726" reversible="false">
<listOfReactants>
<speciesReference species="s3_161"/>
<speciesReference species="s3_180"/>
</listOfReactants>
<listOfProducts>
<speciesReference species="s3_184"/>
</listOfProducts>
<listOfModifiers>
<modifierSpeciesReference species="s3_44"/>
<modifierSpeciesReference species="s3_21"/>
</listOfModifiers>
</reaction>
<reaction id="R04963" name="R04963" reversible="false">
<listOfReactants>
<speciesReference species="s3_161"/>
<speciesReference species="s3_179"/>
</listOfReactants>
<listOfProducts>
<speciesReference species="s3_183"/>
</listOfProducts>
<listOfModifiers>
<modifierSpeciesReference species="s3_44"/>
<modifierSpeciesReference species="s3_21"/>
</listOfModifiers>
</reaction>
<reaction id="R04960" name="R04960" reversible="false">
<listOfReactants>
<speciesReference species="s3_161"/>
<speciesReference species="s3_172"/>
</listOfReactants>
<listOfProducts>
<speciesReference species="s3_176"/>
</listOfProducts>
<listOfModifiers>
<modifierSpeciesReference species="s3_44"/>
<modifierSpeciesReference species="s3_21"/>
</listOfModifiers>
</reaction>
<reaction id="R04957" name="R04957" reversible="false">
<listOfReactants>
<speciesReference species="s3_161"/>
<speciesReference species="s3_171"/>
</listOfReactants>
<listOfProducts>
<speciesReference species="s3_175"/>
</listOfProducts>
<listOfModifiers>
<modifierSpeciesReference species="s3_44"/>
<modifierSpeciesReference species="s3_21"/>
</listOfModifiers>
</reaction>
<reaction id="R04952" name="R04952" reversible="false">
<listOfReactants>
<speciesReference species="s3_161"/>
<speciesReference species="s3_166"/>
</listOfReactants>
<listOfProducts>
<speciesReference species="s3_168"/>
</listOfProducts>
<listOfModifiers>
<modifierSpeciesReference species="s3_44"/>
<modifierSpeciesReference species="s3_21"/>
</listOfModifiers>
</reaction>
<reaction id="R01706" name="R01706" reversible="false">
<listOfReactants>
<speciesReference species="s3_189"/>
</listOfReactants>
<listOfProducts>
<speciesReference species="s3_188"/>
<speciesReference species="s3_167"/>
</listOfProducts>
<listOfModifiers>
<modifierSpeciesReference species="s3_47"/>
<modifierSpeciesReference species="s3_21"/>
</listOfModifiers>
</reaction>
<reaction id="R04970" name="R04970" reversible="true">
<listOfReactants>
<speciesReference species="s3_190"/>
</listOfReactants>
<listOfProducts>
<speciesReference species="s3_189"/>
</listOfProducts>
<listOfModifiers>
<modifierSpeciesReference species="s3_21"/>
</listOfModifiers>
</reaction>
<reaction id="R04544" name="R04544" reversible="true">
<listOfReactants>
<speciesReference species="s3_191"/>
</listOfReactants>
<listOfProducts>
<speciesReference species="s3_190"/>
</listOfProducts>
<listOfModifiers>
<modifierSpeciesReference species="s3_21"/>
</listOfModifiers>
</reaction>
<reaction id="R04543" name="R04543" reversible="true">
<listOfReactants>
<speciesReference species="s3_192"/>
</listOfReactants>
<listOfProducts>
<speciesReference species="s3_191"/>
</listOfProducts>
<listOfModifiers>
<modifierSpeciesReference species="s3_21"/>
</listOfModifiers>
</reaction>
<reaction id="R04967" name="R04967" reversible="true">
<listOfReactants>
<speciesReference species="s3_186"/>
</listOfReactants>
<listOfProducts>
<speciesReference species="s3_187"/>
</listOfProducts>
<listOfModifiers>
<modifierSpeciesReference species="s3_21"/>
</listOfModifiers>
</reaction>
<reaction id="R04568" name="R04568" reversible="true">
<listOfReactants>
<speciesReference species="s3_185"/>
</listOfReactants>
<listOfProducts>
<speciesReference species="s3_186"/>
</listOfProducts>
<listOfModifiers>
<modifierSpeciesReference species="s3_21"/>
</listOfModifiers>
</reaction>
<reaction id="R04566" name="R04566" reversible="true">
<listOfReactants>
<speciesReference species="s3_184"/>
</listOfReactants>
<listOfProducts>
<speciesReference species="s3_185"/>
</listOfProducts>
<listOfModifiers>
<modifierSpeciesReference species="s3_21"/>
</listOfModifiers>
</reaction>
<reaction id="R04725" name="R04725" reversible="true">
<listOfReactants>
<speciesReference species="s3_181"/>
</listOfReactants>
<listOfProducts>
<speciesReference species="s3_180"/>
</listOfProducts>
<listOfModifiers>
<modifierSpeciesReference species="s3_21"/>
</listOfModifiers>
</reaction>
<reaction id="R04965" name="R04965" reversible="true">
<listOfReactants>
<speciesReference species="s3_182"/>
</listOfReactants>
<listOfProducts>
<speciesReference species="s3_181"/>
</listOfProducts>
<listOfModifiers>
<modifierSpeciesReference species="s3_21"/>
</listOfModifiers>
</reaction>
<reaction id="R04964" name="R04964" reversible="true">
<listOfReactants>
<speciesReference species="s3_183"/>
</listOfReactants>
<listOfProducts>
<speciesReference species="s3_182"/>
</listOfProducts>
<listOfModifiers>
<modifierSpeciesReference species="s3_21"/>
</listOfModifiers>
</reaction>
<reaction id="R04962" name="R04962" reversible="true">
<listOfReactants>
<speciesReference species="s3_178"/>
</listOfReactants>
<listOfProducts>
<speciesReference species="s3_179"/>
</listOfProducts>
<listOfModifiers>
<modifierSpeciesReference species="s3_21"/>
</listOfModifiers>
</reaction>
<reaction id="R04535" name="R04535" reversible="true">
<listOfReactants>
<speciesReference species="s3_177"/>
</listOfReactants>
<listOfProducts>
<speciesReference species="s3_178"/>
</listOfProducts>
<listOfModifiers>
<modifierSpeciesReference species="s3_21"/>
</listOfModifiers>
</reaction>
<reaction id="R04534" name="R04534" reversible="true">
<listOfReactants>
<speciesReference species="s3_176"/>
</listOfReactants>
<listOfProducts>
<speciesReference species="s3_177"/>
</listOfProducts>
<listOfModifiers>
<modifierSpeciesReference species="s3_21"/>
</listOfModifiers>
</reaction>
<reaction id="R04959" name="R04959" reversible="true">
<listOfReactants>
<speciesReference species="s3_173"/>
</listOfReactants>
<listOfProducts>
<speciesReference species="s3_172"/>
</listOfProducts>
<listOfModifiers>
<modifierSpeciesReference species="s3_21"/>
</listOfModifiers>
</reaction>
<reaction id="R04537" name="R04537" reversible="true">
<listOfReactants>
<speciesReference species="s3_174"/>
</listOfReactants>
<listOfProducts>
<speciesReference species="s3_173"/>
</listOfProducts>
<listOfModifiers>
<modifierSpeciesReference species="s3_21"/>
</listOfModifiers>
</reaction>
<reaction id="R04536" name="R04536" reversible="true">
<listOfReactants>
<speciesReference species="s3_175"/>
</listOfReactants>
<listOfProducts>
<speciesReference species="s3_174"/>
</listOfProducts>
<listOfModifiers>
<modifierSpeciesReference species="s3_21"/>
</listOfModifiers>
</reaction>
<reaction id="R04956" name="R04956" reversible="true">
<listOfReactants>
<speciesReference species="s3_170"/>
</listOfReactants>
<listOfProducts>
<speciesReference species="s3_171"/>
</listOfProducts>
<listOfModifiers>
<modifierSpeciesReference species="s3_21"/>
</listOfModifiers>
</reaction>
<reaction id="R04954" name="R04954" reversible="true">
<listOfReactants>
<speciesReference species="s3_169"/>
</listOfReactants>
<listOfProducts>
<speciesReference species="s3_170"/>
</listOfProducts>
<listOfModifiers>
<modifierSpeciesReference species="s3_21"/>
</listOfModifiers>
</reaction>
<reaction id="R04953" name="R04953" reversible="true">
<listOfReactants>
<speciesReference species="s3_168"/>
</listOfReactants>
<listOfProducts>
<speciesReference species="s3_169"/>
</listOfProducts>
<listOfModifiers>
<modifierSpeciesReference species="s3_21"/>
</listOfModifiers>
</reaction>
<reaction id="R04430" name="R04430" reversible="true">
<listOfReactants>
<speciesReference species="s3_165"/>
</listOfReactants>
<listOfProducts>
<speciesReference species="s3_166"/>
</listOfProducts>
<listOfModifiers>
<modifierSpeciesReference species="s3_21"/>
</listOfModifiers>
</reaction>
<reaction id="R04428" name="R04428" reversible="true">
<listOfReactants>
<speciesReference species="s3_164"/>
</listOfReactants>
<listOfProducts>
<speciesReference species="s3_165"/>
</listOfProducts>
<listOfModifiers>
<modifierSpeciesReference species="s3_21"/>
</listOfModifiers>
</reaction>
<reaction id="R04533" name="R04533" reversible="true">
<listOfReactants>
<speciesReference species="s3_164"/>
</listOfReactants>
<listOfProducts>
<speciesReference species="s3_163"/>
</listOfProducts>
<listOfModifiers>
<modifierSpeciesReference species="s3_21"/>
</listOfModifiers>
</reaction>
<reaction id="R04355" name="R04355" reversible="false">
<listOfReactants>
<speciesReference species="s3_161"/>
<speciesReference species="s3_162"/>
</listOfReactants>
<listOfProducts>
<speciesReference species="s3_163"/>
</listOfProducts>
<listOfModifiers>
<modifierSpeciesReference species="s3_21"/>
<modifierSpeciesReference species="s3_44"/>
</listOfModifiers>
</reaction>
<reaction id="R01626" name="R01626" reversible="true">
<listOfReactants>
<speciesReference species="s3_160"/>
</listOfReactants>
<listOfProducts>
<speciesReference species="s3_161"/>
</listOfProducts>
<listOfModifiers>
<modifierSpeciesReference species="s3_148"/>
<modifierSpeciesReference species="s3_21"/>
</listOfModifiers>
</reaction>
<reaction id="R01624" name="R01624" reversible="false">
<listOfReactants>
<speciesReference species="s0_67"/>
<speciesReference species="s3_167"/>
</listOfReactants>
<listOfProducts>
<speciesReference species="s3_162"/>
</listOfProducts>
<listOfModifiers>
<modifierSpeciesReference species="s3_21"/>
</listOfModifiers>
</reaction>
<reaction id="R04385" name="R04385" reversible="true">
<listOfReactants>
<speciesReference species="s3_159"/>
</listOfReactants>
<listOfProducts>
<speciesReference species="s3_158"/>
</listOfProducts>
<listOfModifiers>
<modifierSpeciesReference species="s3_154"/>
</listOfModifiers>
</reaction>
<reaction id="R04386" name="R04386" reversible="true">
<listOfReactants>
<speciesReference species="s0_67"/>
<speciesReference species="s3_158"/>
</listOfReactants>
<listOfProducts>
<speciesReference species="s3_159"/>
<speciesReference species="s3_160"/>
</listOfProducts>
<listOfModifiers>
<modifierSpeciesReference species="s3_154"/>
</listOfModifiers>
</reaction>
<reaction id="R01279" name="R01279" reversible="false">
<listOfReactants>
<speciesReference species="s4_141"/>
</listOfReactants>
<listOfProducts>
<speciesReference species="s4_140"/>
</listOfProducts>
<listOfModifiers>
<modifierSpeciesReference species="s4_1"/>
<modifierSpeciesReference species="s4_14"/>
<modifierSpeciesReference species="s4_26"/>
<modifierSpeciesReference species="s4_82"/>
</listOfModifiers>
</reaction>
<reaction id="R04751" name="R04751" reversible="false">
<listOfReactants>
<speciesReference species="s4_104"/>
</listOfReactants>
<listOfProducts>
<speciesReference species="s4_101"/>
</listOfProducts>
<listOfModifiers>
<modifierSpeciesReference species="s4_6"/>
<modifierSpeciesReference species="s4_9"/>
<modifierSpeciesReference species="s4_14"/>
<modifierSpeciesReference species="s4_26"/>
<modifierSpeciesReference species="s4_82"/>
</listOfModifiers>
</reaction>
<reaction id="R01175" name="R01175" reversible="false">
<listOfReactants>
<speciesReference species="s4_98"/>
</listOfReactants>
<listOfProducts>
<speciesReference species="s4_96"/>
</listOfProducts>
<listOfModifiers>
<modifierSpeciesReference species="s4_6"/>
<modifierSpeciesReference species="s4_9"/>
<modifierSpeciesReference species="s4_14"/>
<modifierSpeciesReference species="s4_82"/>
</listOfModifiers>
</reaction>
<reaction id="R00238" name="R00238" reversible="true">
<listOfReactants>
<speciesReference species="s0_67"/>
</listOfReactants>
<listOfProducts>
<speciesReference species="s4_97"/>
</listOfProducts>
<listOfModifiers>
<modifierSpeciesReference species="s4_8"/>
<modifierSpeciesReference species="s4_13"/>
</listOfModifiers>
</reaction>
<reaction id="R01975" name="R01975" reversible="true">
<listOfReactants>
<speciesReference species="s4_95"/>
</listOfReactants>
<listOfProducts>
<speciesReference species="s4_97"/>
</listOfProducts>
<listOfModifiers>
<modifierSpeciesReference species="s4_10"/>
</listOfModifiers>
</reaction>
<reaction id="R03026" name="R03026" reversible="true">
<listOfReactants>
<speciesReference species="s4_95"/>
</listOfReactants>
<listOfProducts>
<speciesReference species="s4_96"/>
</listOfProducts>
<listOfModifiers>
<modifierSpeciesReference species="s4_11"/>
</listOfModifiers>
</reaction>
<reaction id="R04756" name="R04756" reversible="true">
<listOfReactants>
<speciesReference species="s4_93"/>
</listOfReactants>
<listOfProducts>
<speciesReference species="s4_106"/>
</listOfProducts>
<listOfModifiers>
<modifierSpeciesReference species="s4_16"/>
</listOfModifiers>
</reaction>
<reaction id="R01177" name="R01177" reversible="true">
<listOfReactants>
<speciesReference species="s0_67"/>
</listOfReactants>
<listOfProducts>
<speciesReference species="s4_100"/>
<speciesReference species="s4_102"/>
</listOfProducts>
<listOfModifiers>
<modifierSpeciesReference species="s4_8"/>
<modifierSpeciesReference species="s4_13"/>
</listOfModifiers>
</reaction>
<reaction id="R04748" name="R04748" reversible="true">
<listOfReactants>
<speciesReference species="s4_103"/>
</listOfReactants>
<listOfProducts>
<speciesReference species="s4_100"/>
</listOfProducts>
<listOfModifiers>
<modifierSpeciesReference species="s4_10"/>
<modifierSpeciesReference species="s4_24"/>
</listOfModifiers>
</reaction>
<reaction id="R04749" name="R04749" reversible="true">
<listOfReactants>
<speciesReference species="s4_103"/>
</listOfReactants>
<listOfProducts>
<speciesReference species="s4_101"/>
</listOfProducts>
<listOfModifiers>
<modifierSpeciesReference species="s4_11"/>
</listOfModifiers>
</reaction>
<reaction id="R04747" name="R04747" reversible="true">
<listOfReactants>
<speciesReference species="s4_104"/>
<speciesReference species="s0_67"/>
</listOfReactants>
<listOfProducts>
<speciesReference species="s4_109"/>
<speciesReference species="s4_102"/>
</listOfProducts>
<listOfModifiers>
<modifierSpeciesReference species="s4_13"/>
</listOfModifiers>
</reaction>
<reaction id="R04745" name="R04745" reversible="true">
<listOfReactants>
<speciesReference species="s4_110"/>
</listOfReactants>
<listOfProducts>
<speciesReference species="s4_109"/>
</listOfProducts>
<listOfModifiers>
<modifierSpeciesReference species="s4_10"/>
<modifierSpeciesReference species="s4_24"/>
</listOfModifiers>
</reaction>
<reaction id="R04746" name="R04746" reversible="true">
<listOfReactants>
<speciesReference species="s4_110"/>
</listOfReactants>
<listOfProducts>
<speciesReference species="s4_111"/>
</listOfProducts>
<listOfModifiers>
<modifierSpeciesReference species="s4_11"/>
</listOfModifiers>
</reaction>
<reaction id="R03777" name="R03777" reversible="false">
<listOfReactants>
<speciesReference species="s4_112"/>
</listOfReactants>
<listOfProducts>
<speciesReference species="s4_111"/>
</listOfProducts>
<listOfModifiers>
<modifierSpeciesReference species="s4_14"/>
<modifierSpeciesReference species="s4_26"/>
<modifierSpeciesReference species="s4_82"/>
</listOfModifiers>
</reaction>
<reaction id="R03778" name="R03778" reversible="true">
<listOfReactants>
<speciesReference species="s0_67"/>
<speciesReference species="s4_112"/>
</listOfReactants>
<listOfProducts>
<speciesReference species="s4_120"/>
<speciesReference species="s4_102"/>
</listOfProducts>
<listOfModifiers>
<modifierSpeciesReference species="s4_13"/>
</listOfModifiers>
</reaction>
<reaction id="R04743" name="R04743" reversible="true">
<listOfReactants>
<speciesReference species="s4_118"/>
</listOfReactants>
<listOfProducts>
<speciesReference species="s4_120"/>
</listOfProducts>
<listOfModifiers>
<modifierSpeciesReference species="s4_10"/>
<modifierSpeciesReference species="s4_24"/>
</listOfModifiers>
</reaction>
<reaction id="R04744" name="R04744" reversible="true">
<listOfReactants>
<speciesReference species="s4_118"/>
</listOfReactants>
<listOfProducts>
<speciesReference species="s4_116"/>
</listOfProducts>
<listOfModifiers>
<modifierSpeciesReference species="s4_11"/>
</listOfModifiers>
</reaction>
<reaction id="R04754" name="R04754" reversible="false">
<listOfReactants>
<speciesReference species="s4_117"/>
</listOfReactants>
<listOfProducts>
<speciesReference species="s4_116"/>
</listOfProducts>
<listOfModifiers>
<modifierSpeciesReference species="s4_14"/>
<modifierSpeciesReference species="s4_26"/>
<modifierSpeciesReference species="s4_82"/>
</listOfModifiers>
</reaction>
<reaction id="R04742" name="R04742" reversible="true">
<listOfReactants>
<speciesReference species="s0_67"/>
<speciesReference species="s4_117"/>
</listOfReactants>
<listOfProducts>
<speciesReference species="s4_126"/>
<speciesReference species="s4_102"/>
</listOfProducts>
<listOfModifiers>
<modifierSpeciesReference species="s4_13"/>
</listOfModifiers>
</reaction>
<reaction id="R04741" name="R04741" reversible="true">
<listOfReactants>
<speciesReference species="s4_123"/>
</listOfReactants>
<listOfProducts>
<speciesReference species="s4_126"/>
</listOfProducts>
<listOfModifiers>
<modifierSpeciesReference species="s4_10"/>
<modifierSpeciesReference species="s4_24"/>
</listOfModifiers>
</reaction>
<reaction id="R04170" name="R04170" reversible="true">
<listOfReactants>
<speciesReference species="s4_123"/>
</listOfReactants>
<listOfProducts>
<speciesReference species="s4_127"/>
</listOfProducts>
<listOfModifiers>
<modifierSpeciesReference species="s4_11"/>
</listOfModifiers>
</reaction>
<reaction id="R03857" name="R03857" reversible="false">
<listOfReactants>
<speciesReference species="s4_124"/>
</listOfReactants>
<listOfProducts>
<speciesReference species="s4_127"/>
</listOfProducts>
<listOfModifiers>
<modifierSpeciesReference species="s4_14"/>
<modifierSpeciesReference species="s4_26"/>
<modifierSpeciesReference species="s4_82"/>
</listOfModifiers>
</reaction>
<reaction id="R00623" name="R00623" reversible="true">
<listOfReactants>
<speciesReference species="s4_122"/>
</listOfReactants>
<listOfProducts>
<speciesReference species="s4_128"/>
</listOfProducts>
<listOfModifiers>
<modifierSpeciesReference species="s0_9"/>
</listOfModifiers>
</reaction>
<reaction id="R02487" name="R02487" reversible="false">
<listOfReactants>
<speciesReference species="s4_136"/>
</listOfReactants>
<listOfProducts>
<speciesReference species="s4_96"/>
</listOfProducts>
<listOfModifiers>
<modifierSpeciesReference species="s4_51"/>
</listOfModifiers>
</reaction>
<reaction id="R03858" name="R03858" reversible="true">
<listOfReactants>
<speciesReference species="s4_124"/>
<speciesReference species="s0_67"/>
</listOfReactants>
<listOfProducts>
<speciesReference species="s4_132"/>
<speciesReference species="s4_102"/>
</listOfProducts>
<listOfModifiers>
<modifierSpeciesReference species="s4_13"/>
</listOfModifiers>
</reaction>
<reaction id="R04740" name="R04740" reversible="true">
<listOfReactants>
<speciesReference species="s4_130"/>
</listOfReactants>
<listOfProducts>
<speciesReference species="s4_133"/>
</listOfProducts>
<listOfModifiers>
<modifierSpeciesReference species="s4_11"/>
</listOfModifiers>
</reaction>
<reaction id="R03990" name="R03990" reversible="false">
<listOfReactants>
<speciesReference species="s4_131"/>
</listOfReactants>
<listOfProducts>
<speciesReference species="s4_133"/>
</listOfProducts>
<listOfModifiers>
<modifierSpeciesReference species="s4_14"/>
<modifierSpeciesReference species="s4_26"/>
<modifierSpeciesReference species="s4_82"/>
</listOfModifiers>
</reaction>
<reaction id="R04739" name="R04739" reversible="true">
<listOfReactants>
<speciesReference species="s4_130"/>
</listOfReactants>
<listOfProducts>
<speciesReference species="s4_132"/>
</listOfProducts>
<listOfModifiers>
<modifierSpeciesReference species="s4_10"/>
<modifierSpeciesReference species="s4_24"/>
</listOfModifiers>
</reaction>
<reaction id="R00631" name="R00631" reversible="false">
<listOfReactants>
<speciesReference species="s4_134"/>
</listOfReactants>
<listOfProducts>
<speciesReference species="s4_128"/>
</listOfProducts>
<listOfModifiers>
<modifierSpeciesReference species="s0_1"/>
</listOfModifiers>
</reaction>
<reaction id="R01347" name="R01347" reversible="false">
<listOfReactants>
<speciesReference species="s4_134"/>
</listOfReactants>
<listOfProducts>
<speciesReference species="s4_144"/>
</listOfProducts>
<listOfModifiers>
<modifierSpeciesReference species="s4_69"/>
</listOfModifiers>
</reaction>

<reaction id="R03991" name="R03991" reversible="true">
<listOfReactants>
<speciesReference species="s4_131"/>
<speciesReference species="s0_67"/>
</listOfReactants>
<listOfProducts>
<speciesReference species="s4_138"/>
<speciesReference species="s4_102"/>
</listOfProducts>
<listOfModifiers>
<modifierSpeciesReference species="s4_13"/>
</listOfModifiers>
</reaction>
<reaction id="R04737" name="R04737" reversible="true">
<listOfReactants>
<speciesReference species="s4_139"/>
</listOfReactants>
<listOfProducts>
<speciesReference species="s4_138"/>
</listOfProducts>
<listOfModifiers>
<modifierSpeciesReference species="s4_10"/>
<modifierSpeciesReference species="s4_24"/>
</listOfModifiers>
</reaction>
<reaction id="R04738" name="R04738" reversible="true">
<listOfReactants>
<speciesReference species="s4_139"/>
</listOfReactants>
<listOfProducts>
<speciesReference species="s4_140"/>
</listOfProducts>
<listOfModifiers>
<modifierSpeciesReference species="s4_11"/>
</listOfModifiers>
</reaction>
<reaction id="R01280" name="R01280" reversible="true">
<listOfReactants>
<speciesReference species="s3_188"/>
</listOfReactants>
<listOfProducts>
<speciesReference species="s4_141"/>
</listOfProducts>
<listOfModifiers>
<modifierSpeciesReference species="s4_75"/>
</listOfModifiers>
</reaction>
<reaction id="R01923" name="R01923" reversible="true">
<listOfReactants>
<speciesReference species="s4_141"/>
</listOfReactants>
<listOfProducts>
<speciesReference species="s4_91"/>
</listOfProducts>
<listOfModifiers>
<modifierSpeciesReference species="s4_79"/>
</listOfModifiers>
</reaction>
<reaction id="R00149" name="R00149" reversible="false">
<listOfReactants>
<speciesReference species="s5_66"/>
</listOfReactants>
<listOfProducts>
<speciesReference species="s5_67"/>
</listOfProducts>
<listOfModifiers>
<modifierSpeciesReference species="s5_4"/>
</listOfModifiers>
</reaction>
<reaction id="R00259" name="R00259" reversible="false">
<listOfReactants>
<speciesReference species="s5_68"/>
</listOfReactants>
<listOfProducts>
<speciesReference species="s5_69"/>
</listOfProducts>
<listOfModifiers>
<modifierSpeciesReference species="s5_7"/>
</listOfModifiers>
</reaction>
<reaction id="R00239" name="R00239" reversible="false">
<listOfReactants>
<speciesReference species="s5_68"/>
</listOfReactants>
<listOfProducts>
<speciesReference species="s5_70"/>
</listOfProducts>
<listOfModifiers>
<modifierSpeciesReference species="s5_9"/>
</listOfModifiers>
</reaction>
<reaction id="R03313" name="R03313" reversible="true">
<listOfReactants>
<speciesReference species="s5_78"/>
</listOfReactants>
<listOfProducts>
<speciesReference species="s5_70"/>
</listOfProducts>
<listOfModifiers>
<modifierSpeciesReference species="s5_9"/>
</listOfModifiers>
</reaction>
<reaction id="R01398" name="R01398" reversible="false">
<listOfReactants>
<speciesReference species="s5_76"/>
<speciesReference species="s5_67"/>
</listOfReactants>
<listOfProducts>
<speciesReference species="s5_75"/>
</listOfProducts>
<listOfModifiers>
<modifierSpeciesReference species="s5_18"/>
</listOfModifiers>
</reaction>
<reaction id="R01954" name="R01954" reversible="false">
<listOfReactants>
<speciesReference species="s5_75"/>
<speciesReference species="s5_74"/>
</listOfReactants>
<listOfProducts>
<speciesReference species="s5_80"/>
</listOfProducts>
<listOfModifiers>
<modifierSpeciesReference species="s5_21"/>
</listOfModifiers>
</reaction>
<reaction id="R00551" name="R00551" reversible="false">
<listOfReactants>
<speciesReference species="s5_84"/>
</listOfReactants>
<listOfProducts>
<speciesReference species="s5_86"/>
<speciesReference species="s5_76"/>
</listOfProducts>
<listOfModifiers>
<modifierSpeciesReference species="s5_23"/>
</listOfModifiers>
</reaction>
<reaction id="R00670" name="R00670" reversible="false">
<listOfReactants>
<speciesReference species="s5_76"/>
</listOfReactants>
<listOfProducts>
<speciesReference species="s5_82"/>
</listOfProducts>
<listOfModifiers>
<modifierSpeciesReference species="s5_25"/>
</listOfModifiers>
</reaction>
<reaction id="R01920" name="R01920" reversible="false">
<listOfReactants>
<speciesReference species="s5_100"/>
<speciesReference species="s5_82"/>
</listOfReactants>
<listOfProducts>
<speciesReference species="s5_83"/>
</listOfProducts>
<listOfModifiers>
<modifierSpeciesReference species="s5_26"/>
</listOfModifiers>
</reaction>
<reaction id="R01086" name="R01086" reversible="false">
<listOfReactants>
<speciesReference species="s5_80"/>
</listOfReactants>
<listOfProducts>
<speciesReference species="s5_84"/>
<speciesReference species="s1_34"/>
</listOfProducts>
<listOfModifiers>
<modifierSpeciesReference species="s5_28"/>
</listOfModifiers>
</reaction>
<reaction id="R01986" name="R01986" reversible="false">
<listOfReactants>
<speciesReference species="s5_95"/>
</listOfReactants>
<listOfProducts>
<speciesReference species="s5_92"/>
</listOfProducts>
<listOfModifiers>
<modifierSpeciesReference species="s0_1"/>
</listOfModifiers>
</reaction>
<reaction id="R02549" name="R02549" reversible="false">
<listOfReactants>
<speciesReference species="s5_95"/>
</listOfReactants>
<listOfProducts>
<speciesReference species="s5_92"/>
</listOfProducts>
<listOfModifiers>
<modifierSpeciesReference species="s5_33"/>
</listOfModifiers>
</reaction>
<reaction id="R01989" name="R01989" reversible="false">
<listOfReactants>
<speciesReference species="s5_92"/>
</listOfReactants>
<listOfProducts>
<speciesReference species="s5_104"/>
</listOfProducts>
<listOfModifiers>
<modifierSpeciesReference species="s5_42"/>
</listOfModifiers>
</reaction>
<reaction id="R00669" name="R00669" reversible="false">
<listOfReactants>
<speciesReference species="s5_72"/>
</listOfReactants>
<listOfProducts>
<speciesReference species="s5_76"/>
</listOfProducts>
<listOfModifiers>
<modifierSpeciesReference species="s5_45"/>
</listOfModifiers>
</reaction>
<reaction id="R00566" name="R00566" reversible="false">
<listOfReactants>
<speciesReference species="s5_84"/>
</listOfReactants>
<listOfProducts>
<speciesReference species="s5_106"/>
</listOfProducts>
<listOfModifiers>
<modifierSpeciesReference species="s5_51"/>
</listOfModifiers>
</reaction>
<reaction id="R01157" name="R01157" reversible="false">
<listOfReactants>
<speciesReference species="s5_106"/>
</listOfReactants>
<listOfProducts>
<speciesReference species="s5_82"/>
</listOfProducts>
<listOfModifiers>
<modifierSpeciesReference species="s5_52"/>
</listOfModifiers>
</reaction>
<reaction id="R02869" name="R02869" reversible="false">
<listOfReactants>
<speciesReference species="s5_100"/>
<speciesReference species="s5_83"/>
</listOfReactants>
<listOfProducts>
<speciesReference species="s5_81"/>
<speciesReference species="s5_99"/>
</listOfProducts>
<listOfModifiers>
<modifierSpeciesReference species="s5_56"/>
</listOfModifiers>
</reaction>
<reaction id="R00178" name="R00178" reversible="false">
<listOfReactants>
<speciesReference species="s5_87"/>
</listOfReactants>
<listOfProducts>
<speciesReference species="s5_100"/>
</listOfProducts>
<listOfModifiers>
<modifierSpeciesReference species="s5_57"/>
</listOfModifiers>
</reaction>
<reaction id="R01151" name="R01151" reversible="true">
<listOfReactants>
<speciesReference species="s5_82"/>
</listOfReactants>
<listOfProducts>
<speciesReference species="s5_95"/>
</listOfProducts>
<listOfModifiers>
<modifierSpeciesReference species="s5_58"/>
</listOfModifiers>
</reaction>
<reaction id="R05050" name="R05050" reversible="false">
<listOfReactants>
<speciesReference species="s5_93"/>
</listOfReactants>
<listOfProducts>
<speciesReference species="s5_79"/>
</listOfProducts>
<listOfModifiers>
<modifierSpeciesReference species="s0_1"/>
</listOfModifiers>
</reaction>
<reaction id="R04025" name="R04025" reversible="false">
<listOfReactants>
<speciesReference species="s5_77"/>
</listOfReactants>
<listOfProducts>
<speciesReference species="s5_93"/>
</listOfProducts>
<listOfModifiers>
<modifierSpeciesReference species="s5_64"/>
</listOfModifiers>
</reaction>
<reaction id="R01154" name="R01154" reversible="false">
<listOfReactants>
<speciesReference species="s5_82"/>
</listOfReactants>
<listOfProducts>
<speciesReference species="s5_77"/>
</listOfProducts>
<listOfModifiers>
<modifierSpeciesReference species="s5_65"/>
</listOfModifiers>
</reaction>
<reaction id="r48" name="r48" reversible="false">
<listOfReactants>
<speciesReference species="s0_49"/>
</listOfReactants>
<listOfProducts>
<speciesReference species="s0_6"/>
</listOfProducts>
</reaction>
<reaction id="r55" name="r55" reversible="false">
<listOfReactants>
<speciesReference species="s0_61"/>
</listOfReactants>
<listOfProducts>
<speciesReference species="s0_120"/>
</listOfProducts>
</reaction>
<reaction id="r56" name="r56" reversible="false">
<listOfReactants>
<speciesReference species="s0_59"/>
</listOfReactants>
<listOfProducts>
<speciesReference species="s0_20"/>
</listOfProducts>
</reaction>


<reaction id="r59" name="r59" reversible="false">
<listOfReactants>
<speciesReference species="s0_113"/>
</listOfReactants>
<listOfProducts>
<speciesReference species="s0_112"/>
</listOfProducts>
</reaction>
<reaction id="r61" name="r61" reversible="false">
<listOfReactants>
<speciesReference species="s0_67"/>
</listOfReactants>
<listOfProducts>
<speciesReference species="s1_76"/>
</listOfProducts>
</reaction>
<reaction id="r62" name="r62" reversible="false">
<listOfReactants>
<speciesReference species="s0_67"/>
</listOfReactants>
<listOfProducts>
<speciesReference species="s1_17"/>
</listOfProducts>
</reaction>
<reaction id="r63" name="r63" reversible="false">
<listOfReactants>
<speciesReference species="s0_67"/>
</listOfReactants>
<listOfProducts>
<speciesReference species="s1_12"/>
</listOfProducts>
</reaction>


<reaction id="r75" name="r75" reversible="false">
<listOfReactants>
<speciesReference species="s0_113"/>
</listOfReactants>
<listOfProducts>
<speciesReference species="s1_18"/>
</listOfProducts>
</reaction>
<reaction id="r76" name="r76" reversible="false">
<listOfReactants>
<speciesReference species="s0_113"/>
</listOfReactants>
<listOfProducts>
<speciesReference species="s1_12"/>
</listOfProducts>
</reaction>
<reaction id="r77" name="r77" reversible="false">
<listOfReactants>
<speciesReference species="s0_113"/>
</listOfReactants>
<listOfProducts>
<speciesReference species="s1_17"/>
</listOfProducts>
</reaction>
<reaction id="r78" name="r78" reversible="false">
<listOfReactants>
<speciesReference species="s0_113"/>
</listOfReactants>
<listOfProducts>
<speciesReference species="s1_19"/>
</listOfProducts>
</reaction>
<reaction id="r79" name="r79" reversible="false">
<listOfReactants>
<speciesReference species="s0_113"/>
</listOfReactants>
<listOfProducts>
<speciesReference species="s1_92"/>
</listOfProducts>
</reaction>


<reaction id="r95" name="r95" reversible="false">
<listOfReactants>
<speciesReference species="s1_34"/>
</listOfReactants>
<listOfProducts>
<speciesReference species="s1_28"/>
</listOfProducts>
</reaction>
<reaction id="r97" name="r97" reversible="false">
<listOfReactants>
<speciesReference species="s1_34"/>
</listOfReactants>
<listOfProducts>
<speciesReference species="s1_13"/>
</listOfProducts>
</reaction>

<reaction id="r101" name="r101" reversible="false">
<listOfReactants>
<speciesReference species="s1_47"/>
</listOfReactants>
<listOfProducts>
<speciesReference species="s1_29"/>
</listOfProducts>
</reaction>

<reaction id="r105" name="r105" reversible="false">
<listOfReactants>
<speciesReference species="s1_47"/>
</listOfReactants>
<listOfProducts>
<speciesReference species="s1_6"/>
</listOfProducts>
</reaction>
<reaction id="r109" name="r109" reversible="false">
<listOfReactants>
<speciesReference species="s1_48"/>
</listOfReactants>
<listOfProducts>
<speciesReference species="s1_32"/>
</listOfProducts>
</reaction>
<reaction id="r110" name="r110" reversible="false">
<listOfReactants>
<speciesReference species="s1_48"/>
</listOfReactants>
<listOfProducts>
<speciesReference species="s1_26"/>
</listOfProducts>
</reaction>
<reaction id="r111" name="r111" reversible="false">
<listOfReactants>
<speciesReference species="s1_48"/>
</listOfReactants>
<listOfProducts>
<speciesReference species="s1_25"/>
</listOfProducts>
</reaction>
<reaction id="r114" name="r114" reversible="false">
<listOfReactants>
<speciesReference species="s1_48"/>
</listOfReactants>
<listOfProducts>
<speciesReference species="s1_10"/>
</listOfProducts>
</reaction>
<reaction id="r115" name="r115" reversible="false">
<listOfReactants>
<speciesReference species="s1_48"/>
</listOfReactants>
<listOfProducts>
<speciesReference species="s1_9"/>
</listOfProducts>
</reaction>


<reaction id="r158" name="r158" reversible="false">
<listOfReactants>
<speciesReference species="s2_61"/>
</listOfReactants>
<listOfProducts>
<speciesReference species="s2_42"/>
</listOfProducts>
</reaction>


<reaction id="r161" name="r161" reversible="false">
<listOfReactants>
<speciesReference species="s2_58"/>
</listOfReactants>
<listOfProducts>
<speciesReference species="s2_40"/>
</listOfProducts>
</reaction>
<reaction id="r162" name="r162" reversible="false">
<listOfReactants>
<speciesReference species="s2_58"/>
</listOfReactants>
<listOfProducts>
<speciesReference species="s2_44"/>
</listOfProducts>
</reaction>
<reaction id="r163" name="r163" reversible="false">
<listOfReactants>
<speciesReference species="s2_58"/>
</listOfReactants>
<listOfProducts>
<speciesReference species="s2_43"/>
</listOfProducts>
</reaction>
<reaction id="r164" name="r164" reversible="false">
<listOfReactants>
<speciesReference species="s0_52"/>
</listOfReactants>
<listOfProducts>
<speciesReference species="s2_37"/>
</listOfProducts>
</reaction>
<reaction id="r175" name="r175" reversible="false">
<listOfReactants>
<speciesReference species="s0_56"/>
</listOfReactants>
<listOfProducts>
<speciesReference species="s2_15"/>
</listOfProducts>
</reaction>
<reaction id="r176" name="r176" reversible="false">
<listOfReactants>
<speciesReference species="s0_56"/>
</listOfReactants>
<listOfProducts>
<speciesReference species="s2_47"/>
</listOfProducts>
</reaction>
<reaction id="r271" name="r271" reversible="false">
<listOfReactants>
<speciesReference species="s3_160"/>
</listOfReactants>
<listOfProducts>
<speciesReference species="s0_15"/>
</listOfProducts>
</reaction>
<reaction id="r272" name="r272" reversible="false">
<listOfReactants>
<speciesReference species="s3_160"/>
</listOfReactants>
<listOfProducts>
<speciesReference species="s3_156"/>
</listOfProducts>
</reaction>


<reaction id="r394" name="r394" reversible="false">
<listOfReactants>
<speciesReference species="s4_97"/>
</listOfReactants>
<listOfProducts>
<speciesReference species="s4_12"/>
</listOfProducts>
</reaction>

<reaction id="r396" name="r396" reversible="false">
<listOfReactants>
<speciesReference species="s3_188"/>
</listOfReactants>
<listOfProducts>
<speciesReference species="s1_23"/>
</listOfProducts>
</reaction>
<reaction id="r397" name="r397" reversible="false">
<listOfReactants>
<speciesReference species="s3_188"/>
</listOfReactants>
<listOfProducts>
<speciesReference species="s4_58"/>
</listOfProducts>
</reaction>
<reaction id="r398" name="r398" reversible="false">
<listOfReactants>
<speciesReference species="s0_67"/>
</listOfReactants>
<listOfProducts>
<speciesReference species="s1_30"/>
</listOfProducts>
</reaction>


<reaction id="r444" name="r444" reversible="false">
<listOfReactants>
<speciesReference species="s5_67"/>
</listOfReactants>
<listOfProducts>
<speciesReference species="s2_43"/>
</listOfProducts>
</reaction>
<reaction id="r445" name="r445" reversible="false">
<listOfReactants>
<speciesReference species="s5_67"/>
</listOfReactants>
<listOfProducts>
<speciesReference species="s5_19"/>
</listOfProducts>
</reaction>


<reaction id="r448" name="r448" reversible="false">
<listOfReactants>
<speciesReference species="s5_76"/>
</listOfReactants>
<listOfProducts>
<speciesReference species="s5_24"/>
</listOfProducts>
</reaction>


<reaction id="r451" name="r451" reversible="false">
<listOfReactants>
<speciesReference species="s5_68"/>
</listOfReactants>
<listOfProducts>
<speciesReference species="s1_26"/>
</listOfProducts>
</reaction>

<reaction id="r453" name="r453" reversible="false">
<listOfReactants>
<speciesReference species="s5_82"/>
</listOfReactants>
<listOfProducts>
<speciesReference species="s5_13"/>
</listOfProducts>
</reaction>


<reaction id="r458" name="r458" reversible="false">
<listOfReactants>
<speciesReference species="s5_92"/>
</listOfReactants>
<listOfProducts>
<speciesReference species="s3_156"/>
</listOfProducts>
</reaction>
<reaction id="r459" name="r459" reversible="false">
<listOfReactants>
<speciesReference species="s5_92"/>
</listOfReactants>
<listOfProducts>
<speciesReference species="s1_26"/>
</listOfProducts>
</reaction>


</listOfReactions>
</model>
</sbml>
