# Supplementary material for: KEGGconverter: a tool for the in-silico modelling of metabolic networks of the KEGG Pathways database
Source: BMC Bioinformatics. 2009 Oct 8;10:324. doi: 10.1186/1471-2105-10-324 (PMC2764712; doi:10.1186/1471-2105-10-324)
Supplement: Additional file 3 — Case study files with alternative procedures. • FeaturesComparisonTable.doc: a comparison of features table regarding the applications mentioned in the case study. • hsa_paths.zip: The 6 case study pathways produced by KEGG2SBML. • RamanAllMerged.xml: The intergrated SBML model using [22] alternative procedure and having as input the 6 SBML files produced by KEGG2SBML. • semanticAll.xml: The intergrated SBML model using semanticSBML and having as input the 6 SBML files produced by KEGG2SBML. [file 1471-2105-10-324-S3.ZIP]

Archive with 5 entries (4 files):
- File2/
- File2/FeaturesComparisonTable.doc
- File2/hsa_paths.zip
- File2/RamanAllMerged.xml
- File2/semanticAll.xml
