# Supplementary material for: KEGGconverter: a tool for the in-silico modelling of metabolic networks of the KEGG Pathways database
Source: BMC Bioinformatics. 2009 Oct 8;10:324. doi: 10.1186/1471-2105-10-324 (PMC2764712; doi:10.1186/1471-2105-10-324)
Supplement: Additional file 3 — Case study files with alternative procedures. • FeaturesComparisonTable.doc: a comparison of features table regarding the applications mentioned in the case study. • hsa_paths.zip: The 6 case study pathways produced by KEGG2SBML. • RamanAllMerged.xml: The intergrated SBML model using [22] alternative procedure and having as input the 6 SBML files produced by KEGG2SBML. • semanticAll.xml: The intergrated SBML model using semanticSBML and having as input the 6 SBML files produced by KEGG2SBML. [file 1471-2105-10-324-S3.ZIP › File2/RamanAllMerged.xml]

<?xml version="1.0" encoding="UTF-8"?>
<sbml xmlns="http://www.sbml.org/sbml/level2" version="1" level="2">
	<model id="mtu_all" name="mtu_all">
		<listOfCompartments>
			<compartment id="default" name="default" />
			<compartment id="uVol" name="uVol" outside="default" />
		</listOfCompartments>
		<listOfSpecies>
			<species id="Acetaldehyde" name="Acetaldehyde" compartment="uVol" initialAmount="0.0">
			</species>

			<species id="Acetate" name="Acetate" compartment="uVol" initialAmount="0.0">
			</species>

			<species id="Acetoacetyl_minus_CoA" name="Acetoacetyl-CoA" compartment="uVol" initialAmount="0.0">
			</species>

			<species id="Acetyl_minus_CoA" name="Acetyl-CoA" compartment="uVol" initialAmount="0.0">
			</species>

			<species id="Acyl_minus_carrier_space_protein" name="Acyl-carrier protein" compartment="uVol" initialAmount="0.0">
			</species>

			<species id="ADP" name="ADP" compartment="uVol" initialAmount="0.0">
			</species>

			<species id="Agmatine" name="Agmatine" compartment="uVol" initialAmount="0.0">
			</species>

			<species id="Aldehyde" name="Aldehyde" compartment="uVol" initialAmount="0.0">
			</species>

			<species id="_alpha__minus_D_minus_Glucose" name="alpha-D-Glucose" compartment="uVol" initialAmount="0.0">
			</species>

			<species id="_alpha__minus_D_minus_Glucose_space_6_minus_phosphate" name="alpha-D-Glucose 6-phosphate" compartment="uVol" initialAmount="0.0">
			</species>

			<species id="_alpha__minus_D_minus_Ribose_space_1_minus_phosphate" name="alpha-D-Ribose 1-phosphate" compartment="uVol" initialAmount="0.0">
			</species>

			<species id="AMP" name="AMP" compartment="uVol" initialAmount="0.0">
			</species>

			<species id="ATP" name="ATP" compartment="uVol" initialAmount="0.0">
			</species>

			<species id="_beta__minus_D_minus_Fructose_space_6_minus_phosphate" name="beta-D-Fructose 6-phosphate" compartment="uVol" initialAmount="0.0">
			</species>

			<species id="_beta__minus_D_minus_Glucose" name="beta-D-Glucose" compartment="uVol" initialAmount="0.0">
			</species>

			<species id="Butanoyl_minus_CoA" name="Butanoyl-CoA" compartment="uVol" initialAmount="0.0">
			</species>

			<species id="Carbamoyl_space_phosphate" name="Carbamoyl phosphate" compartment="uVol" initialAmount="0.0">
			</species>

			<species id="Carboxybiotin_minus_carboxyl_minus_carrier_space_protein" name="Carboxybiotin-carboxyl-carrier protein" compartment="uVol" initialAmount="0.0">
			</species>

			<species id="cis_space_cis_minus_3_space_6_minus_Dodecadienoyl_minus_CoA" name="cis,cis-3,6-Dodecadienoyl-CoA" compartment="uVol" initialAmount="0.0">
			</species>

			<species id="CO2" name="CO2" compartment="uVol" initialAmount="0.0">
			</species>

			<species id="CoA" name="CoA" compartment="uVol" initialAmount="0.0">
			</species>

			<species id="Crotonoyl_minus_CoA" name="Crotonoyl-CoA" compartment="uVol" initialAmount="0.0">
			</species>

			<species id="Decanoyl_minus_CoA" name="Decanoyl-CoA" compartment="uVol" initialAmount="0.0">
			</species>

			<species id="Deoxyribose" name="Deoxyribose" compartment="uVol" initialAmount="0.0">
			</species>

			<species id="D_minus_Erythrose_space_4_minus_phosphate" name="D-Erythrose 4-phosphate" compartment="uVol" initialAmount="0.0">
			</species>

			<species id="D_minus_Fructose_space_6_minus_phosphate" name="D-Fructose 6-phosphate" compartment="uVol" initialAmount="0.0">
			</species>

			<species id="D_minus_Glucono_minus_1_space_5_minus_lactone" name="D-Glucono-1,5-lactone" compartment="uVol" initialAmount="0.0">
			</species>

			<species id="D_minus_Glucose_space_1_minus_phosphate" name="D-Glucose 1-phosphate" compartment="uVol" initialAmount="0.0">
			</species>

			<species id="D_minus_Glyceraldehyde_space_3_minus_phosphate" name="D-Glyceraldehyde 3-phosphate" compartment="uVol" initialAmount="0.0">
			</species>

			<species id="D_minus_Ribose" name="D-Ribose" compartment="uVol" initialAmount="0.0">
			</species>

			<species id="D_minus_Ribose_space_5_minus_phosphate" name="D-Ribose 5-phosphate" compartment="uVol" initialAmount="0.0">
			</species>

			<species id="D_minus_Ribulose_space_5_minus_phosphate" name="D-Ribulose 5-phosphate" compartment="uVol" initialAmount="0.0">
			</species>

			<species id="D_minus_Sedoheptulose_space_7_minus_phosphate" name="D-Sedoheptulose 7-phosphate" compartment="uVol" initialAmount="0.0">
			</species>

			<species id="D_minus_Xylulose_space_5_minus_phosphate" name="D-Xylulose 5-phosphate" compartment="uVol" initialAmount="0.0">
			</species>

			<species id="Dodecanoic_space_acid" name="Dodecanoic acid" compartment="uVol" initialAmount="0.0">
			</species>

			<species id="Dodecanoyl_minus__space_acyl_minus_carrier_space_protein_space_" name="Dodecanoyl-[acyl-carrier protein]" compartment="uVol" initialAmount="0.0">
			</species>

			<species id="E1_space_1_space_1_space_1" name="1.1.1.1" compartment="uVol" initialAmount="0.0">
			</species>

			<species id="E1_space_1_space_1_space_2" name="1.1.1.2" compartment="uVol" initialAmount="0.0">
			</species>

			<species id="E1_space_1_space_1_space_35" name="1.1.1.35" compartment="uVol" initialAmount="0.0">
			</species>

			<species id="E1_space_1_space_1_space_37" name="1.1.1.37" compartment="uVol" initialAmount="0.0">
			</species>

			<species id="E1_space_1_space_1_space_44" name="1.1.1.44" compartment="uVol" initialAmount="0.0">
			</species>

			<species id="E1_space_1_space_1_space_47" name="1.1.1.47" compartment="uVol" initialAmount="0.0">
			</species>

			<species id="E1_space_2_space_1_space_19" name="1.2.1.19" compartment="uVol" initialAmount="0.0">
			</species>

			<species id="E1_space_2_space_1_space_3" name="1.2.1.3" compartment="uVol" initialAmount="0.0">
			</species>

			<species id="E1_space_2_space_1_space_41" name="1.2.1.41" compartment="uVol" initialAmount="0.0">
			</species>

			<species id="E1_space_2_space_1_space_5" name="1.2.1.5" compartment="uVol" initialAmount="0.0">
			</species>

			<species id="E1_space_3_space_3_space_6" name="1.3.3.6" compartment="uVol" initialAmount="0.0">
			</species>

			<species id="E1_space_3_space_99_space_13" name="1.3.99.13" compartment="uVol" initialAmount="0.0">
			</species>

			<species id="E1_space_3_space_99_space_2" name="1.3.99.2" compartment="uVol" initialAmount="0.0">
			</species>

			<species id="E1_space_3_space_99_space_3" name="1.3.99.3" compartment="uVol" initialAmount="0.0">
			</species>

			<species id="E1_space_3_space_99_space_7" name="1.3.99.7" compartment="uVol" initialAmount="0.0">
			</species>

			<species id="E1_space_4_space_3_space_22" name="1.4.3.22" compartment="uVol" initialAmount="0.0">
			</species>

			<species id="E1_space_4_space_3_space_4" name="1.4.3.4" compartment="uVol" initialAmount="0.0">
			</species>

			<species id="E2_space_1_space_3_space_3" name="2.1.3.3" compartment="uVol" initialAmount="0.0">
			</species>

			<species id="E2_space_2_space_1_space_1" name="2.2.1.1" compartment="uVol" initialAmount="0.0">
			</species>

			<species id="E2_space_2_space_1_space_2" name="2.2.1.2" compartment="uVol" initialAmount="0.0">
			</species>

			<species id="E2_space_3_space_1_space_21" name="2.3.1.21" compartment="uVol" initialAmount="0.0">
			</species>

			<species id="E2_space_3_space_1_space_57" name="2.3.1.57" compartment="uVol" initialAmount="0.0">
			</species>

			<species id="E2_space_3_space_1_space_9" name="2.3.1.9" compartment="uVol" initialAmount="0.0">
			</species>

			<species id="E2_space_5_space_1_space_16" name="2.5.1.16" compartment="uVol" initialAmount="0.0">
			</species>

			<species id="E2_space_5_space_1_space_22" name="2.5.1.22" compartment="uVol" initialAmount="0.0">
			</species>

			<species id="E2_space_7_space_1_space_15" name="2.7.1.15" compartment="uVol" initialAmount="0.0">
			</species>

			<species id="E2_space_7_space_2_space_11" name="2.7.2.11" compartment="uVol" initialAmount="0.0">
			</species>

			<species id="E2_space_7_space_6_space_1" name="2.7.6.1" compartment="uVol" initialAmount="0.0">
			</species>

			<species id="E3_space_1_space_2_space_14" name="3.1.2.14" compartment="uVol" initialAmount="0.0">
			</species>

			<species id="E3_space_5_space_1_space_14" name="3.5.1.14" compartment="uVol" initialAmount="0.0">
			</species>

			<species id="E3_space_5_space_3_space_11" name="3.5.3.11" compartment="uVol" initialAmount="0.0">
			</species>

			<species id="E3_space_5_space_3_space_1" name="3.5.3.1" compartment="uVol" initialAmount="0.0">
			</species>

			<species id="E4_space_1_space_1_space_17" name="4.1.1.17" compartment="uVol" initialAmount="0.0">
			</species>

			<species id="E4_space_1_space_1_space_19" name="4.1.1.19" compartment="uVol" initialAmount="0.0">
			</species>

			<species id="E4_space_1_space_1_space_32" name="4.1.1.32" compartment="uVol" initialAmount="0.0">
			</species>

			<species id="E4_space_1_space_1_space_50" name="4.1.1.50" compartment="uVol" initialAmount="0.0">
			</species>

			<species id="E4_space_1_space_2_space_4" name="4.1.2.4" compartment="uVol" initialAmount="0.0">
			</species>

			<species id="E4_space_2_space_1_space_2" name="4.2.1.2" compartment="uVol" initialAmount="0.0">
			</species>

			<species id="E4_space_3_space_2_space_1" name="4.3.2.1" compartment="uVol" initialAmount="0.0">
			</species>

			<species id="E5_space_1_space_3_space_1" name="5.1.3.1" compartment="uVol" initialAmount="0.0">
			</species>

			<species id="E5_space_1_space_3_space_3" name="5.1.3.3" compartment="uVol" initialAmount="0.0">
			</species>

			<species id="E5_space_3_space_1_space_6" name="5.3.1.6" compartment="uVol" initialAmount="0.0">
			</species>

			<species id="E5_space_3_space_3_space_8" name="5.3.3.8" compartment="uVol" initialAmount="0.0">
			</species>

			<species id="E5_space_4_space_2_space_2" name="5.4.2.2" compartment="uVol" initialAmount="0.0">
			</species>

			<species id="E6_space_2_space_1_space_1" name="6.2.1.1" compartment="uVol" initialAmount="0.0">
			</species>

			<species id="E6_space_3_space_4_space_14" name="6.3.4.14" compartment="uVol" initialAmount="0.0">
			</species>

			<species id="E6_space_3_space_4_space_16" name="6.3.4.16" compartment="uVol" initialAmount="0.0">
			</species>

			<species id="E6_space_3_space_4_space_5" name="6.3.4.5" compartment="uVol" initialAmount="0.0">
			</species>

			<species id="E6_space_4_space_1_space_1" name="6.4.1.1" compartment="uVol" initialAmount="0.0">
			</species>

			<species id="Ethanol" name="Ethanol" compartment="uVol" initialAmount="0.0">
			</species>

			<species id="FADH2" name="FADH2" compartment="uVol" initialAmount="0.0">
			</species>

			<species id="FAD" name="FAD" compartment="uVol" initialAmount="0.0">
			</species>

			<species id="Fatty_space_acid" name="Fatty acid" compartment="uVol" initialAmount="0.0">
			</species>

			<species id="Fumarate" name="Fumarate" compartment="uVol" initialAmount="0.0">
			</species>

			<species id="GDP" name="GDP" compartment="uVol" initialAmount="0.0">
			</species>

			<species id="Glutaryl_minus_CoA" name="Glutaryl-CoA" compartment="uVol" initialAmount="0.0">
			</species>

			<species id="GTP" name="GTP" compartment="uVol" initialAmount="0.0">
			</species>

			<species id="H2O2" name="H2O2" compartment="uVol" initialAmount="0.0">
			</species>

			<species id="H2O" name="H2O" compartment="uVol" initialAmount="0.0">
			</species>

			<species id="HCO3_minus_" name="HCO3-" compartment="uVol" initialAmount="0.0">
			</species>

			<species id="Hexadecanoic_space_acid" name="Hexadecanoic acid" compartment="uVol" initialAmount="0.0">
			</species>

			<species id="Hexadecanoyl_minus__space_acp_space_" name="Hexadecanoyl-[acp]" compartment="uVol" initialAmount="0.0">
			</species>

			<species id="Hexanoyl_minus_CoA" name="Hexanoyl-CoA" compartment="uVol" initialAmount="0.0">
			</species>

			<species id="Holo_minus__space_carboxylase_space_" name="Holo-[carboxylase]" compartment="uVol" initialAmount="0.0">
			</species>

			<species id="H_plus_" name="H+" compartment="uVol" initialAmount="0.0">
			</species>

			<species id="Lauroyl_minus_CoA" name="Lauroyl-CoA" compartment="uVol" initialAmount="0.0">
			</species>

			<species id="L_minus_Arginine" name="L-Arginine" compartment="uVol" initialAmount="0.0">
			</species>

			<species id="L_minus_Aspartate" name="L-Aspartate" compartment="uVol" initialAmount="0.0">
			</species>

			<species id="L_minus_Carnitine" name="L-Carnitine" compartment="uVol" initialAmount="0.0">
			</species>

			<species id="L_minus_Citrulline" name="L-Citrulline" compartment="uVol" initialAmount="0.0">
			</species>

			<species id="L_minus_Glutamate" name="L-Glutamate" compartment="uVol" initialAmount="0.0">
			</species>

			<species id="L_minus_Glutamate_space_5_minus_semialdehyde" name="L-Glutamate 5-semialdehyde" compartment="uVol" initialAmount="0.0">
			</species>

			<species id="L_minus_Glutamyl_space_5_minus_phosphate" name="L-Glutamyl 5-phosphate" compartment="uVol" initialAmount="0.0">
			</species>

			<species id="L_minus_Ornithine" name="L-Ornithine" compartment="uVol" initialAmount="0.0">
			</species>

			<species id="L_minus_Palmitoylcarnitine" name="L-Palmitoylcarnitine" compartment="uVol" initialAmount="0.0">
			</species>

			<species id="N4_minus_Acetylaminobutanal" name="N4-Acetylaminobutanal" compartment="uVol" initialAmount="0.0">
			</species>

			<species id="NADH" name="NADH" compartment="uVol" initialAmount="0.0">
			</species>

			<species id="NADPH" name="NADPH" compartment="uVol" initialAmount="0.0">
			</species>

			<species id="NAD_plus_" name="NAD+" compartment="uVol" initialAmount="0.0">
			</species>

			<species id="NADP_plus_" name="NADP+" compartment="uVol" initialAmount="0.0">
			</species>

			<species id="NH3" name="NH3" compartment="uVol" initialAmount="0.0">
			</species>

			<species id="N_minus_Acetylornithine" name="N-Acetylornithine" compartment="uVol" initialAmount="0.0">
			</species>

			<species id="N_minus_Acetylputrescine" name="N-Acetylputrescine" compartment="uVol" initialAmount="0.0">
			</species>

			<species id="N_minus__space_L_minus_Arginino_space_succinate" name="N-(L-Arginino)succinate" compartment="uVol" initialAmount="0.0">
			</species>

			<species id="Octadecanoic_space_acid" name="Octadecanoic acid" compartment="uVol" initialAmount="0.0">
			</species>

			<species id="Octadecanoyl_minus__space_acyl_minus_carrier_space_protein_space_" name="Octadecanoyl-[acyl-carrier protein]" compartment="uVol" initialAmount="0.0">
			</species>

			<species id="Octanoyl_minus_CoA" name="Octanoyl-CoA" compartment="uVol" initialAmount="0.0">
			</species>

			<species id="Oleoyl_minus__space_acyl_minus_carrier_space_protein_space_" name="Oleoyl-[acyl-carrier protein]" compartment="uVol" initialAmount="0.0">
			</species>

			<species id="Orthophosphate" name="Orthophosphate" compartment="uVol" initialAmount="0.0">
			</species>

			<species id="Oxaloacetate" name="Oxaloacetate" compartment="uVol" initialAmount="0.0">
			</species>

			<species id="Oxygen" name="Oxygen" compartment="uVol" initialAmount="0.0">
			</species>

			<species id="Palmitoyl_minus_CoA" name="Palmitoyl-CoA" compartment="uVol" initialAmount="0.0">
			</species>

			<species id="Phosphoenolpyruvate" name="Phosphoenolpyruvate" compartment="uVol" initialAmount="0.0">
			</species>

			<species id="Primary_space_alcohol" name="Primary alcohol" compartment="uVol" initialAmount="0.0">
			</species>

			<species id="Putrescine" name="Putrescine" compartment="uVol" initialAmount="0.0">
			</species>

			<species id="Pyrophosphate" name="Pyrophosphate" compartment="uVol" initialAmount="0.0">
			</species>

			<species id="Pyruvate" name="Pyruvate" compartment="uVol" initialAmount="0.0">
			</species>

			<species id="S_minus_Adenosylmethioninamine" name="S-Adenosylmethioninamine" compartment="uVol" initialAmount="0.0">
			</species>

			<species id="S_minus_Adenosyl_minus_L_minus_methionine" name="S-Adenosyl-L-methionine" compartment="uVol" initialAmount="0.0">
			</species>

			<species id="_space_2_minus_Deoxy_minus_D_minus_ribose_space_5_minus_phosphate" name="2-Deoxy-D-ribose 5-phosphate" compartment="uVol" initialAmount="0.0">
			</species>

			<species id="_space_2_minus_trans_minus_Dodecenoyl_minus_CoA" name="2-trans-Dodecenoyl-CoA" compartment="uVol" initialAmount="0.0">
			</species>

			<species id="_space_3_minus_Oxodecanoyl_minus_CoA" name="3-Oxodecanoyl-CoA" compartment="uVol" initialAmount="0.0">
			</species>

			<species id="_space_3_minus_Oxododecanoyl_minus_CoA" name="3-Oxododecanoyl-CoA" compartment="uVol" initialAmount="0.0">
			</species>

			<species id="_space_3_minus_Oxohexanoyl_minus_CoA" name="3-Oxohexanoyl-CoA" compartment="uVol" initialAmount="0.0">
			</species>

			<species id="_space_3_minus_Oxooctanoyl_minus_CoA" name="3-Oxooctanoyl-CoA" compartment="uVol" initialAmount="0.0">
			</species>

			<species id="_space_3_minus_Oxopalmitoyl_minus_CoA" name="3-Oxopalmitoyl-CoA" compartment="uVol" initialAmount="0.0">
			</species>

			<species id="_space_3_minus_Oxotetradecanoyl_minus_CoA" name="3-Oxotetradecanoyl-CoA" compartment="uVol" initialAmount="0.0">
			</species>

			<species id="_space_4_minus_Acetamidobutanoate" name="4-Acetamidobutanoate" compartment="uVol" initialAmount="0.0">
			</species>

			<species id="_space_4_minus_Aminobutanal" name="4-Aminobutanal" compartment="uVol" initialAmount="0.0">
			</species>

			<species id="_space_4_minus_Aminobutanoate" name="4-Aminobutanoate" compartment="uVol" initialAmount="0.0">
			</species>

			<species id="_space_5_minus_Phospho_minus__alpha__minus_D_minus_ribose_space_1_minus_diphosphate" name="5-Phospho-alpha-D-ribose 1-diphosphate" compartment="uVol" initialAmount="0.0">
			</species>

			<species id="_space_5_space__minus_Methylthioadenosine" name="5'-Methylthioadenosine" compartment="uVol" initialAmount="0.0">
			</species>

			<species id="_space_6_minus_Phospho_minus_D_minus_gluconate" name="6-Phospho-D-gluconate" compartment="uVol" initialAmount="0.0">
			</species>

			<species id="_space_9Z_space__minus_Octadecenoic_space_acid" name="(9Z)-Octadecenoic acid" compartment="uVol" initialAmount="0.0">
			</species>

			<species id="_space_S_space__minus_3_minus_Hydroxybutanoyl_minus_CoA" name="(S)-3-Hydroxybutanoyl-CoA" compartment="uVol" initialAmount="0.0">
			</species>

			<species id="_space_S_space__minus_3_minus_Hydroxydodecanoyl_minus_CoA" name="(S)-3-Hydroxydodecanoyl-CoA" compartment="uVol" initialAmount="0.0">
			</species>

			<species id="_space_S_space__minus_3_minus_Hydroxyhexadecanoyl_minus_CoA" name="(S)-3-Hydroxyhexadecanoyl-CoA" compartment="uVol" initialAmount="0.0">
			</species>

			<species id="_space_S_space__minus_3_minus_Hydroxytetradecanoyl_minus_CoA" name="(S)-3-Hydroxytetradecanoyl-CoA" compartment="uVol" initialAmount="0.0">
			</species>

			<species id="_space_S_space__minus_Hydroxydecanoyl_minus_CoA" name="(S)-Hydroxydecanoyl-CoA" compartment="uVol" initialAmount="0.0">
			</species>

			<species id="_space_S_space__minus_Hydroxyhexanoyl_minus_CoA" name="(S)-Hydroxyhexanoyl-CoA" compartment="uVol" initialAmount="0.0">
			</species>

			<species id="_space_S_space__minus_Hydroxyoctanoyl_minus_CoA" name="(S)-Hydroxyoctanoyl-CoA" compartment="uVol" initialAmount="0.0">
			</species>

			<species id="_space_S_space__minus_Malate" name="(S)-Malate" compartment="uVol" initialAmount="0.0">
			</species>

			<species id="Spermidine" name="Spermidine" compartment="uVol" initialAmount="0.0">
			</species>

			<species id="Spermine" name="Spermine" compartment="uVol" initialAmount="0.0">
			</species>

			<species id="Tetradecanoic_space_acid" name="Tetradecanoic acid" compartment="uVol" initialAmount="0.0">
			</species>

			<species id="Tetradecanoyl_minus_CoA" name="Tetradecanoyl-CoA" compartment="uVol" initialAmount="0.0">
			</species>

			<species id="Tetradecanoyl_minus__space_acp_space_" name="Tetradecanoyl-[acp]" compartment="uVol" initialAmount="0.0">
			</species>

			<species id="trans_minus_Dec_minus_2_minus_enoyl_minus_CoA" name="trans-Dec-2-enoyl-CoA" compartment="uVol" initialAmount="0.0">
			</species>

			<species id="trans_minus_Hexadec_minus_2_minus_enoyl_minus_CoA" name="trans-Hexadec-2-enoyl-CoA" compartment="uVol" initialAmount="0.0">
			</species>

			<species id="trans_minus_Hex_minus_2_minus_enoyl_minus_CoA" name="trans-Hex-2-enoyl-CoA" compartment="uVol" initialAmount="0.0">
			</species>

			<species id="trans_minus_Oct_minus_2_minus_enoyl_minus_CoA" name="trans-Oct-2-enoyl-CoA" compartment="uVol" initialAmount="0.0">
			</species>

			<species id="trans_minus_Tetradec_minus_2_minus_enoyl_minus_CoA" name="trans-Tetradec-2-enoyl-CoA" compartment="uVol" initialAmount="0.0">
			</species>

			<species id="trans_space_cis_minus_Lauro_minus_2_space_6_minus_dienoyl_minus_CoA" name="trans,cis-Lauro-2,6-dienoyl-CoA" compartment="uVol" initialAmount="0.0">
			</species>

			<species id="Urea" name="Urea" compartment="uVol" initialAmount="0.0">
			</species>

		</listOfSpecies>
		<listOfReactions>
			<reaction id="R00149" name="R00149" reversible="false">
				<listOfReactants>
					<speciesReference species="H2O">
					</speciesReference>
					<speciesReference species="ATP">
					</speciesReference>
					<speciesReference species="CO2">
					</speciesReference>
					<speciesReference species="NH3">
					</speciesReference>
				</listOfReactants>
				<listOfProducts>
					<speciesReference species="ADP">
					</speciesReference>
					<speciesReference species="Orthophosphate">
					</speciesReference>
					<speciesReference species="Carbamoyl_space_phosphate">
					</speciesReference>
				</listOfProducts>
				<listOfModifiers>
					<modifierSpeciesReference species="E6_space_3_space_4_space_16"/>
				</listOfModifiers>
			</reaction>

			<reaction id="R00178" name="R00178" reversible="false">
				<listOfReactants>
					<speciesReference species="S_minus_Adenosyl_minus_L_minus_methionine">
					</speciesReference>
				</listOfReactants>
				<listOfProducts>
					<speciesReference species="CO2">
					</speciesReference>
					<speciesReference species="S_minus_Adenosylmethioninamine">
					</speciesReference>
				</listOfProducts>
				<listOfModifiers>
					<modifierSpeciesReference species="E4_space_1_space_1_space_50"/>
				</listOfModifiers>
			</reaction>

			<reaction id="R00235" name="R00235" reversible="true">
				<listOfReactants>
					<speciesReference species="ATP">
					</speciesReference>
					<speciesReference species="CoA">
					</speciesReference>
					<speciesReference species="Acetate">
					</speciesReference>
				</listOfReactants>
				<listOfProducts>
					<speciesReference species="Pyrophosphate">
					</speciesReference>
					<speciesReference species="AMP">
					</speciesReference>
					<speciesReference species="Acetyl_minus_CoA">
					</speciesReference>
				</listOfProducts>
				<listOfModifiers>
					<modifierSpeciesReference species="E6_space_2_space_1_space_1"/>
				</listOfModifiers>
			</reaction>

			<reaction id="R00238" name="R00238" reversible="true">
				<listOfReactants>
					<speciesReference species="Acetyl_minus_CoA">
					</speciesReference>
				</listOfReactants>
				<listOfProducts>
					<speciesReference species="CoA">
					</speciesReference>
					<speciesReference species="Acetoacetyl_minus_CoA">
					</speciesReference>
				</listOfProducts>
				<listOfModifiers>
					<modifierSpeciesReference species="E2_space_3_space_1_space_9"/>
				</listOfModifiers>
			</reaction>

			<reaction id="R00239" name="R00239" reversible="false">
				<listOfReactants>
					<speciesReference species="ATP">
					</speciesReference>
					<speciesReference species="L_minus_Glutamate">
					</speciesReference>
				</listOfReactants>
				<listOfProducts>
					<speciesReference species="ADP">
					</speciesReference>
					<speciesReference species="L_minus_Glutamyl_space_5_minus_phosphate">
					</speciesReference>
				</listOfProducts>
				<listOfModifiers>
					<modifierSpeciesReference species="E2_space_7_space_2_space_11"/>
				</listOfModifiers>
			</reaction>

			<reaction id="R00342" name="R00342" reversible="true">
				<listOfReactants>
					<speciesReference species="NAD_plus_">
					</speciesReference>
					<speciesReference species="_space_S_space__minus_Malate">
					</speciesReference>
				</listOfReactants>
				<listOfProducts>
					<speciesReference species="NADH">
					</speciesReference>
					<speciesReference species="Oxaloacetate">
					</speciesReference>
					<speciesReference species="H_plus_">
					</speciesReference>
				</listOfProducts>
				<listOfModifiers>
					<modifierSpeciesReference species="E1_space_1_space_1_space_37"/>
				</listOfModifiers>
			</reaction>

			<reaction id="R00344" name="R00344" reversible="true">
				<listOfReactants>
					<speciesReference species="ATP">
					</speciesReference>
					<speciesReference species="Pyruvate">
					</speciesReference>
					<speciesReference species="HCO3_minus_">
					</speciesReference>
				</listOfReactants>
				<listOfProducts>
					<speciesReference species="ADP">
					</speciesReference>
					<speciesReference species="Orthophosphate">
					</speciesReference>
					<speciesReference species="Oxaloacetate">
					</speciesReference>
				</listOfProducts>
				<listOfModifiers>
					<modifierSpeciesReference species="E6_space_4_space_1_space_1"/>
				</listOfModifiers>
			</reaction>

			<reaction id="R00431" name="R00431" reversible="false">
				<listOfReactants>
					<speciesReference species="Oxaloacetate">
					</speciesReference>
					<speciesReference species="GTP">
					</speciesReference>
				</listOfReactants>
				<listOfProducts>
					<speciesReference species="CO2">
					</speciesReference>
					<speciesReference species="GDP">
					</speciesReference>
					<speciesReference species="Phosphoenolpyruvate">
					</speciesReference>
				</listOfProducts>
				<listOfModifiers>
					<modifierSpeciesReference species="E4_space_1_space_1_space_32"/>
				</listOfModifiers>
			</reaction>

			<reaction id="R00551" name="R00551" reversible="false">
				<listOfReactants>
					<speciesReference species="H2O">
					</speciesReference>
					<speciesReference species="L_minus_Arginine">
					</speciesReference>
				</listOfReactants>
				<listOfProducts>
					<speciesReference species="L_minus_Ornithine">
					</speciesReference>
					<speciesReference species="Urea">
					</speciesReference>
				</listOfProducts>
				<listOfModifiers>
					<modifierSpeciesReference species="E3_space_5_space_3_space_1"/>
				</listOfModifiers>
			</reaction>

			<reaction id="R00566" name="R00566" reversible="false">
				<listOfReactants>
					<speciesReference species="L_minus_Arginine">
					</speciesReference>
				</listOfReactants>
				<listOfProducts>
					<speciesReference species="CO2">
					</speciesReference>
					<speciesReference species="Agmatine">
					</speciesReference>
				</listOfProducts>
				<listOfModifiers>
					<modifierSpeciesReference species="E4_space_1_space_1_space_19"/>
				</listOfModifiers>
			</reaction>

			<reaction id="R00623" name="R00623" reversible="true">
				<listOfReactants>
					<speciesReference species="NAD_plus_">
					</speciesReference>
					<speciesReference species="Primary_space_alcohol">
					</speciesReference>
				</listOfReactants>
				<listOfProducts>
					<speciesReference species="NADH">
					</speciesReference>
					<speciesReference species="Aldehyde">
					</speciesReference>
					<speciesReference species="H_plus_">
					</speciesReference>
				</listOfProducts>
				<listOfModifiers>
					<modifierSpeciesReference species="E1_space_1_space_1_space_1"/>
				</listOfModifiers>
			</reaction>

			<reaction id="R00631" name="R00631" reversible="false">
				<listOfReactants>
					<speciesReference species="H2O">
					</speciesReference>
					<speciesReference species="NAD_plus_">
					</speciesReference>
					<speciesReference species="Aldehyde">
					</speciesReference>
				</listOfReactants>
				<listOfProducts>
					<speciesReference species="NADH">
					</speciesReference>
					<speciesReference species="H_plus_">
					</speciesReference>
					<speciesReference species="Fatty_space_acid">
					</speciesReference>
				</listOfProducts>
				<listOfModifiers>
					<modifierSpeciesReference species="E1_space_2_space_1_space_3"/>
				</listOfModifiers>
			</reaction>

			<reaction id="R00669" name="R00669" reversible="false">
				<listOfReactants>
					<speciesReference species="H2O">
					</speciesReference>
					<speciesReference species="N_minus_Acetylornithine">
					</speciesReference>
				</listOfReactants>
				<listOfProducts>
					<speciesReference species="Acetate">
					</speciesReference>
					<speciesReference species="L_minus_Ornithine">
					</speciesReference>
				</listOfProducts>
				<listOfModifiers>
					<modifierSpeciesReference species="E3_space_5_space_1_space_14"/>
				</listOfModifiers>
			</reaction>

			<reaction id="R00670" name="R00670" reversible="false">
				<listOfReactants>
					<speciesReference species="L_minus_Ornithine">
					</speciesReference>
				</listOfReactants>
				<listOfProducts>
					<speciesReference species="CO2">
					</speciesReference>
					<speciesReference species="Putrescine">
					</speciesReference>
				</listOfProducts>
				<listOfModifiers>
					<modifierSpeciesReference species="E4_space_1_space_1_space_17"/>
				</listOfModifiers>
			</reaction>

			<reaction id="R00710" name="R00710" reversible="true">
				<listOfReactants>
					<speciesReference species="H2O">
					</speciesReference>
					<speciesReference species="NAD_plus_">
					</speciesReference>
					<speciesReference species="Acetaldehyde">
					</speciesReference>
				</listOfReactants>
				<listOfProducts>
					<speciesReference species="NADH">
					</speciesReference>
					<speciesReference species="Acetate">
					</speciesReference>
					<speciesReference species="H_plus_">
					</speciesReference>
				</listOfProducts>
				<listOfModifiers>
					<modifierSpeciesReference species="E1_space_2_space_1_space_3"/>
				</listOfModifiers>
			</reaction>

			<reaction id="R00711" name="R00711" reversible="true">
				<listOfReactants>
					<speciesReference species="H2O">
					</speciesReference>
					<speciesReference species="NADP_plus_">
					</speciesReference>
					<speciesReference species="Acetaldehyde">
					</speciesReference>
				</listOfReactants>
				<listOfProducts>
					<speciesReference species="NADPH">
					</speciesReference>
					<speciesReference species="Acetate">
					</speciesReference>
					<speciesReference species="H_plus_">
					</speciesReference>
				</listOfProducts>
				<listOfModifiers>
					<modifierSpeciesReference species="E1_space_2_space_1_space_5"/>
				</listOfModifiers>
			</reaction>

			<reaction id="R00746" name="R00746" reversible="true">
				<listOfReactants>
					<speciesReference species="NADP_plus_">
					</speciesReference>
					<speciesReference species="Ethanol">
					</speciesReference>
				</listOfReactants>
				<listOfProducts>
					<speciesReference species="NADPH">
					</speciesReference>
					<speciesReference species="H_plus_">
					</speciesReference>
					<speciesReference species="Acetaldehyde">
					</speciesReference>
				</listOfProducts>
				<listOfModifiers>
					<modifierSpeciesReference species="E1_space_1_space_1_space_2"/>
				</listOfModifiers>
			</reaction>

			<reaction id="R00754" name="R00754" reversible="true">
				<listOfReactants>
					<speciesReference species="NAD_plus_">
					</speciesReference>
					<speciesReference species="Ethanol">
					</speciesReference>
				</listOfReactants>
				<listOfProducts>
					<speciesReference species="NADH">
					</speciesReference>
					<speciesReference species="H_plus_">
					</speciesReference>
					<speciesReference species="Acetaldehyde">
					</speciesReference>
				</listOfProducts>
				<listOfModifiers>
					<modifierSpeciesReference species="E1_space_1_space_1_space_1"/>
				</listOfModifiers>
			</reaction>

			<reaction id="R00959" name="R00959" reversible="true">
				<listOfReactants>
					<speciesReference species="D_minus_Glucose_space_1_minus_phosphate">
					</speciesReference>
				</listOfReactants>
				<listOfProducts>
					<speciesReference species="_alpha__minus_D_minus_Glucose_space_6_minus_phosphate">
					</speciesReference>
				</listOfProducts>
				<listOfModifiers>
					<modifierSpeciesReference species="E5_space_4_space_2_space_2"/>
				</listOfModifiers>
			</reaction>

			<reaction id="R01049" name="R01049" reversible="true">
				<listOfReactants>
					<speciesReference species="ATP">
					</speciesReference>
					<speciesReference species="D_minus_Ribose_space_5_minus_phosphate">
					</speciesReference>
				</listOfReactants>
				<listOfProducts>
					<speciesReference species="AMP">
					</speciesReference>
					<speciesReference species="_space_5_minus_Phospho_minus__alpha__minus_D_minus_ribose_space_1_minus_diphosphate">
					</speciesReference>
				</listOfProducts>
				<listOfModifiers>
					<modifierSpeciesReference species="E2_space_7_space_6_space_1"/>
				</listOfModifiers>
			</reaction>

			<reaction id="R01051" name="R01051" reversible="true">
				<listOfReactants>
					<speciesReference species="ATP">
					</speciesReference>
					<speciesReference species="D_minus_Ribose">
					</speciesReference>
				</listOfReactants>
				<listOfProducts>
					<speciesReference species="ADP">
					</speciesReference>
					<speciesReference species="D_minus_Ribose_space_5_minus_phosphate">
					</speciesReference>
				</listOfProducts>
				<listOfModifiers>
					<modifierSpeciesReference species="E2_space_7_space_1_space_15"/>
				</listOfModifiers>
			</reaction>

			<reaction id="R01056" name="R01056" reversible="true">
				<listOfReactants>
					<speciesReference species="D_minus_Ribose_space_5_minus_phosphate">
					</speciesReference>
				</listOfReactants>
				<listOfProducts>
					<speciesReference species="D_minus_Ribulose_space_5_minus_phosphate">
					</speciesReference>
				</listOfProducts>
				<listOfModifiers>
					<modifierSpeciesReference species="E5_space_3_space_1_space_6"/>
				</listOfModifiers>
			</reaction>

			<reaction id="R01057" name="R01057" reversible="true">
				<listOfReactants>
					<speciesReference species="_alpha__minus_D_minus_Ribose_space_1_minus_phosphate">
					</speciesReference>
				</listOfReactants>
				<listOfProducts>
					<speciesReference species="D_minus_Ribose_space_5_minus_phosphate">
					</speciesReference>
				</listOfProducts>
				<listOfModifiers>
					<modifierSpeciesReference species="E5_space_4_space_2_space_2"/>
				</listOfModifiers>
			</reaction>

			<reaction id="R01066" name="R01066" reversible="true">
				<listOfReactants>
					<speciesReference species="_space_2_minus_Deoxy_minus_D_minus_ribose_space_5_minus_phosphate">
					</speciesReference>
				</listOfReactants>
				<listOfProducts>
					<speciesReference species="Acetaldehyde">
					</speciesReference>
					<speciesReference species="D_minus_Glyceraldehyde_space_3_minus_phosphate">
					</speciesReference>
				</listOfProducts>
				<listOfModifiers>
					<modifierSpeciesReference species="E4_space_1_space_2_space_4"/>
				</listOfModifiers>
			</reaction>

			<reaction id="R01082" name="R01082" reversible="true">
				<listOfReactants>
					<speciesReference species="_space_S_space__minus_Malate">
					</speciesReference>
				</listOfReactants>
				<listOfProducts>
					<speciesReference species="H2O">
					</speciesReference>
					<speciesReference species="Fumarate">
					</speciesReference>
				</listOfProducts>
				<listOfModifiers>
					<modifierSpeciesReference species="E4_space_2_space_1_space_2"/>
				</listOfModifiers>
			</reaction>

			<reaction id="R01086" name="R01086" reversible="false">
				<listOfReactants>
					<speciesReference species="N_minus__space_L_minus_Arginino_space_succinate">
					</speciesReference>
				</listOfReactants>
				<listOfProducts>
					<speciesReference species="L_minus_Arginine">
					</speciesReference>
					<speciesReference species="Fumarate">
					</speciesReference>
				</listOfProducts>
				<listOfModifiers>
					<modifierSpeciesReference species="E4_space_3_space_2_space_1"/>
				</listOfModifiers>
			</reaction>

			<reaction id="R01151" name="R01151" reversible="true">
				<listOfReactants>
					<speciesReference species="H2O">
					</speciesReference>
					<speciesReference species="Oxygen">
					</speciesReference>
					<speciesReference species="Putrescine">
					</speciesReference>
				</listOfReactants>
				<listOfProducts>
					<speciesReference species="NH3">
					</speciesReference>
					<speciesReference species="H2O2">
					</speciesReference>
					<speciesReference species="_space_4_minus_Aminobutanal">
					</speciesReference>
				</listOfProducts>
				<listOfModifiers>
					<modifierSpeciesReference species="E1_space_4_space_3_space_22"/>
				</listOfModifiers>
			</reaction>

			<reaction id="R01154" name="R01154" reversible="false">
				<listOfReactants>
					<speciesReference species="Acetyl_minus_CoA">
					</speciesReference>
					<speciesReference species="Putrescine">
					</speciesReference>
				</listOfReactants>
				<listOfProducts>
					<speciesReference species="CoA">
					</speciesReference>
					<speciesReference species="N_minus_Acetylputrescine">
					</speciesReference>
				</listOfProducts>
				<listOfModifiers>
					<modifierSpeciesReference species="E2_space_3_space_1_space_57"/>
				</listOfModifiers>
			</reaction>

			<reaction id="R01157" name="R01157" reversible="false">
				<listOfReactants>
					<speciesReference species="H2O">
					</speciesReference>
					<speciesReference species="Agmatine">
					</speciesReference>
				</listOfReactants>
				<listOfProducts>
					<speciesReference species="Urea">
					</speciesReference>
					<speciesReference species="Putrescine">
					</speciesReference>
				</listOfProducts>
				<listOfModifiers>
					<modifierSpeciesReference species="E3_space_5_space_3_space_11"/>
				</listOfModifiers>
			</reaction>

			<reaction id="R01175" name="R01175" reversible="false">
				<listOfReactants>
					<speciesReference species="FAD">
					</speciesReference>
					<speciesReference species="Butanoyl_minus_CoA">
					</speciesReference>
				</listOfReactants>
				<listOfProducts>
					<speciesReference species="Crotonoyl_minus_CoA">
					</speciesReference>
					<speciesReference species="FADH2">
					</speciesReference>
				</listOfProducts>
				<listOfModifiers>
					<modifierSpeciesReference species="E1_space_3_space_99_space_3"/>
					<modifierSpeciesReference species="E1_space_3_space_3_space_6"/>
					<modifierSpeciesReference species="E1_space_3_space_99_space_2"/>
				</listOfModifiers>
			</reaction>

			<reaction id="R01177" name="R01177" reversible="true">
				<listOfReactants>
					<speciesReference species="Acetyl_minus_CoA">
					</speciesReference>
					<speciesReference species="Butanoyl_minus_CoA">
					</speciesReference>
				</listOfReactants>
				<listOfProducts>
					<speciesReference species="CoA">
					</speciesReference>
					<speciesReference species="_space_3_minus_Oxohexanoyl_minus_CoA">
					</speciesReference>
				</listOfProducts>
				<listOfModifiers>
					<modifierSpeciesReference species="E2_space_3_space_1_space_9"/>
				</listOfModifiers>
			</reaction>

			<reaction id="R01279" name="R01279" reversible="false">
				<listOfReactants>
					<speciesReference species="FAD">
					</speciesReference>
					<speciesReference species="Palmitoyl_minus_CoA">
					</speciesReference>
				</listOfReactants>
				<listOfProducts>
					<speciesReference species="FADH2">
					</speciesReference>
					<speciesReference species="trans_minus_Hexadec_minus_2_minus_enoyl_minus_CoA">
					</speciesReference>
				</listOfProducts>
				<listOfModifiers>
					<modifierSpeciesReference species="E1_space_3_space_99_space_3"/>
					<modifierSpeciesReference species="E1_space_3_space_3_space_6"/>
					<modifierSpeciesReference species="E1_space_3_space_99_space_13"/>
				</listOfModifiers>
			</reaction>

			<reaction id="R01398" name="R01398" reversible="false">
				<listOfReactants>
					<speciesReference species="L_minus_Ornithine">
					</speciesReference>
					<speciesReference species="Carbamoyl_space_phosphate">
					</speciesReference>
				</listOfReactants>
				<listOfProducts>
					<speciesReference species="Orthophosphate">
					</speciesReference>
					<speciesReference species="L_minus_Citrulline">
					</speciesReference>
				</listOfProducts>
				<listOfModifiers>
					<modifierSpeciesReference species="E2_space_1_space_3_space_3"/>
				</listOfModifiers>
			</reaction>

			<reaction id="R01520" name="R01520" reversible="true">
				<listOfReactants>
					<speciesReference species="NAD_plus_">
					</speciesReference>
					<speciesReference species="_beta__minus_D_minus_Glucose">
					</speciesReference>
				</listOfReactants>
				<listOfProducts>
					<speciesReference species="NADH">
					</speciesReference>
					<speciesReference species="H_plus_">
					</speciesReference>
					<speciesReference species="D_minus_Glucono_minus_1_space_5_minus_lactone">
					</speciesReference>
				</listOfProducts>
				<listOfModifiers>
					<modifierSpeciesReference species="E1_space_1_space_1_space_47"/>
				</listOfModifiers>
			</reaction>

			<reaction id="R01528" name="R01528" reversible="false">
				<listOfReactants>
					<speciesReference species="NADP_plus_">
					</speciesReference>
					<speciesReference species="_space_6_minus_Phospho_minus_D_minus_gluconate">
					</speciesReference>
				</listOfReactants>
				<listOfProducts>
					<speciesReference species="NADPH">
					</speciesReference>
					<speciesReference species="CO2">
					</speciesReference>
					<speciesReference species="H_plus_">
					</speciesReference>
					<speciesReference species="D_minus_Ribulose_space_5_minus_phosphate">
					</speciesReference>
				</listOfProducts>
				<listOfModifiers>
					<modifierSpeciesReference species="E1_space_1_space_1_space_44"/>
				</listOfModifiers>
			</reaction>

			<reaction id="R01529" name="R01529" reversible="true">
				<listOfReactants>
					<speciesReference species="D_minus_Ribulose_space_5_minus_phosphate">
					</speciesReference>
				</listOfReactants>
				<listOfProducts>
					<speciesReference species="D_minus_Xylulose_space_5_minus_phosphate">
					</speciesReference>
				</listOfProducts>
				<listOfModifiers>
					<modifierSpeciesReference species="E5_space_1_space_3_space_1"/>
				</listOfModifiers>
			</reaction>

			<reaction id="R01602" name="R01602" reversible="true">
				<listOfReactants>
					<speciesReference species="_alpha__minus_D_minus_Glucose">
					</speciesReference>
				</listOfReactants>
				<listOfProducts>
					<speciesReference species="_beta__minus_D_minus_Glucose">
					</speciesReference>
				</listOfProducts>
				<listOfModifiers>
					<modifierSpeciesReference species="E5_space_1_space_3_space_3"/>
				</listOfModifiers>
			</reaction>

			<reaction id="R01641" name="R01641" reversible="true">
				<listOfReactants>
					<speciesReference species="D_minus_Glyceraldehyde_space_3_minus_phosphate">
					</speciesReference>
					<speciesReference species="D_minus_Sedoheptulose_space_7_minus_phosphate">
					</speciesReference>
				</listOfReactants>
				<listOfProducts>
					<speciesReference species="D_minus_Ribose_space_5_minus_phosphate">
					</speciesReference>
					<speciesReference species="D_minus_Xylulose_space_5_minus_phosphate">
					</speciesReference>
				</listOfProducts>
				<listOfModifiers>
					<modifierSpeciesReference species="E2_space_2_space_1_space_1"/>
				</listOfModifiers>
			</reaction>

			<reaction id="R01706" name="R01706" reversible="false">
				<listOfReactants>
					<speciesReference species="H2O">
					</speciesReference>
					<speciesReference species="Hexadecanoyl_minus__space_acp_space_">
					</speciesReference>
				</listOfReactants>
				<listOfProducts>
					<speciesReference species="Acyl_minus_carrier_space_protein">
					</speciesReference>
					<speciesReference species="Hexadecanoic_space_acid">
					</speciesReference>
				</listOfProducts>
				<listOfModifiers>
					<modifierSpeciesReference species="E3_space_1_space_2_space_14"/>
				</listOfModifiers>
			</reaction>

			<reaction id="R01827" name="R01827" reversible="true">
				<listOfReactants>
					<speciesReference species="D_minus_Glyceraldehyde_space_3_minus_phosphate">
					</speciesReference>
					<speciesReference species="D_minus_Sedoheptulose_space_7_minus_phosphate">
					</speciesReference>
				</listOfReactants>
				<listOfProducts>
					<speciesReference species="D_minus_Fructose_space_6_minus_phosphate">
					</speciesReference>
					<speciesReference species="D_minus_Erythrose_space_4_minus_phosphate">
					</speciesReference>
				</listOfProducts>
				<listOfModifiers>
					<modifierSpeciesReference species="E2_space_2_space_1_space_2"/>
				</listOfModifiers>
			</reaction>

			<reaction id="R01830" name="R01830" reversible="true">
				<listOfReactants>
					<speciesReference species="D_minus_Glyceraldehyde_space_3_minus_phosphate">
					</speciesReference>
					<speciesReference species="_beta__minus_D_minus_Fructose_space_6_minus_phosphate">
					</speciesReference>
				</listOfReactants>
				<listOfProducts>
					<speciesReference species="D_minus_Xylulose_space_5_minus_phosphate">
					</speciesReference>
					<speciesReference species="D_minus_Erythrose_space_4_minus_phosphate">
					</speciesReference>
				</listOfProducts>
				<listOfModifiers>
					<modifierSpeciesReference species="E2_space_2_space_1_space_1"/>
				</listOfModifiers>
			</reaction>

			<reaction id="R01920" name="R01920" reversible="false">
				<listOfReactants>
					<speciesReference species="Putrescine">
					</speciesReference>
					<speciesReference species="S_minus_Adenosylmethioninamine">
					</speciesReference>
				</listOfReactants>
				<listOfProducts>
					<speciesReference species="_space_5_space__minus_Methylthioadenosine">
					</speciesReference>
					<speciesReference species="Spermidine">
					</speciesReference>
				</listOfProducts>
				<listOfModifiers>
					<modifierSpeciesReference species="E2_space_5_space_1_space_16"/>
				</listOfModifiers>
			</reaction>

			<reaction id="R01923" name="R01923" reversible="true">
				<listOfReactants>
					<speciesReference species="Palmitoyl_minus_CoA">
					</speciesReference>
					<speciesReference species="L_minus_Carnitine">
					</speciesReference>
				</listOfReactants>
				<listOfProducts>
					<speciesReference species="CoA">
					</speciesReference>
					<speciesReference species="L_minus_Palmitoylcarnitine">
					</speciesReference>
				</listOfProducts>
				<listOfModifiers>
					<modifierSpeciesReference species="E2_space_3_space_1_space_21"/>
				</listOfModifiers>
			</reaction>

			<reaction id="R01954" name="R01954" reversible="false">
				<listOfReactants>
					<speciesReference species="ATP">
					</speciesReference>
					<speciesReference species="L_minus_Aspartate">
					</speciesReference>
					<speciesReference species="L_minus_Citrulline">
					</speciesReference>
				</listOfReactants>
				<listOfProducts>
					<speciesReference species="Pyrophosphate">
					</speciesReference>
					<speciesReference species="AMP">
					</speciesReference>
					<speciesReference species="N_minus__space_L_minus_Arginino_space_succinate">
					</speciesReference>
				</listOfProducts>
				<listOfModifiers>
					<modifierSpeciesReference species="E6_space_3_space_4_space_5"/>
				</listOfModifiers>
			</reaction>

			<reaction id="R01975" name="R01975" reversible="true">
				<listOfReactants>
					<speciesReference species="NAD_plus_">
					</speciesReference>
					<speciesReference species="_space_S_space__minus_3_minus_Hydroxybutanoyl_minus_CoA">
					</speciesReference>
				</listOfReactants>
				<listOfProducts>
					<speciesReference species="NADH">
					</speciesReference>
					<speciesReference species="H_plus_">
					</speciesReference>
					<speciesReference species="Acetoacetyl_minus_CoA">
					</speciesReference>
				</listOfProducts>
				<listOfModifiers>
					<modifierSpeciesReference species="E1_space_1_space_1_space_35"/>
				</listOfModifiers>
			</reaction>

			<reaction id="R01986" name="R01986" reversible="false">
				<listOfReactants>
					<speciesReference species="H2O">
					</speciesReference>
					<speciesReference species="NADP_plus_">
					</speciesReference>
					<speciesReference species="_space_4_minus_Aminobutanal">
					</speciesReference>
				</listOfReactants>
				<listOfProducts>
					<speciesReference species="NADPH">
					</speciesReference>
					<speciesReference species="H_plus_">
					</speciesReference>
					<speciesReference species="_space_4_minus_Aminobutanoate">
					</speciesReference>
				</listOfProducts>
				<listOfModifiers>
					<modifierSpeciesReference species="E1_space_2_space_1_space_3"/>
				</listOfModifiers>
			</reaction>

			<reaction id="R02487" name="R02487" reversible="false">
				<listOfReactants>
					<speciesReference species="FAD">
					</speciesReference>
					<speciesReference species="Glutaryl_minus_CoA">
					</speciesReference>
				</listOfReactants>
				<listOfProducts>
					<speciesReference species="CO2">
					</speciesReference>
					<speciesReference species="Crotonoyl_minus_CoA">
					</speciesReference>
					<speciesReference species="FADH2">
					</speciesReference>
				</listOfProducts>
				<listOfModifiers>
					<modifierSpeciesReference species="E1_space_3_space_99_space_7"/>
				</listOfModifiers>
			</reaction>

			<reaction id="R02549" name="R02549" reversible="false">
				<listOfReactants>
					<speciesReference species="H2O">
					</speciesReference>
					<speciesReference species="NAD_plus_">
					</speciesReference>
					<speciesReference species="_space_4_minus_Aminobutanal">
					</speciesReference>
				</listOfReactants>
				<listOfProducts>
					<speciesReference species="NADH">
					</speciesReference>
					<speciesReference species="H_plus_">
					</speciesReference>
					<speciesReference species="_space_4_minus_Aminobutanoate">
					</speciesReference>
				</listOfProducts>
				<listOfModifiers>
					<modifierSpeciesReference species="E1_space_2_space_1_space_19"/>
				</listOfModifiers>
			</reaction>

			<reaction id="R02750" name="R02750" reversible="true">
				<listOfReactants>
					<speciesReference species="ADP">
					</speciesReference>
					<speciesReference species="_space_2_minus_Deoxy_minus_D_minus_ribose_space_5_minus_phosphate">
					</speciesReference>
				</listOfReactants>
				<listOfProducts>
					<speciesReference species="ATP">
					</speciesReference>
					<speciesReference species="Deoxyribose">
					</speciesReference>
				</listOfProducts>
				<listOfModifiers>
					<modifierSpeciesReference species="E2_space_7_space_1_space_15"/>
				</listOfModifiers>
			</reaction>

			<reaction id="R02814" name="R02814" reversible="false">
				<listOfReactants>
					<speciesReference species="H2O">
					</speciesReference>
					<speciesReference species="Oleoyl_minus__space_acyl_minus_carrier_space_protein_space_">
					</speciesReference>
				</listOfReactants>
				<listOfProducts>
					<speciesReference species="Acyl_minus_carrier_space_protein">
					</speciesReference>
					<speciesReference species="_space_9Z_space__minus_Octadecenoic_space_acid">
					</speciesReference>
				</listOfProducts>
				<listOfModifiers>
					<modifierSpeciesReference species="E3_space_1_space_2_space_14"/>
				</listOfModifiers>
			</reaction>

			<reaction id="R02869" name="R02869" reversible="false">
				<listOfReactants>
					<speciesReference species="Spermidine">
					</speciesReference>
					<speciesReference species="S_minus_Adenosylmethioninamine">
					</speciesReference>
				</listOfReactants>
				<listOfProducts>
					<speciesReference species="_space_5_space__minus_Methylthioadenosine">
					</speciesReference>
					<speciesReference species="Spermine">
					</speciesReference>
				</listOfProducts>
				<listOfModifiers>
					<modifierSpeciesReference species="E2_space_5_space_1_space_22"/>
				</listOfModifiers>
			</reaction>

			<reaction id="R03313" name="R03313" reversible="true">
				<listOfReactants>
					<speciesReference species="NADP_plus_">
					</speciesReference>
					<speciesReference species="Orthophosphate">
					</speciesReference>
					<speciesReference species="L_minus_Glutamate_space_5_minus_semialdehyde">
					</speciesReference>
				</listOfReactants>
				<listOfProducts>
					<speciesReference species="NADPH">
					</speciesReference>
					<speciesReference species="H_plus_">
					</speciesReference>
					<speciesReference species="L_minus_Glutamyl_space_5_minus_phosphate">
					</speciesReference>
				</listOfProducts>
				<listOfModifiers>
					<modifierSpeciesReference species="E1_space_2_space_1_space_41"/>
				</listOfModifiers>
			</reaction>

			<reaction id="R03777" name="R03777" reversible="false">
				<listOfReactants>
					<speciesReference species="FAD">
					</speciesReference>
					<speciesReference species="Octanoyl_minus_CoA">
					</speciesReference>
				</listOfReactants>
				<listOfProducts>
					<speciesReference species="FADH2">
					</speciesReference>
					<speciesReference species="trans_minus_Oct_minus_2_minus_enoyl_minus_CoA">
					</speciesReference>
				</listOfProducts>
				<listOfModifiers>
					<modifierSpeciesReference species="E1_space_3_space_99_space_3"/>
					<modifierSpeciesReference species="E1_space_3_space_99_space_13"/>
					<modifierSpeciesReference species="E1_space_3_space_3_space_6"/>
				</listOfModifiers>
			</reaction>

			<reaction id="R03857" name="R03857" reversible="false">
				<listOfReactants>
					<speciesReference species="FAD">
					</speciesReference>
					<speciesReference species="Lauroyl_minus_CoA">
					</speciesReference>
				</listOfReactants>
				<listOfProducts>
					<speciesReference species="FADH2">
					</speciesReference>
					<speciesReference species="_space_2_minus_trans_minus_Dodecenoyl_minus_CoA">
					</speciesReference>
				</listOfProducts>
				<listOfModifiers>
					<modifierSpeciesReference species="E1_space_3_space_99_space_3"/>
					<modifierSpeciesReference species="E1_space_3_space_99_space_13"/>
					<modifierSpeciesReference species="E1_space_3_space_3_space_6"/>
				</listOfModifiers>
			</reaction>

			<reaction id="R03990" name="R03990" reversible="false">
				<listOfReactants>
					<speciesReference species="FAD">
					</speciesReference>
					<speciesReference species="Tetradecanoyl_minus_CoA">
					</speciesReference>
				</listOfReactants>
				<listOfProducts>
					<speciesReference species="FADH2">
					</speciesReference>
					<speciesReference species="trans_minus_Tetradec_minus_2_minus_enoyl_minus_CoA">
					</speciesReference>
				</listOfProducts>
				<listOfModifiers>
					<modifierSpeciesReference species="E1_space_3_space_99_space_3"/>
					<modifierSpeciesReference species="E1_space_3_space_99_space_13"/>
					<modifierSpeciesReference species="E1_space_3_space_3_space_6"/>
				</listOfModifiers>
			</reaction>

			<reaction id="R04014" name="R04014" reversible="false">
				<listOfReactants>
					<speciesReference species="H2O">
					</speciesReference>
					<speciesReference species="Dodecanoyl_minus__space_acyl_minus_carrier_space_protein_space_">
					</speciesReference>
				</listOfReactants>
				<listOfProducts>
					<speciesReference species="Acyl_minus_carrier_space_protein">
					</speciesReference>
					<speciesReference species="Dodecanoic_space_acid">
					</speciesReference>
				</listOfProducts>
				<listOfModifiers>
					<modifierSpeciesReference species="E3_space_1_space_2_space_14"/>
				</listOfModifiers>
			</reaction>

			<reaction id="R04025" name="R04025" reversible="false">
				<listOfReactants>
					<speciesReference species="H2O">
					</speciesReference>
					<speciesReference species="Oxygen">
					</speciesReference>
					<speciesReference species="N_minus_Acetylputrescine">
					</speciesReference>
				</listOfReactants>
				<listOfProducts>
					<speciesReference species="NH3">
					</speciesReference>
					<speciesReference species="H2O2">
					</speciesReference>
					<speciesReference species="N4_minus_Acetylaminobutanal">
					</speciesReference>
				</listOfProducts>
				<listOfModifiers>
					<modifierSpeciesReference species="E1_space_4_space_3_space_4"/>
				</listOfModifiers>
			</reaction>

			<reaction id="R04385" name="R04385" reversible="true">
				<listOfReactants>
					<speciesReference species="ATP">
					</speciesReference>
					<speciesReference species="HCO3_minus_">
					</speciesReference>
					<speciesReference species="Holo_minus__space_carboxylase_space_">
					</speciesReference>
				</listOfReactants>
				<listOfProducts>
					<speciesReference species="ADP">
					</speciesReference>
					<speciesReference species="Orthophosphate">
					</speciesReference>
					<speciesReference species="Carboxybiotin_minus_carboxyl_minus_carrier_space_protein">
					</speciesReference>
				</listOfProducts>
				<listOfModifiers>
					<modifierSpeciesReference species="E6_space_3_space_4_space_14"/>
				</listOfModifiers>
			</reaction>

			<reaction id="R04737" name="R04737" reversible="true">
				<listOfReactants>
					<speciesReference species="NAD_plus_">
					</speciesReference>
					<speciesReference species="_space_S_space__minus_3_minus_Hydroxyhexadecanoyl_minus_CoA">
					</speciesReference>
				</listOfReactants>
				<listOfProducts>
					<speciesReference species="NADH">
					</speciesReference>
					<speciesReference species="H_plus_">
					</speciesReference>
					<speciesReference species="_space_3_minus_Oxopalmitoyl_minus_CoA">
					</speciesReference>
				</listOfProducts>
				<listOfModifiers>
					<modifierSpeciesReference species="E1_space_1_space_1_space_35"/>
				</listOfModifiers>
			</reaction>

			<reaction id="R04739" name="R04739" reversible="true">
				<listOfReactants>
					<speciesReference species="NAD_plus_">
					</speciesReference>
					<speciesReference species="_space_S_space__minus_3_minus_Hydroxytetradecanoyl_minus_CoA">
					</speciesReference>
				</listOfReactants>
				<listOfProducts>
					<speciesReference species="NADH">
					</speciesReference>
					<speciesReference species="_space_3_minus_Oxotetradecanoyl_minus_CoA">
					</speciesReference>
				</listOfProducts>
				<listOfModifiers>
					<modifierSpeciesReference species="E1_space_1_space_1_space_35"/>
				</listOfModifiers>
			</reaction>

			<reaction id="R04741" name="R04741" reversible="true">
				<listOfReactants>
					<speciesReference species="NAD_plus_">
					</speciesReference>
					<speciesReference species="_space_S_space__minus_3_minus_Hydroxydodecanoyl_minus_CoA">
					</speciesReference>
				</listOfReactants>
				<listOfProducts>
					<speciesReference species="NADH">
					</speciesReference>
					<speciesReference species="H_plus_">
					</speciesReference>
					<speciesReference species="_space_3_minus_Oxododecanoyl_minus_CoA">
					</speciesReference>
				</listOfProducts>
				<listOfModifiers>
					<modifierSpeciesReference species="E1_space_1_space_1_space_35"/>
				</listOfModifiers>
			</reaction>

			<reaction id="R04743" name="R04743" reversible="true">
				<listOfReactants>
					<speciesReference species="NAD_plus_">
					</speciesReference>
					<speciesReference species="_space_S_space__minus_Hydroxydecanoyl_minus_CoA">
					</speciesReference>
				</listOfReactants>
				<listOfProducts>
					<speciesReference species="NADH">
					</speciesReference>
					<speciesReference species="H_plus_">
					</speciesReference>
					<speciesReference species="_space_3_minus_Oxodecanoyl_minus_CoA">
					</speciesReference>
				</listOfProducts>
				<listOfModifiers>
					<modifierSpeciesReference species="E1_space_1_space_1_space_35"/>
				</listOfModifiers>
			</reaction>

			<reaction id="R04745" name="R04745" reversible="true">
				<listOfReactants>
					<speciesReference species="NAD_plus_">
					</speciesReference>
					<speciesReference species="_space_S_space__minus_Hydroxyoctanoyl_minus_CoA">
					</speciesReference>
				</listOfReactants>
				<listOfProducts>
					<speciesReference species="NADH">
					</speciesReference>
					<speciesReference species="H_plus_">
					</speciesReference>
					<speciesReference species="_space_3_minus_Oxooctanoyl_minus_CoA">
					</speciesReference>
				</listOfProducts>
				<listOfModifiers>
					<modifierSpeciesReference species="E1_space_1_space_1_space_35"/>
				</listOfModifiers>
			</reaction>

			<reaction id="R04748" name="R04748" reversible="true">
				<listOfReactants>
					<speciesReference species="NAD_plus_">
					</speciesReference>
					<speciesReference species="_space_S_space__minus_Hydroxyhexanoyl_minus_CoA">
					</speciesReference>
				</listOfReactants>
				<listOfProducts>
					<speciesReference species="NADH">
					</speciesReference>
					<speciesReference species="H_plus_">
					</speciesReference>
					<speciesReference species="_space_3_minus_Oxohexanoyl_minus_CoA">
					</speciesReference>
				</listOfProducts>
				<listOfModifiers>
					<modifierSpeciesReference species="E1_space_1_space_1_space_35"/>
				</listOfModifiers>
			</reaction>

			<reaction id="R04751" name="R04751" reversible="false">
				<listOfReactants>
					<speciesReference species="FAD">
					</speciesReference>
					<speciesReference species="Hexanoyl_minus_CoA">
					</speciesReference>
				</listOfReactants>
				<listOfProducts>
					<speciesReference species="FADH2">
					</speciesReference>
					<speciesReference species="trans_minus_Hex_minus_2_minus_enoyl_minus_CoA">
					</speciesReference>
				</listOfProducts>
				<listOfModifiers>
					<modifierSpeciesReference species="E1_space_3_space_99_space_3"/>
					<modifierSpeciesReference species="E1_space_3_space_99_space_13"/>
					<modifierSpeciesReference species="E1_space_3_space_3_space_6"/>
					<modifierSpeciesReference species="E1_space_3_space_99_space_2"/>
				</listOfModifiers>
			</reaction>

			<reaction id="R04754" name="R04754" reversible="false">
				<listOfReactants>
					<speciesReference species="FAD">
					</speciesReference>
					<speciesReference species="Decanoyl_minus_CoA">
					</speciesReference>
				</listOfReactants>
				<listOfProducts>
					<speciesReference species="FADH2">
					</speciesReference>
					<speciesReference species="trans_minus_Dec_minus_2_minus_enoyl_minus_CoA">
					</speciesReference>
				</listOfProducts>
				<listOfModifiers>
					<modifierSpeciesReference species="E1_space_3_space_99_space_3"/>
					<modifierSpeciesReference species="E1_space_3_space_99_space_13"/>
					<modifierSpeciesReference species="E1_space_3_space_3_space_6"/>
				</listOfModifiers>
			</reaction>

			<reaction id="R04756" name="R04756" reversible="true">
				<listOfReactants>
					<speciesReference species="cis_space_cis_minus_3_space_6_minus_Dodecadienoyl_minus_CoA">
					</speciesReference>
				</listOfReactants>
				<listOfProducts>
					<speciesReference species="trans_space_cis_minus_Lauro_minus_2_space_6_minus_dienoyl_minus_CoA">
					</speciesReference>
				</listOfProducts>
				<listOfModifiers>
					<modifierSpeciesReference species="E5_space_3_space_3_space_8"/>
				</listOfModifiers>
			</reaction>

			<reaction id="R05050" name="R05050" reversible="false">
				<listOfReactants>
					<speciesReference species="H2O">
					</speciesReference>
					<speciesReference species="NAD_plus_">
					</speciesReference>
					<speciesReference species="N4_minus_Acetylaminobutanal">
					</speciesReference>
				</listOfReactants>
				<listOfProducts>
					<speciesReference species="NADH">
					</speciesReference>
					<speciesReference species="H_plus_">
					</speciesReference>
					<speciesReference species="_space_4_minus_Acetamidobutanoate">
					</speciesReference>
				</listOfProducts>
				<listOfModifiers>
					<modifierSpeciesReference species="E1_space_2_space_1_space_3"/>
				</listOfModifiers>
			</reaction>

			<reaction id="R08159" name="R08159" reversible="false">
				<listOfReactants>
					<speciesReference species="H2O">
					</speciesReference>
					<speciesReference species="Tetradecanoyl_minus__space_acp_space_">
					</speciesReference>
				</listOfReactants>
				<listOfProducts>
					<speciesReference species="Acyl_minus_carrier_space_protein">
					</speciesReference>
					<speciesReference species="Tetradecanoic_space_acid">
					</speciesReference>
				</listOfProducts>
				<listOfModifiers>
					<modifierSpeciesReference species="E3_space_1_space_2_space_14"/>
				</listOfModifiers>
			</reaction>

			<reaction id="R08163" name="R08163" reversible="false">
				<listOfReactants>
					<speciesReference species="H2O">
					</speciesReference>
					<speciesReference species="Octadecanoyl_minus__space_acyl_minus_carrier_space_protein_space_">
					</speciesReference>
				</listOfReactants>
				<listOfProducts>
					<speciesReference species="Acyl_minus_carrier_space_protein">
					</speciesReference>
					<speciesReference species="Octadecanoic_space_acid">
					</speciesReference>
				</listOfProducts>
				<listOfModifiers>
					<modifierSpeciesReference species="E3_space_1_space_2_space_14"/>
				</listOfModifiers>
			</reaction>

		</listOfReactions>
	</model>
</sbml>
