# Supplementary material for: KEGGconverter: a tool for the in-silico modelling of metabolic networks of the KEGG Pathways database
Source: BMC Bioinformatics. 2009 Oct 8;10:324. doi: 10.1186/1471-2105-10-324 (PMC2764712; doi:10.1186/1471-2105-10-324)
Supplement: Additional file 3 — Case study files with alternative procedures. • FeaturesComparisonTable.doc: a comparison of features table regarding the applications mentioned in the case study. • hsa_paths.zip: The 6 case study pathways produced by KEGG2SBML. • RamanAllMerged.xml: The intergrated SBML model using [22] alternative procedure and having as input the 6 SBML files produced by KEGG2SBML. • semanticAll.xml: The intergrated SBML model using semanticSBML and having as input the 6 SBML files produced by KEGG2SBML. [file 1471-2105-10-324-S3.ZIP › File2/semanticAll.xml]

<?xml version="1.0" encoding="UTF-8"?>
<sbml xmlns="http://www.sbml.org/sbml/level2/version3" level="2" version="3">
  <model name="hsa00030 - hsa00220 - hsa00061 - hsa00071 - hsa00010 - hsa00020">
    <listOfCompartments>
      <compartment id="default_5" name="default" size="1"/>
      <compartment id="uVol_5" name="uVol" size="1" outside="default_5"/>
      <compartment id="default_6" name="default" size="1"/>
      <compartment id="uVol_6" name="uVol" size="1" outside="default_6"/>
      <compartment id="default_7" name="default" size="1"/>
      <compartment id="uVol_7" name="uVol" size="1" outside="default_7"/>
      <compartment id="default_8" name="default" size="1"/>
      <compartment id="uVol_8" name="uVol" size="1" outside="default_8"/>
      <compartment id="default_9" name="default" size="1"/>
      <compartment id="uVol_9" name="uVol" size="1" outside="default_9"/>
      <compartment id="default_10" name="default" size="1"/>
      <compartment id="uVol_10" name="uVol" size="1" outside="default_10"/>
    </listOfCompartments>
    <listOfSpecies>
      <species id="E4_space_1_space_2_space_4_0" name="4.1.2.4" compartment="uVol_5" initialAmount="0"/>
      <species id="E1_space_1_space_1_space_47_0" name="1.1.1.47" compartment="uVol_5" initialAmount="0"/>
      <species id="E2_space_2_space_1_space_1_0" name="2.2.1.1" compartment="uVol_5" initialAmount="0"/>
      <species id="E2_space_2_space_1_space_2_0" name="2.2.1.2" compartment="uVol_5" initialAmount="0"/>
      <species id="E2_space_7_space_1_space_15_0" name="2.7.1.15" compartment="uVol_5" initialAmount="0"/>
      <species id="E5_space_1_space_3_space_1_0" name="5.1.3.1" compartment="uVol_5" initialAmount="0"/>
      <species id="E1_space_1_space_1_space_44_0" name="1.1.1.44" compartment="uVol_5" initialAmount="0"/>
      <species id="E2_space_7_space_6_space_1_0" name="2.7.6.1" compartment="uVol_5" initialAmount="0"/>
      <species id="E5_space_3_space_1_space_6_0" name="5.3.1.6" compartment="uVol_5" initialAmount="0"/>
      <species id="E5_space_4_space_2_space_2_1" name="5.4.2.2" compartment="uVol_5" initialAmount="0"/>
      <species id="ATP_4" name="ATP" compartment="uVol_5" initialAmount="0"/>
      <species id="NAD_plus__4" name="NAD+" compartment="uVol_5" initialAmount="0"/>
      <species id="NADH_4" name="NADH" compartment="uVol_5" initialAmount="0"/>
      <species id="NADPH_2" name="NADPH" compartment="uVol_5" initialAmount="0"/>
      <species id="NADP_plus__2" name="NADP+" compartment="uVol_5" initialAmount="0"/>
      <species id="ADP_3" name="ADP" compartment="uVol_5" initialAmount="0"/>
      <species id="CO2_4" name="CO2" compartment="uVol_5" initialAmount="0"/>
      <species id="AMP_2" name="AMP" compartment="uVol_5" initialAmount="0"/>
      <species id="H_plus__4" name="H+" compartment="uVol_5" initialAmount="0"/>
      <species id="Acetaldehyde_1" name="Acetaldehyde" compartment="uVol_5" initialAmount="0"/>
      <species id="D_minus_Fructose_space_6_minus_phosphate_0" name="D-Fructose 6-phosphate" compartment="uVol_5" initialAmount="0"/>
      <species id="D_minus_Ribose_space_5_minus_phosphate_0" name="D-Ribose 5-phosphate" compartment="uVol_5" initialAmount="0"/>
      <species id="D_minus_Glyceraldehyde_space_3_minus_phosphate_0" name="D-Glyceraldehyde 3-phosphate" compartment="uVol_5" initialAmount="0"/>
      <species id="_space_5_minus_Phospho_minus__alpha__minus_D_minus_ribose_space_1_minus_diphosphate_0" name="5-Phospho-alpha-D-ribose 1-diphosphate" compartment="uVol_5" initialAmount="0"/>
      <species id="D_minus_Ribose_0" name="D-Ribose" compartment="uVol_5" initialAmount="0"/>
      <species id="D_minus_Glucono_minus_1_space_5_minus_lactone_0" name="D-Glucono-1,5-lactone" compartment="uVol_5" initialAmount="0"/>
      <species id="D_minus_Ribulose_space_5_minus_phosphate_0" name="D-Ribulose 5-phosphate" compartment="uVol_5" initialAmount="0"/>
      <species id="_beta__minus_D_minus_Glucose_1" name="beta-D-Glucose" compartment="uVol_5" initialAmount="0"/>
      <species id="D_minus_Xylulose_space_5_minus_phosphate_0" name="D-Xylulose 5-phosphate" compartment="uVol_5" initialAmount="0"/>
      <species id="D_minus_Erythrose_space_4_minus_phosphate_0" name="D-Erythrose 4-phosphate" compartment="uVol_5" initialAmount="0"/>
      <species id="_space_6_minus_Phospho_minus_D_minus_gluconate_0" name="6-Phospho-D-gluconate" compartment="uVol_5" initialAmount="0"/>
      <species id="_alpha__minus_D_minus_Ribose_space_1_minus_phosphate_0" name="alpha-D-Ribose 1-phosphate" compartment="uVol_5" initialAmount="0"/>
      <species id="_space_2_minus_Deoxy_minus_D_minus_ribose_space_5_minus_phosphate_0" name="2-Deoxy-D-ribose 5-phosphate" compartment="uVol_5" initialAmount="0"/>
      <species id="Deoxyribose_0" name="Deoxyribose" compartment="uVol_5" initialAmount="0"/>
      <species id="_beta__minus_D_minus_Fructose_space_6_minus_phosphate_0" name="beta-D-Fructose 6-phosphate" compartment="uVol_5" initialAmount="0"/>
      <species id="D_minus_Sedoheptulose_space_7_minus_phosphate_0" name="D-Sedoheptulose 7-phosphate" compartment="uVol_5" initialAmount="0"/>
      <species id="E1_space_2_space_1_space_41_0" name="1.2.1.41" compartment="uVol_6" initialAmount="0"/>
      <species id="E2_space_7_space_2_space_11_0" name="2.7.2.11" compartment="uVol_6" initialAmount="0"/>
      <species id="E6_space_3_space_4_space_16_0" name="6.3.4.16" compartment="uVol_6" initialAmount="0"/>
      <species id="E3_space_5_space_1_space_14_0" name="3.5.1.14" compartment="uVol_6" initialAmount="0"/>
      <species id="E2_space_3_space_1_space_57_0" name="2.3.1.57" compartment="uVol_6" initialAmount="0"/>
      <species id="E2_space_1_space_3_space_3_0" name="2.1.3.3" compartment="uVol_6" initialAmount="0"/>
      <species id="E1_space_4_space_3_space_4_0" name="1.4.3.4" compartment="uVol_6" initialAmount="0"/>
      <species id="E1_space_2_space_1_space_3_2" name="1.2.1.3" compartment="uVol_6" initialAmount="0"/>
      <species id="E6_space_3_space_4_space_5_0" name="6.3.4.5" compartment="uVol_6" initialAmount="0"/>
      <species id="E4_space_1_space_1_space_17_0" name="4.1.1.17" compartment="uVol_6" initialAmount="0"/>
      <species id="E1_space_2_space_1_space_19_0" name="1.2.1.19" compartment="uVol_6" initialAmount="0"/>
      <species id="E3_space_5_space_3_space_1_0" name="3.5.3.1" compartment="uVol_6" initialAmount="0"/>
      <species id="E4_space_3_space_2_space_1_0" name="4.3.2.1" compartment="uVol_6" initialAmount="0"/>
      <species id="E1_space_4_space_3_space_22_0" name="1.4.3.22" compartment="uVol_6" initialAmount="0"/>
      <species id="E3_space_5_space_3_space_11_0" name="3.5.3.11" compartment="uVol_6" initialAmount="0"/>
      <species id="E2_space_5_space_1_space_16_0" name="2.5.1.16" compartment="uVol_6" initialAmount="0"/>
      <species id="E2_space_5_space_1_space_22_0" name="2.5.1.22" compartment="uVol_6" initialAmount="0"/>
      <species id="E4_space_1_space_1_space_50_0" name="4.1.1.50" compartment="uVol_6" initialAmount="0"/>
      <species id="E4_space_1_space_1_space_19_0" name="4.1.1.19" compartment="uVol_6" initialAmount="0"/>
      <species id="H2O_4" name="H2O" compartment="uVol_6" initialAmount="0"/>
      <species id="ATP_5" name="ATP" compartment="uVol_6" initialAmount="0"/>
      <species id="NAD_plus__5" name="NAD+" compartment="uVol_6" initialAmount="0"/>
      <species id="NADH_5" name="NADH" compartment="uVol_6" initialAmount="0"/>
      <species id="NADPH_3" name="NADPH" compartment="uVol_6" initialAmount="0"/>
      <species id="NADP_plus__3" name="NADP+" compartment="uVol_6" initialAmount="0"/>
      <species id="Oxygen_0" name="Oxygen" compartment="uVol_6" initialAmount="0"/>
      <species id="ADP_4" name="ADP" compartment="uVol_6" initialAmount="0"/>
      <species id="Orthophosphate_2" name="Orthophosphate" compartment="uVol_6" initialAmount="0"/>
      <species id="CoA_2" name="CoA" compartment="uVol_6" initialAmount="0"/>
      <species id="CO2_5" name="CO2" compartment="uVol_6" initialAmount="0"/>
      <species id="Pyrophosphate_1" name="Pyrophosphate" compartment="uVol_6" initialAmount="0"/>
      <species id="NH3_0" name="NH3" compartment="uVol_6" initialAmount="0"/>
      <species id="S_minus_Adenosyl_minus_L_minus_methionine_0" name="S-Adenosyl-L-methionine" compartment="uVol_6" initialAmount="0"/>
      <species id="AMP_3" name="AMP" compartment="uVol_6" initialAmount="0"/>
      <species id="Acetyl_minus_CoA_2" name="Acetyl-CoA" compartment="uVol_6" initialAmount="0"/>
      <species id="L_minus_Glutamate_0" name="L-Glutamate" compartment="uVol_6" initialAmount="0"/>
      <species id="H2O2_0" name="H2O2" compartment="uVol_6" initialAmount="0"/>
      <species id="Acetate_1" name="Acetate" compartment="uVol_6" initialAmount="0"/>
      <species id="L_minus_Aspartate_0" name="L-Aspartate" compartment="uVol_6" initialAmount="0"/>
      <species id="L_minus_Arginine_0" name="L-Arginine" compartment="uVol_6" initialAmount="0"/>
      <species id="L_minus_Ornithine_0" name="L-Ornithine" compartment="uVol_6" initialAmount="0"/>
      <species id="H_plus__5" name="H+" compartment="uVol_6" initialAmount="0"/>
      <species id="Urea_0" name="Urea" compartment="uVol_6" initialAmount="0"/>
      <species id="Fumarate_1" name="Fumarate" compartment="uVol_6" initialAmount="0"/>
      <species id="Putrescine_0" name="Putrescine" compartment="uVol_6" initialAmount="0"/>
      <species id="Carbamoyl_space_phosphate_0" name="Carbamoyl phosphate" compartment="uVol_6" initialAmount="0"/>
      <species id="_space_5_space__minus_Methylthioadenosine_0" name="5&apos;-Methylthioadenosine" compartment="uVol_6" initialAmount="0"/>
      <species id="Agmatine_0" name="Agmatine" compartment="uVol_6" initialAmount="0"/>
      <species id="Spermidine_0" name="Spermidine" compartment="uVol_6" initialAmount="0"/>
      <species id="L_minus_Citrulline_0" name="L-Citrulline" compartment="uVol_6" initialAmount="0"/>
      <species id="_space_4_minus_Aminobutanoate_0" name="4-Aminobutanoate" compartment="uVol_6" initialAmount="0"/>
      <species id="N_minus_Acetylornithine_0" name="N-Acetylornithine" compartment="uVol_6" initialAmount="0"/>
      <species id="_space_4_minus_Aminobutanal_0" name="4-Aminobutanal" compartment="uVol_6" initialAmount="0"/>
      <species id="Spermine_0" name="Spermine" compartment="uVol_6" initialAmount="0"/>
      <species id="S_minus_Adenosylmethioninamine_0" name="S-Adenosylmethioninamine" compartment="uVol_6" initialAmount="0"/>
      <species id="L_minus_Glutamate_space_5_minus_semialdehyde_0" name="L-Glutamate 5-semialdehyde" compartment="uVol_6" initialAmount="0"/>
      <species id="N_minus_Acetylputrescine_0" name="N-Acetylputrescine" compartment="uVol_6" initialAmount="0"/>
      <species id="_space_4_minus_Acetamidobutanoate_0" name="4-Acetamidobutanoate" compartment="uVol_6" initialAmount="0"/>
      <species id="L_minus_Glutamyl_space_5_minus_phosphate_0" name="L-Glutamyl 5-phosphate" compartment="uVol_6" initialAmount="0"/>
      <species id="N_minus__space_L_minus_Arginino_space_succinate_0" name="N-(L-Arginino)succinate" compartment="uVol_6" initialAmount="0"/>
      <species id="N4_minus_Acetylaminobutanal_0" name="N4-Acetylaminobutanal" compartment="uVol_6" initialAmount="0"/>
      <species id="E3_space_1_space_2_space_14_0" name="3.1.2.14" compartment="uVol_7" initialAmount="0"/>
      <species id="E6_space_3_space_4_space_14_0" name="6.3.4.14" compartment="uVol_7" initialAmount="0"/>
      <species id="H2O_5" name="H2O" compartment="uVol_7" initialAmount="0"/>
      <species id="ATP_6" name="ATP" compartment="uVol_7" initialAmount="0"/>
      <species id="ADP_5" name="ADP" compartment="uVol_7" initialAmount="0"/>
      <species id="Orthophosphate_3" name="Orthophosphate" compartment="uVol_7" initialAmount="0"/>
      <species id="Acyl_minus_carrier_space_protein_0" name="Acyl-carrier protein" compartment="uVol_7" initialAmount="0"/>
      <species id="Hexadecanoic_space_acid_0" name="Hexadecanoic acid" compartment="uVol_7" initialAmount="0"/>
      <species id="HCO3_minus__1" name="HCO3-" compartment="uVol_7" initialAmount="0"/>
      <species id="_space_9Z_space__minus_Octadecenoic_space_acid_0" name="(9Z)-Octadecenoic acid" compartment="uVol_7" initialAmount="0"/>
      <species id="Oleoyl_minus__space_acyl_minus_carrier_space_protein_space__0" name="Oleoyl-[acyl-carrier protein]" compartment="uVol_7" initialAmount="0"/>
      <species id="Octadecanoic_space_acid_0" name="Octadecanoic acid" compartment="uVol_7" initialAmount="0"/>
      <species id="Dodecanoic_space_acid_0" name="Dodecanoic acid" compartment="uVol_7" initialAmount="0"/>
      <species id="Octadecanoyl_minus__space_acyl_minus_carrier_space_protein_space__0" name="Octadecanoyl-[acyl-carrier protein]" compartment="uVol_7" initialAmount="0"/>
      <species id="Carboxybiotin_minus_carboxyl_minus_carrier_space_protein_0" name="Carboxybiotin-carboxyl-carrier protein" compartment="uVol_7" initialAmount="0"/>
      <species id="Dodecanoyl_minus__space_acyl_minus_carrier_space_protein_space__0" name="Dodecanoyl-[acyl-carrier protein]" compartment="uVol_7" initialAmount="0"/>
      <species id="Tetradecanoyl_minus__space_acp_space__0" name="Tetradecanoyl-[acp]" compartment="uVol_7" initialAmount="0"/>
      <species id="Hexadecanoyl_minus__space_acp_space__0" name="Hexadecanoyl-[acp]" compartment="uVol_7" initialAmount="0"/>
      <species id="Holo_minus__space_carboxylase_space__0" name="Holo-[carboxylase]" compartment="uVol_7" initialAmount="0"/>
      <species id="Tetradecanoic_space_acid_0" name="Tetradecanoic acid" compartment="uVol_7" initialAmount="0"/>
      <species id="E1_space_3_space_99_space_13_0" name="1.3.99.13" compartment="uVol_8" initialAmount="0"/>
      <species id="E1_space_3_space_3_space_6_0" name="1.3.3.6" compartment="uVol_8" initialAmount="0"/>
      <species id="E1_space_3_space_99_space_3_0" name="1.3.99.3" compartment="uVol_8" initialAmount="0"/>
      <species id="E1_space_1_space_1_space_35_0" name="1.1.1.35" compartment="uVol_8" initialAmount="0"/>
      <species id="E1_space_1_space_1_space_1_1" name="1.1.1.1" compartment="uVol_8" initialAmount="0"/>
      <species id="E5_space_3_space_3_space_8_0" name="5.3.3.8" compartment="uVol_8" initialAmount="0"/>
      <species id="E1_space_2_space_1_space_3_3" name="1.2.1.3" compartment="uVol_8" initialAmount="0"/>
      <species id="E1_space_3_space_99_space_2_0" name="1.3.99.2" compartment="uVol_8" initialAmount="0"/>
      <species id="E2_space_3_space_1_space_21_0" name="2.3.1.21" compartment="uVol_8" initialAmount="0"/>
      <species id="E2_space_3_space_1_space_9_0" name="2.3.1.9" compartment="uVol_8" initialAmount="0"/>
      <species id="E1_space_3_space_99_space_7_0" name="1.3.99.7" compartment="uVol_8" initialAmount="0"/>
      <species id="H2O_6" name="H2O" compartment="uVol_8" initialAmount="0"/>
      <species id="NAD_plus__6" name="NAD+" compartment="uVol_8" initialAmount="0"/>
      <species id="NADH_6" name="NADH" compartment="uVol_8" initialAmount="0"/>
      <species id="CoA_3" name="CoA" compartment="uVol_8" initialAmount="0"/>
      <species id="CO2_6" name="CO2" compartment="uVol_8" initialAmount="0"/>
      <species id="FAD_0" name="FAD" compartment="uVol_8" initialAmount="0"/>
      <species id="Acetyl_minus_CoA_3" name="Acetyl-CoA" compartment="uVol_8" initialAmount="0"/>
      <species id="Aldehyde_0" name="Aldehyde" compartment="uVol_8" initialAmount="0"/>
      <species id="H_plus__6" name="H+" compartment="uVol_8" initialAmount="0"/>
      <species id="Butanoyl_minus_CoA_0" name="Butanoyl-CoA" compartment="uVol_8" initialAmount="0"/>
      <species id="Palmitoyl_minus_CoA_0" name="Palmitoyl-CoA" compartment="uVol_8" initialAmount="0"/>
      <species id="Fatty_space_acid_0" name="Fatty acid" compartment="uVol_8" initialAmount="0"/>
      <species id="Primary_space_alcohol_0" name="Primary alcohol" compartment="uVol_8" initialAmount="0"/>
      <species id="L_minus_Carnitine_0" name="L-Carnitine" compartment="uVol_8" initialAmount="0"/>
      <species id="Acetoacetyl_minus_CoA_0" name="Acetoacetyl-CoA" compartment="uVol_8" initialAmount="0"/>
      <species id="Glutaryl_minus_CoA_0" name="Glutaryl-CoA" compartment="uVol_8" initialAmount="0"/>
      <species id="Crotonoyl_minus_CoA_0" name="Crotonoyl-CoA" compartment="uVol_8" initialAmount="0"/>
      <species id="_space_S_space__minus_3_minus_Hydroxybutanoyl_minus_CoA_0" name="(S)-3-Hydroxybutanoyl-CoA" compartment="uVol_8" initialAmount="0"/>
      <species id="FADH2_0" name="FADH2" compartment="uVol_8" initialAmount="0"/>
      <species id="Lauroyl_minus_CoA_0" name="Lauroyl-CoA" compartment="uVol_8" initialAmount="0"/>
      <species id="Octanoyl_minus_CoA_0" name="Octanoyl-CoA" compartment="uVol_8" initialAmount="0"/>
      <species id="Tetradecanoyl_minus_CoA_0" name="Tetradecanoyl-CoA" compartment="uVol_8" initialAmount="0"/>
      <species id="L_minus_Palmitoylcarnitine_0" name="L-Palmitoylcarnitine" compartment="uVol_8" initialAmount="0"/>
      <species id="_space_2_minus_trans_minus_Dodecenoyl_minus_CoA_0" name="2-trans-Dodecenoyl-CoA" compartment="uVol_8" initialAmount="0"/>
      <species id="_space_S_space__minus_3_minus_Hydroxyhexadecanoyl_minus_CoA_0" name="(S)-3-Hydroxyhexadecanoyl-CoA" compartment="uVol_8" initialAmount="0"/>
      <species id="_space_3_minus_Oxopalmitoyl_minus_CoA_0" name="3-Oxopalmitoyl-CoA" compartment="uVol_8" initialAmount="0"/>
      <species id="_space_S_space__minus_3_minus_Hydroxytetradecanoyl_minus_CoA_0" name="(S)-3-Hydroxytetradecanoyl-CoA" compartment="uVol_8" initialAmount="0"/>
      <species id="_space_3_minus_Oxotetradecanoyl_minus_CoA_0" name="3-Oxotetradecanoyl-CoA" compartment="uVol_8" initialAmount="0"/>
      <species id="_space_S_space__minus_3_minus_Hydroxydodecanoyl_minus_CoA_0" name="(S)-3-Hydroxydodecanoyl-CoA" compartment="uVol_8" initialAmount="0"/>
      <species id="_space_3_minus_Oxododecanoyl_minus_CoA_0" name="3-Oxododecanoyl-CoA" compartment="uVol_8" initialAmount="0"/>
      <species id="_space_S_space__minus_Hydroxydecanoyl_minus_CoA_0" name="(S)-Hydroxydecanoyl-CoA" compartment="uVol_8" initialAmount="0"/>
      <species id="_space_3_minus_Oxodecanoyl_minus_CoA_0" name="3-Oxodecanoyl-CoA" compartment="uVol_8" initialAmount="0"/>
      <species id="_space_S_space__minus_Hydroxyoctanoyl_minus_CoA_0" name="(S)-Hydroxyoctanoyl-CoA" compartment="uVol_8" initialAmount="0"/>
      <species id="_space_3_minus_Oxooctanoyl_minus_CoA_0" name="3-Oxooctanoyl-CoA" compartment="uVol_8" initialAmount="0"/>
      <species id="_space_S_space__minus_Hydroxyhexanoyl_minus_CoA_0" name="(S)-Hydroxyhexanoyl-CoA" compartment="uVol_8" initialAmount="0"/>
      <species id="_space_3_minus_Oxohexanoyl_minus_CoA_0" name="3-Oxohexanoyl-CoA" compartment="uVol_8" initialAmount="0"/>
      <species id="Hexanoyl_minus_CoA_0" name="Hexanoyl-CoA" compartment="uVol_8" initialAmount="0"/>
      <species id="trans_minus_Hex_minus_2_minus_enoyl_minus_CoA_0" name="trans-Hex-2-enoyl-CoA" compartment="uVol_8" initialAmount="0"/>
      <species id="trans_minus_Hexadec_minus_2_minus_enoyl_minus_CoA_0" name="trans-Hexadec-2-enoyl-CoA" compartment="uVol_8" initialAmount="0"/>
      <species id="trans_minus_Tetradec_minus_2_minus_enoyl_minus_CoA_0" name="trans-Tetradec-2-enoyl-CoA" compartment="uVol_8" initialAmount="0"/>
      <species id="Decanoyl_minus_CoA_0" name="Decanoyl-CoA" compartment="uVol_8" initialAmount="0"/>
      <species id="trans_minus_Dec_minus_2_minus_enoyl_minus_CoA_0" name="trans-Dec-2-enoyl-CoA" compartment="uVol_8" initialAmount="0"/>
      <species id="trans_minus_Oct_minus_2_minus_enoyl_minus_CoA_0" name="trans-Oct-2-enoyl-CoA" compartment="uVol_8" initialAmount="0"/>
      <species id="trans_space_cis_minus_Lauro_minus_2_space_6_minus_dienoyl_minus_CoA_0" name="trans,cis-Lauro-2,6-dienoyl-CoA" compartment="uVol_8" initialAmount="0"/>
      <species id="cis_space_cis_minus_3_space_6_minus_Dodecadienoyl_minus_CoA_0" name="cis,cis-3,6-Dodecadienoyl-CoA" compartment="uVol_8" initialAmount="0"/>
      <species id="E6_space_2_space_1_space_1_0" name="6.2.1.1" compartment="uVol_9" initialAmount="0"/>
      <species id="E5_space_1_space_3_space_3_0" name="5.1.3.3" compartment="uVol_9" initialAmount="0"/>
      <species id="E4_space_1_space_1_space_32_1" name="4.1.1.32" compartment="uVol_9" initialAmount="0"/>
      <species id="E1_space_2_space_1_space_3_4" name="1.2.1.3" compartment="uVol_9" initialAmount="0"/>
      <species id="E1_space_2_space_1_space_5_0" name="1.2.1.5" compartment="uVol_9" initialAmount="0"/>
      <species id="E1_space_1_space_1_space_1_2" name="1.1.1.1" compartment="uVol_9" initialAmount="0"/>
      <species id="E5_space_4_space_2_space_2_2" name="5.4.2.2" compartment="uVol_9" initialAmount="0"/>
      <species id="E1_space_1_space_1_space_2_0" name="1.1.1.2" compartment="uVol_9" initialAmount="0"/>
      <species id="H2O_7" name="H2O" compartment="uVol_9" initialAmount="0"/>
      <species id="ATP_7" name="ATP" compartment="uVol_9" initialAmount="0"/>
      <species id="NAD_plus__7" name="NAD+" compartment="uVol_9" initialAmount="0"/>
      <species id="NADH_7" name="NADH" compartment="uVol_9" initialAmount="0"/>
      <species id="NADPH_4" name="NADPH" compartment="uVol_9" initialAmount="0"/>
      <species id="NADP_plus__4" name="NADP+" compartment="uVol_9" initialAmount="0"/>
      <species id="CoA_4" name="CoA" compartment="uVol_9" initialAmount="0"/>
      <species id="CO2_7" name="CO2" compartment="uVol_9" initialAmount="0"/>
      <species id="Pyrophosphate_2" name="Pyrophosphate" compartment="uVol_9" initialAmount="0"/>
      <species id="AMP_4" name="AMP" compartment="uVol_9" initialAmount="0"/>
      <species id="Acetyl_minus_CoA_4" name="Acetyl-CoA" compartment="uVol_9" initialAmount="0"/>
      <species id="Acetate_2" name="Acetate" compartment="uVol_9" initialAmount="0"/>
      <species id="GDP_1" name="GDP" compartment="uVol_9" initialAmount="0"/>
      <species id="Oxaloacetate_1" name="Oxaloacetate" compartment="uVol_9" initialAmount="0"/>
      <species id="GTP_1" name="GTP" compartment="uVol_9" initialAmount="0"/>
      <species id="Phosphoenolpyruvate_1" name="Phosphoenolpyruvate" compartment="uVol_9" initialAmount="0"/>
      <species id="H_plus__7" name="H+" compartment="uVol_9" initialAmount="0"/>
      <species id="Acetaldehyde_2" name="Acetaldehyde" compartment="uVol_9" initialAmount="0"/>
      <species id="D_minus_Glucose_space_1_minus_phosphate_0" name="D-Glucose 1-phosphate" compartment="uVol_9" initialAmount="0"/>
      <species id="_beta__minus_D_minus_Glucose_2" name="beta-D-Glucose" compartment="uVol_9" initialAmount="0"/>
      <species id="_alpha__minus_D_minus_Glucose_0" name="alpha-D-Glucose" compartment="uVol_9" initialAmount="0"/>
      <species id="Ethanol_0" name="Ethanol" compartment="uVol_9" initialAmount="0"/>
      <species id="_alpha__minus_D_minus_Glucose_space_6_minus_phosphate_0" name="alpha-D-Glucose 6-phosphate" compartment="uVol_9" initialAmount="0"/>
      <species id="E4_space_2_space_1_space_2_0" name="4.2.1.2" compartment="uVol_10" initialAmount="0"/>
      <species id="E1_space_1_space_1_space_37_0" name="1.1.1.37" compartment="uVol_10" initialAmount="0"/>
      <species id="E4_space_1_space_1_space_32_2" name="4.1.1.32" compartment="uVol_10" initialAmount="0"/>
      <species id="E6_space_4_space_1_space_1_0" name="6.4.1.1" compartment="uVol_10" initialAmount="0"/>
      <species id="H2O_8" name="H2O" compartment="uVol_10" initialAmount="0"/>
      <species id="ATP_8" name="ATP" compartment="uVol_10" initialAmount="0"/>
      <species id="NAD_plus__8" name="NAD+" compartment="uVol_10" initialAmount="0"/>
      <species id="NADH_8" name="NADH" compartment="uVol_10" initialAmount="0"/>
      <species id="ADP_6" name="ADP" compartment="uVol_10" initialAmount="0"/>
      <species id="Orthophosphate_4" name="Orthophosphate" compartment="uVol_10" initialAmount="0"/>
      <species id="CO2_8" name="CO2" compartment="uVol_10" initialAmount="0"/>
      <species id="Pyruvate_0" name="Pyruvate" compartment="uVol_10" initialAmount="0"/>
      <species id="GDP_2" name="GDP" compartment="uVol_10" initialAmount="0"/>
      <species id="Oxaloacetate_2" name="Oxaloacetate" compartment="uVol_10" initialAmount="0"/>
      <species id="GTP_2" name="GTP" compartment="uVol_10" initialAmount="0"/>
      <species id="Phosphoenolpyruvate_2" name="Phosphoenolpyruvate" compartment="uVol_10" initialAmount="0"/>
      <species id="H_plus__8" name="H+" compartment="uVol_10" initialAmount="0"/>
      <species id="Fumarate_2" name="Fumarate" compartment="uVol_10" initialAmount="0"/>
      <species id="_space_S_space__minus_Malate_0" name="(S)-Malate" compartment="uVol_10" initialAmount="0"/>
      <species id="HCO3_minus__2" name="HCO3-" compartment="uVol_10" initialAmount="0"/>
    </listOfSpecies>
    <listOfReactions>
      <reaction id="R02750_0" name="R02750">
        <listOfReactants>
          <speciesReference species="ADP_3"/>
          <speciesReference species="_space_2_minus_Deoxy_minus_D_minus_ribose_space_5_minus_phosphate_0"/>
        </listOfReactants>
        <listOfProducts>
          <speciesReference species="ATP_4"/>
          <speciesReference species="Deoxyribose_0"/>
        </listOfProducts>
        <listOfModifiers>
          <modifierSpeciesReference species="E2_space_7_space_1_space_15_0"/>
        </listOfModifiers>
      </reaction>
      <reaction id="R01528_0" name="R01528" reversible="false">
        <listOfReactants>
          <speciesReference species="NADP_plus__2"/>
          <speciesReference species="_space_6_minus_Phospho_minus_D_minus_gluconate_0"/>
        </listOfReactants>
        <listOfProducts>
          <speciesReference species="NADPH_2"/>
          <speciesReference species="CO2_4"/>
          <speciesReference species="H_plus__4"/>
          <speciesReference species="D_minus_Ribulose_space_5_minus_phosphate_0"/>
        </listOfProducts>
        <listOfModifiers>
          <modifierSpeciesReference species="E1_space_1_space_1_space_44_0"/>
        </listOfModifiers>
      </reaction>
      <reaction id="R01051_0" name="R01051">
        <listOfReactants>
          <speciesReference species="ATP_4"/>
          <speciesReference species="D_minus_Ribose_0"/>
        </listOfReactants>
        <listOfProducts>
          <speciesReference species="ADP_3"/>
          <speciesReference species="D_minus_Ribose_space_5_minus_phosphate_0"/>
        </listOfProducts>
        <listOfModifiers>
          <modifierSpeciesReference species="E2_space_7_space_1_space_15_0"/>
        </listOfModifiers>
      </reaction>
      <reaction id="R01057_0" name="R01057">
        <listOfReactants>
          <speciesReference species="_alpha__minus_D_minus_Ribose_space_1_minus_phosphate_0"/>
        </listOfReactants>
        <listOfProducts>
          <speciesReference species="D_minus_Ribose_space_5_minus_phosphate_0"/>
        </listOfProducts>
        <listOfModifiers>
          <modifierSpeciesReference species="E5_space_4_space_2_space_2_1"/>
        </listOfModifiers>
      </reaction>
      <reaction id="R01827_0" name="R01827">
        <listOfReactants>
          <speciesReference species="D_minus_Glyceraldehyde_space_3_minus_phosphate_0"/>
          <speciesReference species="D_minus_Sedoheptulose_space_7_minus_phosphate_0"/>
        </listOfReactants>
        <listOfProducts>
          <speciesReference species="D_minus_Fructose_space_6_minus_phosphate_0"/>
          <speciesReference species="D_minus_Erythrose_space_4_minus_phosphate_0"/>
        </listOfProducts>
        <listOfModifiers>
          <modifierSpeciesReference species="E2_space_2_space_1_space_2_0"/>
        </listOfModifiers>
      </reaction>
      <reaction id="R01056_0" name="R01056">
        <listOfReactants>
          <speciesReference species="D_minus_Ribose_space_5_minus_phosphate_0"/>
        </listOfReactants>
        <listOfProducts>
          <speciesReference species="D_minus_Ribulose_space_5_minus_phosphate_0"/>
        </listOfProducts>
        <listOfModifiers>
          <modifierSpeciesReference species="E5_space_3_space_1_space_6_0"/>
        </listOfModifiers>
      </reaction>
      <reaction id="R01830_0" name="R01830">
        <listOfReactants>
          <speciesReference species="D_minus_Glyceraldehyde_space_3_minus_phosphate_0"/>
          <speciesReference species="_beta__minus_D_minus_Fructose_space_6_minus_phosphate_0"/>
        </listOfReactants>
        <listOfProducts>
          <speciesReference species="D_minus_Xylulose_space_5_minus_phosphate_0"/>
          <speciesReference species="D_minus_Erythrose_space_4_minus_phosphate_0"/>
        </listOfProducts>
        <listOfModifiers>
          <modifierSpeciesReference species="E2_space_2_space_1_space_1_0"/>
        </listOfModifiers>
      </reaction>
      <reaction id="R01641_0" name="R01641">
        <listOfReactants>
          <speciesReference species="D_minus_Glyceraldehyde_space_3_minus_phosphate_0"/>
          <speciesReference species="D_minus_Sedoheptulose_space_7_minus_phosphate_0"/>
        </listOfReactants>
        <listOfProducts>
          <speciesReference species="D_minus_Ribose_space_5_minus_phosphate_0"/>
          <speciesReference species="D_minus_Xylulose_space_5_minus_phosphate_0"/>
        </listOfProducts>
        <listOfModifiers>
          <modifierSpeciesReference species="E2_space_2_space_1_space_1_0"/>
        </listOfModifiers>
      </reaction>
      <reaction id="R01520_0" name="R01520">
        <listOfReactants>
          <speciesReference species="NAD_plus__4"/>
          <speciesReference species="_beta__minus_D_minus_Glucose_1"/>
        </listOfReactants>
        <listOfProducts>
          <speciesReference species="NADH_4"/>
          <speciesReference species="H_plus__4"/>
          <speciesReference species="D_minus_Glucono_minus_1_space_5_minus_lactone_0"/>
        </listOfProducts>
        <listOfModifiers>
          <modifierSpeciesReference species="E1_space_1_space_1_space_47_0"/>
        </listOfModifiers>
      </reaction>
      <reaction id="R01529_0" name="R01529">
        <listOfReactants>
          <speciesReference species="D_minus_Ribulose_space_5_minus_phosphate_0"/>
        </listOfReactants>
        <listOfProducts>
          <speciesReference species="D_minus_Xylulose_space_5_minus_phosphate_0"/>
        </listOfProducts>
        <listOfModifiers>
          <modifierSpeciesReference species="E5_space_1_space_3_space_1_0"/>
        </listOfModifiers>
      </reaction>
      <reaction id="R01049_0" name="R01049">
        <listOfReactants>
          <speciesReference species="ATP_4"/>
          <speciesReference species="D_minus_Ribose_space_5_minus_phosphate_0"/>
        </listOfReactants>
        <listOfProducts>
          <speciesReference species="AMP_2"/>
          <speciesReference species="_space_5_minus_Phospho_minus__alpha__minus_D_minus_ribose_space_1_minus_diphosphate_0"/>
        </listOfProducts>
        <listOfModifiers>
          <modifierSpeciesReference species="E2_space_7_space_6_space_1_0"/>
        </listOfModifiers>
      </reaction>
      <reaction id="R01066_0" name="R01066">
        <listOfReactants>
          <speciesReference species="_space_2_minus_Deoxy_minus_D_minus_ribose_space_5_minus_phosphate_0"/>
        </listOfReactants>
        <listOfProducts>
          <speciesReference species="Acetaldehyde_1"/>
          <speciesReference species="D_minus_Glyceraldehyde_space_3_minus_phosphate_0"/>
        </listOfProducts>
        <listOfModifiers>
          <modifierSpeciesReference species="E4_space_1_space_2_space_4_0"/>
        </listOfModifiers>
      </reaction>
      <reaction id="R00551_0" name="R00551" reversible="false">
        <listOfReactants>
          <speciesReference species="H2O_4"/>
          <speciesReference species="L_minus_Arginine_0"/>
        </listOfReactants>
        <listOfProducts>
          <speciesReference species="L_minus_Ornithine_0"/>
          <speciesReference species="Urea_0"/>
        </listOfProducts>
        <listOfModifiers>
          <modifierSpeciesReference species="E3_space_5_space_3_space_1_0"/>
        </listOfModifiers>
      </reaction>
      <reaction id="R01154_0" name="R01154" reversible="false">
        <listOfReactants>
          <speciesReference species="Acetyl_minus_CoA_2"/>
          <speciesReference species="Putrescine_0"/>
        </listOfReactants>
        <listOfProducts>
          <speciesReference species="CoA_2"/>
          <speciesReference species="N_minus_Acetylputrescine_0"/>
        </listOfProducts>
        <listOfModifiers>
          <modifierSpeciesReference species="E2_space_3_space_1_space_57_0"/>
        </listOfModifiers>
      </reaction>
      <reaction id="R00149_0" name="R00149" reversible="false">
        <listOfReactants>
          <speciesReference species="H2O_4"/>
          <speciesReference species="ATP_5"/>
          <speciesReference species="CO2_5"/>
          <speciesReference species="NH3_0"/>
        </listOfReactants>
        <listOfProducts>
          <speciesReference species="ADP_4"/>
          <speciesReference species="Orthophosphate_2"/>
          <speciesReference species="Carbamoyl_space_phosphate_0"/>
        </listOfProducts>
        <listOfModifiers>
          <modifierSpeciesReference species="E6_space_3_space_4_space_16_0"/>
        </listOfModifiers>
      </reaction>
      <reaction id="R01398_0" name="R01398" reversible="false">
        <listOfReactants>
          <speciesReference species="L_minus_Ornithine_0"/>
          <speciesReference species="Carbamoyl_space_phosphate_0"/>
        </listOfReactants>
        <listOfProducts>
          <speciesReference species="Orthophosphate_2"/>
          <speciesReference species="L_minus_Citrulline_0"/>
        </listOfProducts>
        <listOfModifiers>
          <modifierSpeciesReference species="E2_space_1_space_3_space_3_0"/>
        </listOfModifiers>
      </reaction>
      <reaction id="R01954_0" name="R01954" reversible="false">
        <listOfReactants>
          <speciesReference species="ATP_5"/>
          <speciesReference species="L_minus_Aspartate_0"/>
          <speciesReference species="L_minus_Citrulline_0"/>
        </listOfReactants>
        <listOfProducts>
          <speciesReference species="Pyrophosphate_1"/>
          <speciesReference species="AMP_3"/>
          <speciesReference species="N_minus__space_L_minus_Arginino_space_succinate_0"/>
        </listOfProducts>
        <listOfModifiers>
          <modifierSpeciesReference species="E6_space_3_space_4_space_5_0"/>
        </listOfModifiers>
      </reaction>
      <reaction id="R04025_0" name="R04025" reversible="false">
        <listOfReactants>
          <speciesReference species="H2O_4"/>
          <speciesReference species="Oxygen_0"/>
          <speciesReference species="N_minus_Acetylputrescine_0"/>
        </listOfReactants>
        <listOfProducts>
          <speciesReference species="NH3_0"/>
          <speciesReference species="H2O2_0"/>
          <speciesReference species="N4_minus_Acetylaminobutanal_0"/>
        </listOfProducts>
        <listOfModifiers>
          <modifierSpeciesReference species="E1_space_4_space_3_space_4_0"/>
        </listOfModifiers>
      </reaction>
      <reaction id="R00239_0" name="R00239" reversible="false">
        <listOfReactants>
          <speciesReference species="ATP_5"/>
          <speciesReference species="L_minus_Glutamate_0"/>
        </listOfReactants>
        <listOfProducts>
          <speciesReference species="ADP_4"/>
          <speciesReference species="L_minus_Glutamyl_space_5_minus_phosphate_0"/>
        </listOfProducts>
        <listOfModifiers>
          <modifierSpeciesReference species="E2_space_7_space_2_space_11_0"/>
        </listOfModifiers>
      </reaction>
      <reaction id="R01157_0" name="R01157" reversible="false">
        <listOfReactants>
          <speciesReference species="H2O_4"/>
          <speciesReference species="Agmatine_0"/>
        </listOfReactants>
        <listOfProducts>
          <speciesReference species="Urea_0"/>
          <speciesReference species="Putrescine_0"/>
        </listOfProducts>
        <listOfModifiers>
          <modifierSpeciesReference species="E3_space_5_space_3_space_11_0"/>
        </listOfModifiers>
      </reaction>
      <reaction id="R01986_0" name="R01986" reversible="false">
        <listOfReactants>
          <speciesReference species="H2O_4"/>
          <speciesReference species="NADP_plus__3"/>
          <speciesReference species="_space_4_minus_Aminobutanal_0"/>
        </listOfReactants>
        <listOfProducts>
          <speciesReference species="NADPH_3"/>
          <speciesReference species="H_plus__5"/>
          <speciesReference species="_space_4_minus_Aminobutanoate_0"/>
        </listOfProducts>
        <listOfModifiers>
          <modifierSpeciesReference species="E1_space_2_space_1_space_3_2"/>
        </listOfModifiers>
      </reaction>
      <reaction id="R02869_0" name="R02869" reversible="false">
        <listOfReactants>
          <speciesReference species="Spermidine_0"/>
          <speciesReference species="S_minus_Adenosylmethioninamine_0"/>
        </listOfReactants>
        <listOfProducts>
          <speciesReference species="_space_5_space__minus_Methylthioadenosine_0"/>
          <speciesReference species="Spermine_0"/>
        </listOfProducts>
        <listOfModifiers>
          <modifierSpeciesReference species="E2_space_5_space_1_space_22_0"/>
        </listOfModifiers>
      </reaction>
      <reaction id="R02549_0" name="R02549" reversible="false">
        <listOfReactants>
          <speciesReference species="H2O_4"/>
          <speciesReference species="NAD_plus__5"/>
          <speciesReference species="_space_4_minus_Aminobutanal_0"/>
        </listOfReactants>
        <listOfProducts>
          <speciesReference species="NADH_5"/>
          <speciesReference species="H_plus__5"/>
          <speciesReference species="_space_4_minus_Aminobutanoate_0"/>
        </listOfProducts>
        <listOfModifiers>
          <modifierSpeciesReference species="E1_space_2_space_1_space_19_0"/>
        </listOfModifiers>
      </reaction>
      <reaction id="R01920_0" name="R01920" reversible="false">
        <listOfReactants>
          <speciesReference species="Putrescine_0"/>
          <speciesReference species="S_minus_Adenosylmethioninamine_0"/>
        </listOfReactants>
        <listOfProducts>
          <speciesReference species="_space_5_space__minus_Methylthioadenosine_0"/>
          <speciesReference species="Spermidine_0"/>
        </listOfProducts>
        <listOfModifiers>
          <modifierSpeciesReference species="E2_space_5_space_1_space_16_0"/>
        </listOfModifiers>
      </reaction>
      <reaction id="R00178_0" name="R00178" reversible="false">
        <listOfReactants>
          <speciesReference species="S_minus_Adenosyl_minus_L_minus_methionine_0"/>
        </listOfReactants>
        <listOfProducts>
          <speciesReference species="CO2_5"/>
          <speciesReference species="S_minus_Adenosylmethioninamine_0"/>
        </listOfProducts>
        <listOfModifiers>
          <modifierSpeciesReference species="E4_space_1_space_1_space_50_0"/>
        </listOfModifiers>
      </reaction>
      <reaction id="R00669_0" name="R00669" reversible="false">
        <listOfReactants>
          <speciesReference species="H2O_4"/>
          <speciesReference species="N_minus_Acetylornithine_0"/>
        </listOfReactants>
        <listOfProducts>
          <speciesReference species="Acetate_1"/>
          <speciesReference species="L_minus_Ornithine_0"/>
        </listOfProducts>
        <listOfModifiers>
          <modifierSpeciesReference species="E3_space_5_space_1_space_14_0"/>
        </listOfModifiers>
      </reaction>
      <reaction id="R05050_0" name="R05050" reversible="false">
        <listOfReactants>
          <speciesReference species="H2O_4"/>
          <speciesReference species="NAD_plus__5"/>
          <speciesReference species="N4_minus_Acetylaminobutanal_0"/>
        </listOfReactants>
        <listOfProducts>
          <speciesReference species="NADH_5"/>
          <speciesReference species="H_plus__5"/>
          <speciesReference species="_space_4_minus_Acetamidobutanoate_0"/>
        </listOfProducts>
        <listOfModifiers>
          <modifierSpeciesReference species="E1_space_2_space_1_space_3_2"/>
        </listOfModifiers>
      </reaction>
      <reaction id="R03313_0" name="R03313">
        <listOfReactants>
          <speciesReference species="NADP_plus__3"/>
          <speciesReference species="Orthophosphate_2"/>
          <speciesReference species="L_minus_Glutamate_space_5_minus_semialdehyde_0"/>
        </listOfReactants>
        <listOfProducts>
          <speciesReference species="NADPH_3"/>
          <speciesReference species="H_plus__5"/>
          <speciesReference species="L_minus_Glutamyl_space_5_minus_phosphate_0"/>
        </listOfProducts>
        <listOfModifiers>
          <modifierSpeciesReference species="E1_space_2_space_1_space_41_0"/>
        </listOfModifiers>
      </reaction>
      <reaction id="R00566_0" name="R00566" reversible="false">
        <listOfReactants>
          <speciesReference species="L_minus_Arginine_0"/>
        </listOfReactants>
        <listOfProducts>
          <speciesReference species="CO2_5"/>
          <speciesReference species="Agmatine_0"/>
        </listOfProducts>
        <listOfModifiers>
          <modifierSpeciesReference species="E4_space_1_space_1_space_19_0"/>
        </listOfModifiers>
      </reaction>
      <reaction id="R01151_0" name="R01151">
        <listOfReactants>
          <speciesReference species="H2O_4"/>
          <speciesReference species="Oxygen_0"/>
          <speciesReference species="Putrescine_0"/>
        </listOfReactants>
        <listOfProducts>
          <speciesReference species="NH3_0"/>
          <speciesReference species="H2O2_0"/>
          <speciesReference species="_space_4_minus_Aminobutanal_0"/>
        </listOfProducts>
        <listOfModifiers>
          <modifierSpeciesReference species="E1_space_4_space_3_space_22_0"/>
        </listOfModifiers>
      </reaction>
      <reaction id="R00670_0" name="R00670" reversible="false">
        <listOfReactants>
          <speciesReference species="L_minus_Ornithine_0"/>
        </listOfReactants>
        <listOfProducts>
          <speciesReference species="CO2_5"/>
          <speciesReference species="Putrescine_0"/>
        </listOfProducts>
        <listOfModifiers>
          <modifierSpeciesReference species="E4_space_1_space_1_space_17_0"/>
        </listOfModifiers>
      </reaction>
      <reaction id="R01086_0" name="R01086" reversible="false">
        <listOfReactants>
          <speciesReference species="N_minus__space_L_minus_Arginino_space_succinate_0"/>
        </listOfReactants>
        <listOfProducts>
          <speciesReference species="L_minus_Arginine_0"/>
          <speciesReference species="Fumarate_1"/>
        </listOfProducts>
        <listOfModifiers>
          <modifierSpeciesReference species="E4_space_3_space_2_space_1_0"/>
        </listOfModifiers>
      </reaction>
      <reaction id="R04385_0" name="R04385">
        <listOfReactants>
          <speciesReference species="ATP_6"/>
          <speciesReference species="HCO3_minus__1"/>
          <speciesReference species="Holo_minus__space_carboxylase_space__0"/>
        </listOfReactants>
        <listOfProducts>
          <speciesReference species="ADP_5"/>
          <speciesReference species="Orthophosphate_3"/>
          <speciesReference species="Carboxybiotin_minus_carboxyl_minus_carrier_space_protein_0"/>
        </listOfProducts>
        <listOfModifiers>
          <modifierSpeciesReference species="E6_space_3_space_4_space_14_0"/>
        </listOfModifiers>
      </reaction>
      <reaction id="R08159_0" name="R08159" reversible="false">
        <listOfReactants>
          <speciesReference species="H2O_5"/>
          <speciesReference species="Tetradecanoyl_minus__space_acp_space__0"/>
        </listOfReactants>
        <listOfProducts>
          <speciesReference species="Acyl_minus_carrier_space_protein_0"/>
          <speciesReference species="Tetradecanoic_space_acid_0"/>
        </listOfProducts>
        <listOfModifiers>
          <modifierSpeciesReference species="E3_space_1_space_2_space_14_0"/>
        </listOfModifiers>
      </reaction>
      <reaction id="R04014_0" name="R04014" reversible="false">
        <listOfReactants>
          <speciesReference species="H2O_5"/>
          <speciesReference species="Dodecanoyl_minus__space_acyl_minus_carrier_space_protein_space__0"/>
        </listOfReactants>
        <listOfProducts>
          <speciesReference species="Acyl_minus_carrier_space_protein_0"/>
          <speciesReference species="Dodecanoic_space_acid_0"/>
        </listOfProducts>
        <listOfModifiers>
          <modifierSpeciesReference species="E3_space_1_space_2_space_14_0"/>
        </listOfModifiers>
      </reaction>
      <reaction id="R02814_0" name="R02814" reversible="false">
        <listOfReactants>
          <speciesReference species="H2O_5"/>
          <speciesReference species="Oleoyl_minus__space_acyl_minus_carrier_space_protein_space__0"/>
        </listOfReactants>
        <listOfProducts>
          <speciesReference species="Acyl_minus_carrier_space_protein_0"/>
          <speciesReference species="_space_9Z_space__minus_Octadecenoic_space_acid_0"/>
        </listOfProducts>
        <listOfModifiers>
          <modifierSpeciesReference species="E3_space_1_space_2_space_14_0"/>
        </listOfModifiers>
      </reaction>
      <reaction id="R08163_0" name="R08163" reversible="false">
        <listOfReactants>
          <speciesReference species="H2O_5"/>
          <speciesReference species="Octadecanoyl_minus__space_acyl_minus_carrier_space_protein_space__0"/>
        </listOfReactants>
        <listOfProducts>
          <speciesReference species="Acyl_minus_carrier_space_protein_0"/>
          <speciesReference species="Octadecanoic_space_acid_0"/>
        </listOfProducts>
        <listOfModifiers>
          <modifierSpeciesReference species="E3_space_1_space_2_space_14_0"/>
        </listOfModifiers>
      </reaction>
      <reaction id="R01706_0" name="R01706" reversible="false">
        <listOfReactants>
          <speciesReference species="H2O_5"/>
          <speciesReference species="Hexadecanoyl_minus__space_acp_space__0"/>
        </listOfReactants>
        <listOfProducts>
          <speciesReference species="Acyl_minus_carrier_space_protein_0"/>
          <speciesReference species="Hexadecanoic_space_acid_0"/>
        </listOfProducts>
        <listOfModifiers>
          <modifierSpeciesReference species="E3_space_1_space_2_space_14_0"/>
        </listOfModifiers>
      </reaction>
      <reaction id="R01975_0" name="R01975">
        <listOfReactants>
          <speciesReference species="NAD_plus__6"/>
          <speciesReference species="_space_S_space__minus_3_minus_Hydroxybutanoyl_minus_CoA_0"/>
        </listOfReactants>
        <listOfProducts>
          <speciesReference species="NADH_6"/>
          <speciesReference species="H_plus__6"/>
          <speciesReference species="Acetoacetyl_minus_CoA_0"/>
        </listOfProducts>
        <listOfModifiers>
          <modifierSpeciesReference species="E1_space_1_space_1_space_35_0"/>
        </listOfModifiers>
      </reaction>
      <reaction id="R03777_0" name="R03777" reversible="false">
        <listOfReactants>
          <speciesReference species="FAD_0"/>
          <speciesReference species="Octanoyl_minus_CoA_0"/>
        </listOfReactants>
        <listOfProducts>
          <speciesReference species="FADH2_0"/>
          <speciesReference species="trans_minus_Oct_minus_2_minus_enoyl_minus_CoA_0"/>
        </listOfProducts>
        <listOfModifiers>
          <modifierSpeciesReference species="E1_space_3_space_99_space_3_0"/>
          <modifierSpeciesReference species="E1_space_3_space_99_space_13_0"/>
          <modifierSpeciesReference species="E1_space_3_space_3_space_6_0"/>
        </listOfModifiers>
      </reaction>
      <reaction id="R04739_0" name="R04739">
        <listOfReactants>
          <speciesReference species="NAD_plus__6"/>
          <speciesReference species="_space_S_space__minus_3_minus_Hydroxytetradecanoyl_minus_CoA_0"/>
        </listOfReactants>
        <listOfProducts>
          <speciesReference species="NADH_6"/>
          <speciesReference species="_space_3_minus_Oxotetradecanoyl_minus_CoA_0"/>
        </listOfProducts>
        <listOfModifiers>
          <modifierSpeciesReference species="E1_space_1_space_1_space_35_0"/>
        </listOfModifiers>
      </reaction>
      <reaction id="R04737_0" name="R04737">
        <listOfReactants>
          <speciesReference species="NAD_plus__6"/>
          <speciesReference species="_space_S_space__minus_3_minus_Hydroxyhexadecanoyl_minus_CoA_0"/>
        </listOfReactants>
        <listOfProducts>
          <speciesReference species="NADH_6"/>
          <speciesReference species="H_plus__6"/>
          <speciesReference species="_space_3_minus_Oxopalmitoyl_minus_CoA_0"/>
        </listOfProducts>
        <listOfModifiers>
          <modifierSpeciesReference species="E1_space_1_space_1_space_35_0"/>
        </listOfModifiers>
      </reaction>
      <reaction id="R04748_0" name="R04748">
        <listOfReactants>
          <speciesReference species="NAD_plus__6"/>
          <speciesReference species="_space_S_space__minus_Hydroxyhexanoyl_minus_CoA_0"/>
        </listOfReactants>
        <listOfProducts>
          <speciesReference species="NADH_6"/>
          <speciesReference species="H_plus__6"/>
          <speciesReference species="_space_3_minus_Oxohexanoyl_minus_CoA_0"/>
        </listOfProducts>
        <listOfModifiers>
          <modifierSpeciesReference species="E1_space_1_space_1_space_35_0"/>
        </listOfModifiers>
      </reaction>
      <reaction id="R03857_0" name="R03857" reversible="false">
        <listOfReactants>
          <speciesReference species="FAD_0"/>
          <speciesReference species="Lauroyl_minus_CoA_0"/>
        </listOfReactants>
        <listOfProducts>
          <speciesReference species="FADH2_0"/>
          <speciesReference species="_space_2_minus_trans_minus_Dodecenoyl_minus_CoA_0"/>
        </listOfProducts>
        <listOfModifiers>
          <modifierSpeciesReference species="E1_space_3_space_99_space_3_0"/>
          <modifierSpeciesReference species="E1_space_3_space_99_space_13_0"/>
          <modifierSpeciesReference species="E1_space_3_space_3_space_6_0"/>
        </listOfModifiers>
      </reaction>
      <reaction id="R04751_0" name="R04751" reversible="false">
        <listOfReactants>
          <speciesReference species="FAD_0"/>
          <speciesReference species="Hexanoyl_minus_CoA_0"/>
        </listOfReactants>
        <listOfProducts>
          <speciesReference species="FADH2_0"/>
          <speciesReference species="trans_minus_Hex_minus_2_minus_enoyl_minus_CoA_0"/>
        </listOfProducts>
        <listOfModifiers>
          <modifierSpeciesReference species="E1_space_3_space_99_space_3_0"/>
          <modifierSpeciesReference species="E1_space_3_space_99_space_13_0"/>
          <modifierSpeciesReference species="E1_space_3_space_3_space_6_0"/>
          <modifierSpeciesReference species="E1_space_3_space_99_space_2_0"/>
        </listOfModifiers>
      </reaction>
      <reaction id="R01279_0" name="R01279" reversible="false">
        <listOfReactants>
          <speciesReference species="FAD_0"/>
          <speciesReference species="Palmitoyl_minus_CoA_0"/>
        </listOfReactants>
        <listOfProducts>
          <speciesReference species="FADH2_0"/>
          <speciesReference species="trans_minus_Hexadec_minus_2_minus_enoyl_minus_CoA_0"/>
        </listOfProducts>
        <listOfModifiers>
          <modifierSpeciesReference species="E1_space_3_space_99_space_3_0"/>
          <modifierSpeciesReference species="E1_space_3_space_3_space_6_0"/>
          <modifierSpeciesReference species="E1_space_3_space_99_space_13_0"/>
        </listOfModifiers>
      </reaction>
      <reaction id="R04754_0" name="R04754" reversible="false">
        <listOfReactants>
          <speciesReference species="FAD_0"/>
          <speciesReference species="Decanoyl_minus_CoA_0"/>
        </listOfReactants>
        <listOfProducts>
          <speciesReference species="FADH2_0"/>
          <speciesReference species="trans_minus_Dec_minus_2_minus_enoyl_minus_CoA_0"/>
        </listOfProducts>
        <listOfModifiers>
          <modifierSpeciesReference species="E1_space_3_space_99_space_3_0"/>
          <modifierSpeciesReference species="E1_space_3_space_99_space_13_0"/>
          <modifierSpeciesReference species="E1_space_3_space_3_space_6_0"/>
        </listOfModifiers>
      </reaction>
      <reaction id="R04741_0" name="R04741">
        <listOfReactants>
          <speciesReference species="NAD_plus__6"/>
          <speciesReference species="_space_S_space__minus_3_minus_Hydroxydodecanoyl_minus_CoA_0"/>
        </listOfReactants>
        <listOfProducts>
          <speciesReference species="NADH_6"/>
          <speciesReference species="H_plus__6"/>
          <speciesReference species="_space_3_minus_Oxododecanoyl_minus_CoA_0"/>
        </listOfProducts>
        <listOfModifiers>
          <modifierSpeciesReference species="E1_space_1_space_1_space_35_0"/>
        </listOfModifiers>
      </reaction>
      <reaction id="R00631_0" name="R00631" reversible="false">
        <listOfReactants>
          <speciesReference species="H2O_6"/>
          <speciesReference species="NAD_plus__6"/>
          <speciesReference species="Aldehyde_0"/>
        </listOfReactants>
        <listOfProducts>
          <speciesReference species="NADH_6"/>
          <speciesReference species="H_plus__6"/>
          <speciesReference species="Fatty_space_acid_0"/>
        </listOfProducts>
        <listOfModifiers>
          <modifierSpeciesReference species="E1_space_2_space_1_space_3_3"/>
        </listOfModifiers>
      </reaction>
      <reaction id="R04743_0" name="R04743">
        <listOfReactants>
          <speciesReference species="NAD_plus__6"/>
          <speciesReference species="_space_S_space__minus_Hydroxydecanoyl_minus_CoA_0"/>
        </listOfReactants>
        <listOfProducts>
          <speciesReference species="NADH_6"/>
          <speciesReference species="H_plus__6"/>
          <speciesReference species="_space_3_minus_Oxodecanoyl_minus_CoA_0"/>
        </listOfProducts>
        <listOfModifiers>
          <modifierSpeciesReference species="E1_space_1_space_1_space_35_0"/>
        </listOfModifiers>
      </reaction>
      <reaction id="R01177_0" name="R01177">
        <listOfReactants>
          <speciesReference species="Acetyl_minus_CoA_3"/>
          <speciesReference species="Butanoyl_minus_CoA_0"/>
        </listOfReactants>
        <listOfProducts>
          <speciesReference species="CoA_3"/>
          <speciesReference species="_space_3_minus_Oxohexanoyl_minus_CoA_0"/>
        </listOfProducts>
        <listOfModifiers>
          <modifierSpeciesReference species="E2_space_3_space_1_space_9_0"/>
        </listOfModifiers>
      </reaction>
      <reaction id="R00238_0" name="R00238">
        <listOfReactants>
          <speciesReference species="Acetyl_minus_CoA_3"/>
        </listOfReactants>
        <listOfProducts>
          <speciesReference species="CoA_3"/>
          <speciesReference species="Acetoacetyl_minus_CoA_0"/>
        </listOfProducts>
        <listOfModifiers>
          <modifierSpeciesReference species="E2_space_3_space_1_space_9_0"/>
        </listOfModifiers>
      </reaction>
      <reaction id="R01175_0" name="R01175" reversible="false">
        <listOfReactants>
          <speciesReference species="FAD_0"/>
          <speciesReference species="Butanoyl_minus_CoA_0"/>
        </listOfReactants>
        <listOfProducts>
          <speciesReference species="Crotonoyl_minus_CoA_0"/>
          <speciesReference species="FADH2_0"/>
        </listOfProducts>
        <listOfModifiers>
          <modifierSpeciesReference species="E1_space_3_space_99_space_3_0"/>
          <modifierSpeciesReference species="E1_space_3_space_3_space_6_0"/>
          <modifierSpeciesReference species="E1_space_3_space_99_space_2_0"/>
        </listOfModifiers>
      </reaction>
      <reaction id="R03990_0" name="R03990" reversible="false">
        <listOfReactants>
          <speciesReference species="FAD_0"/>
          <speciesReference species="Tetradecanoyl_minus_CoA_0"/>
        </listOfReactants>
        <listOfProducts>
          <speciesReference species="FADH2_0"/>
          <speciesReference species="trans_minus_Tetradec_minus_2_minus_enoyl_minus_CoA_0"/>
        </listOfProducts>
        <listOfModifiers>
          <modifierSpeciesReference species="E1_space_3_space_99_space_3_0"/>
          <modifierSpeciesReference species="E1_space_3_space_99_space_13_0"/>
          <modifierSpeciesReference species="E1_space_3_space_3_space_6_0"/>
        </listOfModifiers>
      </reaction>
      <reaction id="R04745_0" name="R04745">
        <listOfReactants>
          <speciesReference species="NAD_plus__6"/>
          <speciesReference species="_space_S_space__minus_Hydroxyoctanoyl_minus_CoA_0"/>
        </listOfReactants>
        <listOfProducts>
          <speciesReference species="NADH_6"/>
          <speciesReference species="H_plus__6"/>
          <speciesReference species="_space_3_minus_Oxooctanoyl_minus_CoA_0"/>
        </listOfProducts>
        <listOfModifiers>
          <modifierSpeciesReference species="E1_space_1_space_1_space_35_0"/>
        </listOfModifiers>
      </reaction>
      <reaction id="R04756_0" name="R04756">
        <listOfReactants>
          <speciesReference species="cis_space_cis_minus_3_space_6_minus_Dodecadienoyl_minus_CoA_0"/>
        </listOfReactants>
        <listOfProducts>
          <speciesReference species="trans_space_cis_minus_Lauro_minus_2_space_6_minus_dienoyl_minus_CoA_0"/>
        </listOfProducts>
        <listOfModifiers>
          <modifierSpeciesReference species="E5_space_3_space_3_space_8_0"/>
        </listOfModifiers>
      </reaction>
      <reaction id="R00623_0" name="R00623">
        <listOfReactants>
          <speciesReference species="NAD_plus__6"/>
          <speciesReference species="Primary_space_alcohol_0"/>
        </listOfReactants>
        <listOfProducts>
          <speciesReference species="NADH_6"/>
          <speciesReference species="Aldehyde_0"/>
          <speciesReference species="H_plus__6"/>
        </listOfProducts>
        <listOfModifiers>
          <modifierSpeciesReference species="E1_space_1_space_1_space_1_1"/>
        </listOfModifiers>
      </reaction>
      <reaction id="R02487_0" name="R02487" reversible="false">
        <listOfReactants>
          <speciesReference species="FAD_0"/>
          <speciesReference species="Glutaryl_minus_CoA_0"/>
        </listOfReactants>
        <listOfProducts>
          <speciesReference species="CO2_6"/>
          <speciesReference species="Crotonoyl_minus_CoA_0"/>
          <speciesReference species="FADH2_0"/>
        </listOfProducts>
        <listOfModifiers>
          <modifierSpeciesReference species="E1_space_3_space_99_space_7_0"/>
        </listOfModifiers>
      </reaction>
      <reaction id="R01923_0" name="R01923">
        <listOfReactants>
          <speciesReference species="Palmitoyl_minus_CoA_0"/>
          <speciesReference species="L_minus_Carnitine_0"/>
        </listOfReactants>
        <listOfProducts>
          <speciesReference species="CoA_3"/>
          <speciesReference species="L_minus_Palmitoylcarnitine_0"/>
        </listOfProducts>
        <listOfModifiers>
          <modifierSpeciesReference species="E2_space_3_space_1_space_21_0"/>
        </listOfModifiers>
      </reaction>
      <reaction id="R00746_0" name="R00746">
        <listOfReactants>
          <speciesReference species="NADP_plus__4"/>
          <speciesReference species="Ethanol_0"/>
        </listOfReactants>
        <listOfProducts>
          <speciesReference species="NADPH_4"/>
          <speciesReference species="H_plus__7"/>
          <speciesReference species="Acetaldehyde_2"/>
        </listOfProducts>
        <listOfModifiers>
          <modifierSpeciesReference species="E1_space_1_space_1_space_2_0"/>
        </listOfModifiers>
      </reaction>
      <reaction id="R00959_0" name="R00959">
        <listOfReactants>
          <speciesReference species="D_minus_Glucose_space_1_minus_phosphate_0"/>
        </listOfReactants>
        <listOfProducts>
          <speciesReference species="_alpha__minus_D_minus_Glucose_space_6_minus_phosphate_0"/>
        </listOfProducts>
        <listOfModifiers>
          <modifierSpeciesReference species="E5_space_4_space_2_space_2_2"/>
        </listOfModifiers>
      </reaction>
      <reaction id="R00431_1" name="R00431" reversible="false">
        <listOfReactants>
          <speciesReference species="Oxaloacetate_1"/>
          <speciesReference species="GTP_1"/>
        </listOfReactants>
        <listOfProducts>
          <speciesReference species="CO2_7"/>
          <speciesReference species="GDP_1"/>
          <speciesReference species="Phosphoenolpyruvate_1"/>
        </listOfProducts>
        <listOfModifiers>
          <modifierSpeciesReference species="E4_space_1_space_1_space_32_1"/>
        </listOfModifiers>
      </reaction>
      <reaction id="R00711_0" name="R00711">
        <listOfReactants>
          <speciesReference species="H2O_7"/>
          <speciesReference species="NADP_plus__4"/>
          <speciesReference species="Acetaldehyde_2"/>
        </listOfReactants>
        <listOfProducts>
          <speciesReference species="NADPH_4"/>
          <speciesReference species="Acetate_2"/>
          <speciesReference species="H_plus__7"/>
        </listOfProducts>
        <listOfModifiers>
          <modifierSpeciesReference species="E1_space_2_space_1_space_5_0"/>
        </listOfModifiers>
      </reaction>
      <reaction id="R00235_0" name="R00235">
        <listOfReactants>
          <speciesReference species="ATP_7"/>
          <speciesReference species="CoA_4"/>
          <speciesReference species="Acetate_2"/>
        </listOfReactants>
        <listOfProducts>
          <speciesReference species="Pyrophosphate_2"/>
          <speciesReference species="AMP_4"/>
          <speciesReference species="Acetyl_minus_CoA_4"/>
        </listOfProducts>
        <listOfModifiers>
          <modifierSpeciesReference species="E6_space_2_space_1_space_1_0"/>
        </listOfModifiers>
      </reaction>
      <reaction id="R00710_0" name="R00710">
        <listOfReactants>
          <speciesReference species="H2O_7"/>
          <speciesReference species="NAD_plus__7"/>
          <speciesReference species="Acetaldehyde_2"/>
        </listOfReactants>
        <listOfProducts>
          <speciesReference species="NADH_7"/>
          <speciesReference species="Acetate_2"/>
          <speciesReference species="H_plus__7"/>
        </listOfProducts>
        <listOfModifiers>
          <modifierSpeciesReference species="E1_space_2_space_1_space_3_4"/>
        </listOfModifiers>
      </reaction>
      <reaction id="R01602_0" name="R01602">
        <listOfReactants>
          <speciesReference species="_alpha__minus_D_minus_Glucose_0"/>
        </listOfReactants>
        <listOfProducts>
          <speciesReference species="_beta__minus_D_minus_Glucose_2"/>
        </listOfProducts>
        <listOfModifiers>
          <modifierSpeciesReference species="E5_space_1_space_3_space_3_0"/>
        </listOfModifiers>
      </reaction>
      <reaction id="R00754_0" name="R00754">
        <listOfReactants>
          <speciesReference species="NAD_plus__7"/>
          <speciesReference species="Ethanol_0"/>
        </listOfReactants>
        <listOfProducts>
          <speciesReference species="NADH_7"/>
          <speciesReference species="H_plus__7"/>
          <speciesReference species="Acetaldehyde_2"/>
        </listOfProducts>
        <listOfModifiers>
          <modifierSpeciesReference species="E1_space_1_space_1_space_1_2"/>
        </listOfModifiers>
      </reaction>
      <reaction id="R00431_2" name="R00431" reversible="false">
        <listOfReactants>
          <speciesReference species="Oxaloacetate_2"/>
          <speciesReference species="GTP_2"/>
        </listOfReactants>
        <listOfProducts>
          <speciesReference species="CO2_8"/>
          <speciesReference species="GDP_2"/>
          <speciesReference species="Phosphoenolpyruvate_2"/>
        </listOfProducts>
        <listOfModifiers>
          <modifierSpeciesReference species="E4_space_1_space_1_space_32_2"/>
        </listOfModifiers>
      </reaction>
      <reaction id="R00342_0" name="R00342">
        <listOfReactants>
          <speciesReference species="NAD_plus__8"/>
          <speciesReference species="_space_S_space__minus_Malate_0"/>
        </listOfReactants>
        <listOfProducts>
          <speciesReference species="NADH_8"/>
          <speciesReference species="Oxaloacetate_2"/>
          <speciesReference species="H_plus__8"/>
        </listOfProducts>
        <listOfModifiers>
          <modifierSpeciesReference species="E1_space_1_space_1_space_37_0"/>
        </listOfModifiers>
      </reaction>
      <reaction id="R01082_0" name="R01082">
        <listOfReactants>
          <speciesReference species="_space_S_space__minus_Malate_0"/>
        </listOfReactants>
        <listOfProducts>
          <speciesReference species="H2O_8"/>
          <speciesReference species="Fumarate_2"/>
        </listOfProducts>
        <listOfModifiers>
          <modifierSpeciesReference species="E4_space_2_space_1_space_2_0"/>
        </listOfModifiers>
      </reaction>
      <reaction id="R00344_0" name="R00344">
        <listOfReactants>
          <speciesReference species="ATP_8"/>
          <speciesReference species="Pyruvate_0"/>
          <speciesReference species="HCO3_minus__2"/>
        </listOfReactants>
        <listOfProducts>
          <speciesReference species="ADP_6"/>
          <speciesReference species="Orthophosphate_4"/>
          <speciesReference species="Oxaloacetate_2"/>
        </listOfProducts>
        <listOfModifiers>
          <modifierSpeciesReference species="E6_space_4_space_1_space_1_0"/>
        </listOfModifiers>
      </reaction>
    </listOfReactions>
  </model>
</sbml>
