# Supplementary material for: KEGGconverter: a tool for the in-silico modelling of metabolic networks of the KEGG Pathways database
Source: BMC Bioinformatics. 2009 Oct 8;10:324. doi: 10.1186/1471-2105-10-324 (PMC2764712; doi:10.1186/1471-2105-10-324)
Supplement: Additional file 4 — KEGGconverter tool. This is the version (1.0) of the KEGGconverter tool which runs as a command line utility. It searches in the '/in' subdirectory for KGML models and performs the conversion depending on the specific command arguments. [file 1471-2105-10-324-S4.ZIP]

Archive with 25 entries (21 files):
- KeggConvert.jar
- README.TXT
- Kinetics.txt
- kgml/
- kgml/Compounds.tab
- kgml/Compounds2.tab
- kgml/Enzyme-Organism.tab
- kgml/Enzyme-Organism2.tab
- kgml/EnzymeNames.tab
- kgml/EnzymeNames2.tab
- kgml/GlycanNames.tab
- kgml/GlycanNames2.tab
- kgml/KGML2CD.xsl
- kgml/KGML2SBML.xsl
- kgml/out2CD.xml
- kgml/out2CD_renamed.xml
- kgml/out2SBML.xml
- kgml/out2SBML_renamed.xml
- lib/
- lib/libsbmlj.jar
- lib/sbmlj.jar
- in/
- in/map00010.xml
- in/map00061.xml
- out/
