# Supplementary material for: KEGGconverter: a tool for the in-silico modelling of metabolic networks of the KEGG Pathways database
Source: BMC Bioinformatics. 2009 Oct 8;10:324. doi: 10.1186/1471-2105-10-324 (PMC2764712; doi:10.1186/1471-2105-10-324)
Supplement: Additional file 4 — KEGGconverter tool. This is the version (1.0) of the KEGGconverter tool which runs as a command line utility. It searches in the '/in' subdirectory for KGML models and performs the conversion depending on the specific command arguments. [file 1471-2105-10-324-S4.ZIP › Kinetics.txt]

true,Constant_flux,1,v,0
v
\b\w+
true,Mass_action,2,ki1,ki2,0
k1*S-k2*P
\b\w+\*\w+\-\w+\*\w+
true,Reversible_Michaelis_Menten,4,Kms,Kmp,Vf,Vr,0
Vf*S*Kmp-Vr*P*Kms/(Kms*Kmp+Kmp*S+Kms*P)
\b\w+\*\w+\*\w+\-\w+\*\w+\*\w+\/\(\w+\*\w+\+\w+\*\w+\+\w+\*\w+\)
true,Uni_Uni,4,Kms,Kmp,Vf,Keq,0
Vf*(S-P/Keq)/(S+Kms*(1+P/Kmp))
\b\w+\*\(\w+\-\w+\/\w+\)\/\(\w+\+\w+\*\(1\+\w+\/\w+\)\)
true,Catalytic_activation,5,Kms,Kmp,Vf,Vr,Ka,1,1,A
(Vf*S/Kms-Vr*P/Kmp)/(1+Ka/A+(S/Kms+P/Kmp)*(1+Ka/A))
\(\w+\*(\w+\/\w+)\-\w+\*(\w+\/\w+)\)\/\(1\+&\/(\w+)\+\(\1\+\2\)\*\(1\+\3\/\4\)\)
true,Competitive_inhibition,5,Kms,Kmp,Vf,Vr,Ki,1,2,I
(Vf*S/Kms-Vr*P/Kmp)/(1+S/Kms+P/Kmp+I/Ki)
\(\w+\*(\w+\/\w+)\-\w+\*(\w+\/\w+)\)\/\(1\+\1\+\2\+((\w+))\/&\)
true,Iso_Uni_Uni,5,Kms,Kmp,Kii,Vf,Keq,0
Vf*(S-P/Keq)/(S*(1+P/Kii)+Kms*(1+P/Kmp))
\b\w+\*\((\w+)\-(\w+)\/\w+\)\/\(\1\*\(1\+\2\/\w+\)\+\w+\*\(1\+\2\/\w+\)\)
true,Noncompetitive_inhibition,5,Kms,Kmp,Vf,Vr,Ki,1,2,I
(Vf*S/Kms-Vr*P/Kmp)/(1+I/Ki+(S/Kms+P/Kmp)*(1+I/Ki))
\(\w+\*(\w+\/\w+)\-\w+\*(\w+\/\w+)\)\/\(1\+((\w+))\/&\+\(\1\+\2\)\*\(1\+\4\/\w+\)\)
true,Reversible_Hill,5,Keq,Vf,Ks,Kp,h,0
Vf*S/Ks*(1-P/(Keq*S))*(S/Ks+P/Kp)^(h-1)/(1+(S/Ks+P/Kp)^h)
\b\w+\*(\w+\/\w+)\*\(1\-\w+\/\(\w+\*\w+\)\)\*\(\1\+(\w+\/\w+)\)\^\((\w+)\-1\)\/\(1\+\(\1\+\2\)\^\3\)
true,Specific_activation,5,Kms,Kmp,Vf,Vr,Ka,1,1,A
(Vf*S/Kms-Vr*P/Kmp)/(1+S/Kms+P/Kmp+Ka/A)
\(\w+\*(\w+\/\w+)\-\w+\*(\w+\/\w+)\)\/\(1\+\1\+\2\+&\/(\w+)\)
true,Substrate_inhibition,5,Kms,Kmp,Vf,Vr,Ki,0
(Vf*S/Kms-Vr*P/Kmp)/(1+S/Kms+P/Kmp+S^2/Ki)
\(\w+\*(\w+\/\w+)\-\w+\*(\w+\/\w+)\)\/\(1\+\1\+\2\+\w+\^2\/\w+\)
true,Uncompetitive_inhibition,5,Kms,Kmp,Vf,Vr,Ki,1,2,I
(Vf*S/Kms-Vr*P/Kmp)/(1+(S/Kms+P/Kmp)*(1+I/Ki))
\(\w+\*(\w+\/\w+)\-\w+\*(\w+\/\w+)\)\/\(1\+\(\1\+\2\)\*\(1\+((\w+))\/\w+\)\)
true,Allosteric_inhibition,6,Vf,Vr,Kms,Kmp,n,Ki,1,2,I
(Vf*S/Kms-Vr*P/Kmp)/(1+S/Kms+P/Kmp+(I/Ki)^n)
\(\w+\*(\w+\/\w+)\-\w+\*(\w+\/\w+)\)\/\(1\+\1\+\2\+\(((\w+))\/\w+\)\^\w+\)
true,Hypervolic_modifier,7,Kms,Kmp,Vf,Vr,Kd,a,b,1,0,M
(Vf*S/Kms-Vr*P/Kmp)*(1+b*M/(Kd*a))/(1+M/Kd+(S/Kms+P/Kmp)*(1+M/(Kd*a)))
\(\w+\*(\w+\/\w+)\-\w+\*(\w+\/\w+)\)\*\(1\+\w+\*((\w+))\/\((\w+\*\w+)\)\)\/\(1\+\3\/\w+\+\(\1\+\2\)\*\(1\+\3\/\(\5\)\)\)
true,Mixed_activation,6,Kms,Kmp,Vf,Vr,Kas,Kac,1,1,A
(Vf*S/Kms-Vr*P/Kmp)/(1+Kas/A+(S/Kms+P/Kmp)*(1+Kac/A))
\(\w+\*(\w+\/\w+)\-\w+\*(\w+\/\w+)\)\/\(1\+\w+\/((\w+))\+\(\1\+\2\)\*\(1\+\w+\/\3\)\)
true,Mixed_inhibition,6,Kms,Kmp,Vf,Vr,Kis,Kic,1,2,I
(Vf*S/Kms-Vr*P/Kmp)/(1+I/Kis+(S/Kms+P/Kmp)*(1+I/Kic))
\(\w+\*(\w+\/\w+)\-\w+\*(\w+\/\w+)\)\/\(1\+((\w+))\/\w+\+\(\1\+\2\)\*\(1\+\3\/\w+\)\)
true,Reversible_Hill_1_modifier,7,Keq,Vf,Ks,Kp,h,Kmd,a,1,0,M
Vf*S/Ks*(1-P/(Keq*S))*(S/Ks+P/Kp)^(h-1)/((S/Ks+P/Kp)^h+(1+(M/Kmd)^h)/(1+alpha*(M/Kmd)^h))
\w+\*(\w+\/\w+)\*\(1\-\w+\/\(\w+\*\w+\)\)\*\(\1\+(\w+\/\w+)\)\^\((\w+)\-1\)\/\(\(\1\+\2\)\^\3\+\(1\+\((\w+)\/(\w+)\)\^\3\)\/\(1\+\w+\*\(\4\/\5\)\^\3\)\)
false,Constant_flux,1,v,0
V
\b\w+
false,Mass action (irr),1,k,0
k*S
\b\w+\*\w+
false,Henri-Michaelis-Menten,2,V,Km,0
V*S/(Km+S)
\b\w+\*\w+/\(\w+\+\w+\)
false,Hill Cooperativity,3,Ks,V,h,0
V*S^h/(Ks^h+S^h)
(\b\w+\*\w+\^\w+/|\b\w+\^\w+\*\w+/)\(\w+\^\w+\+\w+\^\w+\)
false,Substrate activation (irr),3,V,Ksc,Ksa,0
V*(S/Ksa)^2/(1+S/Ksc+S/Ksa+(S/Ksa)^2)
\b\w+\*\((\w+)/\w+\)\^2/\(1\+\1/\w+\+\1/\w+\+\(\1/\w+\)\^2\)
false,Substrate inhibition (irr),3,Km,V,Ki,0
V*S/Km/(1+S/Km+S^2/Ki)
\b\w+\*(\w+)\/(\w+)/\(1\+\1/\2\+\1\^2\/\w+\)
false,Catalytic activation (irr),3,Kms,V,Ka,1,1,A
V*S/Kms/(1+Ka/A+S/Kms*(1+Ka/A))
\b\w+\*(\w+)/(\w+)/\(1\+&/(\w+)\+\1\/\2\*\(1\+\3/\4\)\)
false,Competitive inhibition (irr),3,Km,V,Ki,1,2,I
V*S/Km/(1+S/Km+I/Ki)
\b\w+\*(\w+)/(\w+)/\(1\+\1/\2\+((\w+))/&\)
false,Noncompetitive inhibition,3,Km,V,Ki,1,2,I
V*S/Km/(1+I/Ki+S/Km*(1+I/Ki))
\b\w+\*(\w+)/(\w+)/\(1\+((\w+))/&\+\1/\2\*\(1\+\3/\5\)\)
false,Specific activation (irr),3,Kms,V,Ka,1,1,A
V*S/Kms/(1+S/Kms+Ka/A)
\b\w+\*(\w+)/(\w+)/\(1\+\1/\2\+&/((\w+))\)
false,Uncompetitive inhibition (irr),3,Km,V,Ki,1,2,I
V*S/Km/(1+S/Km*(1+I/Ki))
\b\w+\*(\w+)/(\w+)/\(1\+\1/\2\*\(1\+((\w+))/\w+\)\)
false,Mixed activation (irr),4,Kms,V,Kas,Kac,1,1,A
V*S/Kms/(1+Kas/A+S/Kms*(1+Kac/A))
\b\w+\*(\w+)/(\w+)/\(1\+\w+/((\w+))\+\1/\2\*\(1\+\w+/\3\)\)
false,Mixed inhibition (irr),4,Km,V,Kis,Kic,1,2,I
V*S/Km/(1+I/Kis+S/Km*(1+I/Kic))
\b\w+\*(\w+)/(\w+)/\(1\+((\w+))/(\w+)\+\1/\2\*\(1\+\3/\w+\)\)
false,Allosteric Inhibition MVC,5,V,Ks,n,L,Ki,1,2,I
V*S/Ks*(1+S/Ks)^(n-1)/(L*(1+I/Ki)^n+(1+S/Ks)^n)
\b\w+\*(\w+)/(\w+)\*\(1\+\1/\2\)\^\((\w+)-1\)/\(\w+\*\(1\+(\w+)/\w+\)\^\3\+\(1\+\1/\w+\)\^\3\)
false,Hyperbolic modifier (irr),5,Km,V,Kd,a,b,1,0,M
V*S/Km*(1+b*M/(Kd*a))/(1+M/Kd+S/Km*(1+M/(Kd*a)))
\b\w+\*(\w+)/(\w+)\*\(1\+\w+\*((\w+))/\((\w+)\*(\w+)\)\)/\(1\+\3/\5\+\1/\2\*\(1\+\3/\(\5\*\6\)\)\)
