# Supplementary material for: KEGGconverter: a tool for the in-silico modelling of metabolic networks of the KEGG Pathways database
Source: BMC Bioinformatics. 2009 Oct 8;10:324. doi: 10.1186/1471-2105-10-324 (PMC2764712; doi:10.1186/1471-2105-10-324)
Supplement: Additional file 4 — KEGGconverter tool. This is the version (1.0) of the KEGGconverter tool which runs as a command line utility. It searches in the '/in' subdirectory for KGML models and performs the conversion depending on the specific command arguments. [file 1471-2105-10-324-S4.ZIP › kgml/Compounds.tab]

C00001	H2O
C00002	ATP
C00003	NAD+
C00004	NADH
C00005	NADPH
C00006	NADP+
C00007	Oxygen
C00008	ADP
C00009	Orthophosphate
C00010	CoA
C00011	CO2
C00012	Peptid
C00013	Diphosphate
C00014	NH3
C00015	UDP
C00016	FAD
C00017	Protei
C00018	Pyridoxal phosphate
C00019	S-Adenosyl-L-methionine
C00020	AMP
C00021	S-Adenosyl-L-homocysteine
C00022	Pyruvate
C00023	Iro
C00024	Acetyl-CoA
C00025	L-Glutamate
C00026	2-Oxoglutarate
C00027	H2O2
C00028	Acceptor
C00029	UDP-glucose
C00030	Reduced acceptor
C00031	D-Glucose
C00032	Heme
C00033	Acetate
C00034	Manganese
C00035	GDP
C00036	Oxaloacetate
C00037	Glycine
C00038	Zinc
C00039	DNA
C00040	Acyl-CoA
C00041	L-Alanine
C00042	Succinate
C00043	UDP-N-acetyl-D-glucosamine
C00044	GTP
C00045	Amino aci
C00046	RNA
C00047	L-Lysine
C00048	Glyoxylate
C00049	L-Aspartate
C00050	Meta
C00051	Glutathione
C00052	UDP-D-galactose
C00053	3'-Phosphoadenylyl sulfate
C00054	Adenosine 3',5'-bisphosphate
C00055	CMP
C00058	Formate
C00059	Sulfate
C00060	Carboxylate
C00061	FMN
C00062	L-Arginine
C00063	CTP
C00064	L-Glutamine
C00065	L-Serine
C00066	tRNA
C00067	Formaldehyde
C00068	Thiamin diphosphate
C00069	Alcoho
C00070	Copper
C00071	Aldehyde
C00072	Ascorbate
C00073	L-Methionine
C00074	Phosphoenolpyruvate
C00075	UTP
C00076	Calcium
C00077	L-Ornithine
C00078	L-Tryptophan
C00079	L-Phenylalanine
C00080	H
C00081	ITP
C00082	L-Tyrosine
C00083	Malonyl-CoA
C00084	Acetaldehyde
C00085	D-Fructose 6-phosphate
C00086	Urea
C00087	Sulfur
C00088	Nitrit
C00089	Sucrose
C00090	Catechol
C00091	Succinyl-CoA
C00092	D-Glucose 6-phosphate
C00093	sn-Glycerol 3-phosphate
C00094	Sulfit
C00095	D-Fructose
C00096	GDP-mannose
C00097	L-Cysteine
C00098	Oligopeptid
C00099	beta-Alanine
C00100	Propanoyl-CoA
C00101	Tetrahydrofolate
C00102	2,6-Dichloroindophenol
C00103	D-Glucose 1-phosphate
C00104	IDP
C00105	UMP
C00106	Uraci
C00107	Dipeptid
C00108	Anthranilate
C00109	2-Oxobutanoate
C00110	Dolichyl phosphate
C00111	Glycerone phosphate
C00112	CDP
C00113	PQQ
C00114	Choline
C00116	Glycerol
C00117	D-Ribose 5-phosphate
C00118	D-Glyceraldehyde 3-phosphate
C00119	5-Phospho-alpha-D-ribose 1-diphosphate
C00120	Biotin
C00121	D-Ribos
C00122	Fumarate
C00123	L-Leucine
C00124	D-Galactos
C00125	Ferricytochrome c
C00126	Ferrocytochrome c
C00127	Glutathione disulfide
C00128	CMP-N-acetylneuraminat
C00129	Isopentenyl diphosphate
C00130	IMP
C00131	dATP
C00132	Methanol
C00133	D-Alanine
C00134	Putrescine
C00135	L-Histidine
C00136	Butanoyl-CoA
C00137	myo-Inositol
C00138	Reduced ferredoxi
C00139	Oxidized ferredoxi
C00140	N-Acetyl-D-glucosamine
C00141	3-Methyl-2-oxobutanoic acid
C00142	3'-Phosphomononucleotid
C00143	5,10-Methylenetetrahydrofolate
C00144	GMP
C00145	Thiol
C00146	Phenol
C00147	Adenine
C00148	L-Proline
C00149	(S)-Malate
C00150	Molybdenu
C00151	L-Amino acid
C00152	L-Asparagine
C00153	Nicotinamide
C00154	Palmitoyl-CoA
C00155	L-Homocysteine
C00156	4-Hydroxybenzoate
C00157	Phosphatidylcholine
C00158	Citrate
C00159	D-Mannose
C00160	Glycolate
C00161	2-Oxo acid
C00162	Fatty aci
C00163	Propanoate
C00164	Acetoacetate
C00165	Diacylglycerol
C00166	Phenylpyruvate
C00167	UDP-glucuronate
C00168	Hydroxypyruvate
C00169	Carbamoyl phosphat
C00170	5'-Methylthioadenosine
C00171	5'-Phosphomononucleotid
C00172	3'-Phosphooligonucleotid
C00173	Acyl-[acyl-carrier protein]
C00174	Aci
C00175	Cobalt
C00176	Flavi
C00177	Cyanide
C00178	Thymine
C00179	Agmatine
C00180	Benzoate
C00181	D-Xylose
C00182	Glycoge
C00183	L-Valine
C00184	Glycerone
C00185	Cellobiose
C00186	(S)-Lactate
C00187	Cholesterol
C00188	L-Threonine
C00189	Ethanolamine
C00190	UDP-D-xylose
C00191	D-Glucuronate
C00192	Hydroxylamin
C00193	Aromatic aldehyd
C00194	Cobamide coenzyme
C00195	N-Acylsphingosine
C00196	2,3-Dihydroxybenzoate
C00197	3-Phospho-D-glycerate
C00198	D-Glucono-1,5-lactone
C00199	D-Ribulose 5-phosphat
C00200	Phenazine methosulfate
C00201	Nucleoside triphosphate
C00202	Isoflurophate
C00203	UDP-N-acetyl-D-galactosamin
C00204	2-Dehydro-3-deoxy-D-gluconate
C00205	hn
C00206	dADP
C00207	Acetone
C00208	Maltose
C00209	Oxalate
C00210	Cobamid
C00211	Collage
C00212	Adenosin
C00213	Sarcosine
C00214	Thymidine
C00215	Nucleotid
C00216	D-Arabinos
C00217	D-Glutamate
C00218	Methylamine
C00219	(5Z,8Z,11Z,14Z)-Icosatetraenoic acid
C00220	Methylene blue
C00221	beta-D-Glucos
C00222	3-Oxopropanoate
C00223	p-Coumaroyl-CoA
C00224	Adenylyl sulfate
C00225	Methyl viologen
C00226	Primary alcohol
C00227	Acetyl phosphat
C00229	Acyl-carrier protein
C00230	3,4-Dihydroxybenzoate
C00231	D-Xylulose 5-phosphat
C00232	Succinate semialdehyde
C00233	4-Methyl-2-oxopentanoate
C00234	10-Formyltetrahydrofolate
C00235	Dimethylallyl diphosphate
C00236	3-Phospho-D-glyceroyl phosphate
C00237	CO
C00238	Potassium
C00239	dCMP
C00240	rRNA
C00241	Amid
C00242	Guanine
C00243	Lactose
C00244	Nitrate
C00245	Taurine
C00246	Butanoic acid
C00247	L-Sorbose
C00248	Lipoamide
C00249	Hexadecanoic acid
C00250	Pyridoxa
C00251	Chorismate
C00252	Isomaltose
C00253	Nicotinate
C00254	Prephenate
C00255	Riboflavin
C00256	(R)-Lactate
C00257	D-Gluconic acid
C00258	D-Glycerate
C00259	L-Arabinose
C00261	Benzaldehyde
C00262	Hypoxanthine
C00263	L-Homoserine
C00264	3-Oxoacyl-Co
C00265	Dithiothreitol
C00266	Glycolaldehyde
C00267	alpha-D-Glucos
C00268	Dihydrobiopterin
C00269	CDP-diacylglycerol
C00270	N-Acetylneuraminate
C00271	Single-stranded DN
C00272	Tetrahydrobiopterin
C00273	5-Dehydro-D-fructos
C00275	D-Mannose 6-phosphat
C00279	D-Erythrose 4-phosphat
C00280	Androst-4-ene-3,17-dione
C00282	Hydrogen
C00283	Hydrogen sulfide
C00284	EDTA
C00286	dGTP
C00287	Este
C00288	HCO3-
C00290	Fibri
C00291	Nickel
C00292	Aniline
C00293	Glucos
C00294	Inosin
C00295	Orotate
C00296	Quinate
C00297	Sulfide
C00298	Trypsin
C00299	Uridin
C00300	Creatine
C00301	ADP-ribose
C00302	DL-Glutamate
C00303	Glutamine
C00304	Kanamyci
C00305	Magnesium
C00306 Peptide	Bradykini
C00307	CDP-choline
C00308	Canavanine
C00309	D-Ribulose
C00310	D-Xylulose
C00311	Isocitrate
C00312	L-Xylulose
C00313	Oxalyl-Co
C00314	Pyridoxine
C00315	Spermidine
C00316	Tripeptid
C00317	Amylopecti
C00318	L-Carnitine
C00319	Sphingosine
C00320	Thiosulfate
C00321	Trypsinoge
C00322	2-Oxoadipate
C00323	Caffeoyl-Co
C00324	Ferricyanide
C00325	GDP-L-fucose
C00326	Glycoprotei
C00327	L-Citrulline
C00328	L-Kynurenine
C00329	D-Glucosamine
C00330	Deoxyguanosine
C00331	Indolepyruvate
C00332	Acetoacetyl-CoA
C00333	D-Galacturonate
C00334	4-Aminobutanoate
C00335	Collagen type I
C00337	(S)-Dihydroorotate
C00338	Lipopolysaccharide
C00339	Long-chain alcoho
C00340	Reduced rubredoxi
C00341	Geranyl diphosphat
C00342	Thioredoxin
C00343	Thioredoxin disulfide
C00344	Phosphatidylglycerol
C00345	6-Phospho-D-gluconat
C00346	Ethanolamine phosphate
C00347	Long-chain carboxylate
C00348	Undecaprenyl phosphat
C00349	2-Methyl-3-oxopropanoate
C00350	Phosphatidylethanolamine
C00351	5'-Phosphooligonucleotid
C00352	D-Glucosamine 6-phosphate
C00353	Geranylgeranyl diphosphate
C00354	D-Fructose 1,6-bisphosphat
C00355	3,4-Dihydroxy-L-phenylalanine
C00356	(S)-3-Hydroxy-3-methylglutaryl-CoA
C00357	N-Acetyl-D-glucosamine 6-phosphat
C00360	dAMP
C00361	dGDP
C00362	dGMP
C00363	dTDP
C00364	dTMP
C00365	dUMP
C00366	Urate
C00367	Casei
C00369	Starc
C00370	Stero
C00371	Zeatin
C00372	Dextran
C00373	Elasti
C00374	Heparin
C00375	RCH2NH
C00376	Retinal
C00377	Steroi
C00378	Thiamine
C00379	Xylito
C00380	Cytosin
C00381	Dolicho
C00382	Fucose
C00383	Malonate
C00384	Neomyci
C00385	Xanthin
C00386	Carnosine
C00387	Guanosin
C00388	1H-Imidazole-4-ethanamine
C00389	Quercetin
C00390	Ubiquinol
C00391	Calmoduli
C00392	Mannitol
C00393	Fibrinogen
C00394	GDP-glucose
C00395 NRP	Penicillin
C00396	Pyrimidine
C00397	Tobramycin
C00398	Tryptamine
C00399	Ubiquinone
C00400	(-)-Menthol
C00401	Chondroitin
C00402	D-Aspartate
C00403	Polypeptid
C00404	(Phosphate)n
C00405	D-Amino aci
C00406	Feruloyl-CoA
C00407	L-Isoleucine
C00408	L-Pipecolate
C00409	Methanethiol
C00410	Progesterone
C00411	Sinapoyl-Co
C00412	Stearoyl-CoA
C00413	Streptomyci
C00414	Cyclohexanon
C00415	Dihydrofolate
C00416	Phosphatidate
C00417	cis-Aconitate
C00418	(R)-Mevalonate
C00419	Polynucleotid
C00420	Polysaccharide
C00421	Collagen type
C00422	Triacylglycerol
C00423	trans-Cinnamate
C00424	(S)-Lactaldehyde
C00426	Dermatan sulfate
C00427	Prostaglandin H2
C00429	5,6-Dihydrouracil
C00430	5-Aminolevulinate
C00431	5-Aminopentanoate
C00433	2,5-Dioxopentanoate
C00434	Double-stranded DN
C00435	Oxidized rubredoxi
C00436	N-Carbamoylputrescin
C00437	N-Acetylornithine
C00438	N-Carbamoyl-L-aspartat
C00439	N-Formimino-L-glutamate
C00440	5-Methyltetrahydrofolat
C00441	L-Aspartate 4-semialdehyde
C00444	5'-Phosphooligoribonucleotid
C00445	5,10-Methenyltetrahydrofolat
C00446	alpha-D-Galactose 1-phosphate
C00447	Sedoheptulose 1,7-bisphosphate
C00448	trans,trans-Farnesyl diphosphate
C00449	N6-(L-1,3-Dicarboxypropyl)-L-lysine
C00450	(S)-2,3,4,5-Tetrahydropyridine-2-carboxylate
C00451	(1R,2S)-1-Hydroxypropane-1,2,3-tricarboxylate
C00454	NDP
C00455	Nicotinamide D-ribonucleotide
C00458	dCTP
C00459	dTTP
C00460	dUTP
C00461	Chitin
C00462	Halide
C00463	Indole
C00464	Mannan
C00466	Acetoin
C00468	Estrone
C00469	Ethanol
C00470	Pectate
C00471	Plasmi
C00472	p-Benzoquinone
C00473	Retinol
C00474	Ribitol
C00475	Cytidin
C00476	D-Lyxos
C00477	Ecdyson
C00478	Lichenin
C00479	Propanal
C00480	Pullula
C00481	Pyrazole
C00482	Sinapate
C00483	Tyramine
C00484	Arylamid
C00486	Bilirubi
C00487	Carnitine
C00488	Formamide
C00489	Glutarate
C00490	Itaconate
C00491	L-Cystine
C00492	Raffinose
C00493	Shikimate
C00494	Sisomicin
C00495	Sulochri
C00496	Ubiquiti
C00497	(R)-Malate
C00498	ADP-glucose
C00499	Allantoate
C00500	Biliverdin
C00501	CDP-glucose
C00502	D-Xylonat
C00503	Erythritol
C00504	Folate
C00505	Gentamici
C00506	L-Cysteate
C00507	L-Rhamnose
C00508	L-Ribulose
C00509	Naringenin
C00510	Oleoyl-CoA
C00511	Propenoate
C00512	S-Benzoate coenzyme A
C00513	CDP-glycero
C00514	D-Mannonat
C00515	D-Ornithin
C00516	Fibronecti
C00517	Hexadecanal
C00518	Hyaluronate
C00519	Hypotaurine
C00520	Plasminoge
C00521	(-)-Limonene
C00522	(R)-Pantoate
C00523	Androsterone
C00524	Cytochrome c
C00525	D-Tryptopha
C00526	Deoxyuridine
C00527	Glutaryl-Co
C00528	Glycopeptid
C00530	p-Benzenediol
C00531	Itaconyl-Co
C00532	L-Arabitol
C00533	Nitric oxide
C00534	Pyridoxamine
C00535	Testosterone
C00536	Triphosphate
C00538	2-Oxoaldehyd
C00539	Aromatic acid
C00540	Cinnamoyl-Co
C00541	Cob(II)alamin
C00542	Cystathionin
C00543	Dimethylamine
C00544	Homogentisate
C00545	L-Arabinonat
C00546	Methylglyoxal
C00547	L-Noradrenaline
C00548	Phenyl acetate
C00549	RNA (poly(U)
C00550	Sphingomyeli
C00551	beta-D-Glucan
C00552	meso-Tartaric acid
C00553	(+)-Neomentho
C00555	4-Aminobutanal
C00556	Benzyl alcohol
C00557	Cyclopentanon
C00558	D-Tagaturonate
C00559	Deoxyadenosine
C00560	Gelatin type
C00561	Mandelonitrile
C00562	Phosphoprotei
C00563	Phosphoramido
C00565	Trimethylamine
C00566	(3S)-Citryl-Co
C00568	4-Aminobenzoate
C00569	Arabinogalactan
C00570	CDP-ethanolamin
C00571	Cyclohexylamine
C00572	Divalent catio
C00573	Keratan sulfate
C00574	beta-D-Fucosid
C00575	3',5'-Cyclic AMP
C00576	Betaine aldehyd
C00577	D-Glyceraldehyd
C00579	Dihydrolipoamide
C00580	Dimethyl sulfide
C00581	Guanidinoacetate
C00582	Phenylacetyl-Co
C00583	Propane-1,2-diol
C00584	Prostaglandin E2
C00585	Protein tyrosine
C00586	2-Deoxy-D-glucose
C00587	3-Hydroxybenzoate
C00588	Choline phosphate
C00589	Collagen type II
C00590	Coniferyl alcohol
C00591	N-Acylneuraminat
C00593	Sulfoacetaldehyde
C00596	2-Hydroxy-2,4-pentadienoate
C00597	3-Phospho-DL-glycerate
C00599	Cholest-4-en-3-one
C00601	Phenylacetaldehyde
C00602	beta-D-Galactosid
C00603	(-)-Ureidoglycolate
C00604	1,10-Phenanthroline
C00605	2,3-Dehydroacyl-CoA
C00606	3-Sulfino-L-alanine
C00607	Chondroitin sulfat
C00608	Deoxyribonucleotid
C00609	Long-chain aldehyd
C00611	N-Acetyllactosamine
C00612	N1-Acetylspermidin
C00613	Protein-L-arginine
C00614	Protein glutamate
C00615	Protein histidine
C00616	Quercetin 3-sulfat
C00617	UDP-D-galacturonate
C00618	3-Dehydro-L-gulonat
C00619	3-Oxo-delta4-steroi
C00620	alpha-D-Ribose 1-phosphate
C00621	Dolichyl diphosphate
C00623	Glycerol 1-phosphate
C00624	N-Acetyl-L-glutamate
C00625	N-Acyl-D-mannosamin
C00626	Phosphatidylinosito
C00627	Pyridoxine phosphate
C00628	2,5-Dihydroxybenzoate
C00630	2-Methylpropanoyl-CoA
C00631	2-Phospho-D-glycerate
C00632	3-Hydroxyanthranilate
C00633	4-Hydroxybenzaldehyde
C00634	Chondroitin 4-sulfate
C00635	Chondroitin 6-sulfate
C00636	D-Mannose 1-phosphate
C00637	Indole-3-acetaldehyde
C00638	Long-chain fatty acid
C00639	Prostaglandin F2alpha
C00640	(3S)-3-Hydroxyacyl-CoA
C00641	1,2-Diacyl-sn-glycerol
C00642	4-Hydroxyphenylacetate
C00643	5-Hydroxy-L-tryptopha
C00644	D-Mannitol 1-phosphat
C00645	N-Acetyl-D-mannosamine
C00647	Pyridoxamine phosphate
C00648	Thiol-blocking reagen
C00650	4-Hydroxymandelonitril
C00651	4-Methylene-L-glutamat
C00652	D-Arabinono-1,4-lacton
C00653	Poly(ribitol phosphate)
C00655	Xanthosine 5'-phosphate
C00657	Amylaceous polysaccharid
C00658	trans-2,3-Dehydroacyl-CoA
C00659	2-Aceto-2-hydroxybutanoat
C00660	D-Glucose 1,6-bisphosphate
C00661	DL-Glyceraldehyde 3-phosphat
C00662	Reduced adrenal ferredoxin
C00663	beta-D-Glucose 1-phosphat
C00664	5-Formiminotetrahydrofolate
C00665	beta-D-Fructose 2,6-bisphosphate
C00666	LL-2,6-Diaminoheptanedioate
C00667	Oxidized adrenal ferredoxin
C00668	alpha-D-Glucose 6-phosphat
C00669	gamma-L-Glutamyl-L-cysteine
C00670	sn-glycero-3-Phosphocholine
C00671	(S)-3-Methyl-2-oxopentanoic acid
C00672	2-Deoxy-D-ribose 1-phosphate
C00673	2-Deoxy-D-ribose 5-phosphat
C00674	5alpha-Androstane-3,17-dione
C00675	Deoxynucleoside 3'-phosphat
C00676	Deoxynucleoside 5'-phosphate
C00677	Deoxynucleoside triphosphat
C00678	Lipid-linked oligosaccharid
C00679	5-Dehydro-4-deoxy-D-glucarat
C00680	meso-2,6-Diaminoheptanedioate
C00681	1-Acyl-sn-glycerol 3-phosphat
C00682	2-Hydroxymuconate semialdehyde
C00683	(S)-Methylmalonyl-CoA
C00684	2-Dehydro-3-deoxy-L-arabinonate
C00685	3-Oxoacyl-[acyl-carrier protein
C00686	N-Acyl-D-mannosamine 6-phosphat
C00688	dTDP-4-dehydro-6-deoxy-L-mannose
C00689	alpha,alpha'-Trehalose 6-phosphate
C00691	2,4,6/3,5-Pentahydroxycyclohexanone
C00692	UDP-N-acetylmuramoyl-L-alanyl-D-glutamat
C00693	trans-2,3-Dehydroacyl-[acyl-carrier protein
C00694	beta-D-Galactosyl-1,4-N-acetyl-D-glucosaminyl-R
C00695	3alpha,7alpha,12alpha-Trihydroxy-5beta-cholanate
C00696	(5Z,13E)-(15S)-9alpha,15-Dihydroxy-11-oxoprosta-5,13-dienoate
C00697	Nitrogen
C00698	Cl-
C00700	XT
C00701	Base
C00703	Mercury(2+)
C00704	O2.-
C00705	dCDP
C00706	Amin
C00707	Xyla
C00708	Iodide
C00711	Malate
C00712	(9Z)-Octadecenoic acid
C00713	Panos
C00714	Pectin
C00715	Pterin
C00716	DL-Serine
C00717	Alditol
C00718	Amylose
C00719	Betaine
C00720	RB
C00721	Dextri
C00722	Epoxide
C00723 Peptide	Insuli
C00725	Lipoate
C00726	Nitrile
C00727	Orcinol
C00729	Tropine
C00731	28S rRN
C00732	Ubenime
C00734	Chitosan
C00735	Cortisol
C00736	Cysteine
C00737	D-Aldose
C00738	D-Hexose
C00739	D-Lysine
C00740	D-Serin
C00741	Diacetyl
C00742	Fluoride
C00744 PK	Macroci
C00745	Nicotine
C00746 Peptide	Oxytocin
C00747	Pyridine
C00748	Sirohem
C00750	Spermine
C00751	Squalene
C00752	Thrombi
C00753	Tungste
C00754	Vanadat
C00755	4-Hydroxy-3-methoxy-benzaldehyde
C00756	1-Octano
C00757	Berberine
C00758	Bergaptol
C00759	Caldesmo
C00760	Cellulose
C00761	Coniferi
C00762	Cortisone
C00763	D-Prolin
C00764	D-Sorbose
C00765	Digitoni
C00766	Flavanone
C00767	Glucarate
C00768	Histidine
C00769	Kininoge
C00770	L-Idonat
C00771	Laminarin
C00772	Mevaldate
C00773	Pepstati
C00774	Phloreti
C00775	Porphyra
C00777	Retinoate
C00778	Rhodopsin
C00779	Scytalone
C00780	3-(2-Aminoethyl)-1H-indol-5-ol
C00783	Tropinone
C00785	Urocanate
C00786	(-)-Vestitone
C00787	tRNA(Tyr
C00788	L-Adrenaline
C00789	CDP-ribitol
C00791	Creatinine
C00792	D-Arginine
C00793	D-Cysteine
C00794	D-Sorbitol
C00795	D-Tagatose
C00796	Dicumarol
C00797	Ethylamin
C00798	Formyl-Co
C00799	Isoflavon
C00800	L-Gulonate
C00801	Nucleosid
C00802	Oxalureate
C00803	Pentanoate
C00804	Propynoate
C00805	Salicylate
C00806	Tryptophan
C00807	Xylogluca
C00808	(+)-Camphor
C00809	(-)-Campho
C00810	(R)-Acetoin
C00811	4-Coumarate
C00812	Alkyl thio
C00813	Barbiturate
C00814	Biochanin
C00815	Citramalate
C00816	Collagenas
C00817	D-Altronat
C00818	D-Glucarate
C00819	D-Glutamine
C00820	D-Threonine
C00821	DNA adenin
C00822	Dopaquinon
C00823	1-Hexadecanol
C00824	Iron-sulfu
C00825	Kanamycin B
C00826	L-Arogenate
C00827	Lactoyl-Co
C00828	Menaquinone
C00829	Naphthalen
C00830	Oxomalonate
C00831	Pantetheine
C00832	Paromomycin
C00833	Procollage
C00834	Prothrombi
C00835	Sepiapteri
C00836	Sphinganine
C00837	Streptidin
C00839	Tropomyosin
C00840	Vasopressin
C00841	Xanthotoxol
C00842	dTDP-glucose
C00843	(-)-Menthone
C00844	(R)-Prunasi
C00845	2-Furoyl-Co
C00846	3-Oxoadipate
C00847	4-Pyridoxate
C00848	6-Oxocineole
C00849	Ethyl acetat
C00850	Aryl sulfat
C00851	Chitodextri
C00852	Chlorogenate
C00853	Cob(I)alamin
C00854	Cyclohexanol
C00855	D-Methionine
C00856	DNA cytosine
C00857	Deamino-NAD+
C00858	Formononeti
C00859	Gibberellin A1
C00860	L-Histidino
C00861	L-Rhamnulos
C00862	Methanofura
C00863	Monoterpeno
C00864	Pantothenate
C00865	Phospholipi
C00866	Proteoglyca
C00868	tRNA uridin
C00869	2-Oxooctadecanoic acid
C00870	4-Nitrophenol
C00871	Alkylated DN
C00872	Aminomalonat
C00873 Peptide	Angiotensin
C00875 NRP	Cephalospori
C00876	Coenzyme F42
C00877	Crotonoyl-CoA
C00878	D-Arabinonat
C00879	D-Galactarate
C00880	D-Galactonate
C00881	Deoxycytidine
C00882	Dephospho-Co
C00883	Galactomannan
C00884	Homocarnosine
C00885	Isochorismate
C00886	L-Alanyl-tRNA
C00887	Nitrous oxide
C00888	Pentanoyl-Co
C00889	Peptidoglycan
C00890	Polyphosphate
C00891	Pregnan-21-a
C00892	Pregnan-21-o
C00893	Primary amine
C00894	Propenoyl-CoA
C00895	RNA (poly(A))
C00896	Tos-Lys-CH2C
C00897	alpha-Maltose
C00898	(R,R)-Tartaric acid
C00899	11-cis-Retino
C00900	2-Acetolactat
C00902	2-Oxohexanoic acid
C00903	Cinnamaldehyd
C00904	Citramalyl-Co
C00905	D-Fructuronate
C00906	5,6-Dihydrothymine
C00907	Gelatin type
C00908	Gentamicin C1
C00909	Leukotriene A4
C00910	Procollagenas
C00911	Ribonucleosid
C00912	alpha-D-Gluca
C00913	3-Methyladenin
C00915	Benzyl viologe
C00916	Cephalosporin
C00917	Chelating agent
C00918	Chloramphenico
C00919	Choline sulfat
C00920	CoA-glutathione
C00921	Dihydropteroate
C00922	2,3-Dimethylmaleate
C00923	Ferricytochrom
C00924	Ferrocytochrom
C00925	Heparan sulfate
C00927	Isonocardicin
C00928	Mercaptoethanol
C00929	Oligonucleotid
C00930	Oligosaccharid
C00931	Porphobilinoge
C00933	Sinapoylcholine
C00934	Sugar phosphat
C00935	UDP-L-arabinos
C00936	alpha-D-Mannos
C00937	(R)-Lactaldehyde
C00938	1,3-beta-D-Xyla
C00939	2-Aminoadenosin
C00940	2-Oxoglutaramate
C00941	3',5'-Cyclic CMP
C00942	3',5'-Cyclic GMP
C00943	3',5'-Cyclic IMP
C00944	3-Dehydroquinate
C00946	Adenosine 2'-phosphate
C00948	Collagen type I
C00949	Cytochrome c-55
C00950	Dithioerythritol
C00951	Estradiol-17beta
C00952 Peptide	Fibrinopeptide
C00953	Immunoglobulin
C00954	Indole-3-acetate
C00955	Indole-3-ethanol
C00956	L-2-Aminoadipate
C00957	Mercaptopyruvate
C00958	Plasmenylcholine
C00959	Prostaglandin B
C00960	RNA 5'-phosphat
C00961	Sterigmatocysti
C00962	beta-D-Galactos
C00963	beta-D-Glucosid
C00964	(-)-trans-Carveo
C00965	1,3-beta-D-Glucan
C00966	2-Dehydropantoat
C00968	3',5'-Cyclic dAM
C00969	3-Hydroxypropana
C00971	4-Pyridoxolacton
C00972	Aromatic oxo aci
C00973	Cyclomaltodextri
C00974	Dihydrokaempferol
C00975	Dihydroxyfumarate
C00976	GDP-D-mannuronate
C00977	L-Tryptophanamid
C00978	N-Acetylserotonin
C00979	O-Acetyl-L-serine
C00980	Polyvinyl alcohol
C00982	Renilla luciferi
C00984	alpha-D-Galactos
C00985	p-Mercuribenzoate
C00986	1,3-Diaminopropane
C00988	2-Phosphoglycolate
C00989	4-Hydroxybutanoic acid
C00990	5-Aminopentanamid
C00991	alpha-D-Aldose 1-phosphate
C00992	Aquacob(III)alamin
C00993	D-Alanyl-D-alanine
C00994	D-Prephenyllactat
C00995	Ferricytochrome b
C00996	Ferricytochrome b
C00997	Ferricytochrome c
C00998	Ferrocytochrome b
C00999	Ferrocytochrome b
C01000	Ferrocytochrome c
C01001	Formylmethanofura
C01002	Hexose 1-phosphat
C01003	Myosin light chai
C01004	N-Methylnicotinate
C01005	O-Phospho-L-serine
C01007	Reduced riboflavi
C01008	Trimethylsulfoniu
C01009	UDP-2-deoxyglucos
C01010	Urea-1-carboxylate
C01011	(3S)-Citramalyl-CoA
C01012	(R)-Pantolactone
C01013	3-Hydroxypropanoate
C01014	3-Isopropylcatecho
C01015	4-Hydroxy-L-proline
C01016	5'-Phosphomonoeste
C01017	5-Hydroxytryptophan
C01018	6-Deoxy-D-galactose
C01019	6-Deoxy-L-galactose
C01020	6-Hydroxynicotinate
C01021	Aromatic amino acid
C01022	Caldesmon phosphat
C01023	Dihydrostreptomyci
C01024	Hydroxymethylbilan
C01025	Lipid hydroperoxid
C01026	N,N-Dimethylglycine
C01028	N6-Hydroxy-L-lysin
C01029	N8-Acetylspermidin
C01031	S-Formylglutathion
C01032	alpha-L-Arabinosid
C01033	2-Methylbutanoyl-CoA
C01034	3-Oxo-delta5-steroi
C01035	4-Guanidinobutanoate
C01036	4-Maleylacetoacetate
C01037	7,8-Diaminononanoat
C01038	Coagulation Factor
C01040	L-Gulono-1,4-lactone
C01041	Monodehydroascorbate
C01042	N-Acetyl-L-aspartat
C01043	N-Carbamoylsarcosin
C01044	N-Formyl-L-aspartat
C01045	N-Formyl-L-glutamat
C01046	N-Methyl-L-glutamate
C01047	N5-Ethyl-L-glutamine
C01048	Polyprenyl phosphat
C01050	UDP-N-acetylmuramate
C01051	Uroporphyrinogen II
C01053	(R)-4-Dehydropantoat
C01054	(S)-2,3-Epoxysqualene
C01056	(S)-6-Hydroxynicotin
C01058	11beta-Hydroxysteroi
C01059	2,5-Dihydroxypyridin
C01060	3,5-Diiodo-L-tyrosine
C01061	4-Fumarylacetoacetate
C01062	5-Dehydro-D-gluconate
C01063	6-Carboxyhexanoyl-CoA
C01064	CMP-N-acylneuraminat
C01065	Coagulation Factor X
C01066	Cyclohexane-1,3-dione
C01067	D-Galactose 6-sulfat
C01068	D-Ribitol 5-phosphate
C01069	Desulfoglucotropeoli
C01070	Ferricytochrome c-55
C01071	Ferrocytochrome c-55
C01073	N-Acetyl-beta-alanin
C01074	N-Acetylgalactosamine
C01075	N-Sulfo-D-glucosamin
C01076	N-Terminal amino aci
C01077	O-Acetyl-L-homoserin
C01078	Procollagen L-prolin
C01079	Protoporphyrinogen I
C01080	Reduced coenzyme F42
C01081	Thiamin monophosphate
C01083	alpha,alpha-Trehalose
C01086	(3R)-3-Hydroxyacyl-CoA
C01087	(R)-2-Hydroxyglutarate
C01088	(R)-3,3-Dimethylmalat
C01089	(R)-3-Hydroxybutanoate
C01090	16alpha-Hydroxysteroi
C01091	Deacetylvindoline
C01092	8-Amino-7-oxononanoate
C01093	Cellobiono-1,5-lactone
C01094	D-Fructose 1-phosphat
C01095	D-Ribose 5-diphosphat
C01096	Sorbitol 6-phosphate
C01097	D-Tagatose 6-phosphat
C01099	L-Fuculose 1-phosphat
C01100	L-Histidinol phosphat
C01101	L-Ribulose 5-phosphat
C01102	O-Phospho-L-homoserin
C01103	Orotidine 5'-phosphate
C01104	Trimethylamine N-oxide
C01107	(R)-5-Phosphomevalonate
C01108	1,2,3-Trihydroxybenzene
C01109	4-Methylene-L-glutamin
C01110	5-Amino-2-oxopentanoic acid
C01111	7,8-Dihydroxykynurenat
C01112	D-Arabinose 5-phosphat
C01113	D-Galactose 6-phosphate
C01114	L-Arabinono-1,4-lacton
C01115	L-Galactono-1,4-lacton
C01117	Nucleoside 5'-phosphat
C01118	O-Succinyl-L-homoserin
C01119	Oxidized dithiothreito
C01120	Sphinganine 1-phosphate
C01121	Streptidine 6-phosphat
C01122	cis-2,3-Dehydroacyl-Co
C01123	(-)-trans-Isopiperiteno
C01124	18-Hydroxycorticosteron
C01125	Dihydro-4,4-dimethyl-2,3-Furandione
C01126	2-trans,6-trans-Farneso
C01127	4-Hydroxy-2-oxoglutarate
C01128	Complement component C3
C01129	Complement component C4
C01131	L-Rhamnulose 1-phosphat
C01132	N-Acetyl-D-galactosamine
C01133	N-Acetyl-D-glucosaminat
C01134	Pantetheine 4'-phosphate
C01135	Phospho-beta-D-glucosid
C01136	S-Acetyldihydrolipoamide
C01137	S-Adenosylmethioninamine
C01138	Streptomycin 6-phosphat
C01139	[Acetyl-CoA carboxylase
C01140	alpha-D-Glucosyl-protei
C01141	beta-Adrenergic receptor
C01142	(3S)-3,6-Diaminohexanoate
C01143	(R)-5-Diphosphomevalonat
C01144	(S)-3-Hydroxybutanoyl-CoA
C01146	2-Hydroxy-3-oxopropanoate
C01147	2-Hydroxycyclohexan-1-on
C01149	4-Trimethylammoniobutana
C01150	5'-Phosphomononucleotide
C01151	D-Ribose 1,5-bisphosphate
C01152	N(pi)-Methyl-L-histidine
C01153	Orthophosphoric monoester
C01155	Quercetin 3,3'-bissulfat
C01156	Quercetin 3,4'-bissulfat
C01157	trans-4-Hydroxy-L-prolin
C01158	1-O-Galloyl-beta-D-glucose
C01159	2,3-Bisphospho-D-glycerate
C01161	3,4-Dihydroxyphenylacetate
C01162	3-(Pyrazol-1-yl)-L-alanine
C01163	3-Carboxy-cis,cis-muconate
C01164	Cholesta-5,7-dien-3beta-ol
C01165	L-Glutamate 5-semialdehyde
C01166	Oxidized polyvinyl alcoho
C01167	Protein tyrosine phosphate
C01168	Pseudouridine 5'-phosphat
C01169	S-Succinyldihydrolipoamid
C01170	UDP-N-acetyl-D-mannosamin
C01171	alpha-D-Hexose 1-phosphat
C01172	beta-D-Glucose 6-phosphat
C01173	1,3,8-Naphthalenertriol
C01175	1-O-Sinapoyl-beta-D-glucose
C01176	17alpha-Hydroxyprogesterone
C01177	Inositol 1-phosphate
C01179	3-(4-Hydroxyphenyl)pyruvate
C01180	4-Methylthio-2-oxobutanoic acid
C01181	4-Trimethylammoniobutanoat
C01182	D-Ribulose 1,5-bisphosphat
C01183	N,N-Dimethylaniline N-oxid
C01185	Nicotinate D-ribonucleotide
C01186	(3S,5S)-3,5-Diaminohexanoate
C01187	3-Deoxy-D-manno-octulosonate
C01188	3-Hydroxy-2-methylpropanoate
C01189	5alpha-Cholest-7-en-3beta-ol
C01190	Glucosylceramide
C01191	Dolichyl D-xylosyl phosphat
C01192	Palmitoylglycerone phosphat
C01194	1-Phosphatidyl-D-myo-inositol
C01196	3'-Hydroxyoligoribonucleotid
C01197	Caffeate
C01198	3-(2-Hydroxyphenyl)propanoate
C01199	5'-Hydroxyoligoribonucleotid
C01200	N-Acylneuraminate 9-phosphat
C01201	N(omega)-(ADP-D-ribosyl)-L-arginine
C01203	Oleoyl-[acyl-carrier protein]
C01204	myo-Inositol hexakisphosphate
C01205	(R)-3-Amino-2-methylpropanoate
C01207	3-(3,4-Dihydroxyphenyl)lactat
C01209	Malonyl-[acyl-carrier protein
C01210	N-Methylethanolamine phosphat
C01211	Procollagen 5-hydroxy-L-lysine
C01212	UDP-N-acetylmuramoyl-L-alanin
C01213	(R)-Methylmalonyl-CoA
C01214	1-Amino-1-deoxy-scyllo-inositol
C01215	2-(Acetamidomethylene)succinat
C01216	2-Dehydro-3-deoxy-D-galactonat
C01217	5,6,7,8-Tetrahydromethanopterin
C01218	6-Phospho-2-dehydro-D-gluconate
C01219	CDP-4-dehydro-6-deoxy-D-glucos
C01220	1D-myo-Inositol 1,4-bisphosphate
C01221	Dihydrostreptomycin 6-phosphat
C01222	GDP-4-dehydro-6-deoxy-D-mannose
C01223	Methyl 2-diazoacetamidohexonat
C01224	N-Acetyl-beta-D-galactosaminid
C01225	sn-glycero-3-Phospho-1-inositol
C01226	12-OPDA
C01227	3beta-Hydroxyandrost-5-en-17-one
C01228	Guanosine 3',5'-bis(diphosphate)
C01229	Phospholipid olefinic fatty aci
C01230	all-trans-Hexaprenyl diphosphat
C01231	alpha-D-Glucose 1,6-bisphosphate
C01233	sn-glycero-3-Phosphoethanolamine
C01234	1-Aminocyclopropane-1-carboxylate
C01235	alpha-D-Galactosyl-(1->3)-1D-myo-inositol
C01236	D-Glucono-1,5-lactone 6-phosphate
C01237	Enoyl-[acyl-carrier protein
C01239	N-Acetyl-beta-D-glucosaminylamin
C01240	2',3'-Cyclic nucleotide
C01241	Phosphatidyl-N-methylethanolamin
C01242	S-Aminomethyldihydrolipoylprotein
C01243	1D-myo-Inositol 1,3,4-trisphosphate
C01244	3,5-Diiodo-4-hydroxyphenylpyruvate
C01245	D-myo-Inositol 1,4,5-trisphosphate
C01246	Dolichyl beta-D-glucosyl phosphat
C01247	[Acetyl-CoA carboxylase] phosphat
C01249	7,8-Dihydro-7,8-dihydroxykynurenat
C01250	N-Acetyl-L-glutamate 5-semialdehyde
C01251	(R)-2-Hydroxybutane-1,2,4-tricarboxylate
C01252	4-(2-Aminophenyl)-2,4-dioxobutanoat
C01253	ADP-D-ribosyl-[dinitrogen reductase
C01255	N-(6-Aminohexanoyl)-6-aminohexanoat
C01256	[Pyruvate dehydrogenase (acetyl-transferring)
C01259	3-Hydroxy-N6,N6,N6-trimethyl-L-lysin
C01260	P1,P4-Bis(5'-adenosyl) tetraphosphate
C01261	P1,P4-Bis(5'-guanosyl) tetraphosphate
C01262	beta-Alanyl-N(pi)-methyl-L-histidine
C01263	(6aS,11aS)-3,6a,9-Trihydroxypterocarpan
C01264	2-Acetyl-1-alkyl-sn-glycero-3-phosphat
C01265	3',4',5-Trihydroxy-3,7-dimethoxyflavone
C01266	3'-Deoxydihydrostreptomycin 6-phosphat
C01267	3-(Imidazol-4-yl)-2-oxopropyl phosphate
C01268	5-Amino-6-(5'-phosphoribosylamino)uracil
C01269	5-O-(1-Carboxyvinyl)-3-phosphoshikimate
C01270	3-Hydroxy-2-methylpyridine-5-carboxylat
C01271	(3R)-3-Hydroxyacyl-[acyl-carrier protein]
C01272	1D-myo-Inositol 1,3,4,5-tetrakisphosphate
C01273	2-Hydroxy-6-oxo-6-phenylhexa-2,4-dienoate
C01274	5-Formyl-5,6,7,8-tetrahydromethanopterin
C01275	(3E)-4-(2-Carboxyphenyl)-2-oxobut-3-enoate
C01277	1-Phosphatidyl-1D-myo-inositol 4-phosphate
C01278	2-Carboxy-2,5-dihydro-5-oxofuran-2-acetate
C01279	4-Amino-5-hydroxymethyl-2-methylpyrimidine
C01280	Dihydrostreptomycin 3'alpha,6-bisphosphat
C01281	[L-Glutamate:ammonia ligase (ADP-forming)
C01282	1-Acyl-2-oleoyl-sn-glycero-3-phosphocholin
C01283	1-Amino-1-deoxy-scyllo-inositol 4-phosphate
C01284	1D-myo-Inositol 1,3,4,5,6-pentakisphosphate
C01285	2,6-Dichlorophenol-4-(p-benzoquinone imine
C01286	2-Dehydro-3-deoxy-D-galactonate 6-phosphat
C01288	N-Acetyl-D-glucosaminylphosphatidylinositol
C01289	N-Acetyl-D-glucosaminyldiphosphoundecapreno
C01290	beta-D-Galactosyl-1,4-beta-D-glucosylceramide
C01291	3-(4-Methylpent-3-en-1-yl)pent-2-enedioyl-CoA
C01292	3alpha,7alpha-Dihydroxy-12-oxo-5beta-cholanat
C01293	[Pyruvate dehydrogenase (acetyl-transferring)] phosphat
C01294	1-Guanidino-1-deoxy-scyllo-inositol 4-phosphate
C01295	2D-5-O-Methyl-2,3,5/4,6-pentahydroxycyclohexanone
C01297	6-Hydroxypseudooxynicotine
C01298	1D-1-Guanidino-3-amino-1,3-dideoxy-scyllo-inosito
C01299	Adenylyl-[L-glutamate:ammonia ligase (ADP-forming)]
C01300	2-Amino-4-hydroxy-6-hydroxymethyl-7,8-dihydropteridin
C01301	3alpha,7alpha,12alpha-Trihydroxy-5beta-cholestan-26-a
C01302	1-(2-Carboxyphenylamino)-1-deoxy-D-ribulose 5-phosphat
C01304	2,5-Diamino-6-(5'-phosphoribosylamino)-4-pyrimidineon
C01306	N-Acetyl-beta-D-glucosaminyl-1,3-N-acetyl-D-galactosaminyl-R
C01308	[3-Methyl-2-oxobutanoate dehydrogenas
C01310	4-Deoxy-beta-D-gluc-4-enuronosyl-(1,3)-N-acetyl-D-galactosamin
C01311	1,4-beta-D-Galactosyl-(alpha-1,3-L-fucosyl)-N-acetyl-D-glucosaminyl
C01312	Prostaglandin I2
C01313	(S)-N-[3-(3,4-Methylenedioxyphenyl)-2-(mercaptomethyl)-1
C01314	(S)-N-[3-(3,4-Methylenedioxyphenyl)-2-(mercaptomethyl)-1-oxoprolyl]
C01315	(S)-N-[3-(3,4-Methylenedioxyphenyl)-2-(acetylthio)methyl-1
C01316	(S)-N-[3-(3,4-Methylenedioxyphenyl)-2-(acetylthio)methyl-1
C01318	HX
C01319	Hg
C01321	R
C01322	RX
C01324	Bromide
C01326	Hydrogen cyanide
C01327	Hydrochloric acid
C01328	HO-
C01329	Nucleoside phosphate
C01330	Sodium
C01334	RC
C01335	RO
C01336	Aryl thiol
C01337	XD
C01341	E-6
C01342	NH4
C01343	Alkylmercury
C01344	dIDP
C01345	dITP
C01346	dUDP
C01347	dXD
C01348	dXT
C01349	AA861
C01352	FADH
C01353	Carbonic acid
C01355	Fructan
C01356	Lipi
C01358	NH4OH
C01359	PQQH2
C01362	Rici
C01365	X-Tr
C01367	3'-AMP
C01368	3'-UMP
C01370	Aldos
C01371	Alkane
C01372	Alken
C01373	Catio
C01375 PKNRP	Tacrolimus
C01378	Fustin
C01380	Ethylene glycol
C01382	Iodine
C01383	Ketos
C01384	Maleic acid
C01386	NH2Mec
C01387	Octane
C01389	Phyto
C01390	Prenol
C01392	alpha-Tubuli
C01394	Xylos
C01396	5S-rRN
C01397	AACOCF
C01398	Acyloi
C01399	Agaros
C01401	Alanine
C01402	Anilid
C01403	Anisole
C01404	Arg-OE
C01405	Aspirin
C01406	Azocol
C01407	Benzen
C01408	Benzoin
C01410	Boc-Asn
C01411	Borneo
C01412	Butanal
C01413	Cadmium
C01414	Casben
C01416	Cocaine
C01417	Cyanate
C01418	Cycasi
C01419	Cys-Gly
C01420	Cystine
C01421	Daphni
C01424	Gallate
C01425	Glu-Gl
C01426	HOE-25
C01429	Histon
C01431	Kerati
C01432	Lactate
C01433	Logani
C01437	Met-Xa
C01438	Methan
C01441	Neamine
C01442	Nigera
C01443	Ouabain
C01444	Oxamate
C01445	Poly(G
C01446	Pro-Xa
C01448	Questi
C01449	Queuine
C01450	Ketone
C01451	Salicin
C01452	Sorbose
C01453	Tacrin
C01454	Toluate
C01455	Toluene
C01456	Tropate
C01457 PK	Tylosi
C01458	Tyr-OE
C01460	Vitexin
C01461	Xaa-Ar
C01462	Xaa-Hi
C01463	Xaa-Ly
C01464	Xanthan
C01467	3-Cresol
C01468	4-Cresol
C01469	ADP-suga
C01470	Acacetin
C01471	Acrolein
C01474	Alizarin
C01477	Apigenin
C01478	Arsenic acid
C01479	Atropine
C01481	Caffeate
C01483	Casein
C01484	Chalcone
C01485	Chlorate
C01486	Chlorit
C01487	D-Allos
C01488	D-Apios
C01489	D-Idito
C01490	Dermatan
C01491	Factor H
C01492	Factor
C01493	Farneso
C01494	Ferulate
C01495	Flavono
C01496	Fructose
C01498	Gelatine
C01499	Geranial
C01500	Geranio
C01501 Peptide	Glucago
C01502	o-Methoxyphenol
C01504	Indanone
C01505 Peptide	Kallidin
C01506	L-Glyco
C01507	L-Idito
C01508	L-Lyxos
C01510	L-Xylose
C01512	Loganate
C01513	Lupinate
C01514	Luteolin
C01516	Morphin
C01517	Naproxe
C01518	Nigerose
C01520	Pachyma
C01522	Pre-tRN
C01523	Pregnan
C01525	R'C(R)S
C01526	Ricinin
C01527	Scopoli
C01528	Selenide
C01529	Seleniu
C01530	Octadecanoic acid
C01531	Sulinda
C01532	Synapsi
C01533	Syringin
C01536	DL-Tyrosine
C01537	Urethane
C01538	Vimenti
C01539	Viologe
C01540 NRP	Viomyci
C01541	Warfari
C01542	o-Cresol
C01545	1-Octanal
C01546	2-Furoate
C01547	ADP-aldos
C01548	Acetylene
C01550	Agaritin
C01551	Allantoin
C01552	Amastati
C01553	Amsacrine
C01554	Androstane
C01555	Apramyci
C01556	Azocasei
C01557	Bergapten
C01558	Bile salt
C01559	Butirosi
C01560	C-Protei
C01561	Calcidiol
C01562	Calycosi
C01563	Carbamate
C01564	Cetraxat
C01566	Cyanamide
C01567	Cytomyci
C01568	D-Agatos
C01569	D-Apiitol
C01570	D-Leucine
C01571	Decanoic acid
C01572	Digallate
C01573	Peptide diphthine
C01574 Peptide	Dynorphin
C01575	Ephedrine
C01576	Etoposide
C01577	Factor X
C01579	Flavonoi
C01581	GDPhexos
C01582	Galactos
C01585	Hexanoic acid
C01586	Hippurate
C01587	Human IgA
C01588	Ibuprofe
C01589	Imidazole
C01590	Kieviton
C01591	Leupepti
C01592	Licodion
C01593	Limonoat
C01594	Linamari
C01595	Linoleate
C01596	Maleamate
C01598	Melatonin
C01599	NDP-aldos
C01600	NDP-hexos
C01601	Nonanoic acid
C01602	Ornithine
C01603	Paramylo
C01604	Phlorizin
C01606	Phthalate
C01607	Phytanate
C01608	Piroxica
C01609	Protamin
C01610	Puromyci
C01612	Secondary alcohol
C01613	Stachyos
C01614	Sulfamate
C01615	Sulfinate
C01616	Tauropine
C01617	Taxifolin
C01618	Testolat
C01619	Thiorpha
C01620	Threonate
C01621	Tolresta
C01623	UDP-apiose
C01624	Vermelone
C01625	Vicianose
C01626	Vindolin
C01628	Vitamin
C01629	Wax este
C01630	Xylobios
C01631	Z-Arg-Ar
C01632	Z-Gly-Pro
C01633	1-Decanol
C01635	tRNA(Ala
C01636	tRNA(Arg
C01637	tRNA(Asn
C01638	tRNA(Asp
C01639	tRNA(Cys
C01640	tRNA(Gln
C01641	tRNA(Glu
C01642	tRNA(Gly
C01643	tRNA(His
C01644	tRNA(Ile
C01645	tRNA(Leu
C01646	tRNA(Lys
C01647	tRNA(Met
C01648	tRNA(Phe
C01649	tRNA(Pro
C01650	tRNA(Ser
C01651	tRNA(Thr
C01652	tRNA(Trp
C01653	tRNA(Val
C01654	1,6-Manna
C01655	2-AminoAM
C01656	3-Oxo acid
C01657	Ac-Tyr-OEt
C01658	Acid amid
C01659	Acrylamide
C01661	Adriamycin
C01662	Aldohexos
C01663	Alkylamid
C01664	Alkylamin
C01667	Bacitraci
C01670	Bz-Arg-OE
C01672	Cadaverine
C01673	Calcitrio
C01674	Chitobios
C01675	Cilastati
C01677	Coformyci
C01678	Cysteamine
C01679	Cytochrom
C01680	D-Fuconat
C01682	Nopaline
C01683	D-Ornalin
C01684	D-Rhamnose
C01685	D-Ribonate
C01687	Desmycosin
C01688	Destomysin
C01689	Detergent
C01690	Diclofena
C01691	Diflunisa
C01692	Disulfira
C01693	L-Dopachrome
C01694	Ergosterol
C01695	Ferredoxi
C01697	Galactitol
C01698	Galactoge
C01699	Gibberellin A3
C01700	Globomyci
C01701	(-)-Glyceollin I
C01702	Glycogeni
C01705	Glyphosat
C01706	Haloalken
C01707	Hemiaceta
C01708	Hemoglobi
C01709	Hesperetin
C01710	Indan-1-o
C01711	Inulobiose
C01712	(9E)-Octadecenoic acid
C01714	Apigenin-6-C-glucoside
C01715	Kallikrein
C01716	Ketoprofe
C01717	4-Hydroxy-2-quinolinecarboxylic acid
C01718	Kynurenin
C01719	L-Fructose
C01720	L-Fuconat
C01721	L-Fuculos
C01722	L-Glucitol
C01723	Lactenocin
C01724	Lanosterol
C01725	Levanbios
C01726	D-Lombricin
C01727	Lumichrome
C01728	Mannobios
C01729	(+)-Medicarpin
C01731	Mercury mercaptid
C01732	Mesaconate
C01733	Methionine
C01735	Morphinon
C01736	Nebularine
C01737	Neomycin B
C01739	Nocardicin
C01740	Octylamine
C01742	Palatinose
C01743	Paromamin
C01744	Phloretate
C01745	Pinosylvi
C01746	Piperidine
C01747	Psychosine
C01748	Pyocyanine
C01750	Quercitrin
C01751	Resorcinol
C01752	Scopoleti
C01753	Sitosterol
C01754	Spiramyci
C01755	Thiocyanate
C01756	Thiopurin
C01757	Triacetat
C01758	Troponin
C01759	Vistamycin
C01760	Vomifoliol
C01761	Vomilenin
C01762	Xanthosin
C01764	tRNA containing uridine at position 54
C01765	(+)-Borneol
C01766	(-)-Borneol
C01767	(-)-Carvone
C01768	(Alginate)n
C01769	(S)-Acetoin
C01770	1,4-Lacton
C01771	2-Butenoate
C01772	trans-2-Hydroxycinnamate
C01775 NRP	Actinomyci
C01776	Aculeacin
C01777	Acylcholin
C01779	Albendazol
C01780	Aldosterone
C01782	Arene oxid
C01783	Arylmercur
C01784	Benzamidin
C01785	Benzenedio
C01788	CDP-abequos
C01789	Campestero
C01790	Capreomyci
C01792	Chlordecone
C01793	Chlorophyl
C01794	Choloyl-CoA
C01795	Columbamin
C01796	D-Erythros
C01798	D-Glucosid
C01799	D-Norvaline
C01800	Deazaflavi
C01801	Deoxyribose
C01802	Desmosterol
C01804	Discadenine
C01806	GTP-gamma-
C01807	Galactarate
C01808	Gangliosid
C01810	Glucomannan
C01812	Haloacetat
C01813	Haloalcoho
C01814	Haloperido
C01815	Heavy meta
C01816	Heptadecan
C01817	Homocystine
C01818	Hyponitrite
C01819	Indoleamin
C01820	Isolicheni
C01821	Isoorienti
C01822	Kanamycin
C01823	Kanamycin
C01825	L-Galactos
C01826	L-Norvaline
C01829	O-(4-Hydroxy-3,5-diidophenyl)-3,5-diiodo-L-tyrosine
C01832	Lauroyl-CoA
C01833	Leu-Gly-Pr
C01834	Lipoprotei
C01835	Maltotriose
C01836 Peptide	Neurotensi
C01837	Nitroethan
C01838	Octadecana
C01839	Orsellinate
C01841	Pentalenen
C01842	Pentanamide
C01843	Polyprolin
C01844	Pravastati
C01845	Propan-2-ol
C01847	Reduced FMN
C01848	Rifamycin
C01849	Rifamycin
C01850	Rosmarinate
C01851	Scopolamin
C01852	Secologanin
C01853	Stipitatat
C01854	Streptamin
C01855	Taxiphyllin
C01857	Thioacetate
C01860	Trichodien
C01861	Trithionate
C01863	Xanthoaphi
C01864	Xanthotoxin
C01865	Zopolresta
C01866 NRP	beta-Lacta
C01867	tau-Protei
C01868	(+)-Sabinon
C01869	(-)-Sympatol
C01870	(R)-Viciani
C01871	1,4-Dithian
C01872	1-Haloalkan
C01873	2,5-Arabina
C01874	2-Iodopheno
C01875	2-Undecanone
C01876	3-Oxosteroi
C01877	4-Oxoproline
C01879	5-Oxoproline
C01880	6-Hexanolide
C01881	7-Oxosteroi
C01882	ADP-D-ribos
C01883	Acetic ester
C01884	Acyldolicho
C01885	1-Acylglycerol
C01887	Alkylnitril
C01888	Aminoacetone
C01889	Arabinoxyla
C01890	Arylalkylamine
C01892	Asparagusat
C01893	Biotin amid
C01894	Biotinyl-Co
C01895 PKNRP	Bleomycin B
C01897	Camptotheci
C01898	Cellodextri
C01901	Cucurbitaci
C01902	Cycloartenol
C01904	D-Arabitol
C01905	D-Asparagin
C01906	D-Hamamelos
C01907	Daunorubicin
C01909	Dethiobiotin
C01910	Dinucleotid
C01912 PK	Erythromycin
C01913	Ferrocyanide
C01915	Galactolipi
C01917	Gentamicin
C01918	Gentamicin
C01920	Geranoyl-CoA
C01921	Glycocholate
C01923	Heteroglycan
C01924	Homoarginin
C01925	Hygromycin B
C01926	Indomethacin
C01927	Isoflavanon
C01928	Ketoaldehyd
C01929	L-Histidina
C01930	L-Lysinamid
C01931	L-Lysyl-tRNA
C01933	L-Norleucine
C01934	L-Rhamnonat
C01935	Maltodextrin
C01936	Maltohexaos
C01937	Methotrexat
C01938	Naphthazarin
C01939	Neutral sal
C01941 NRP	Nocardicin
C01942	Nonanoyl-Co
C01943	Obtusifoliol
C01944	Octanoyl-Co
C01945	Okadaic aci
C01946 PK	Oleandomycin
C01948	Pentadecana
C01949	Pentan-2-one
C01950	Picolinamid
C01951	Piperitenon
C01952	Polyarginin
C01953	Pregnenolone
C01956	Pyrazinamide
C01957	Secologanat
C01958	Steryl ester
C01959	Taurocyamin
C01960	Tetrapeptid
C01961	Thalassemine
C01962	Thiocystein
C01963	Tolylacetate
C01964	Tos-Ph-CH2C
C01965	Trimethopri
C01967	Ubiquinone-9
C01968	Undecapreno
C01969	Xanthommati
C01970	beta-Lactose
C01971	beta-Maltos
C01972	m7G(5')pppA
C01973	m7G(5')pppA
C01974	m7G(5')pppG
C01977	tRNA guanin
C01978	tRNA queuin
C01982	(R)-Amygdalin
C01983	(R)-Mandelate
C01984	(S)-Mandelate
C01985	11-Oxosteroi
C01986	16-Oxosteroi
C01987	2-Aminophenol
C01988	2-Nitropheno
C01989	3-Ethylmalat
C01990	3-Oxalomalate
C01991	4-Hydroxyacid
C01992	5'-Nucleotid
C01993	5'-Oxoinosine
C01994	AMP-ubiquiti
C01995	Acetone oxime
C01996	Acetylcholine
C01997	Histone N6-acetyl-L-lysine
C01998	Acrylonitrile
C02000	Alkyl sulfat
C02001	Allyl alcohol
C02002 Peptide	C3a anaphylatoxi
C02003	Anthocyanidi
C02004	Aristolochene
C02005	Artiopeptin
C02006	Aspulvinone
C02007	Aspulvinone
C02008	Aspulvinone
C02009	Benzimidazol
C02010	Blasticidin
C02011	C3 convertas
C02012	Catecholamin
C02013	Cellotetraos
C02014	Choline este
C02015	CoA-disulfid
C02017 Peptide	Corticotropin
C02018	Cyanopyrazine
C02020	Cyclopentanol
C02021	Cytochrome c
C02022	D-Erythrulose
C02023	D-Galactosid
C02024	D-Mannuronate
C02026	Deoxycytosin
C02027	Deoxylimonate
C02028	Dicarboxylate
C02029	Dihydrozeatin
C02030	Farnesoyl-Co
C02031	G(5')pppR-RNA
C02033	Gentamicin C
C02034	Gibberellin A19
C02035	Gibberellin A20
C02037	Glycylglycin
C02038	Glycylpeptid
C02040	Hydroxyindol
C02041	Eicosanoyl-CoA
C02043	Indolelactat
C02045	L-Erythrulose
C02046	L-Hyoscyamine
C02047	L-Leucyl-tRNA
C02048	Laminaribiose
C02049	Limit dextrin
C02050	Linoleoyl-CoA
C02051	Lipoylprotein
C02052	Maltotetraos
C02053	Man5(GlcNAc)
C02054	Man9(GlcNAc)
C02055	N-Acylglycin
C02056	Peptidyl-tRN
C02057	Phenylalanine
C02058	Phosphoramid
C02059	Phylloquinone
C02060	Phytanoyl-Co
C02061	Plastoquinon
C02062	Prokallikrei
C02064	Prostanoic aci
C02065	Protein alanin
C02066	Pseudotropin
C02067	Pseudouridin
C02068	Pseudonigera
C02069	Putidaredoxi
C02072	RNA (poly(C)
C02073	RNA(circular
C02074	Raucaffricin
C02075	Retinyl ester
C02076	Sedoheptulose
C02077	Semicarbazide
C02078	Spectinomyci
C02079	Staurosporine
C02080	Stipitatonat
C02081	Streptonigri
C02083	Styrene oxid
C02084	Tetrathionate
C02085	Thioglucosid
C02086	Thioglycolate
C02087	Tos-Arg-CH2C
C02088	Tos-Phe-CH2Cl
C02089	O-Acyltropin
C02090	Trypanothione
C02091	Ureidoglycin
C02092	Xaa-ornithin
C02094	beta-Caroten
C02095	beta-D-Fucos
C02096	beta-D-Xylos
C02097	dTDP-galactose
C02099	(2S)-Flavanon
C02100	(5')ppPur-mRN
C02101	Glucomannan longer by one mannose uni
C02103	(S)-2-Haloaci
C02104	(S)-Mevalonate
C02105	(S)-Reticuline
C02106	(S)-Scoulerine
C02107	(S,S)-Tartaric acid
C02108	1,2-Campholid
C02109	1-N-Hydromici
C02110	11-cis-Retinal
C02111	2,4-Dioxo aci
C02112	2-Acylglycerol
C02115	2-Methylserin
C02116	2-Nitropropan
C02117	2-Oxophytanat
C02118	3,5-Dioxo aci
C02119	3-Acylpyruvat
C02122	3-Oxohexanoic acid
C02123	3-Propylmalat
C02124	4-Chlorophenol
C02125	4-Nitroanilid
C02126	4-Nitroaniline
C02128	5'-Phospho-DNA
C02129	5-Oxohexanoic acid
C02130	Acetyl-maltose
C02131	Acetylagmatin
C02132	Acetylpyruvate
C02133	Acyl phosphat
C02134	Allocryptopin
C02135 Peptide	Angiotensin II
C02137	alpha-Oxo-benzeneacetic acid
C02138	Boc-Asn-OPhNO
C02139	Chlorophyllide
C02140	Corticosterone
C02141	Cycloeucaleno
C02142	D-Ribosyl-base
C02143	D-threo-Aldos
C02144	Dehydropeptid
C02146	Dialkyl keton
C02147	Dihydrolipoate
C02148	Divalent meta
C02150	Formylpyruvat
C02151	Geissoschizin
C02153	Glucotropaeolin
C02154	Glyceraldehyde
C02155	Glycyl-leucine
C02158	Hydroxypro-Xa
C02159	Hydroxysteroi
C02160	Isomaltotrios
C02161	Isophenoxazine
C02162	Isopimpinellin
C02163	L-Arginyl-tRNA(Arg)
C02165	Leukotriene B4
C02166	Leukotriene C
C02167	Maleylpyruvate
C02168	Mefenamic aci
C02170	Methylmalonate
C02171	Mononucleotid
C02172	N-Acetylisati
C02173	N-Acylmuramat
C02174	Oligophosphat
C02179	Peptidyl amid
C02180	Phenylsulfate
C02181	Phenoxyacetate
C02183	Phloroglucinol
C02184	Plastoquinal-
C02185	Plastoquinol-
C02186	Prolyl-peptid
C02188	Protein lysine
C02189	Protein serine
C02191	Protoporphyrin
C02193	Pyruvate oxim
C02195	Steryl sulfat
C02196	Tertiary amin
C02197	Testolacton
C02198	Thromboxane A2
C02199	UDP-L-rhamnos
C02200	UDP-glucosamin
C02201	Veratraldehyde
C02202	Z-Phe-Phe-CHN
C02203	Z-Tyr-Leu-NHO
C02204	alpha-D-Lyxos
C02205	alpha-D-Xylos
C02206	alpha-Santoni
C02207	beta-Alanopine
C02209	beta-D-Mannos
C02210 Peptide	beta-Endorphi
C02211	tRNA precurso
C02213	(+)-cis-Sabino
C02214	(E)-Glutaconate
C02216	1-Methyladenin
C02217	10-Oxodecanoat
C02218	2-Aminoacrylate
C02220	2-Aminomuconate
C02221	2-Cyanopyridin
C02222	2-Maleylacetate
C02223	2-Methylbutanal
C02224	2-Methylcholin
C02225	2-Methylcitrate
C02226	2-Methylmaleate
C02227	2-Naphthylamine
C02230	3-Methylguanine
C02231	3-Nitroacrylat
C02232	3-Oxoadipyl-CoA
C02233	3-Oxopentanoic acid
C02234	4-Cyanopyridin
C02235	4-Nitrocatecho
C02236	4-Sulfobenzoat
C02237	5-Oxo-D-proline
C02240	5-Valerolactone
C02241	7-Methyladenin
C02242	7-Methylguanin
C02243	8-Oxocoformyci
C02244	Aliphatic amid
C02245	Alkyl sulfenat
C02246	Angiotensinogen
C02247	Anthranilyl-CoA
C02248	Apocytochrome
C02249	Arachidonyl-CoA
C02251	Artiopeptin II
C02252	Arylhydroxamat
C02253	Benzoylagmatin
C02255	CDP-acylglycerol
C02256	Castanospermin
C02257	Cereal D-gluca
C02259	Collagen type
C02261	D-2-Aminobutyrate
C02262	D-Galactosamine
C02264	D-Glucose oxim
C02265	D-Phenylalanine
C02266	D-Xylonolactone
C02267	Deoxycoformycin
C02269	Deoxynucleoside
C02270	Depurinated DNA
C02271	Dichloromethane
C02272	Diethyl sulfide
C02273	Digalacturonate
C02274	Dihydrocoumarin
C02277	1-Dodecanol
C02278	Dodecylaldehyde
C02280	GDP-L-galactos
C02281	Gelatin type I
C02282	Glutaminyl-tRNA
C02283	Glycyrrhetinate
C02284	Glycyrrhizinate
C02285	Heavy metal io
C02287	Hydroxymalonate
C02288	Reduced insuli
C02289	Isopiperitenon
C02290	L-Carnitinamid
C02291	L-Cystathionin
C02292	L-Pro-L-boroPr
C02293	Latia luciferi
C02294	Methylguanidin
C02295	Methylitaconate
C02297	N-Acetyldiamin
C02298	N-Acetylindoxyl
C02299	N-Methylaniline
C02301	O-Acylcarnitin
C02302	Oligoxylogluca
C02303	Peptidylglycin
C02304	Phenylhydrazine
C02305	Phosphocreatine
C02306	Phosphoramidate
C02307	Phosphorylase a
C02308	Phosphorylase b
C02309	Poly(sialoside
C02311	Primary diamin
C02314	Prostaglandin F2beta
C02315	Protein dithio
C02317	PyroGlu-His-Xa
C02318	R'C(R)S-S(R)CR
C02319	R-CHOH-CO-CH2O
C02320	R-S-Glutathion
C02321	Rubber particle
C02323	Salicyl alcohol
C02324	Secondary amin
C02325	Sinapyl alcohol
[truncated: 13,717 more rows]
