# Supplementary material for: KEGGconverter: a tool for the in-silico modelling of metabolic networks of the KEGG Pathways database
Source: BMC Bioinformatics. 2009 Oct 8;10:324. doi: 10.1186/1471-2105-10-324 (PMC2764712; doi:10.1186/1471-2105-10-324)
Supplement: Additional file 4 — KEGGconverter tool. This is the version (1.0) of the KEGGconverter tool which runs as a command line utility. It searches in the '/in' subdirectory for KGML models and performs the conversion depending on the specific command arguments. [file 1471-2105-10-324-S4.ZIP › kgml/Compounds2.tab]

C00001	H2O
C00001	Water
C00002	ATP
C00002	Adenosine 5'-triphosphate
C00003	NAD+
C00003	NAD
C00003	Nicotinamide adenine dinucleotide
C00003	DPN
C00003	Diphosphopyridine nucleotide
C00003	Nadide
C00004	NADH
C00004	DPNH
C00005	NADPH
C00005	TPNH
C00006	NADP+
C00006	NADP
C00006	Nicotinamide adenine dinucleotide phosphate
C00006	beta-Nicotinamide adenine dinucleotide phosphate
C00006	TPN
C00006	Triphosphopyridine nucleotide
C00007	Oxygen
C00007	O2
C00008	ADP
C00008	Adenosine 5'-diphosphate
C00009	Orthophosphate
C00009	Phosphate
C00009	Phosphoric acid
C00009	Orthophosphoric acid
C00010	CoA
C00010	Coenzyme A
C00010	CoA-SH
C00011	CO2
C00011	Carbon dioxide
C00012	Peptide
C00013	Pyrophosphate
C00013	Pyrophosphoric acid
C00013	Diphosphate
C00013	PPi
C00014	NH3
C00014	Ammonia
C00015	UDP
C00015	Uridine 5'-diphosphate
C00016	FAD
C00016	Flavin adenine dinucleotide
C00017	Protein
C00018	Pyridoxal phosphate
C00018	Pyridoxal 5-phosphate
C00018	Pyridoxal 5'-phosphate
C00019	S-Adenosyl-L-methionine
C00019	S-Adenosylmethionine
C00019	Acylcarnitine
C00020	AMP
C00020	Adenosine 5'-monophosphate
C00020	Adenylic acid
C00020	Adenylate
C00020	5'-AMP
C00020	5'-Adenylic acid
C00020	5'-Adenosine monophosphate
C00020	Adenosine 5'-phosphate
C00021	S-Adenosyl-L-homocysteine
C00021	S-Adenosylhomocysteine
C00022	Pyruvate
C00022	Pyruvic acid
C00022	2-Oxopropanoate
C00022	2-Oxopropanoic acid
C00022	Pyroracemic acid
C00023	Iron
C00024	Acetyl-CoA
C00024	Acetyl coenzyme A
C00025	L-Glutamate
C00025	L-Glutamic acid
C00025	L-Glutaminic acid
C00026	2-Oxoglutarate
C00026	Oxoglutaric acid
C00026	2-Ketoglutaric acid
C00026	alpha-Ketoglutaric acid
C00027	H2O2
C00027	Hydrogen peroxide
C00027	Oxydol
C00028	Acceptor
C00028	A
C00029	UDP-glucose
C00029	UDPglucose
C00029	UDP-D-glucose
C00029	Uridine diphosphate glucose
C00029	UDP-alpha-D-glucose
C00030	Reduced acceptor
C00030	AH2
C00031	D-Glucose
C00031	Grape sugar
C00031	Dextrose
C00032	Heme
C00032	Haem
C00032	Protoheme
C00032	Heme B
C00032	Protoheme IX
C00033	Acetate
C00033	Acetic acid
C00033	Ethanoic acid
C00033	Glacial acetic acid
C00034	Manganese
C00034	Mn2+
C00034	Mn(II)
C00034	Mn(III)
C00035	GDP
C00035	Guanosine 5'-diphosphate
C00035	Guanosine diphosphate
C00036	Oxaloacetate
C00036	Oxalacetic acid
C00036	Oxaloacetic acid
C00036	2-Oxobutanedioic acid
C00036	Oxosuccinic acid
C00036	keto-Oxaloacetate
C00037	Glycine
C00037	Aminoacetic acid
C00037	Gly
C00038	Zinc
C00038	Zn2+
C00038	Zn(II)
C00039	DNA
C00039	DNAn
C00039	DNAn+1
C00039	(Deoxyribonucleotide)n
C00039	(Deoxyribonucleotide)m
C00039	(Deoxyribonucleotide)n+m
C00039	Deoxyribonucleic acid
C00040	Acyl-CoA
C00040	Acyl coenzyme A
C00041	L-Alanine
C00041	L-2-Aminopropionic acid
C00041	L-alpha-Alanine
C00042	Succinate
C00042	Succinic acid
C00042	Butanedionic acid
C00042	Ethylenesuccinic acid
C00043	UDP-N-acetyl-D-glucosamine
C00043	UDP-N-acetylglucosamine
C00044	GTP
C00044	Guanosine 5'-triphosphate
C00045	Amino acid
C00046	RNA
C00046	RNAn
C00046	RNAn+1
C00046	RNA(linear)
C00046	(Ribonucleotide)n
C00046	(Ribonucleotide)m
C00046	(Ribonucleotide)n+m
C00046	Ribonucleic acid
C00047	L-Lysine
C00047	Lysine acid
C00047	2,6-Diaminohexanoic acid
C00048	Glyoxylate
C00048	Glyoxalate
C00048	Glyoxylic acid
C00049	L-Aspartate
C00049	L-Aspartic acid
C00049	2-Aminosuccinic acid
C00050	Metal
C00051	Glutathione
C00051	Reduced glutathione
C00051	5-L-Glutamyl-L-cysteinylglycine
C00051	N-(N-gamma-L-Glutamyl-L-cysteinyl)glycine
C00051	gamma-L-Glutamyl-L-cysteinyl-glycine
C00051	GSH
C00052	UDP-D-galactose
C00052	UDP-galactose
C00052	UDP-D-galactopyranose
C00053	3'-Phosphoadenylyl sulfate
C00053	3'-Phosphoadenosine 5'-phosphosulfate
C00053	3'-Phospho-5'-adenylyl sulfate
C00053	PAPS
C00054	Adenosine 3',5'-bisphosphate
C00054	PAP
C00054	3'-Phosphoadenylate
C00054	Phosphoadenosine phosphate
C00055	CMP
C00055	Cytidine-5'-monophosphate
C00055	Cytidylic acid
C00058	Formate
C00058	Methanoic acid
C00058	Formic acid
C00059	Sulfate
C00059	Sulfuric acid
C00060	Carboxylate
C00060	R-COOH
C00060	Monocarboxylate
C00060	Carboxylic acid
C00061	FMN
C00061	Riboflavin-5-phosphate
C00061	Flavin mononucleotide
C00062	L-Arginine
C00062	(S)-2-Amino-5-guanidinovaleric acid
C00063	CTP
C00063	Cytidine 5'-triphosphate
C00063	Cytidine triphosphate
C00064	L-Glutamine
C00064	L-2-Aminoglutaramic acid
C00065	L-Serine
C00065	L-2-Amino-3-hydroxypropionic acid
C00065	L-3-Hydroxy-alanine
C00066	tRNA
C00066	tRNA(n)
C00066	tRNA(n+1)
C00066	transfer RNA
C00067	Formaldehyde
C00067	Methanal
C00067	Oxomethane
C00067	Oxomethylene
C00067	Methylene oxide
C00067	Formalin
C00068	Thiamin diphosphate
C00068	Thiamine diphosphate
C00068	Thiamin pyrophosphate
C00068	TPP
C00068	ThPP
C00069	Alcohol
C00070	Copper
C00070	Cu+
C00070	Cu2+
C00070	Cu(II)
C00071	Aldehyde
C00071	RCHO
C00072	Ascorbate
C00072	Ascorbic acid
C00072	L-Ascorbate
C00072	L-Ascorbic acid
C00072	Vitamin C
C00073	L-Methionine
C00073	Methionine
C00073	L-2-Amino-4methylthiobutyric acid
C00074	Phosphoenolpyruvate
C00074	Phosphoenolpyruvic acid
C00074	PEP
C00075	UTP
C00075	Uridine 5'-triphosphate
C00075	Uridine triphosphate
C00076	Calcium
C00076	Ca2+
C00077	L-Ornithine
C00077	(S)-2,5-Diaminovaleric acid
C00077	(S)-2,5-Diaminopentanoic acid
C00077	(S)-2,5-Diaminopentanoate
C00078	L-Tryptophan
C00078	Tryptophan
C00078	(S)-alpha-Amino-beta-(3-indolyl)-propionic acid
C00079	L-Phenylalanine
C00079	(S)-alpha-Amino-beta-phenylpropionic acid
C00080	H+
C00081	ITP
C00081	Inosine 5'-triphosphate
C00081	Inosine triphosphate
C00081	Inosine tripolyphosphate
C00082	L-Tyrosine
C00082	(S)-3-(p-Hydroxyphenyl)alanine
C00082	(S)-2-Amino-3-(p-hydroxyphenyl)propionic acid
C00083	Malonyl-CoA
C00083	Malonyl coenzyme A
C00084	Acetaldehyde
C00084	Ethanal
C00085	D-Fructose 6-phosphate
C00085	D-Fructose 6-phosphoric acid
C00085	Neuberg ester
C00086	Urea
C00086	Carbamide
C00087	Sulfur
C00087	S
C00087	Sulfur, precipitated
C00088	Nitrite
C00089	Sucrose
C00089	Cane sugar
C00089	Saccharose
C00089	1-alpha-D-Glucopyranosyl-2-beta-D-fructofuranoside
C00090	Catechol
C00090	1,2-Benzenediol
C00090	o-Benzenediol
C00090	1,2-Dihydroxybenzene
C00090	Brenzcatechin
C00090	Pyrocatechol
C00091	Succinyl-CoA
C00091	Succinyl coenzyme A
C00092	D-Glucose 6-phosphate
C00092	Glucose 6-phosphate
C00092	Robison ester
C00093	sn-Glycerol 3-phosphate
C00093	Glycerophosphoric acid
C00093	sn-Gro-1-P
C00093	Glycerol-3-phosphate
C00094	Sulfite
C00095	D-Fructose
C00095	Levulose
C00095	Fruit sugar
C00095	D-arabino-Hexulose
C00096	GDP-mannose
C00096	GDP-D-mannose
C00097	L-Cysteine
C00097	L-2-Amino-3-mercaptopropionic acid
C00098	Oligopeptide
C00099	beta-Alanine
C00099	3-Aminopropionic acid
C00099	3-Aminopropanoate
C00100	Propanoyl-CoA
C00100	Propionyl-CoA
C00100	Propionyl coenzyme A
C00101	Tetrahydrofolate
C00101	5,6,7,8-Tetrahydrofolate
C00101	Tetrahydrofolic acid
C00101	THF
C00101	(6S)-Tetrahydrofolate
C00101	(6S)-Tetrahydrofolic acid
C00101	(6S)-THFA
C00102	2,6-Dichloroindophenol
C00102	2,6-Dichlorophenolindophenol
C00102	DCIP
C00103	D-Glucose 1-phosphate
C00103	alpha-D-Glucose 1-phosphate
C00103	Cori ester
C00103	D-Glucose alpha-1-phosphate
C00104	IDP
C00104	Inosine 5'-diphosphate
C00104	Inosine diphosphate
C00105	UMP
C00105	Uridylic acid
C00105	Uridine monophosphate
C00105	Uridine 5'-monophosphate
C00105	5'Uridylic acid
C00106	Uracil
C00107	Dipeptide
C00108	Anthranilate
C00108	Anthranilic acid
C00108	o-Aminobenzoic acid
C00108	Vitamin L1
C00108	2-Aminobenzoate
C00109	2-Oxobutanoate
C00109	2-Ketobutyric acid
C00109	2-Oxobutyric acid
C00109	2-Oxobutyrate
C00109	2-Oxobutanoic acid
C00109	alpha-Ketobutyric acid
C00109	alpha-Ketobutyrate
C00110	Dolichyl phosphate
C00110	Dolichol phosphate
C00111	Glycerone phosphate
C00111	Dihydroxyacetone phosphate
C00112	CDP
C00112	Cytidine 5'-diphosphate
C00112	Cytidine diphosphate
C00113	PQQ
C00113	Pyrrolo-quinoline quinone
C00113	Pyrroloquinoline-quinone
C00113	Pyrroloquinoline quinone
C00113	4,5-Dioxo-4,5-dihydro-1H-pyrrolo[2,3-f]quinoline-2,7,9-tricarboxylate
C00114	Choline
C00114	Bilineurine
C00115	Chloride
C00116	Glycerol
C00116	Glycerin
C00116	1,2,3-Trihydroxypropane
C00116	1,2,3-Propanetriol
C00117	D-Ribose 5-phosphate
C00117	Ribose 5-phosphate
C00118	(2R)-2-Hydroxy-3-(phosphonooxy)-propanal
C00118	D-Glyceraldehyde 3-phosphate
C00119	5-Phospho-alpha-D-ribose 1-diphosphate
C00119	5-Phosphoribosyl diphosphate
C00119	5-Phosphoribosyl 1-pyrophosphate
C00119	PRPP
C00120	Biotin
C00120	D-Biotin
C00120	Vitamin H
C00120	Coenzyme R
C00121	D-Ribose
C00122	Fumarate
C00122	Fumaric acid
C00122	trans-Butenedioic acid
C00123	L-Leucine
C00123	2-Amino-4-methylvaleric acid
C00123	(2S)-alpha-2-Amino-4-methylvaleric acid
C00123	(2S)-alpha-Leucine
C00124	D-Galactose
C00125	Ferricytochrome c
C00125	Cytochrome c3+
C00126	Ferrocytochrome c
C00126	Cytochrome c2+
C00126	Reduced cytochrome c
C00127	Glutathione disulfide
C00127	GSSG
C00127	Oxiglutatione
C00127	Oxidized glutathione
C00128	CMP-N-acetylneuraminate
C00129	Isopentenyl diphosphate
C00129	delta3-Isopentenyl diphosphate
C00129	delta3-Methyl-3-butenyl diphosphate
C00130	IMP
C00130	Inosinic acid
C00130	Inosine monophosphate
C00130	Inosine 5'-monophosphate
C00130	Inosine 5'-phosphate
C00130	5'-Inosinate
C00130	5'-Inosinic acid
C00130	5'-Inosine monophosphate
C00130	5'-IMP
C00131	dATP
C00131	2'-Deoxyadenosine 5'-triphosphate
C00131	Deoxyadenosine 5'-triphosphate
C00131	Deoxyadenosine triphosphate
C00132	Methanol
C00132	Methyl alcohol
C00133	D-Alanine
C00133	D-2-Aminopropionic acid
C00133	D-Ala
C00134	Putrescine
C00134	1,4-Butanediamine
C00134	1,4-Diaminobutane
C00134	Tetramethylenediamine
C00135	L-Histidine
C00135	(S)-alpha-Amino-1H-imidazole-4-propionic acid
C00136	Butanoyl-CoA
C00136	Butyryl-CoA
C00137	myo-Inositol
C00137	D-myo-Inositol
C00137	1D-myo-Inositol
C00137	L-myo-Inositol
C00137	1L-myo-Inositol
C00137	meso-Inositol
C00137	Inositol
C00137	Dambose
C00137	Cyclohexitol
C00137	Meat sugar
C00137	Bios I
C00138	Reduced ferredoxin
C00139	Oxidized ferredoxin
C00140	N-Acetyl-D-glucosamine
C00140	N-Acetylchitosamine
C00140	2-Acetamido-2-deoxy-D-glucose
C00140	GlcNAc
C00141	3-Methyl-2-oxobutanoic acid
C00141	3-Methyl-2-oxobutyric acid
C00141	3-Methyl-2-oxobutanoate
C00141	2-Oxo-3-methylbutanoate
C00141	2-Oxoisovalerate
C00141	2-Oxoisopentanoate
C00141	alpha-Ketovaline
C00141	2-Ketovaline
C00141	2-Keto-3-methylbutyric acid
C00142	3'-Phosphomononucleotide
C00143	5,10-Methylenetetrahydrofolate
C00143	(6R)-5,10-Methylenetetrahydrofolate
C00143	5,10-Methylene-THF
C00144	GMP
C00144	Guanosine 5'-phosphate
C00144	Guanosine monophosphate
C00144	Guanosine 5'-monophosphate
C00144	Guanylic acid
C00145	Thiol
C00145	Mercaptan
C00146	Phenol
C00146	Benzenol
C00146	Hydroxybenzene
C00146	Phenic acid
C00146	Phenylic acid
C00147	Adenine
C00147	6-Aminopurine
C00148	L-Proline
C00148	2-Pyrrolidinecarboxylic acid
C00149	(S)-Malate
C00149	L-Malate
C00149	L-Apple acid
C00149	L-Malic acid
C00149	L-2-Hydroxybutanedioic acid
C00150	Molybdenum
C00151	L-Amino acid
C00151	L-2-Amino acid
C00152	L-Asparagine
C00152	2-Aminosuccinamic acid
C00153	Nicotinamide
C00153	Nicotinic acid amide
C00153	Niacinamide
C00153	Vitamin PP
C00154	Palmitoyl-CoA
C00154	Hexadecanoyl-CoA
C00155	L-Homocysteine
C00155	L-2-Amino-4-mercaptobutyric acid
C00156	4-Hydroxybenzoate
C00156	Hydroxybenzoic acid
C00156	4-Hydroxybenzoic acid
C00156	Hydroxybenzenecarboxylic acid
C00157	Phosphatidylcholine
C00157	Lecithin
C00157	Phosphatidyl-N-trimethylethanolamine
C00157	1,2-Diacyl-sn-glycero-3-phosphocholine
C00157	Choline phosphatide
C00157	3-sn-Phosphatidylcholine
C00158	Citrate
C00158	Citric acid
C00158	2-Hydroxy-1,2,3-propanetricarboxylic acid
C00158	2-Hydroxytricarballylic acid
C00159	D-Mannose
C00159	Mannose
C00159	Seminose
C00159	Carubinose
C00160	Glycolate
C00160	Glycolic acid
C00160	Hydroxyacetic acid
C00161	2-Oxo acid
C00161	2-Oxocarboxylate
C00162	Fatty acid
C00163	Propanoate
C00163	Propionate
C00163	Propanoic acid
C00163	Propionic acid
C00164	Acetoacetate
C00164	3-Oxobutanoic acid
C00164	beta-Ketobutyric acid
C00164	Acetoacetic acid
C00165	Diacylglycerol
C00165	Diglyceride
C00166	Phenylpyruvate
C00166	Phenylpyruvic acid
C00166	alpha-Ketohydrocinnamic acid
C00166	keto-Phenylpyruvate
C00166	3-Phenyl-2-oxopropanoate
C00167	UDP-glucuronate
C00167	UDPglucuronate
C00167	UDP-D-glucuronate
C00167	UDP-alpha-D-glucuronate
C00168	Hydroxypyruvate
C00168	Hydroxypyruvic acid
C00168	3-Hydroxypyruvate
C00168	3-Hydroxypyruvic acid
C00169	Carbamoyl phosphate
C00170	5'-Methylthioadenosine
C00170	Methylthioadenosine
C00170	S-Methyl-5'-thioadenosine
C00170	5-Methylthioadenosine
C00170	5'-Deoxy-5'-(methylthio)adenosine
C00170	Thiomethyladenosine
C00170	MTA
C00171	5'-Phosphomononucleotide
C00172	3'-Phosphooligonucleotide
C00173	Acyl-[acyl-carrier protein]
C00173	Long-chain-acyl-[acyl-carrier protein]
C00174	Acid
C00175	Cobalt
C00175	Co2+
C00176	Flavin
C00177	Cyanide
C00177	Prussiate
C00177	CN-
C00177	Cyano
C00178	Thymine
C00178	5-Methyluracil
C00179	Agmatine
C00179	(4-Aminobutyl) guanidine
C00180	Benzoate
C00180	Benzoic acid
C00180	Benzenecarboxylic acid
C00180	Phenylformic acid
C00180	Dracylic acid
C00181	D-Xylose
C00181	Wood sugar
C00182	Glycogen
C00183	L-Valine
C00183	2-Amino-3-methylbutyric acid
C00184	Glycerone
C00184	Dihydroxyacetone
C00184	1,3-Dihydroxyacetone
C00184	1,3-Dihydroxy-2-propanone
C00184	1,3-Dihydroxypropan-2-one
C00185	Cellobiose
C00185	1-beta-D-Glucopyranosyl-4-D-glucopyranose
C00186	(S)-Lactate
C00186	L-Lactate
C00186	L-Lactic acid
C00187	Cholesterol
C00187	Cholest-5-en-3beta-ol
C00188	L-Threonine
C00188	2-Amino-3-hydroxybutyric acid
C00189	Ethanolamine
C00189	Aminoethanol
C00189	2-Hydroxyethylamine
C00190	UDP-D-xylose
C00190	UDP-xylose
C00190	UDP-alpha-D-xylose
C00191	D-Glucuronate
C00191	Glucuronic acid
C00191	Glucuronate
C00192	Hydroxylamine
C00193	Aromatic aldehyde
C00194	Cobamide coenzyme
C00194	Adenosylcobalamin
C00194	Deoxyadenosylcobalamin
C00194	Cobamamide
C00194	Vitamin B12 coenzyme
C00194	5,6-Dimethylbenzimidazolyl-5-deoxyadenosyl-cobamide
C00194	(5'-Deoxy-5'-adenosyl)cobamide coenzyme
C00194	(5,6-Dimethylbenzimidazolyl)cobamide coenzyme
C00194	alpha-(5,6-Dimethylbenzimidazolyl)cobamide coenzyme
C00194	5'-Deoxy-5'-adenosylcobalamin
C00194	5'-Deoxy-5'-adenosyl vitamin B12
C00194	5'-Deoxy-5'-adenosyl-5,6-dimethylbenzimidazolylcobamide
C00194	5,6-Dimethylbenzimidazolyl-Co-5'-deoxy-5'-adenosylcobamide
C00194	Calomide
C00194	Cobalamin coenzyme
C00194	Coenzyme B12
C00194	DMBC coenzyme
C00194	Dibencozide
C00194	Funacomide
C00195	N-Acylsphingosine
C00195	Ceramide
C00196	2,3-Dihydroxybenzoate
C00196	2,3-Dihydroxybenzoic acid
C00197	3-Phospho-D-glycerate
C00197	D-Glycerate 3-phosphate
C00197	3-Phospho-(R)-glycerate
C00198	D-Glucono-1,5-lactone
C00198	Gluconic lactone
C00198	Gluconic acid lactone
C00198	1,5-Gluconolactone
C00198	delta-Gluconolactone
C00198	D-Gluconolactone
C00198	Gluconolactone
C00198	D-Aldonolactone
C00198	D-threo-Aldono-1,5-lactone
C00199	D-Ribulose 5-phosphate
C00200	Phenazine methosulfate
C00200	N-Methylphenazonium methosulfate
C00200	5-Methylphenazinium methyl sulphate
C00201	Nucleoside triphosphate
C00201	NTP
C00202	Isoflurophate
C00202	Diisopropyl fluorophosphate
C00203	UDP-N-acetyl-D-galactosamine
C00204	2-Dehydro-3-deoxy-D-gluconate
C00205	hn
C00205	Light
C00206	dADP
C00206	2'-Deoxyadenosine 5'-diphosphate
C00207	Acetone
C00207	Dimethyl ketone
C00207	2-Propanone
C00208	Maltose
C00208	Malt sugar
C00208	1-alpha-D-Glucopyranosyl-4-alpha-D-glucopyranose
C00209	Oxalate
C00209	Oxalic acid
C00209	Ethanedioic acid
C00210	Cobamide
C00211	Collagen
C00212	Adenosine
C00213	Sarcosine
C00213	N-Methylglycine
C00214	Thymidine
C00214	Deoxythymidine
C00215	Nucleotide
C00216	D-Arabinose
C00217	D-Glutamate
C00217	D-Glutamic acid
C00217	D-Glutaminic acid
C00217	D-2-Aminoglutaric acid
C00218	Methylamine
C00218	Methanamine
C00219	(5Z,8Z,11Z,14Z)-Icosatetraenoic acid
C00219	Arachidonate
C00219	Arachidonic acid
C00219	cis-5,8,11,14-Eicosatetraenoic acid
C00220	Methylene blue
C00221	beta-D-Glucose
C00222	3-Oxopropanoate
C00222	Malonate semialdehyde
C00223	p-Coumaroyl-CoA
C00223	4-Coumaroyl-CoA
C00223	4-Hydroxycinnamoyl-CoA
C00224	Adenylyl sulfate
C00224	Adenosine 5'-phosphosulfate
C00224	APS
C00224	5'-Adenylyl sulfate
C00225	Methyl viologen
C00225	Paraquat dichloride
C00225	1,1'-Dimethyl-4,4'-bipyridinium dichloride
C00226	Primary alcohol
C00226	1-Alcohol
C00227	Acetyl phosphate
C00229	Acyl-carrier protein
C00229	ACP
C00229	[Acyl-carrier protein]
C00229	Holo-[acyl-carrie-protein]
C00230	3,4-Dihydroxybenzoate
C00230	3,4-Dihydroxybenzoic acid
C00230	Protocatechuate
C00230	Protocatechuic acid
C00231	D-Xylulose 5-phosphate
C00232	Succinate semialdehyde
C00232	Succinic semialdehyde
C00233	4-Methyl-2-oxopentanoate
C00233	2-Oxoisocaproate
C00234	10-Formyltetrahydrofolate
C00234	10-Formyl-THF
C00235	Dimethylallyl diphosphate
C00235	Prenyl diphosphate
C00235	2-Isopentenyl diphosphate
C00235	delta2-Isopentenyl diphosphate
C00235	delta-Prenyl diphosphate
C00236	3-Phospho-D-glyceroyl phosphate
C00236	1,3-Bisphospho-D-glycerate
C00236	(R)-2-Hydroxy-3-(phosphonooxy)-1-monoanhydride with phosphoric propanoic acid
C00237	CO
C00237	Carbon monoxide
C00238	Potassium
C00238	K+
C00239	dCMP
C00239	Deoxycytidylic acid
C00239	Deoxycytidine monophosphate
C00239	Deoxycytidylate
C00239	2'-Deoxycytidine 5'-monophosphate
C00240	rRNA
C00240	Ribosomal RNA
C00241	Amide
C00242	Guanine
C00242	2-Amino-6-hydroxypurine
C00243	Lactose
C00243	1-beta-D-Galactopyranosyl-4-alpha-D-glucopyranose
C00243	Milk sugar
C00243	alpha-Lactose
C00243	Anhydrous lactose
C00244	Nitrate
C00244	Nitric acid
C00245	Taurine
C00245	2-Aminoethanesulfonic acid
C00245	Aminoethylsulfonic acid
C00246	Butanoic acid
C00246	Butanoate
C00246	Butyrate
C00246	Butyric acid
C00247	L-Sorbose
C00247	L-xylo-Hexulose
C00248	Lipoamide
C00248	Thioctic acid amide
C00249	Hexadecanoic acid
C00249	Hexadecanoate
C00249	Hexadecylic acid
C00249	Palmitic acid
C00249	Palmitate
C00249	Cetylic acid
C00250	Pyridoxal
C00251	Chorismate
C00251	Chorismic acid
C00252	Isomaltose
C00252	Brachiose
C00253	Nicotinate
C00253	Nicotinic acid
C00253	Niacin
C00253	3-Pyridinecarboxylic acid
C00254	Prephenate
C00254	Prephenic acid
C00255	Riboflavin
C00255	Lactoflavin
C00255	7,8-Dimethyl-10-ribitylisoalloxazine
C00255	Vitamin B2
C00256	(R)-Lactate
C00256	D-Lactate
C00256	D-Lactic acid
C00256	D-2-Hydroxypropanoic acid
C00256	D-2-Hydroxypropionic acid
C00257	D-Gluconic acid
C00257	D-Gluconate
C00257	D-gluco-Hexonic acid
C00258	D-Glycerate
C00258	Glycerate
C00258	(R)-Glycerate
C00258	Glyceric acid
C00259	L-Arabinose
C00259	L-Arabinopyranose
C00261	Benzaldehyde
C00261	Benzoic aldehyde
C00262	Hypoxanthine
C00262	Purine-6-ol
C00263	L-Homoserine
C00263	2-Amino-4-hydroxybutyric acid
C00264	3-Oxoacyl-CoA
C00265	Dithiothreitol
C00265	1,4-Dithiothreitol
C00265	threo-1,4-Dimercapto-2,3-butanediol
C00266	Glycolaldehyde
C00266	Hydroxyacetaldehyde
C00267	alpha-D-Glucose
C00268	Dihydrobiopterin
C00268	6,7-Dihydrobiopterin
C00268	Quinoid-dihydrobiopterin
C00269	CDP-diacylglycerol
C00269	CDP-1,2-diacylglycerol
C00269	1,2-Diacyl-sn-glycero-3-cytidine-5'-diphosphate
C00270	N-Acetylneuraminate
C00270	N-Acetylneuraminic acid
C00270	5-Acetamido-3,5-dideoxy-D-glycero-D-galacto-2-nonulosonic acid
C00270	Neu5Ac
C00271	Single-stranded DNA
C00272	Tetrahydrobiopterin
C00272	5,6,7,8-Tetrahydrobiopterin
C00272	2-Amino-6-(1,2-dihydroxypropyl)-5,6,7,8-tetrahydoro-4(1H)-pteridinone
C00273	5-Dehydro-D-fructose
C00275	D-Mannose 6-phosphate
C00279	D-Erythrose 4-phosphate
C00280	Androst-4-ene-3,17-dione
C00280	Androstenedione
C00280	4-Androstene-3,17-dione
C00281	Sedoheptulose 7-phosphate
C00281	altro-Heptulose 7-phosphate
C00282	Hydrogen
C00282	H2
C00283	Hydrogen sulfide
C00283	Hydrogen-sulfide
C00283	H2S
C00284	EDTA
C00284	Ethylenediaminetetraacetic acid
C00284	Metal chelating agent
C00284	Chelating agents
C00284	Edetic acid
C00286	dGTP
C00286	2'-Deoxyguanosine 5'-triphosphate
C00286	Deoxyguanosine 5'-triphosphate
C00286	Deoxyguanosine triphosphate
C00287	Ester
C00288	HCO3-
C00288	Bicarbonate
C00288	Hydrogencarbonate
C00288	Acid carbonate
C00290	Fibrin
C00291	Nickel
C00291	Ni2+
C00292	Aniline
C00292	Phenylamine
C00292	Benzenamine
C00292	Arylamine
C00293	Glucose
C00294	Inosine
C00295	Orotate
C00295	Orotic acid
C00295	Uracil-6-carboxylic acid
C00296	Quinate
C00296	Quinic acid
C00296	Kinic acid
C00296	Chinic acid
C00296	L-Quinic acid
C00296	L-Quinate
C00296	(-)-Quinic acid
C00297	Sulfide
C00297	Thioether
C00298	Trypsin
C00298	Trypsin crystallized
C00299	Uridine
C00300	Creatine
C00300	alpha-Methylguanidino acetic acid
C00300	Methylglycocyamine
C00301	ADP-ribose
C00302	Glutamate
C00302	Glutaminic acid
C00302	2-Aminoglutaric acid
C00303	Glutamine
C00303	2-Aminoglutaramic acid
C00304	Kanamycin
C00305	Magnesium
C00305	Mg2+
C00306	Bradykinin
C00307	CDP-choline
C00307	Cytidine 5'-diphosphocholine
C00307	Citicoline
C00308	Canavanine
C00308	L-Canavanine
C00308	2-Amino-4-(guanidinooxy)butyric acid
C00309	D-Ribulose
C00309	D-erythro-2-Pentulose
C00309	D-Arabinoketose
C00309	D-Arabinulose
C00309	D-Riboketose
C00310	D-Xylulose
C00310	D-threo-Pentulose
C00310	D-Lyxulose
C00311	Isocitrate
C00311	Isocitric acid
C00311	1-Hydroxytricarballylic acid
C00311	1-Hydroxypropane-1,2,3-tricarboxylic acid
C00312	L-Xylulose
C00312	L-threo-Pentulose
C00312	L-Lyxulose
C00313	Oxalyl-CoA
C00314	Pyridoxine
C00314	Pyridoxol
C00315	Spermidine
C00315	N-(3-Aminopropyl)-1,4-butane-diamine
C00316	Tripeptide
C00317	Amylopectin
C00318	L-Carnitine
C00318	L-gamma-Trimethyl-beta-hydroxybutyrobetaine
C00318	Vitamin BT
C00318	3-Carboxy-2-hydroxy-N,N,N-trimethyl-1-propanaminium hydroxide, inner salt
C00318	Levocarnitine
C00318	(R)-Carnitine
C00319	Sphingosine
C00319	Sphingenine
C00319	Sphingoid
C00319	Sphing-4-enine
C00320	Thiosulfate
C00320	Hyposulfite
C00321	Trypsinogen
C00322	2-Oxoadipate
C00322	2-Oxoadipic acid
C00323	Caffeoyl-CoA
C00324	Ferricyanide
C00324	Hexacyanoferrate(III)
C00325	GDP-L-fucose
C00325	GDP-beta-L-fucose
C00326	Glycoprotein
C00327	L-Citrulline
C00327	2-Amino-5-ureidovaleric acid
C00327	Citrulline
C00328	L-Kynurenine
C00328	3-Anthraniloyl-L-alanine
C00329	D-Glucosamine
C00329	Chitosamine
C00329	2-Amino-2-deoxy-D-glucose
C00330	Deoxyguanosine
C00330	2'-Deoxyguanosine
C00331	Indolepyruvate
C00331	Indolepyruvic acid
C00331	(Indol-3-yl)pyruvate
C00331	Indole-3-pyruvate
C00331	3-(Indol-3-yl)pyruvate
C00332	Acetoacetyl-CoA
C00332	Acetoacetyl coenzyme A
C00332	3-Acetoacetyl-CoA
C00333	D-Galacturonate
C00333	D-Galacturonic acid
C00334	4-Aminobutanoate
C00334	4-Aminobutanoic acid
C00334	4-Aminobutyrate
C00334	4-Aminobutyric acid
C00334	gamma-Aminobutyric acid
C00334	4-Aminobutylate
C00335	Collagen type IV
C00337	(S)-Dihydroorotate
C00337	(S)-4,5-Dihydroorotate
C00337	L-Dihydroorotate
C00337	L-Dihydroorotic acid
C00337	Dihydro-L-orotic acid
C00338	Lipopolysaccharide
C00338	LPS
C00339	Long-chain alcohol
C00340	Reduced rubredoxin
C00341	Geranyl diphosphate
C00342	Thioredoxin
C00342	Reduced thioredoxin
C00343	Oxidized thioredoxin
C00343	Thioredoxin disulfide
C00343	Thioredoxin sulfide
C00344	Phosphatidylglycerol
C00344	3-(3-sn-Phosphatidyl)glycerol
C00344	3(3-Phosphatidyl-)glycerol
C00344	PtdGro
C00345	6-Phospho-D-gluconate
C00346	Ethanolamine phosphate
C00346	O-Phosphorylethanolamine
C00346	Phosphoethanolamine
C00346	O-Phosphoethanolamine
C00347	Long-chain carboxylate
C00347	Long-chain carboxylic acid
C00348	Undecaprenyl phosphate
C00349	2-Methyl-3-oxopropanoate
C00349	3-Oxo-2-methylpropanoate
C00349	Methylmalonate semialdehyde
C00350	Phosphatidylethanolamine
C00350	(3-Phosphatidyl)ethanolamine
C00350	(3-Phosphatidyl)-ethanolamine
C00350	Cephalin
C00350	O-(1-beta-Acyl-2-acyl-sn-glycero-3-phospho)ethanolamine
C00350	1-Acyl-2-acyl-sn-glycero-3-phosphoethanolamine
C00351	5'-Phosphooligonucleotide
C00352	D-Glucosamine 6-phosphate
C00352	D-Glucosamine phosphate
C00353	Geranylgeranyl diphosphate
C00353	Geranylgeranyl pyrophosphate
C00353	all-trans-Geranylgeranyl diphosphate
C00353	all-trans-Geranylgeranyl pyrophosphate
C00354	D-Fructose 1,6-bisphosphate
C00355	3,4-Dihydroxy-L-phenylalanine
C00355	L-Dopa
C00355	3-Hydroxy-L-tyrosine
C00355	L-beta-(3,4-Dihydroxyphenyl)alanine
C00355	Levodopa
C00355	Dihydroxy-L-phenylalanine
C00356	(S)-3-Hydroxy-3-methylglutaryl-CoA
C00356	Hydroxymethylglutaryl-CoA
C00356	Hydroxymethylglutaroyl coenzyme A
C00356	HMG-CoA
C00356	3-Hydroxy-3-methylglutaryl-CoA
C00357	N-Acetyl-D-glucosamine 6-phosphate
C00360	dAMP
C00360	2'-Deoxyadenosine 5'-phosphate
C00360	2'-Deoxyadenosine 5'-monophosphate
C00360	Deoxyadenylic acid
C00360	Deoxyadenosine monophosphate
C00361	dGDP
C00361	2'-Deoxyguanosine 5'-diphosphate
C00362	dGMP
C00362	2'-Deoxyguanosine 5'-monophosphate
C00362	2'-Deoxyguanosine 5'-phosphate
C00362	Deoxyguanylic acid
C00362	Deoxyguanosine monophosphate
C00363	dTDP
C00363	Deoxythymidine 5'-diphosphate
C00364	dTMP
C00364	Thymidine 5'-phosphate
C00364	Deoxythymidine 5'-phosphate
C00364	Thymidylic acid
C00364	5'-Thymidylic acid
C00364	Thymidine monophosphate
C00364	Deoxythymidylic acid
C00364	Thymidylate
C00365	dUMP
C00365	Deoxyuridylic acid
C00365	Deoxyuridine monophosphate
C00365	Deoxyuridine 5'-phosphate
C00365	2'-Deoxyuridine 5'-phosphate
C00366	Urate
C00366	Uric acid
C00367	Casein
C00369	Starch
C00370	Sterol
C00371	Zeatin
C00371	N6-(4-Hydroxyisopentenyl)adenine
C00371	(E)-2-Methyl-4-(1H-purin-6-ylamino)but-2-en-1-ol
C00371	trans-Zeatin
C00372	Dextran
C00372	1,6-alpha-D-Glucan
C00372	(1,6-alpha-D-Glucosyl)n
C00372	(1,6-alpha-D-Glucosyl)n+1
C00372	(1,6-alpha-D-Glucosyl)m
C00372	(1,6-alpha-D-Glucosyl)m+1
C00372	Dextran 40
C00372	Dextran 70
C00372	Dextran 75
C00373	Elastin
C00374	Heparin
C00374	Enoxaparin
C00375	RCH2NH2
C00376	Retinal
C00376	Vitamin A aldehyde
C00376	Retinene
C00376	all-trans-Retinal
C00376	all-trans-Vitamin A aldehyde
C00376	all-trans-Retinene
C00377	Steroid
C00378	Thiamin
C00378	Thiamine
C00378	Vitamin B1
C00378	Aneurin
C00378	Antiberiberi factor
C00379	Xylitol
C00380	Cytosine
C00381	Dolichol
C00382	Fucose
C00382	6-Deoxygalactose
C00383	Malonate
C00383	Malonic acid
C00383	Propanedioic acid
C00384	Neomycin
C00385	Xanthine
C00386	Carnosine
C00386	Nalpha-(beta-alanyl)-L-histidine
C00387	Guanosine
C00388	1H-Imidazole-4-ethanamine
C00388	Histamine
C00388	2-(4-Imidazolyl)ethylamine
C00389	Quercetin
C00389	3,3',4,5,7-Pentahydroxyflavone
C00389	3,5,7,3',4'-Pentahydroxyflavone
C00390	Ubiquinol
C00390	QH2
C00390	CoQH2
C00391	Calmodulin
C00392	Mannitol
C00392	D-Mannitol
C00393	Fibrinogen
C00393	Blood coagulation factor I
C00394	GDP-glucose
C00395	Penicillin
C00395	Penam
C00396	Pyrimidine
C00396	Pyrimidine base
C00397	Tobramycin
C00397	Nebramycin factir 6
C00397	3'-Deoxykanamycin B
C00398	Tryptamine
C00398	3-(2-Aminoethyl)indole
C00399	Ubiquinone
C00399	Coenzyme Q
C00399	CoQ
C00399	Q
C00400	(-)-Menthol
C00400	L-Menthol
C00401	Chondroitin
C00401	Chondroitin-D-glucuronate
C00402	D-Aspartate
C00402	D-Aspartic acid
C00403	Polypeptide
C00404	(Phosphate)n
C00404	(Phosphate)n+1
C00404	(Phosphate)n-1
C00405	D-Amino acid
C00406	Feruloyl-CoA
C00406	trans-Feruloyl-CoA
C00407	L-Isoleucine
C00407	2-Amino-3-methylvaleric acid
C00408	L-Pipecolate
C00408	Pipecolinic acid
C00408	Pipecolic acid
C00408	2-Piperidinecarboxylic acid
C00409	Methanethiol
C00409	Methylmercaptan
C00410	Progesterone
C00410	4-Pregnene-3,20-dione
C00411	Sinapoyl-CoA
C00412	Stearoyl-CoA
C00412	Stearyl-CoA
C00412	Stearyl coenzyme A
C00413	Streptomycin
C00414	Cyclohexanone
C00415	Dihydrofolate
C00415	Dihydrofolic acid
C00415	7,8-Dihydrofolate
C00415	7,8-Dihydrofolic acid
C00415	7,8-Dihydropteroylglutamate
C00416	Phosphatidate
C00416	Phosphatidic acid
C00416	1,2-Diacyl-sn-glycerol 3-phosphate
C00416	3-sn-Phosphatidate
C00417	cis-Aconitate
C00417	cis-Aconitic acid
C00418	(R)-Mevalonate
C00418	Mevalonic acid
C00418	3,5-Dihydroxy-3-methylvaleric acid
C00419	Polynucleotide
C00420	Polysaccharide
C00420	Glycan
C00420	Polyglycose
C00421	Collagen type V
C00422	Triacylglycerol
C00422	Triglyceride
C00423	trans-Cinnamate
C00423	trans-Cinnamic acid
C00423	(E)-Cinnamate
C00424	(S)-Lactaldehyde
C00424	L-Lactaldehyde
C00424	L-2-Hydroxypropionaldehyde
C00425	Dehydroascorbate
C00425	Dehydroascorbic acid
C00426	Dermatan sulfate
C00426	Chondroitin sulfate B
C00426	beta-Heparin
C00426	Dermatan L-iduronate
C00427	Prostaglandin H2
C00427	(5Z,13E)-(15S)-9alpha,11alpha-Epidioxy-15-hydroxyprosta-5,13-dienoate
C00429	5,6-Dihydrouracil
C00429	2,4(1H,3H)-Pyrimidinedione, dihydro-
C00429	Dihydrouracile
C00429	Dihydrouracil
C00429	5,6-Dihydro-2,4-dihydroxypyrimidine
C00429	Hydrouracil
C00430	5-Aminolevulinate
C00430	5-Amino-4-oxopentanoate
C00430	5-Amino-4-oxovaleric acid
C00431	5-Aminopentanoate
C00431	5-Aminopentanoic acid
C00431	5-Aminovaleric acid
C00432	Secondary alcohol
C00433	2,5-Dioxopentanoate
C00433	2-Oxoglutarate semialdehyde
C00434	Double-stranded DNA
C00435	Oxidized rubredoxin
C00436	N-Carbamoylputrescine
C00437	N-Acetylornithine
C00437	N2-Acetyl-L-ornithine
C00438	N-Carbamoyl-L-aspartate
C00439	N-Formimino-L-glutamate
C00439	N-Formimidoyl-L-glutamate
C00440	5-Methyltetrahydrofolate
C00441	L-Aspartate 4-semialdehyde
C00441	Aspartate beta-semialdehyde
C00441	L-Aspartic 4-semialdehyde
C00444	5'-Phosphooligoribonucleotide
C00445	5,10-Methenyltetrahydrofolate
C00446	alpha-D-Galactose 1-phosphate
C00446	alpha-D-Galactopyranose 1-phosphate
C00447	D-Sedoheptulose 1,7-bisphosphate
C00447	D-altro-Heptulose 1,7-biphosphate
C00448	trans,trans-Farnesyl diphosphate
C00448	Farnesyl diphosphate
C00448	Farnesyl pyrophosphate
C00448	2-trans,6-trans-Farnesyl diphosphate
C00449	N6-(L-1,3-Dicarboxypropyl)-L-lysine
C00449	Saccharopine
C00449	L-Saccharopine
C00450	2,3,4,5-Tetrahydropyridine-2-carboxylate
C00450	delta1-Piperideine-6-L-carboxylate
C00451	(1R,2S)-1-Hydroxypropane-1,2,3-tricarboxylate
C00451	D-threo-Isocitric acid
C00454	NDP
C00454	Nucleoside diphosphate
C00455	Nicotinamide D-ribonucleotide
C00455	NMN
C00455	Nicotinamide mononucleotide
C00455	Nicotinamide ribonucleotide
C00455	Nicotinamide nucleotide
C00455	beta-Nicotinamide D-ribonucleotide
C00455	beta-Nicotinamide ribonucleotide
C00455	beta-Nicotinamide mononucleotide
C00458	dCTP
C00458	Deoxycytidine 5'-triphosphate
C00458	Deoxycytidine triphosphate
C00458	2'-Deoxycytidine 5'-triphosphate
C00459	dTTP
C00459	Deoxythymidine triphosphate
C00459	Deoxythymidine 5'-triphosphate
C00459	TTP
C00460	dUTP
C00460	2'-Deoxyuridine 5'-triphosphate
C00461	Chitin
C00461	beta-1,4-Poly-N-acetyl-D-glucosamine
C00461	[1,4-(N-Acetyl-beta-D-glucosaminyl)]n
C00461	[1,4-(N-Acetyl-beta-D-glucosaminyl)]n+1
C00462	Halide
C00463	Indole
C00463	2,3-Benzopyrrole
C00464	Mannan
C00464	Mannoglycan
C00465	Purine
C00466	Acetoin
C00466	2-Acetoin
C00466	3-Hydroxybutan-2-one
C00466	3-Hydroxy-2-butanone
C00466	Dimethylketol
C00468	Estrone
C00468	3-Hydroxy-1,3,5(10)-estratrien-17-one
C00469	Ethanol
C00469	Ethyl alcohol
C00469	Methylcarbinol
C00469	Dehydrated ethanol
C00470	Pectate
C00470	Pectic acid
C00470	alpha-D-Polygalacturonic acid
C00470	Poly(1,4-alpha-D-galacturonate)
C00470	Poly(1,4-alpha-D-galacturonate)(n)
C00470	Poly(1,4-alpha-D-galacturonate)(n-1)
C00470	Poly(1,4-alpha-D-galacturonate)(m-2)
C00471	Plasmin
C00472	p-Benzoquinone
C00472	Quinone
C00472	Chinone
C00472	2,5-Cyclohexadiene-1,4-dione
C00473	Retinol
C00473	all-trans-Retinol
C00473	Vitamin A
C00473	Vitamin A1
C00474	Ribitol
C00474	Adonitol
C00475	Cytidine
C00476	D-Lyxose
C00477	Ecdysone
C00478	Lichenin
C00478	Lichenan
C00479	Propanal
C00479	Propionaldehyde
C00480	Pullulan
C00481	Pyrazole
C00481	1,2-Diazole
C00482	Sinapate
C00482	Sinapic acid
C00482	3,5-Dimethoxy-4-hydroxycinnamic acid
C00483	Tyramine
C00483	2-(p-Hydroxyphenyl)ethylamine
C00484	Arylamide
C00486	Bilirubin
C00487	Carnitine
C00487	gamma-Trimethyl-hydroxybutyrobetaine
C00487	3-Hydroxy-4-trimethylammoniobutanoate
C00488	Formamide
C00488	Methanamide
C00489	Glutarate
C00489	Glutaric acid
C00489	Pentanedioic acid
C00489	1,3-Propanedicarboxylic acid
C00490	Itaconate
C00490	Itaconic acid
C00490	Methylenesuccinic acid
C00491	L-Cystine
C00491	L-Dicysteine
C00491	L-alpha-Diamino-beta-dithiolactic acid
C00492	Raffinose
C00492	Melitose
C00492	Melitriose
C00492	Gossypose
C00492	6G-alpha-D-galactosylsucrose
C00493	Shikimate
C00493	Shikimic acid
C00493	3,4,5-Trihydroxy-1-cyclohexenecarboxylic acid
C00494	Sisomicin
C00494	Antibiotic 6640
C00494	Dehydrogentamicin Cla
C00494	Rickamicin
C00495	Sulochrin
C00496	Ubiquitin
C00497	(R)-Malate
C00497	D-Malate
C00497	D-Malic acid
C00498	ADP-glucose
C00498	Adenosine diphosphoglucose
C00499	Allantoate
C00499	Allantoic acid
C00500	Biliverdin
C00500	Biliverdin IXalpha
C00501	CDP-glucose
C00501	CDP-D-Glucose
C00502	D-Xylonate
C00503	Erythritol
C00503	Erythrol
C00503	Phycitol
C00503	Phycite
C00503	Erythrite
C00504	Folate
C00504	Pteroylglutamic acid
C00504	Folic acid
C00505	Gentamicin
C00506	L-Cysteate
C00506	L-Cysteic acid
C00506	3-Sulfoalanine
C00506	2-Amino-3-sulfopropionic acid
C00507	L-Rhamnose
C00507	6-Deoxy-L-mannose
C00507	L-Mannomethylose
C00508	L-Ribulose
C00508	L-erythro-Pentulose
C00508	L-Arabinoketose
C00508	L-Arabinulose
C00508	L-Riboketose
C00509	Naringenin
C00509	4',5,7-Trihydroxyflavanone
C00510	Oleoyl-CoA
C00511	Propenoate
C00511	Acrylic acid
C00511	Acrylate
C00511	2-Propenoic acid
C00511	Vinylformic acid
C00512	S-Benzoate coenzyme A
C00512	Benzoyl-CoA
C00513	CDP-glycerol
C00514	D-Mannonate
C00515	D-Ornithine
C00516	Fibronectin
C00517	Hexadecanal
C00517	Palmitaldehyde
C00517	16-Hexadecanal
C00518	Hyaluronate
C00518	Hyaluronic acid
C00518	[beta-N-Acetyl-D-glucosaminyl(1,4)beta-D-glucuronosyl(1,3)]n
C00519	Hypotaurine
C00519	2-Aminoethanesulfinic acid
C00520	Plasminogen
C00521	(-)-Limonene
C00521	(-)-(S)-Limonene
C00521	(-)-(4S)-Limonene
C00522	(R)-Pantoate
C00522	Pantoate
C00522	Pantoic acid
C00523	Androsterone
C00523	3alpha-Hydroxy-5alpha-androstan-17-one
C00524	Cytochrome c
C00525	D-Tryptophan
C00526	Deoxyuridine
C00526	2-Deoxyuridine
C00526	2'-Deoxyuridine
C00527	Glutaryl-CoA
C00528	Glycopeptide
C00530	p-Benzenediol
C00530	Hydroquinone
C00530	1,4-Benzenediol
C00530	1,4-Dihydroxybenzene
C00530	Benzene-1,4-diol
C00530	Quinol
C00530	4-Hydroxyphenol
C00531	Itaconyl-CoA
C00532	L-Arabitol
C00532	L-Arabinol
C00532	L-Arabinitol
C00532	L-Lyxitol
C00533	Nitric oxide
C00533	NO
C00533	Nitrogen monoxide
C00534	Pyridoxamine
C00534	PM
C00535	Testosterone
C00535	17beta-Hydroxy-4-androsten-3-one
C00536	Triphosphate
C00536	Tripolyphosphate
C00538	2-Oxoaldehyde
C00539	Aromatic acid
C00539	Aromatic carboxylic acid
C00540	Cinnamoyl-CoA
C00541	Cob(II)alamin
C00541	Vitamin B12r
C00542	Cystathionine
C00543	Dimethylamine
C00543	(CH3)2NH
C00544	Homogentisate
C00544	Homogentisic acid
C00544	2,5-Dihydroxyphenylacetic acid
C00544	2,5-Dihydroxyphenylacetate
C00545	L-Arabinonate
C00546	Methylglyoxal
C00546	Pyruvaldehyde
C00546	Pyruvic aldehyde
C00546	2-Ketopropionaldehyde
C00546	2-Oxopropanal
C00547	L-Noradrenaline
C00547	Noradrenaline
C00547	Norepinephrine
C00547	Arterenol
C00547	4-[(1R)-2-Amino-1-hydroxyethyl]-1,2-benzenediol
C00548	Phenyl acetate
C00548	Acetylphenol
C00548	Acetic acid,phenyl ester
C00549	RNA (poly(U))
C00550	Sphingomyelin
C00551	beta-D-Glucan
C00551	beta-Glucan
C00552	meso-Tartaric acid
C00552	meso-Tartrate
C00553	(+)-Neomenthol
C00555	4-Aminobutanal
C00555	4-Aminobutyraldehyde
C00555	Butyraldehyde, 4-amino-
C00556	Benzyl alcohol
C00556	alpha-Hydroxytoluene
C00556	Benzenemethanol
C00556	Phenylmethanol
C00556	Phenylcarbinol
C00556	Hydroxymethylbenzene
C00557	Cyclopentanone
C00558	D-Tagaturonate
C00559	Deoxyadenosine
C00559	2'-Deoxyadenosine
C00560	Gelatin type I
C00561	Mandelonitrile
C00561	Benzaldehyde cyanohydrin
C00562	Phosphoprotein
C00563	Phosphoramidon
C00565	Trimethylamine
C00565	(CH3)3N
C00565	N,N-Dimethylmethanamine
C00566	(3S)-Citryl-CoA
C00568	4-Aminobenzoate
C00568	ABEE
C00568	4-Aminobenzoic acid
C00568	p-Aminobenzoate
C00569	Arabinogalactan
C00569	Arabinogalactoglycan
C00570	CDP-ethanolamine
C00571	Cyclohexylamine
C00571	Cyclohexanamine
C00572	Divalent cation
C00573	Keratan sulfate
C00573	Kerato sulfate
C00573	Keratan 6'-sulfate
C00573	Keratan
C00573	Kerato 6'-sulfate
C00574	beta-D-Fucoside
C00575	3',5'-Cyclic AMP
C00575	Cyclic adenylic acid
C00575	Cyclic AMP
C00575	Adenosine 3',5'-phosphate
C00575	cAMP
C00576	Betaine aldehyde
C00577	D-Glyceraldehyde
C00578	DNA 5'-phosphate
C00579	Dihydrolipoamide
C00579	Dihydrothioctamide
C00580	Dimethyl sulfide
C00580	Methyl sulfide
C00580	Methyl thioether
C00581	Guanidinoacetate
C00581	Guanidinoacetic acid
C00581	Glycocyamine
C00581	N-Amidinoglycine
C00581	Guanidoacetic acid
C00582	Phenylacetyl-CoA
C00583	Propane-1,2-diol
C00583	1,2-Propanediol
C00583	Propylene glycol
C00584	Prostaglandin E2
C00584	(5Z,13E)-(15S)-11alpha,15-Dihydroxy-9-oxoprosta-5,13-dienoate
C00584	(5Z,13E)-(15S)-11alpha,15-Dihydroxy-9-oxoprost-13-enoate
C00584	Dinoprostone
C00585	Protein tyrosine
C00585	[Protein]-L-tyrosine
C00586	2-Deoxy-D-glucose
C00586	2-Deoxy-D-arabino-hexose
C00586	D-arabino-2-Deoxyhexose
C00587	3-Hydroxybenzoate
C00587	m-Hydroxybenzoic acid
C00588	Choline phosphate
C00588	Phosphorylcholine
C00588	Phosphocholine
C00588	O-Phosphocholine
C00589	Collagen type III
C00590	Coniferyl alcohol
C00590	Coniferol
C00590	4-(3-Hydroxy-1-propenyl)-2-methoxyphenol
C00591	N-Acylneuraminate
C00593	Sulfoacetaldehyde
C00593	2-Sulfoacetaldehyde
C00596	2-Hydroxy-2,4-pentadienoate
C00596	cis-2-Hydroxypenta-2,4-dienoate
C00596	Oxopent-4-enoate
C00596	2-Oxopent-4-enoate
C00596	2-Hydroxypenta-2,4-dienoate
C00597	3-Phosphoglycerate
C00597	Glycerate 3-phosphate
C00599	Cholest-4-en-3-one
C00599	Cholestenone
C00599	4-Cholesten-3-one
C00601	Phenylacetaldehyde
C00601	alpha-Tolualdehyde
C00602	beta-D-Galactoside
C00603	(-)-Ureidoglycolate
C00603	(S)-Ureidoglycolate
C00604	1,10-Phenanthroline
C00604	o-Phenanthroline
C00605	2,3-Dehydroacyl-CoA
C00605	Dehydroacyl-CoA
C00606	3-Sulfino-L-alanine
C00606	L-Cysteinesulfinic acid
C00606	3-Sulphino-L-alanine
C00606	3-Sulfinoalanine
C00607	Chondroitin sulfate
C00608	Deoxyribonucleotide
C00609	Long-chain aldehyde
C00611	N-Acetyllactosamine
C00611	beta-D-Galactosyl-1,4-N-acetyl-D-glucosamine
C00611	beta-D-Galactosyl-1,4-N-acetyl-beta-D-glucosamine
C00612	N1-Acetylspermidine
C00613	Peptidyl-L-arginine
C00613	Protein-L-arginine
C00613	L-Arginyl-protein
C00614	Protein glutamate
C00614	Protein L-glutamate
C00615	Protein histidine
C00615	Protein L-histidine
C00616	Quercetin 3-sulfate
C00617	UDP-D-galacturonate
C00617	UDPgalacturonate
C00618	3-Dehydro-L-gulonate
C00619	3-Oxo-delta4-steroid
C00620	alpha-D-Ribose 1-phosphate
C00620	Ribose 1-phosphate
C00620	D-Ribose 1-phosphate
C00621	Dolichyl diphosphate
C00621	Dolichol diphosphate
C00623	Glycerol 1-phosphate
C00623	sn-Glycerol 1-phosphate
C00624	N-Acetyl-L-glutamate
C00624	N-Acetyl-L-glutamic acid
C00625	N-Acyl-D-mannosamine
C00626	Phosphatidylinositol
C00627	Pyridoxine phosphate
C00627	Pyridoxine 5-phosphate
C00627	Pyridoxine 5'-phosphate
C00628	2,5-Dihydroxybenzoate
C00628	Gentisic acid
C00628	Hydroquinonecarboxylic acid
C00628	Gentisate
C00629	2-Dehydro-D-gluconate
C00630	2-Methylpropanoyl-CoA
C00630	2-Methylpropionyl-CoA
C00630	Isobutyryl-CoA
C00631	2-Phospho-D-glycerate
C00631	D-Glycerate 2-phosphate
C00632	3-Hydroxyanthranilate
C00632	3-Hydroxyanthranilic acid
C00633	4-Hydroxybenzaldehyde
C00633	p-Hydroxybenzaldehyde
C00634	Chondroitin 4-sulfate
C00634	Chondroitin sulfate A
C00634	Chondroitin 4'-sulfate
C00635	Chondroitin 6-sulfate
C00635	Chondroitin sulfate C
C00635	Chondroitin 6'-sulfate
C00636	D-Mannose 1-phosphate
C00636	alpha-D-Mannose 1-phosphate
C00637	Indole-3-acetaldehyde
C00637	2-(Indol-3-yl)acetaldehyde
C00637	Indoleacetaldehyde
C00638	Long-chain fatty acid
C00638	Higher fatty acid
C00639	Prostaglandin F2alpha
C00639	(5Z,13E)-(15S)-9alpha,11alpha,15-Trihydroxyprosta-5,13-dienoate
C00639	(+)-Prostaglandin F2a
C00639	7-[3,5-Dihydroxy-2-(3-hydroxy-1-octenyl)cyclopentyl]-5-heptenoic acid
C00639	9a,11a-PGF2
C00639	Amoglandin
C00639	Cyclosin
C00639	Dinoprost
C00639	Enzaprost
C00639	Enzaprost F
C00639	Panacelan
C00639	PGF2a
C00639	9,11,15-Trihydroxy-(5Z,9a,11a,13E,15S)-prosta-5,13-dien-1-oic acid
C00639	Prostaglandin F2a
C00639	Prostin F 2 alpha
C00639	Protamodin
C00639	U 14583
C00640	(3S)-3-Hydroxyacyl-CoA
C00640	(S)-3-Hydroxyacyl-CoA
C00641	1,2-Diacyl-sn-glycerol
C00641	1,2-Diacylglycerol
C00641	D-1,2-Diacylglycerol
C00642	4-Hydroxyphenylacetate
C00642	4-Hydroxyphenylacetic acid
C00643	5-Hydroxy-L-tryptophan
C00644	D-Mannitol 1-phosphate
C00645	N-Acetyl-D-mannosamine
C00645	2-Acetamido-2-deoxy-D-mannose
C00647	Pyridoxamine phosphate
C00647	Pyridoxamine 5-phosphate
C00647	Pyridoxamine 5'-phosphate
C00648	Thiol-blocking reagent
C00650	4-Hydroxymandelonitrile
C00651	4-Methylene-L-glutamate
C00652	D-Arabinono-1,4-lactone
C00653	Poly(ribitol phosphate)
C00653	(Ribitol phosphate)n
C00653	(Ribitol phosphate)n+1
C00655	Xanthosine 5'-phosphate
C00655	Xanthylic acid
C00655	XMP
C00655	(9-D-Ribosylxanthine)-5'-phosphate
C00657	Amylaceous polysaccharide
C00658	trans-2,3-Dehydroacyl-CoA
C00658	trans-2-Enoyl-CoA
C00658	trans-2,3-Didehydroacyl-CoA
C00658	trans-Didehydroacyl-CoA
C00659	2-Aceto-2-hydroxybutanoate
C00660	D-Glucose 1,6-bisphosphate
C00660	D-Glucose 1,6-biphosphate
C00661	DL-Glyceraldehyde 3-phosphate
C00662	Reduced adrenal ferredoxin
C00663	beta-D-Glucose 1-phosphate
C00664	5-Formiminotetrahydrofolate
C00664	5-Formimidoyltetrahydrofolate
C00665	beta-D-Fructose 2,6-bisphosphate
C00665	D-Fructose 2,6-bisphosphate
C00666	LL-2,6-Diaminoheptanedioate
C00666	LL-2,6-Diaminopimelate
C00666	LL-2,6-Diaminopimelic acid
C00667	Oxidized adrenal ferredoxin
C00668	alpha-D-Glucose 6-phosphate
C00669	gamma-L-Glutamyl-L-cysteine
C00669	L-gamma-Glutamylcysteine
C00669	5-L-Glutamyl-L-cysteine
C00669	gamma-Glutamylcysteine
C00670	sn-glycero-3-Phosphocholine
C00670	Glycerophosphocholine
C00671	(S)-3-Methyl-2-oxopentanoic acid
C00671	(S)-3-Methyl-2-oxopentanoate
C00671	(3S)-3-Methyl-2-oxopentanoic acid
C00671	(3S)-3-Methyl-2-oxopentanoate
C00672	2-Deoxy-D-ribose 1-phosphate
C00672	2-Deoxy-alpha-D-ribose 1-phosphate
C00673	2-Deoxy-D-ribose 5-phosphate
C00674	5alpha-Androstane-3,17-dione
C00674	Androstanedione
C00675	Deoxynucleoside 3'-phosphate
C00676	Deoxynucleoside 5'-phosphate
C00676	2'-Deoxynucleoside 5'-phosphate
C00676	2'-Deoxynucleoside 5'-monophosphate
C00677	Deoxynucleoside triphosphate
C00678	Lipid-linked oligosaccharide
C00679	5-Dehydro-4-deoxy-D-glucarate
C00680	meso-2,6-Diaminoheptanedioate
C00680	meso-2,6-Diaminopimelate
C00680	meso-2,6-Diaminopimelic acid
C00680	meso-Diaminoheptanedioate
C00681	1-Acyl-sn-glycerol 3-phosphate
C00682	2-Hydroxymuconate semialdehyde
C00682	2-Hydroxymuconic semialdehyde
C00683	(S)-2-Methyl-3-oxopropanoyl-CoA
C00683	(S)-2-Methyl-3-oxopropionyl-CoA
C00683	(S)-Methylmalonyl-CoA
C00683	(S)-Methylmalonyl-coenzyme A
C00683	(S)-3-Oxo-2-methylpropanoyl-CoA
C00684	2-Dehydro-3-deoxy-L-arabinonate
C00684	2-Dehydro-3-deoxy-L-pentonate
C00685	3-Oxoacyl-[acyl-carrier protein]
C00686	N-Acyl-D-mannosamine 6-phosphate
C00687	dTDP-4-dehydro-6-deoxy-alpha-D-glucose
C00687	dTDP-4-oxo-6-deoxy-alpha-D-glucose
C00688	dTDP-4-dehydro-6-deoxy-L-mannose
C00688	dTDP-4-oxo-6-deoxy-L-mannose
C00688	dTDP-4-oxo-L-rhamnose
C00689	alpha,alpha'-Trehalose 6-phosphate
C00689	Trehalose 6-phosphate
C00691	2,4,6/3,5-Pentahydroxycyclohexanone
C00691	scyllo-Inosose
C00691	2-Inosose
C00692	UDP-N-acetylmuramoyl-L-alanyl-D-glutamate
C00693	trans-2,3-Dehydroacyl-[acyl-carrier protein]
C00694	beta-D-Galactosyl-1,4-N-acetyl-D-glucosaminyl-R
C00694	beta-D-Galactosyl-(1->4)-beta-N-acetyl-D-glucosaminyl-R
C00695	3alpha,7alpha,12alpha-Trihydroxy-5beta-cholanate
C00695	Cholate
C00695	3alpha,7alpha,12alpha-Trihydroxy-5beta-cholanic acid
C00695	Cholic acid
C00696	(5Z,13E)-(15S)-9alpha,15-Dihydroxy-11-oxoprosta-5,13-dienoate
C00696	Prostaglandin D2
C00697	Nitrogen
C00697	N2
C00698	Cl-
C00700	XTP
C00701	Base
C00701	Base1
C00701	Base2
C00703	Hg2+
C00704	O2.-
C00704	Superoxide anion
C00704	O2-
C00705	dCDP
C00705	2'-Deoxycytidine diphosphate
C00705	2'-Deoxycytidine 5'-diphosphate
C00706	Amine
C00707	Xylan
C00708	Iodide
C00708	I-
C00709	Ketone
C00711	Malate
C00711	Malic acid
C00711	2-Hydroxybutanedioic acid
C00712	(9Z)-Octadecenoic acid
C00712	(Z)-Octadec-9-enoic acid
C00712	Oleate
C00712	Oleic acid
C00713	Panose
C00714	Pectin
C00714	Poly(1,4-alpha-D-galacturonide)
C00715	Pterin
C00715	2-Amino-4-oxopteridine
C00715	2-Amino-4-hydroxypteridine
C00716	Serine
C00716	2-Amino-3-hydroxypropionic acid
C00716	3-Hydroxyalanine
C00717	Alditol
C00717	Glycitol
C00717	Sugar alcohol
C00718	Amylose
C00718	Amylose chain
C00718	(1,4-alpha-D-Glucosyl)n
C00718	(1,4-alpha-D-Glucosyl)n+1
C00718	(1,4-alpha-D-Glucosyl)n-1
C00718	4-{(1,4)-alpha-D-Glucosyl}(n-1)-D-glucose
C00718	1,4-alpha-D-Glucan
C00719	Betaine
C00719	Trimethylaminoacetate
C00719	Glycine betaine
C00719	N,N,N-Trimethylglycine
C00719	Trimethylammonioacetate
C00720	RBr
C00721	Dextrin
C00722	Epoxide
C00722	Oxirane
C00722	Alkene oxide
C00722	Olefin oxide
C00723	Insulin
C00725	Lipoate
C00725	Lipoic acid
C00725	alpha-Lipoic acid
C00725	Thioctic acid
C00726	Nitrile
C00726	R-CN
C00727	Orcinol
C00727	5-Methyl-1,3-benzenediol
C00727	5-Methylresorcinol
C00727	3,5-Toluenediol
C00727	3,5-Dihydroxytoluene
C00728	Poly(A)
C00728	Polyadenylic acid
C00729	Tropine
C00729	3alpha-Tropanol
C00731	28S rRNA
C00732	Ubenimex
C00734	Chitosan
C00734	beta-1,4-Poly-D-glucosamine
C00735	Cortisol
C00735	Hydrocortisone
C00735	11beta,17alpha,21-Trihydroxy-4-pregnene-3,20-dione
C00735	Kendall's compound F
C00735	Reichstein's substance M
C00736	Cysteine
C00736	2-Amino-3-mercaptopropionic acid
C00737	D-Aldose
C00737	D-Aldose1
C00737	D-Aldose2
C00738	D-Hexose
C00739	D-Lysine
C00739	D-2,6-Diaminohexanoic acid
C00740	D-Serine
C00741	Diacetyl
C00741	Biacetyl
C00741	Dimethylglyoxal
C00741	2,3-Butanedione
C00742	Fluoride
C00742	F-
C00744	Macrocin
C00745	Nicotine
C00745	(S)-3-(1-methylpyrrolidin-2-yl)pyridine
C00746	Oxytocin
C00746	Ocytocin
C00746	OT
C00746	OXT
C00747	Pyridine
C00747	Azabenzene
C00748	Siroheme
C00750	Spermine
C00750	N,N'-Bis(3-aminopropyl)-1,4-butanediamine
C00751	Squalene
C00751	Spinacene
C00751	Supraene
C00752	Thrombin
C00753	Tungsten
C00754	Vanadate
C00755	4-Hydroxy-3-methoxy-benzaldehyde
C00755	Vanillin
C00755	Vanillaldehyde
C00755	4-Hydroxy-3-methoxybenzaldehyde
C00756	1-Octanol
C00757	Berberine
C00757	Umbellatine
C00758	Bergaptol
C00758	5-Hydroxypsoralen
C00758	5-Hydroxyfuranocoumarin
C00759	Caldesmon
C00760	Cellulose
C00760	(1,4-beta-D-Glucosyl)n
C00760	(1,4-beta-D-Glucosyl)n+1
C00760	(1,4-beta-D-Glucosyl)n-1
C00760	1,4-beta-D-Glucan
C00760	Microcrystalline cellulose
C00761	Coniferin
C00762	Cortisone
C00762	17alpha,21-Dihydroxy-4-pregnene-3,11,20-trione
C00762	Kendall's compound E
C00762	Reichstein's substance Fa
C00763	D-Proline
C00764	D-Sorbose
C00764	D-xylo-Hexulose
C00765	Digitonin
C00766	Flavanone
C00766	2,3-Dihydroflavone
C00767	Glucarate
C00767	Glucaric acid
C00768	Histidine
C00768	DL-Histidine
C00768	alpha-Amino-1H-imidazole-4-propionic acid
C00769	Kininogen
C00770	L-Idonate
C00771	Laminarin
C00771	Laminaran
C00772	Mevaldate
C00772	Mevaldic acid
C00773	Pepstatin
C00774	Phloretin
C00775	Porphyran
C00777	Retinoate
C00777	Retinoic acid
C00777	Vitamin A acid
C00777	all-trans-Retinoate
C00777	Acide retinoique (French) (DSL)
C00777	Tretinoine (French) (EINECS)
C00777	3,7-Dimethyl-9-(2,6,6-trimethyl-1-cyclohexene-1-yl)-2,4,6,8-nonatetraenoic acid (ECL)
C00777	(all-E)-3,7-Dimethyl-9-(2,6,6-trimethyl-1-cyclohexen-1-yl)-2,4,6,8-nonatetraenoic acid
C00777	beta-Retinoic acid
C00777	AGN 100335
C00777	all-(E)-Retinoic acid
C00777	all-trans-beta-Retinoic acid
C00777	all-trans-Retinoic acid
C00777	all-trans-Tretinoin
C00777	all-trans-Vitamin A acid
C00777	Ro 1-5488
C00777	trans-Retinoic acid
C00777	Tretin M
C00777	all-trans-Vitamin A1 acid
C00778	Rhodopsin
C00778	Visual purple
C00779	Scytalone
C00779	3,4-Dihydro-3,6,8-trihydoroxy-1(2H)-napthalenone
C00780	3-(2-Aminoethyl)-1H-indol-5-ol
C00780	Serotonin
C00780	5-Hydroxytryptamine
C00780	Enteramine
C00783	Tropinone
C00783	3-Tropanone
C00785	Urocanate
C00785	Urocanic acid
C00786	(-)-Vestitone
C00786	Vestitone
C00787	tRNA(Tyr)
C00788	L-Adrenaline
C00788	(R)-(-)-Adrenaline
C00788	(R)-(-)-Epinephrine
C00788	(R)-(-)-Epirenamine
C00788	(R)-(-)-Adnephrine
C00788	4-[(1R)-1-Hydroxy-2-(methylamino)ethyl]-1,2-benzenediol
C00789	CDP-ribitol
C00791	Creatinine
C00791	1-Methylglycocyamidine
C00792	D-Arginine
C00792	D-2-Amino-5-guanidinovaleric acid
C00793	D-Cysteine
C00793	D-Amino-3-mercaptopropionic acid
C00794	D-Sorbitol
C00794	D-Glucitol
C00794	L-Gulitol
C00794	Sorbitol
C00795	D-Tagatose
C00795	lyxo-Hexulose
C00796	Dicumarol
C00796	Dicoumarol
C00797	Ethylamine
C00798	Formyl-CoA
C00799	Isoflavone
C00800	L-Gulonate
C00800	L-Gulonic acid
C00800	Gulonate
C00800	Gulonic acid
C00801	Nucleoside
C00802	Oxalureate
C00802	Oxaluric acid
C00802	Monooxalylurea
C00802	Oxalurate
C00803	Pentanoate
C00803	Valerate
C00803	Pentanoic acid
C00803	Valeric acid
C00803	Valerianic acid
C00803	n-Pentanoate
C00803	n-Valeric acid
C00804	Propynoate
C00804	Propiolic acid
C00804	Acetylenecarboxylic acid
C00804	Acetylenemonocarboxylate
C00805	Salicylate
C00805	o-Hydroxybenzoic acid
C00805	Salicylic acid
C00806	Tryptophan
C00806	alpha-Amino-beta-(3-indolyl)-propionic acid
C00807	Xyloglucan
C00808	(+)-Camphor
C00808	D-Camphor
C00809	(-)-Camphor
C00810	(R)-Acetoin
C00810	(R)-2-Acetoin
C00810	(R)-3-Hydroxy-2-butanone
C00810	(R)-Dimethylketol
C00810	(R)-3-Hydroxybutan-2-one
C00811	4-Coumarate
C00811	p-Coumaric acid
C00811	trans-4-Hydroxycinnamate
C00811	4-Hydroxycinnamic acid
C00811	4-Hydroxycinnamate
C00812	Alkyl thiol
C00813	Barbiturate
C00813	Barbituric acid
C00813	Malonylurea
C00814	Biochanin A
C00815	Citramalate
C00815	Citramalic acid
C00815	alpha-Hydroxypyrotartaric acid
C00815	2-Methylmalic acid
C00816	Collagenase
C00817	D-Altronate
C00818	D-Glucarate
C00818	D-Glucaric acid
C00818	L-Gularic acid
C00818	d-Saccharic acid
C00818	D-Glucosaccharic acid
C00819	D-Glutamine
C00819	D-2-Aminoglutaramic acid
C00820	D-Threonine
C00820	D-2-Amino-3-hydroxybutyric acid
C00821	DNA adenine
C00822	Dopaquinone
C00823	1-Hexadecanol
C00823	Hexadecanol
C00823	Cetyl alcohol
C00823	Palmityl alcohol
[truncated: 20,368 more rows]
[truncated: 1 more columns]
