# Supplementary material for: KEGGconverter: a tool for the in-silico modelling of metabolic networks of the KEGG Pathways database
Source: BMC Bioinformatics. 2009 Oct 8;10:324. doi: 10.1186/1471-2105-10-324 (PMC2764712; doi:10.1186/1471-2105-10-324)
Supplement: Additional file 4 — KEGGconverter tool. This is the version (1.0) of the KEGGconverter tool which runs as a command line utility. It searches in the '/in' subdirectory for KGML models and performs the conversion depending on the specific command arguments. [file 1471-2105-10-324-S4.ZIP › kgml/Enzyme-Organism.tab]

1.1.1.1	HSA	124(ADH1A)
1.1.1.1	HSA	125(ADH1B)
1.1.1.1	HSA	126(ADH1C)
1.1.1.1	HSA	127(ADH4)
1.1.1.1	HSA	128(ADH5)
1.1.1.1	HSA	130(ADH6)
1.1.1.1	HSA	131(ADH7)
1.1.1.1	PTR	461394(ADH4)
1.1.1.1	PTR	461395(ADH6)
1.1.1.1	PTR	461396(ADH1B)
1.1.1.1	PTR	462908(RTN4IP1)
1.1.1.1	PTR	471257(ADH7)
1.1.1.1	PTR	743928(ADH5)
1.1.1.1	PTR	744064(ADH1A)
1.1.1.1	PTR	744176(ADH1C)
1.1.1.1	MCC	697703(ADH5)
1.1.1.1	MCC	707258(ADH5)
1.1.1.1	MCC	707367
1.1.1.1	MCC	707682(ADH1A)
1.1.1.1	MCC	708520
1.1.1.1	MCC	711061(ADH1C)
1.1.1.1	MMU	11522(Adh1)
1.1.1.1	MMU	11529(Adh7)
1.1.1.1	MMU	11532(Adh5)
1.1.1.1	MMU	26876(Adh4)
1.1.1.1	RNO	171178(Adh7)
1.1.1.1	RNO	24172(Adh1)
1.1.1.1	RNO	29646(Adh4)
1.1.1.1	CFA	474946
1.1.1.1	CFA	478487(ADH4)
1.1.1.1	CFA	478489(ADH1C)
1.1.1.1	CFA	609781
1.1.1.1	BTA	505515(ADH5)
1.1.1.1	BTA	509744(ADH1C)
1.1.1.1	BTA	510551(ADH6)
1.1.1.1	ECB	100034175
1.1.1.1	ECB	100034242
1.1.1.1	MDO	100015779
1.1.1.1	MDO	100015820
1.1.1.1	MDO	100015858
1.1.1.1	GGA	395979(ADH1B)
1.1.1.1	GGA	422705(ADH5)
1.1.1.1	TGU	100190137
1.1.1.1	XLA	398993
1.1.1.1	XLA	444547
1.1.1.1	XLA	445841(adh3)
1.1.1.1	XLA	446738(adh6)
1.1.1.1	XTR	496906(adh6)
1.1.1.1	XTR	496916(adh1b)
1.1.1.1	XTR	497007
1.1.1.1	DRE	116517(adh5)
1.1.1.1	CIN	445671(Adh3)
1.1.1.1	SPU	579220
1.1.1.1	DME	Dmel_CG18814
1.1.1.1	DME	Dmel_CG3481(Adh)
1.1.1.1	DME	Dmel_CG3763(Fbp2)
1.1.1.1	DME	Dmel_CG4842
1.1.1.1	DME	Dmel_CG4899(Pdh)
1.1.1.1	DME	Dmel_CG6598(Fdh)
1.1.1.1	DPO	Dpse_GA14399
1.1.1.1	DPO	Dpse_GA17670
1.1.1.1	DAN	Dana_GF16175
1.1.1.1	AGA	AgaP_AGAP010499
1.1.1.1	AAG	AaeL_AAEL006458
1.1.1.1	CQU	CpipJ_CPIJ008783
1.1.1.1	AME	409773
1.1.1.1	NVI	100118368
1.1.1.1	API	100164837
1.1.1.1	CEL	D2063.1(dehydrogenase)
1.1.1.1	CEL	H24K24.3
1.1.1.1	CEL	K12G11.3(sodh-1)
1.1.1.1	CEL	K12G11.4(sodh-2)
1.1.1.1	BMY	Bm1_52445
1.1.1.1	TAD	TRIADDRAFT_55892
1.1.1.1	ATH	AT1G22430
1.1.1.1	ATH	AT1G22440
1.1.1.1	ATH	AT1G32780
1.1.1.1	ATH	AT1G64710
1.1.1.1	ATH	AT1G77120(ADH1)
1.1.1.1	ATH	AT5G42250
1.1.1.1	ATH	AT5G43940(ADH2)
1.1.1.1	POP	POPTR_645542(GSH-FDH1)
1.1.1.1	POP	POPTR_815974
1.1.1.1	OSA	4331130(Os02g0815500)
1.1.1.1	OSA	4335572(Os04g0358000)
1.1.1.1	OSA	4344469(Os08g0109200)
1.1.1.1	OSA	4350053(Os11g0210300)
1.1.1.1	OSA	4350054(Os11g0210500)
1.1.1.1	PPP	PHYPADRAFT_137950
1.1.1.1	PPP	PHYPADRAFT_183406
1.1.1.1	CRE	CHLREDRAFT_129874(FDH1)
1.1.1.1	OLU	OSTLU_27414(ADHX)
1.1.1.1	CME	CMS125C
1.1.1.1	SCE	YBR145W(ADH5)
1.1.1.1	SCE	YDL168W(SFA1)
1.1.1.1	SCE	YGL256W(ADH4)
1.1.1.1	SCE	YMR083W(ADH3)
1.1.1.1	SCE	YMR303C(ADH2)
1.1.1.1	SCE	YOL086C(ADH1)
1.1.1.1	AGO	AGOS_AAR084W
1.1.1.1	AGO	AGOS_ABL033C
1.1.1.1	AGO	AGOS_ACL148C
1.1.1.1	AGO	AGOS_AER032W
1.1.1.1	KLA	KLLA0B00451g
1.1.1.1	KLA	KLLA0C19382g
1.1.1.1	KLA	KLLA0D12342g
1.1.1.1	KLA	KLLA0F13530g
1.1.1.1	KLA	KLLA0F18260g
1.1.1.1	DHA	DEHA0A00154g
1.1.1.1	DHA	DEHA0G06457g
1.1.1.1	DHA	DEHA0G22330g
1.1.1.1	PIC	PICST_27980(ADH2)
1.1.1.1	PIC	PICST_29252(FDH1)
1.1.1.1	PIC	PICST_44171(IFR1)
1.1.1.1	PIC	PICST_67803(SAD2)
1.1.1.1	PIC	PICST_68558(ADH1)
1.1.1.1	VPO	Kpol_530p31
1.1.1.1	CGR	CAGL0I07843g
1.1.1.1	CGR	CAGL0J01441g
1.1.1.1	CGR	CAGL0L01111g
1.1.1.1	YLI	YALI0A15147g
1.1.1.1	YLI	YALI0A16379g
1.1.1.1	YLI	YALI0D25630g
1.1.1.1	YLI	YALI0E17787g
1.1.1.1	YLI	YALI0F09603g
1.1.1.1	SPO	SPAC5H10.06c(adh4)
1.1.1.1	SPO	SPBC1773.06c
1.1.1.1	SPO	SPCC13B11.01(adh)
1.1.1.1	NCR	NCU01754
1.1.1.1	NCR	NCU02476
1.1.1.1	NCR	NCU06303
1.1.1.1	NCR	NCU06652
1.1.1.1	PAN	PODANSg8007
1.1.1.1	MGR	MGG_03880
1.1.1.1	MGR	MGG_06011
1.1.1.1	MGR	MGG_07773
1.1.1.1	FGR	FG10200.1
1.1.1.1	ANI	AN2286.2
1.1.1.1	ANI	AN5913.2
1.1.1.1	ANI	AN7632.2
1.1.1.1	ANI	AN7636.2
1.1.1.1	ANI	AN8979.2
1.1.1.1	AFM	AFUA_2G00970
1.1.1.1	AFM	AFUA_2G01040
1.1.1.1	AFM	AFUA_2G10960
1.1.1.1	AFM	AFUA_2G13270
1.1.1.1	AFM	AFUA_4G08240
1.1.1.1	AFM	AFUA_5G06240
1.1.1.1	AFM	AFUA_6G00510
1.1.1.1	AFM	AFUA_7G01010
1.1.1.1	AFM	AFUA_7G04380
1.1.1.1	AOR	AO090003001407
1.1.1.1	AOR	AO090009000634
1.1.1.1	AOR	AO090011000117
1.1.1.1	AOR	AO090023000745
1.1.1.1	AOR	AO090026000555
1.1.1.1	AOR	AO090103000187
1.1.1.1	AOR	AO090701000350
1.1.1.1	AOR	AO090701000373
1.1.1.1	ANG	An02g02060
1.1.1.1	ANG	An02g02870
1.1.1.1	ANG	An04g02690
1.1.1.1	ANG	An08g09750
1.1.1.1	ANG	An10g00510
1.1.1.1	ANG	An10g00570
1.1.1.1	ANG	An13g00950
1.1.1.1	ANG	An13g03330
1.1.1.1	ANG	An14g02160
1.1.1.1	ANG	An17g01530(adhA)
1.1.1.1	NFI	NFIA_033340
1.1.1.1	SSL	SS1G_10135
1.1.1.1	CNE	CNE00710
1.1.1.1	CNE	CNG00600
1.1.1.1	CNE	CNM01690
1.1.1.1	CNB	CNBM1570
1.1.1.1	LBC	LACBIDRAFT_292173
1.1.1.1	UMA	UM01885.1
1.1.1.1	UMA	UM02790.1
1.1.1.1	UMA	UM06244.1
1.1.1.1	MGL	MGL_0044
1.1.1.1	MBR	MONBRDRAFT_20739
1.1.1.1	MBR	MONBRDRAFT_32407
1.1.1.1	DDI	DDB_0238196
1.1.1.1	DDI	DDB_0238276
1.1.1.1	CPV	cgd8_1720
1.1.1.1	CHO	Chro.80199
1.1.1.1	TET	TTHERM_00295700
1.1.1.1	TCR	506357.50
1.1.1.1	TCR	511277.60
1.1.1.1	LMA	LmjF30.2090
1.1.1.1	EHI	EHI_042260
1.1.1.1	EHI	EHI_107210
1.1.1.1	EHI	EHI_150490
1.1.1.1	ECO	b0356(frmA)
1.1.1.1	ECO	b1241(adhE)
1.1.1.1	ECO	b1478(adhP)
1.1.1.1	ECJ	JW0347(frmA)
1.1.1.1	ECJ	JW1228(adhE)
1.1.1.1	ECJ	JW1474(adhP)
1.1.1.1	ECJ	JW5648(yiaY)
1.1.1.1	ECD	ECDH10B_0311(frmA)
1.1.1.1	ECD	ECDH10B_1302(adhE)
1.1.1.1	ECE	Z0456(adhC)
1.1.1.1	ECE	Z2016(adhE)
1.1.1.1	ECE	Z2232(adhP)
1.1.1.1	ECE	Z5010(yiaY)
1.1.1.1	ECS	ECs0411
1.1.1.1	ECS	ECs1741
1.1.1.1	ECS	ECs2082(adhA)
1.1.1.1	ECS	ECs4466
1.1.1.1	ECF	ECH74115_0431(adhC)
1.1.1.1	ECF	ECH74115_1725(adhE)
1.1.1.1	ECC	c0465(adhC)
1.1.1.1	ECC	c1705(adhE)
1.1.1.1	ECC	c1911(adhP)
1.1.1.1	ECC	c4410(yiaY)
1.1.1.1	ECI	UTI89_C0359(yahK)
1.1.1.1	ECI	UTI89_C0376(adhC)
1.1.1.1	ECI	UTI89_C0680
1.1.1.1	ECI	UTI89_C1438(adhE)
1.1.1.1	ECI	UTI89_C1696(adhP)
1.1.1.1	ECI	UTI89_C4131(yiaY)
1.1.1.1	ECI	UTI89_C4465
1.1.1.1	ECP	ECP_0421
1.1.1.1	ECP	ECP_0696
1.1.1.1	ECP	ECP_1287
1.1.1.1	ECP	ECP_1480
1.1.1.1	ECP	ECP_3691
1.1.1.1	ECV	APECO1_1388
1.1.1.1	ECV	APECO1_1645(adhC)
1.1.1.1	ECV	APECO1_1661(yahK)
1.1.1.1	ECV	APECO1_2282
1.1.1.1	ECV	APECO1_2864(yiaY)
1.1.1.1	ECV	APECO1_355(adhE)
1.1.1.1	ECV	APECO1_614(adhP)
1.1.1.1	ECW	EcE24377A_0381
1.1.1.1	ECW	EcE24377A_1389(adhE)
1.1.1.1	ECX	EcHS_A0421(adhC)
1.1.1.1	ECX	EcHS_A1350(adhE)
1.1.1.1	ECM	EcSMS35_0387(adhC)
1.1.1.1	ECM	EcSMS35_1901(adhE)
1.1.1.1	ECY	ECSE_0381
1.1.1.1	ECY	ECSE_1289
1.1.1.1	ECL	EcolC_2387
1.1.1.1	ECL	EcolC_3269
1.1.1.1	ECG	E2348C_0303(frmA)
1.1.1.1	ECG	E2348C_1367(adhE)
1.1.1.1	ECK	EC55989_0365(frmA)
1.1.1.1	ECK	EC55989_1337(adhE)
1.1.1.1	ECQ	ECED1_0384(frmA)
1.1.1.1	ECQ	ECED1_1392(adhE)
1.1.1.1	ECR	ECIAI1_0357(frmA)
1.1.1.1	ECR	ECIAI1_1259(adhE)
1.1.1.1	ECT	ECIAI39_0322(frmA)
1.1.1.1	ECT	ECIAI39_1575(adhE)
1.1.1.1	ECZ	ECS88_0356(frmA)
1.1.1.1	ECZ	ECS88_1308(adhE)
1.1.1.1	EUM	ECUMN_0399(frmA)
1.1.1.1	EUM	ECUMN_1538(adhE)
1.1.1.1	ELF	LF82_0035(adhE)
1.1.1.1	ELF	LF82_0737(frmA)
1.1.1.1	EFE	EFER_1582(frmA)
1.1.1.1	EFE	EFER_1714(adhE)
1.1.1.1	STY	STY1302(adh)
1.1.1.1	STY	STY1493(adhP)
1.1.1.1	STY	STY3830
1.1.1.1	STT	t1482(adhP)
1.1.1.1	STT	t1660(adh)
1.1.1.1	STT	t3575
1.1.1.1	SPT	SPA1129(adh)
1.1.1.1	SPT	SPA1301(adhP)
1.1.1.1	SPT	SPA3887
1.1.1.1	SEK	SSPA1048
1.1.1.1	SPQ	SPAB_01493
1.1.1.1	SPQ	SPAB_01652
1.1.1.1	SPQ	SPAB_01731
1.1.1.1	SPQ	SPAB_02687
1.1.1.1	SEI	SPC_1980(adh)
1.1.1.1	SEI	SPC_2108
1.1.1.1	SEC	SC1568(adhP)
1.1.1.1	SEC	SC1622(adh3)
1.1.1.1	SEC	SC1744(adhE)
1.1.1.1	SEC	SC3934(adh2)
1.1.1.1	SEH	SeHA_C1805
1.1.1.1	SEH	SeHA_C1939(adhE)
1.1.1.1	SEE	SNSL254_A1741
1.1.1.1	SEE	SNSL254_A1876(adhE)
1.1.1.1	SEW	SeSA_A1746
1.1.1.1	SEW	SeSA_A1882(adhE)
1.1.1.1	SEA	SeAg_B1396(adhE)
1.1.1.1	SEA	SeAg_B1530
1.1.1.1	SED	SeD_A1579(adhE)
1.1.1.1	SED	SeD_A1715
1.1.1.1	SEG	SG1367(adhE)
1.1.1.1	SEG	SG1492
1.1.1.1	SET	SEN1287(adhE)
1.1.1.1	SET	SEN1425
1.1.1.1	SES	SARI_01204
1.1.1.1	SES	SARI_01356
1.1.1.1	STM	STM1567(adhP)
1.1.1.1	STM	STM1627
1.1.1.1	STM	STM1749(adhE)
1.1.1.1	STM	STM4044
1.1.1.1	YPE	YPO1502
1.1.1.1	YPE	YPO2180(adhE)
1.1.1.1	YPK	y2023(adhE)
1.1.1.1	YPK	y2667(adhC)
1.1.1.1	YPM	YP_1392(adhC)
1.1.1.1	YPM	YP_1976(adhE)
1.1.1.1	YPA	YPA_0797
1.1.1.1	YPA	YPA_1537
1.1.1.1	YPN	YPN_1646
1.1.1.1	YPN	YPN_2477
1.1.1.1	YPP	YPDSF_0956
1.1.1.1	YPP	YPDSF_1475
1.1.1.1	YPP	YPDSF_3645
1.1.1.1	YPG	YpAngola_A2165(adhE)
1.1.1.1	YPG	YpAngola_A3011
1.1.1.1	YPS	YPTB1517
1.1.1.1	YPS	YPTB2103(adhE)
1.1.1.1	YPI	YpsIP31758_1963(adhE)
1.1.1.1	YPI	YpsIP31758_2473
1.1.1.1	YPY	YPK_2072
1.1.1.1	YPY	YPK_2571
1.1.1.1	YPB	YPTS_1627
1.1.1.1	YPB	YPTS_2171
1.1.1.1	YEN	YE2238(adhE)
1.1.1.1	YEN	YE2821
1.1.1.1	SFL	SF1240(adhE)
1.1.1.1	SFL	SF1747(adhP)
1.1.1.1	SFL	SF3627(yiaY)
1.1.1.1	SFX	S1326(adhE)
1.1.1.1	SFX	S1880(adhP)
1.1.1.1	SFX	S4141(yiaY)
1.1.1.1	SFV	SFV_1253(adhE)
1.1.1.1	SFV	SFV_3944(yiaY)
1.1.1.1	SSN	SSON_0335(adhC)
1.1.1.1	SSN	SSON_1939(adhE)
1.1.1.1	SBO	SBO_1828(adhE)
1.1.1.1	SBO	SBO_3589(yiaY)
1.1.1.1	SBC	SbBS512_E0271(adhC)
1.1.1.1	SBC	SbBS512_E1406(adhE)
1.1.1.1	SBC	SbBS512_E4004(adhB)
1.1.1.1	SDY	SDY_1295(adhE)
1.1.1.1	SDY	SDY_1608(adhP)
1.1.1.1	ECA	ECA2326(adhE)
1.1.1.1	ECA	ECA2714(adhC)
1.1.1.1	ECA	ECA3950
1.1.1.1	ETA	ETA_12850(adhC)
1.1.1.1	ETA	ETA_15810(adhE)
1.1.1.1	PLU	plu1563
1.1.1.1	PLU	plu2496(adhE)
1.1.1.1	PLU	plu4332(adhC)
1.1.1.1	SGL	SG1372
1.1.1.1	ENT	Ent638_0142
1.1.1.1	ENT	Ent638_1960
1.1.1.1	ENT	Ent638_2304
1.1.1.1	ENT	Ent638_4074
1.1.1.1	ESA	ESA_01539
1.1.1.1	ESA	ESA_01709
1.1.1.1	KPN	KPN_01952
1.1.1.1	KPN	KPN_02199(adhE)
1.1.1.1	KPE	KPK_2109(adhE)
1.1.1.1	KPE	KPK_2397(adhC)
1.1.1.1	CKO	CKO_01318
1.1.1.1	CKO	CKO_01455
1.1.1.1	CKO	CKO_03104
1.1.1.1	CKO	CKO_05045
1.1.1.1	SPE	Spro_1557
1.1.1.1	SPE	Spro_2403
1.1.1.1	SPE	Spro_2704
1.1.1.1	SPE	Spro_3658
1.1.1.1	PMR	PMI0450(adhC)
1.1.1.1	PMR	PMI1486(adhE)
1.1.1.1	HIN	HI0185(adhC)
1.1.1.1	HIP	CGSHiEE_02335
1.1.1.1	HIQ	CGSHiGG_03525
1.1.1.1	PMU	PM1453(adh2)
1.1.1.1	MSU	MS1386(adhC)
1.1.1.1	MSU	MS1802(eutG)
1.1.1.1	MSU	MS2190(eutG)
1.1.1.1	APL	APL_1011(adh2)
1.1.1.1	APL	APL_1208(adhC)
1.1.1.1	APL	APL_1959(adhI)
1.1.1.1	APJ	APJL_1029(adh2)
1.1.1.1	APJ	APJL_1221(adh1)
1.1.1.1	APA	APP7_1068(adhE)
1.1.1.1	APA	APP7_1259
1.1.1.1	ASU	Asuc_0067
1.1.1.1	ASU	Asuc_0591
1.1.1.1	XFA	XF1746
1.1.1.1	XFA	XF2389
1.1.1.1	XFT	PD1406(yahK)
1.1.1.1	XCC	XCC2730
1.1.1.1	XCC	XCC3389
1.1.1.1	XCC	XCC3475(adhC)
1.1.1.1	XCC	XCC3703(ybdR)
1.1.1.1	XCB	XC_0686
1.1.1.1	XCB	XC_0775
1.1.1.1	XCB	XC_1384
1.1.1.1	XCB	XC_3774
1.1.1.1	XCA	xccb100_0720(adh)
1.1.1.1	XCA	xccb100_0810
1.1.1.1	XCV	XCV0185
1.1.1.1	XCV	XCV0713
1.1.1.1	XCV	XCV0788
1.1.1.1	XCV	XCV2170
1.1.1.1	XCV	XCV2333
1.1.1.1	XCV	XCV3047
1.1.1.1	XCV	XCV3866
1.1.1.1	XAC	XAC0201(adh)
1.1.1.1	XAC	XAC0652(adhC)
1.1.1.1	XAC	XAC0734
1.1.1.1	XAC	XAC2826
1.1.1.1	XAC	XAC2896
1.1.1.1	XAC	XAC3747(ybdR)
1.1.1.1	XOO	XOO1535
1.1.1.1	XOO	XOO3867
1.1.1.1	XOM	XOO_1325
1.1.1.1	XOM	XOO_1423
1.1.1.1	XOM	XOO_3647
1.1.1.1	XOM	XOO_4231
1.1.1.1	XOP	PXO_04416
1.1.1.1	SML	Smlt3978(adhC)
1.1.1.1	SMT	Smal_3387
1.1.1.1	VCH	VC2033
1.1.1.1	VCO	VC0395_A1619(adhE)
1.1.1.1	VCM	VCM66_1957(adhE)
1.1.1.1	VCJ	VCD_002334
1.1.1.1	VVU	VV1_0344
1.1.1.1	VVU	VV1_3111
1.1.1.1	VVU	VV2_0019
1.1.1.1	VVY	VV0841
1.1.1.1	VVY	VV1175
1.1.1.1	VVY	VV2175
1.1.1.1	VVY	VVA0527
1.1.1.1	VPA	VP2121
1.1.1.1	VPA	VPA0071
1.1.1.1	VPA	VPA0566
1.1.1.1	VHA	VIBHAR_03018
1.1.1.1	VHA	VIBHAR_06925
1.1.1.1	VSP	VS_0958
1.1.1.1	VSP	VS_II1327
1.1.1.1	VFI	VF_0023(yhdH)
1.1.1.1	VFI	VF_0645(frmA)
1.1.1.1	VFI	VF_0918(adhE)
1.1.1.1	VFI	VF_1188(yiaY)
1.1.1.1	VFM	VFMJ11_0659
1.1.1.1	VFM	VFMJ11_0663
1.1.1.1	VFM	VFMJ11_0957
1.1.1.1	VSA	VSAL_I0746(adhC)
1.1.1.1	VSA	VSAL_I1855(adhE)
1.1.1.1	PPR	PBPRA0784
1.1.1.1	PPR	PBPRA1103
1.1.1.1	PPR	PBPRA1480
1.1.1.1	PPR	PBPRA2519
1.1.1.1	PAE	PA2119
1.1.1.1	PAE	PA2158
1.1.1.1	PAE	PA2188
1.1.1.1	PAE	PA3629(adhC)
1.1.1.1	PAE	PA5427(adhA)
1.1.1.1	PAU	PA14_17400(adhC)
1.1.1.1	PAU	PA14_71630(adhA)
1.1.1.1	PAP	PSPA7_1510
1.1.1.1	PAG	PLES_14061(adhC)
1.1.1.1	PPU	PP_1616
1.1.1.1	PPU	PP_3839(adhA)
1.1.1.1	PPF	Pput_1932(adhA)
1.1.1.1	PPF	Pput_4161
1.1.1.1	PPG	PputGB1_1170
1.1.1.1	PPW	PputW619_4059
1.1.1.1	PST	PSPTO_1558(adhC)
1.1.1.1	PST	PSPTO_4285(adhB)
1.1.1.1	PSB	Psyr_1367
1.1.1.1	PSB	Psyr_2956
1.1.1.1	PSB	Psyr_3987
1.1.1.1	PSP	PSPPH_3816(adhC)
1.1.1.1	PSP	PSPPH_3994(adhB)
1.1.1.1	PFL	PFL_1200
1.1.1.1	PFL	PFL_1399(adhB)
1.1.1.1	PFL	PFL_4068(adh)
1.1.1.1	PFL	PFL_4742
1.1.1.1	PFO	Pfl01_1125
1.1.1.1	PFO	Pfl01_1311
1.1.1.1	PFO	Pfl01_3346
1.1.1.1	PFS	PFLU1295(adhC)
1.1.1.1	PEN	PSEEN0727
1.1.1.1	PEN	PSEEN2613(adhC-1)
1.1.1.1	PEN	PSEEN2959(adhB)
1.1.1.1	PEN	PSEEN4196(adhC-2)
1.1.1.1	PMY	Pmen_0120
1.1.1.1	PMY	Pmen_0381
1.1.1.1	PMY	Pmen_2529
1.1.1.1	PMY	Pmen_3028
1.1.1.1	PSA	PST_0312
1.1.1.1	PSA	PST_1563(adhC)
1.1.1.1	PSA	PST_2239
1.1.1.1	PSA	PST_3803
1.1.1.1	PSA	PST_4153(adhA)
1.1.1.1	CJA	CJA_3340(adhC)
1.1.1.1	AVN	Avin_38750
1.1.1.1	PAR	Psyc_0011
1.1.1.1	PAR	Psyc_1042
1.1.1.1	PAR	Psyc_1671(adhC)
1.1.1.1	PAR	Psyc_2008(adh)
1.1.1.1	PCR	Pcryo_0018
1.1.1.1	PCR	Pcryo_1428
1.1.1.1	PCR	Pcryo_1939
1.1.1.1	PRW	PsycPRwf_1032
1.1.1.1	PRW	PsycPRwf_1071
1.1.1.1	ACI	ACIAD1879(adhC)
1.1.1.1	ACI	ACIAD1950
1.1.1.1	ACI	ACIAD2015
1.1.1.1	ACI	ACIAD2929
1.1.1.1	ACI	ACIAD3339(adhA)
1.1.1.1	ACB	A1S_2053
1.1.1.1	ACB	A1S_2098
1.1.1.1	ACB	A1S_2702
1.1.1.1	ABM	ABSDF0756
1.1.1.1	ABM	ABSDF1641
1.1.1.1	ABM	ABSDF2205
1.1.1.1	ABY	ABAYE0763
1.1.1.1	ABY	ABAYE1463
1.1.1.1	ABY	ABAYE1522
1.1.1.1	ABY	ABAYE1861(frmA)
1.1.1.1	ABY	p2ABAYE0004
1.1.1.1	ABY	p3ABAYE0020
1.1.1.1	ABY	p3ABAYE0024(adhC)
1.1.1.1	ABC	ACICU_01808
1.1.1.1	ABN	AB57_2002
1.1.1.1	ABB	ABBFA_001721
1.1.1.1	SON	SO_1490(adhB)
1.1.1.1	SON	SO_2054(adhC)
1.1.1.1	SON	SO_2136(adhE)
1.1.1.1	SON	SO_A0161
1.1.1.1	SON	SO_A0164
1.1.1.1	SDN	Sden_2000
1.1.1.1	SDN	Sden_2578
1.1.1.1	SDN	Sden_3767
1.1.1.1	SFR	Sfri_1898
1.1.1.1	SFR	Sfri_2798
1.1.1.1	SFR	Sfri_4059
1.1.1.1	SAZ	Sama_0004
1.1.1.1	SAZ	Sama_1693
1.1.1.1	SAZ	Sama_2455
1.1.1.1	SBL	Sbal_0633
1.1.1.1	SBL	Sbal_1321
1.1.1.1	SBL	Sbal_1922
1.1.1.1	SBL	Sbal_2419
1.1.1.1	SBM	Shew185_1312
1.1.1.1	SBM	Shew185_1948
1.1.1.1	SBM	Shew185_2408
1.1.1.1	SBN	Sbal195_1348
1.1.1.1	SBN	Sbal195_1955
1.1.1.1	SBN	Sbal195_2526
1.1.1.1	SBP	Sbal223_1940
1.1.1.1	SBP	Sbal223_2371
1.1.1.1	SLO	Shew_1166
1.1.1.1	SLO	Shew_1540
1.1.1.1	SLO	Shew_1910
1.1.1.1	SPC	Sputcn32_1244
1.1.1.1	SPC	Sputcn32_1811
1.1.1.1	SPC	Sputcn32_2174
1.1.1.1	SSE	Ssed_1258
1.1.1.1	SSE	Ssed_2349
1.1.1.1	SSE	Ssed_2530
1.1.1.1	SSE	Ssed_4227
1.1.1.1	SPL	Spea_0269
1.1.1.1	SPL	Spea_2044
1.1.1.1	SHE	Shewmr4_1683
1.1.1.1	SHE	Shewmr4_1786
1.1.1.1	SHE	Shewmr4_2762
1.1.1.1	SHM	Shewmr7_1758
1.1.1.1	SHM	Shewmr7_2191
1.1.1.1	SHM	Shewmr7_2840
1.1.1.1	SHN	Shewana3_1788
1.1.1.1	SHN	Shewana3_1837
1.1.1.1	SHN	Shewana3_2938
1.1.1.1	SHW	Sputw3181_1835
1.1.1.1	SHW	Sputw3181_2214
1.1.1.1	SHL	Shal_2250
1.1.1.1	SHL	Shal_4033
1.1.1.1	SWD	Swoo_0375
1.1.1.1	SWD	Swoo_2241
1.1.1.1	SWP	swp_2093
1.1.1.1	SWP	swp_2623
1.1.1.1	ILO	IL0796
1.1.1.1	ILO	IL1773(adhC)
1.1.1.1	CPS	CPS_0817
1.1.1.1	CPS	CPS_1431
1.1.1.1	CPS	CPS_3853
1.1.1.1	PHA	PSHAa1386(adhC)
1.1.1.1	PHA	PSHAa1488(yhdH)
1.1.1.1	PHA	PSHAa2213(adhC)
1.1.1.1	PHA	PSHAb0511(adhP)
1.1.1.1	PAT	Patl_0425
1.1.1.1	PAT	Patl_1438
1.1.1.1	PAT	Patl_1481
1.1.1.1	MAQ	Maqu_0321
1.1.1.1	MAQ	Maqu_1048
1.1.1.1	MAQ	Maqu_1713
1.1.1.1	MAQ	Maqu_2251
1.1.1.1	AMC	MADE_03331
1.1.1.1	PIN	Ping_1955
1.1.1.1	PIN	Ping_3530
1.1.1.1	LPN	lpg2492
1.1.1.1	LPF	lpl2034
1.1.1.1	LPF	lpl2413
1.1.1.1	LPP	lpp2558
1.1.1.1	LPC	LPC_1984(adhT)
1.1.1.1	MCA	MCA0775
1.1.1.1	FTM	FTM_0472
1.1.1.1	FPH	Fphi_0427
1.1.1.1	TCX	Tcr_0211
1.1.1.1	NOC	Noc_0592
1.1.1.1	AEH	Mlg_2137
1.1.1.1	HHA	Hhal_0140
1.1.1.1	HCH	HCH_01446(adhC)
1.1.1.1	HCH	HCH_05054
1.1.1.1	CSA	Csal_1091
1.1.1.1	CSA	Csal_1426
1.1.1.1	CSA	Csal_2912
1.1.1.1	ABO	ABO_0061
1.1.1.1	ABO	ABO_0117(adhC)
1.1.1.1	ABO	ABO_0817
1.1.1.1	ABO	ABO_1231(adhA)
1.1.1.1	ABO	ABO_1352(adhB)
1.1.1.1	ABO	ABO_2419
1.1.1.1	ABO	ABO_2483
1.1.1.1	MMW	Mmwyl1_3680
1.1.1.1	AHA	AHA_1331
1.1.1.1	AHA	AHA_2616
1.1.1.1	ASA	ASA_1695(adhE)
1.1.1.1	ASA	ASA_2860
1.1.1.1	ASA	ASA_2902
1.1.1.1	ASA	ASA_4180(adhC)
1.1.1.1	TAU	Tola_2176
1.1.1.1	TAU	Tola_2876
1.1.1.1	AFE	Lferr_0845
1.1.1.1	AFR	AFE_0697
1.1.1.1	NME	NMB0546(adhP)
1.1.1.1	NME	NMB1304
1.1.1.1	NME	NMB1395
1.1.1.1	NMA	NMA0725(adhA)
1.1.1.1	NMA	NMA1518
1.1.1.1	NMC	NMC0486(adhA)
1.1.1.1	NMC	NMC1241(adhC)
1.1.1.1	NMN	NMCC_1217(adhC)
1.1.1.1	NGO	NGO0711
1.1.1.1	NGO	NGO1442(adhA)
1.1.1.1	NGK	NGK_1317
1.1.1.1	CVI	CV_0740(adhC)
1.1.1.1	CVI	CV_0808
1.1.1.1	CVI	CV_1137(adhE)
1.1.1.1	CVI	CV_2051
1.1.1.1	CVI	CV_2728
1.1.1.1	LHK	LHK_02379(fdhG)
1.1.1.1	RSO	RS00889(RSp0430)
1.1.1.1	RSO	RSc0605(adhC2)
1.1.1.1	RSO	RSc1505
1.1.1.1	RSO	RSc3130(adhA)
1.1.1.1	RSO	RSp0069(adhC1)
1.1.1.1	RPI	Rpic_0535
1.1.1.1	REU	Reut_B3677
1.1.1.1	REU	Reut_B4000
1.1.1.1	REU	Reut_B4710
1.1.1.1	REU	Reut_B4833
1.1.1.1	REU	Reut_B5201
1.1.1.1	REU	Reut_C5952
1.1.1.1	REU	Reut_C6082
1.1.1.1	REU	Reut_C6089
1.1.1.1	REU	Reut_C6321
1.1.1.1	REH	H16_A0757(adh)
1.1.1.1	REH	H16_A0861
1.1.1.1	REH	H16_A3330
1.1.1.1	REH	H16_B0517
1.1.1.1	REH	H16_B1195(adhC)
1.1.1.1	REH	H16_B1433(adhP)
1.1.1.1	REH	H16_B1699
1.1.1.1	REH	H16_B1745
1.1.1.1	REH	H16_B1834
1.1.1.1	REH	H16_B2470
1.1.1.1	RME	Rmet_0545
1.1.1.1	RME	Rmet_1093
1.1.1.1	RME	Rmet_4784
1.1.1.1	RME	Rmet_4943
1.1.1.1	RME	Rmet_5102
1.1.1.1	RME	Rmet_5545
1.1.1.1	RME	Rmet_5645
1.1.1.1	CTI	RALTA_B1113(adhC)
1.1.1.1	CTI	RALTA_B2189
1.1.1.1	BMA	BMA0324
1.1.1.1	BMA	BMA2006
1.1.1.1	BMA	BMAA0132
1.1.1.1	BMA	BMAA0163
1.1.1.1	BMA	BMAA0709
1.1.1.1	BMV	BMASAVP1_0107
1.1.1.1	BMV	BMASAVP1_1300
1.1.1.1	BMV	BMASAVP1_1333
1.1.1.1	BMV	BMASAVP1_A0622
1.1.1.1	BMV	BMASAVP1_A0904
1.1.1.1	BML	BMA10229_0317
1.1.1.1	BML	BMA10229_0753
1.1.1.1	BML	BMA10229_A2456
1.1.1.1	BML	BMA10229_A2737
1.1.1.1	BMN	BMA10247_0070
1.1.1.1	BMN	BMA10247_1871
1.1.1.1	BMN	BMA10247_A0157
1.1.1.1	BMN	BMA10247_A0189
1.1.1.1	BMN	BMA10247_A1276
1.1.1.1	BMN	BMA10247_A1718
1.1.1.1	BXE	Bxe_A0713(flhA)
1.1.1.1	BXE	Bxe_A1730
1.1.1.1	BXE	Bxe_A1872
1.1.1.1	BXE	Bxe_B1066
1.1.1.1	BXE	Bxe_B2290
1.1.1.1	BXE	Bxe_B2357
1.1.1.1	BXE	Bxe_B2518
1.1.1.1	BXE	Bxe_C0527
1.1.1.1	BXE	Bxe_C1266
1.1.1.1	BXE	Bxe_C1356
1.1.1.1	BVI	Bcep1808_1701
1.1.1.1	BVI	Bcep1808_4026
1.1.1.1	BVI	Bcep1808_4278
1.1.1.1	BVI	Bcep1808_4603
1.1.1.1	BVI	Bcep1808_4991
1.1.1.1	BVI	Bcep1808_5687
1.1.1.1	BVI	Bcep1808_6339
1.1.1.1	BVI	Bcep1808_6458
1.1.1.1	BVI	Bcep1808_6708
1.1.1.1	BUR	Bcep18194_B2077
1.1.1.1	BUR	Bcep18194_B2551
1.1.1.1	BUR	Bcep18194_C6773
1.1.1.1	BCN	Bcen_1392
1.1.1.1	BCN	Bcen_3928
1.1.1.1	BCN	Bcen_4360
1.1.1.1	BCN	Bcen_4742
1.1.1.1	BCH	Bcen2424_4006
1.1.1.1	BCH	Bcen2424_4438
1.1.1.1	BCM	Bcenmc03_2628
1.1.1.1	BCM	Bcenmc03_3517
1.1.1.1	BCJ	BCAL2817(flhA)
1.1.1.1	BAM	Bamb_3412
1.1.1.1	BAM	Bamb_3811
1.1.1.1	BAM	Bamb_3870
1.1.1.1	BAC	BamMC406_6016
1.1.1.1	BMU	Bmul_0693
1.1.1.1	BMU	Bmul_5633
1.1.1.1	BMJ	BMULJ_02567(adhC)
1.1.1.1	BMJ	BMULJ_05877(adhC)
1.1.1.1	BPS	BPSL0820(flhA)
1.1.1.1	BPS	BPSL2701
1.1.1.1	BPS	BPSS0840
1.1.1.1	BPS	BPSS1918
1.1.1.1	BPS	BPSS1944(adhA)
1.1.1.1	BPS	BPSS2024
1.1.1.1	BPM	BURPS1710b_2237(eutG)
1.1.1.1	BPM	BURPS1710b_3181
1.1.1.1	BPM	BURPS1710b_A1018
1.1.1.1	BPM	BURPS1710b_A1046(adhA)
1.1.1.1	BPM	BURPS1710b_A1142
1.1.1.1	BPM	BURPS1710b_A2432
1.1.1.1	BPL	BURPS1106A_0866
1.1.1.1	BPL	BURPS1106A_2097
1.1.1.1	BPL	BURPS1106A_3164
1.1.1.1	BPL	BURPS1106A_A1160
1.1.1.1	BPL	BURPS1106A_A1693
1.1.1.1	BPL	BURPS1106A_A2605
1.1.1.1	BPL	BURPS1106A_A2642
1.1.1.1	BPD	BURPS668_0862
1.1.1.1	BPD	BURPS668_2042
1.1.1.1	BPD	BURPS668_3127
1.1.1.1	BPD	BURPS668_A1234
1.1.1.1	BPD	BURPS668_A1779
1.1.1.1	BPD	BURPS668_A2748
1.1.1.1	BPD	BURPS668_A2784
1.1.1.1	BPR	GBP346_A0790
1.1.1.1	BTE	BTH_I0686
1.1.1.1	BTE	BTH_I1436
1.1.1.1	BTE	BTH_II0428
1.1.1.1	BTE	BTH_II0459
1.1.1.1	BTE	BTH_II1565
1.1.1.1	BPH	Bphy_0483
1.1.1.1	BPY	Bphyt_0108
1.1.1.1	BPY	Bphyt_3253
1.1.1.1	BPY	Bphyt_5114
1.1.1.1	BGL	bglu_1g29580
1.1.1.1	BPE	BP0777
1.1.1.1	BPE	BP2601
1.1.1.1	BPE	BP3751(adhI)
1.1.1.1	BPA	BPP0339
1.1.1.1	BPA	BPP2723
1.1.1.1	BPA	BPP4251(adhI)
1.1.1.1	BBR	BB0342
1.1.1.1	BBR	BB2775
1.1.1.1	BBR	BB4838(adhI)
1.1.1.1	BPT	Bpet0155
1.1.1.1	BAV	BAV3289(adhC)
1.1.1.1	RFR	Rfer_0121
1.1.1.1	RFR	Rfer_2865
1.1.1.1	POL	Bpro_1201
1.1.1.1	POL	Bpro_3129
1.1.1.1	POL	Bpro_5563
1.1.1.1	PNA	Pnap_1230
1.1.1.1	PNA	Pnap_1291
1.1.1.1	PNA	Pnap_2134
1.1.1.1	PNA	Pnap_2299
1.1.1.1	PNA	Pnap_3852
1.1.1.1	AAV	Aave_2195
1.1.1.1	AAV	Aave_3231
1.1.1.1	AJS	Ajs_0645
1.1.1.1	AJS	Ajs_1049
1.1.1.1	AJS	Ajs_1375
1.1.1.1	AJS	Ajs_1889
1.1.1.1	AJS	Ajs_2098
1.1.1.1	VEI	Veis_3295
1.1.1.1	DAC	Daci_2414
1.1.1.1	DIA	Dtpsy_2290
1.1.1.1	MPT	Mpe_A0936
1.1.1.1	MPT	Mpe_A2064
1.1.1.1	HAR	HEAR0089
1.1.1.1	HAR	HEAR2039
1.1.1.1	HAR	HEAR2367(adh)
1.1.1.1	MMS	mma_0221(adhC)
1.1.1.1	LCH	Lcho_3255
1.1.1.1	NEU	NE0620
1.1.1.1	NEU	NE0820
1.1.1.1	NEU	NE0907(adhC1)
1.1.1.1	NET	Neut_1385
1.1.1.1	NMU	Nmul_A1937
1.1.1.1	EBA	ebA3118
1.1.1.1	EBA	ebA4623(adhB)
1.1.1.1	EBA	ebA5713(fdhG)
1.1.1.1	EBA	p2A334
1.1.1.1	AZO	azo0111(adhA)
1.1.1.1	AZO	azo1971
1.1.1.1	AZO	azo2700
1.1.1.1	AZO	azo3181
1.1.1.1	AZO	azo3317(yhdH)
1.1.1.1	AZO	azo3623(adhC)
1.1.1.1	DAR	Daro_1348
1.1.1.1	TMZ	Tmz1t_0608
1.1.1.1	TBD	Tbd_1767
1.1.1.1	MFA	Mfla_0203
1.1.1.1	GSU	GSU0573
1.1.1.1	GME	Gmet_1046
1.1.1.1	GUR	Gura_0018
1.1.1.1	GUR	Gura_2420
1.1.1.1	GUR	Gura_3537
1.1.1.1	GUR	Gura_3574
1.1.1.1	GUR	Gura_4352
1.1.1.1	GLO	Glov_0177
1.1.1.1	PCA	Pcar_0251
1.1.1.1	PCA	Pcar_0255
1.1.1.1	PCA	Pcar_1246
1.1.1.1	PCA	Pcar_1594
1.1.1.1	PCA	Pcar_2506
1.1.1.1	PCA	Pcar_2847
1.1.1.1	PCA	Pcar_2848
1.1.1.1	PCA	Pcar_2851
1.1.1.1	PPD	Ppro_0756
1.1.1.1	PPD	Ppro_1924
1.1.1.1	DVU	DVU2396
1.1.1.1	DVU	DVU2405
1.1.1.1	DVU	DVU2885
1.1.1.1	DVU	DVU2905
1.1.1.1	DVL	Dvul_0460
1.1.1.1	DVL	Dvul_0480
1.1.1.1	DVL	Dvul_0825
1.1.1.1	DVL	Dvul_0834
1.1.1.1	DVM	DvMF_2322
1.1.1.1	DDE	Dde_1164
1.1.1.1	DDE	Dde_3062
1.1.1.1	DDE	Dde_3126
1.1.1.1	DDE	Dde_3523
1.1.1.1	DDE	Dde_3534
1.1.1.1	BBA	Bd0898(adhC)
1.1.1.1	BBA	Bd2813(adh)
1.1.1.1	DPS	DP0950
1.1.1.1	DPS	DP0951
1.1.1.1	DPS	DP0955
1.1.1.1	DPS	DP1034
1.1.1.1	MXA	MXAN_6802(adh)
1.1.1.1	MXA	MXAN_7094
1.1.1.1	SCL	sce2769(adh2)
1.1.1.1	SAT	SYN_01159
1.1.1.1	PUB	SAR11_0272(adhP)
1.1.1.1	PUB	SAR11_0529
1.1.1.1	PUB	SAR11_1244(yhdH)
1.1.1.1	PUB	SAR11_1287
1.1.1.1	MLO	mlr0872
1.1.1.1	MLO	mlr1136
1.1.1.1	MLO	mlr1178
1.1.1.1	MES	Meso_1317
1.1.1.1	MES	Meso_1868
1.1.1.1	MES	Meso_2263
1.1.1.1	MES	Meso_2671
1.1.1.1	PLA	Plav_2451
1.1.1.1	PLA	Plav_3009
1.1.1.1	SME	SM_b20170(fdh)
1.1.1.1	SME	SMa1156
1.1.1.1	SME	SMa1296(adhA1)
1.1.1.1	SME	SMa2113(adhC2)
1.1.1.1	SME	SMc00105
1.1.1.1	SME	SMc01270(adhC1)
1.1.1.1	SME	SMc03929
1.1.1.1	SME	SMc04270
1.1.1.1	SMD	Smed_1024
1.1.1.1	SMD	Smed_3946
1.1.1.1	ATU	Atu0626(adhP)
1.1.1.1	ATU	Atu1595
1.1.1.1	ATU	Atu1670(adhC)
1.1.1.1	ATU	Atu2151(adh)
1.1.1.1	ATU	Atu4289(adhC)
1.1.1.1	ATU	Atu5240(adhP)
1.1.1.1	ATC	AGR_C_1112
1.1.1.1	ATC	AGR_C_2931(adh4)
1.1.1.1	ATC	AGR_C_3072
1.1.1.1	ATC	AGR_C_3897
1.1.1.1	ATC	AGR_L_1150(adhE)
1.1.1.1	ATC	AGR_pAT_339
1.1.1.1	ARA	Arad_2510
1.1.1.1	AVI	Avi_2506(adhC)
1.1.1.1	RET	RHE_CH00460(ypch00170)
1.1.1.1	RET	RHE_CH01189(ypch00392)
1.1.1.1	RET	RHE_CH02227(adhCch)
1.1.1.1	RET	RHE_CH02474(ypch00832)
1.1.1.1	RET	RHE_CH02884(ypch00995)
1.1.1.1	RET	RHE_CH03285(ypch01140)
1.1.1.1	RET	RHE_PB00029(ypb00013)
1.1.1.1	RET	RHE_PB00045(ypb00024)
1.1.1.1	RET	RHE_PC00105(adhA1)
1.1.1.1	RET	RHE_PC00106(adhA2)
1.1.1.1	RET	RHE_PD00107(adhE)
1.1.1.1	RET	RHE_PF00203(ypf00099)
1.1.1.1	RET	RHE_PF00365(ypf00190)
1.1.1.1	RET	RHE_PF00402(adhCf)
1.1.1.1	REC	RHECIAT_CH0002337(adhCch)
1.1.1.1	REC	RHECIAT_PC0000584(adhCc)
1.1.1.1	RLE	RL0310
1.1.1.1	RLE	RL1325
1.1.1.1	RLE	RL1876(adh)
1.1.1.1	RLE	RL2813
1.1.1.1	RLE	RL3344
1.1.1.1	RLE	RL3711
1.1.1.1	RLE	pRL100135
1.1.1.1	RLE	pRL110508
1.1.1.1	RLE	pRL120042
1.1.1.1	RLE	pRL120182
1.1.1.1	RLE	pRL120524(adhI)
1.1.1.1	RLE	pRL120602
1.1.1.1	RLE	pRL90027(adhA)
1.1.1.1	RLE	pRL90098
1.1.1.1	RLT	Rleg2_1875
1.1.1.1	RLT	Rleg2_4957
1.1.1.1	RHI	NGR_b14640(adhC2)
1.1.1.1	RHI	NGR_b16470(adhC3)
1.1.1.1	RHI	NGR_b23560(adhC4)
1.1.1.1	RHI	NGR_c12280(adhC6)
1.1.1.1	RHI	NGR_c20470(adhC5)
1.1.1.1	BME	BMEI0925
1.1.1.1	BME	BMEI1114
1.1.1.1	BME	BMEI1746
1.1.1.1	BME	BMEI1819
1.1.1.1	BME	BMEII0553
1.1.1.1	BME	BMEII0867
1.1.1.1	BMF	BAB1_0128
1.1.1.1	BMF	BAB1_0204
1.1.1.1	BMF	BAB1_0871
1.1.1.1	BMF	BAB2_0506
1.1.1.1	BMF	BAB2_0821
1.1.1.1	BMB	BruAb1_0127
1.1.1.1	BMB	BruAb1_0198
1.1.1.1	BMB	BruAb1_0864
1.1.1.1	BMB	BruAb2_0498
1.1.1.1	BMB	BruAb2_0800
1.1.1.1	BMC	BAbS19_I01220
1.1.1.1	BMS	BR0203
1.1.1.1	BMS	BR0852
1.1.1.1	BMS	BR1061
1.1.1.1	BMS	BRA0401
1.1.1.1	BMS	BRA0734
1.1.1.1	BOV	BOV_0195
1.1.1.1	BOV	BOV_0844
1.1.1.1	BOV	BOV_1026
1.1.1.1	BCS	BCAN_A0133
1.1.1.1	OAN	Oant_0144
1.1.1.1	BJA	bll4101
1.1.1.1	BJA	bll5655
1.1.1.1	BJA	bll7898
1.1.1.1	BJA	blr2780
1.1.1.1	BJA	blr3675
1.1.1.1	BJA	blr4874
1.1.1.1	BJA	blr6070
1.1.1.1	BJA	blr6215(adhC)
1.1.1.1	BRA	BRADO0250
1.1.1.1	BRA	BRADO0921(adh)
1.1.1.1	BRA	BRADO2457
1.1.1.1	BRA	BRADO2816
1.1.1.1	BRA	BRADO2866(adhA)
1.1.1.1	BRA	BRADO3321
1.1.1.1	BRA	BRADO4151
1.1.1.1	BRA	BRADO4353
1.1.1.1	BRA	BRADO5171
1.1.1.1	BRA	BRADO5308
1.1.1.1	BRA	BRADO5486(adhC)
1.1.1.1	BRA	BRADO6611
1.1.1.1	BBT	BBta_2803
1.1.1.1	BBT	BBta_3627
1.1.1.1	BBT	BBta_3825
1.1.1.1	BBT	BBta_4528
1.1.1.1	BBT	BBta_5308(adhA)
1.1.1.1	BBT	BBta_5367
1.1.1.1	BBT	BBta_5638
1.1.1.1	BBT	BBta_5755
1.1.1.1	BBT	BBta_5970(adhC)
1.1.1.1	BBT	BBta_7131(adh)
1.1.1.1	RPA	RPA0374
1.1.1.1	RPA	RPA0656(badC)
1.1.1.1	RPA	RPA1205
1.1.1.1	RPA	RPA1955
1.1.1.1	RPA	RPA2018
1.1.1.1	RPA	RPA3067
1.1.1.1	RPA	RPA3655
1.1.1.1	RPB	RPB_0946
1.1.1.1	RPB	RPB_1148
1.1.1.1	RPB	RPB_1871
1.1.1.1	RPB	RPB_2474
1.1.1.1	RPB	RPB_3357
1.1.1.1	RPB	RPB_3418
1.1.1.1	RPC	RPC_0105
1.1.1.1	RPC	RPC_1030
1.1.1.1	RPC	RPC_1164
1.1.1.1	RPC	RPC_1965
1.1.1.1	RPC	RPC_2107
1.1.1.1	RPC	RPC_2307
1.1.1.1	RPC	RPC_2974
1.1.1.1	RPC	RPC_3411
1.1.1.1	RPC	RPC_4481
1.1.1.1	RPD	RPD_1250
1.1.1.1	RPD	RPD_1539
1.1.1.1	RPD	RPD_2034
1.1.1.1	RPD	RPD_2086
1.1.1.1	RPD	RPD_2972
1.1.1.1	RPD	RPD_3495
1.1.1.1	RPE	RPE_0587
1.1.1.1	RPE	RPE_0609
1.1.1.1	RPE	RPE_1228
1.1.1.1	RPE	RPE_2019
1.1.1.1	RPE	RPE_3298
1.1.1.1	RPE	RPE_3649
1.1.1.1	RPE	RPE_3692
1.1.1.1	RPE	RPE_4678
1.1.1.1	RPT	Rpal_2166
1.1.1.1	RPT	Rpal_4444
1.1.1.1	NWI	Nwi_1739
1.1.1.1	NHA	Nham_1916
1.1.1.1	NHA	Nham_2346
1.1.1.1	NHA	Nham_2536
1.1.1.1	OCA	OCAR_5733
1.1.1.1	OCA	OCAR_6856
1.1.1.1	BHE	BH07430(adh)
1.1.1.1	BQU	BQ05280(adh)
1.1.1.1	BBK	BARBAKC583_0618
1.1.1.1	BTR	Btr_1329(adh)
1.1.1.1	AZC	AZC_0105
1.1.1.1	MEX	Mext_3514
1.1.1.1	BID	Bind_2495
1.1.1.1	CCR	CC_2516
1.1.1.1	CCR	CC_3029
1.1.1.1	CCS	CCNA_02601
1.1.1.1	CCS	CCNA_03124
1.1.1.1	CAK	Caul_0743
1.1.1.1	CAK	Caul_3517
1.1.1.1	PZU	PHZ_c0845(adhI)
1.1.1.1	PZU	PHZ_c2025
1.1.1.1	SIL	SPO1889
1.1.1.1	SIL	SPO3399
1.1.1.1	SIL	SPO3850
1.1.1.1	SIL	SPOA0272
1.1.1.1	SIT	TM1040_0040
1.1.1.1	SIT	TM1040_0536
1.1.1.1	RSP	RSP_0960
1.1.1.1	RSP	RSP_1824(adh)
1.1.1.1	RSP	RSP_2576(adhI)
1.1.1.1	RSP	RSP_2799
1.1.1.1	RSP	RSP_3537
1.1.1.1	RSH	Rsph17029_1234
1.1.1.1	RSH	Rsph17029_1501
1.1.1.1	RSQ	Rsph17025_1947
1.1.1.1	RSQ	Rsph17025_3061
1.1.1.1	RSK	RSKD131_0888
1.1.1.1	JAN	Jann_3964
1.1.1.1	RDE	RD1_1637(ccrA)
1.1.1.1	RDE	RD1_3806(flhA)
1.1.1.1	PDE	Pden_0016
1.1.1.1	PDE	Pden_2367
1.1.1.1	DSH	Dshi_0103
1.1.1.1	DSH	Dshi_0931
1.1.1.1	DSH	Dshi_1078
1.1.1.1	MMR	Mmar10_2836
1.1.1.1	HNE	HNE_0560
1.1.1.1	ZMO	ZMO1236(adhA)
1.1.1.1	ZMO	ZMO1596(adhB)
1.1.1.1	ZMO	ZMO1722(adhC)
1.1.1.1	SAL	Sala_2455
1.1.1.1	SWI	Swit_1179
1.1.1.1	SWI	Swit_1980
1.1.1.1	GOX	GOX0313
1.1.1.1	GOX	GOX0314
1.1.1.1	GOX	GOX2018
1.1.1.1	GBE	GbCGDNIH1_0098
1.1.1.1	ACR	Acry_0843
1.1.1.1	ACR	Acry_2641
1.1.1.1	ACR	Acry_2794
1.1.1.1	GDI	GDI1852(frmA)
1.1.1.1	GDJ	Gdia_0079
1.1.1.1	RRU	Rru_A0904
1.1.1.1	RRU	Rru_A0930
1.1.1.1	RRU	Rru_A3405
1.1.1.1	RCE	RC1_0269(adhC)
1.1.1.1	ABA	Acid345_2645
1.1.1.1	ABA	Acid345_3044
1.1.1.1	ABA	Acid345_4584
1.1.1.1	SUS	Acid_1558
1.1.1.1	BSU	BSU18430(yogA)
1.1.1.1	BSU	BSU26970(adhB)
1.1.1.1	BSU	BSU31050(gbsB)
1.1.1.1	BHA	BH1829(adhB)
1.1.1.1	BAN	BA2222
1.1.1.1	BAN	BA2267(adhA)
1.1.1.1	BAN	BA2588
1.1.1.1	BAN	BA2647
1.1.1.1	BAN	BA3131(adhB)
1.1.1.1	BAN	BA3566
1.1.1.1	BAN	BA4599
1.1.1.1	BAR	GBAA2222
1.1.1.1	BAR	GBAA2267(adhP)
1.1.1.1	BAR	GBAA2588
1.1.1.1	BAR	GBAA2647
1.1.1.1	BAR	GBAA3131(adhB)
1.1.1.1	BAR	GBAA3566
1.1.1.1	BAR	GBAA4599
1.1.1.1	BAA	BA_2770
1.1.1.1	BAA	BA_3097
1.1.1.1	BAA	BA_3165
1.1.1.1	BAA	BA_3633
1.1.1.1	BAA	BA_4058
1.1.1.1	BAA	BA_5039
1.1.1.1	BAT	BAS2066
1.1.1.1	BAT	BAS2111
1.1.1.1	BAT	BAS2412
1.1.1.1	BAT	BAS2466
1.1.1.1	BAT	BAS2912
1.1.1.1	BAT	BAS3306
1.1.1.1	BAT	BAS4267
1.1.1.1	BAH	BAMEG_1479
1.1.1.1	BAH	BAMEG_4636
1.1.1.1	BAI	BAA_3180
1.1.1.1	BAI	BAA_4619
1.1.1.1	BCE	BC0802
1.1.1.1	BCE	BC2220(adhA)
1.1.1.1	BCE	BC2529
1.1.1.1	BCE	BC2660
1.1.1.1	BCE	BC3092
1.1.1.1	BCE	BC4365
1.1.1.1	BCA	BCE_0198
1.1.1.1	BCA	BCE_0742
1.1.1.1	BCA	BCE_0877
1.1.1.1	BCA	BCE_1099
1.1.1.1	BCA	BCE_2252
1.1.1.1	BCA	BCE_2296(adhA)
1.1.1.1	BCA	BCE_2604
1.1.1.1	BCA	BCE_2677
1.1.1.1	BCA	BCE_3145(adhB)
1.1.1.1	BCA	BCE_3521
1.1.1.1	BCA	BCE_4453
1.1.1.1	BCZ	BCZK0168
1.1.1.1	BCZ	BCZK0681
1.1.1.1	BCZ	BCZK2005(gbsB)
1.1.1.1	BCZ	BCZK2048(adhB)
1.1.1.1	BCZ	BCZK2331(adhB)
1.1.1.1	BCZ	BCZK2390
1.1.1.1	BCZ	BCZK2838(adhB)
1.1.1.1	BCZ	BCZK3221
1.1.1.1	BCZ	BCZK4115
1.1.1.1	BCY	Bcer98_1477
1.1.1.1	BCR	BCAH187_A3155
1.1.1.1	BCR	BCAH187_A4504
1.1.1.1	BCR	BCAH187_C0241
1.1.1.1	BCB	BCB4264_A3114
1.1.1.1	BCB	BCB4264_A4490
1.1.1.1	BCU	BCAH820_3133
1.1.1.1	BCU	BCAH820_4451
1.1.1.1	BCU	BCAH820_B0169
1.1.1.1	BCG	BCG9842_B0746
1.1.1.1	BCG	BCG9842_B2124
1.1.1.1	BCQ	BCQ_2941(adhB)
1.1.1.1	BCQ	BCQ_4155
1.1.1.1	BCQ	BCQ_PI181
1.1.1.1	BCX	BCA_3189
1.1.1.1	BCX	BCA_4483
1.1.1.1	BTK	BT9727_0165
1.1.1.1	BTK	BT9727_2006(gbsB)
1.1.1.1	BTK	BT9727_2050(adhB)
1.1.1.1	BTK	BT9727_2367(adhB)
1.1.1.1	BTK	BT9727_2429
1.1.1.1	BTK	BT9727_2881(adhB)
1.1.1.1	BTK	BT9727_3273
1.1.1.1	BTK	BT9727_4104
1.1.1.1	BTL	BALH_0175
1.1.1.1	BTL	BALH_0616
1.1.1.1	BTL	BALH_0714
1.1.1.1	BTL	BALH_1985
1.1.1.1	BTL	BALH_2027(adhA)
1.1.1.1	BTL	BALH_2382
1.1.1.1	BTL	BALH_2794
1.1.1.1	BTL	BALH_3158
1.1.1.1	BTL	BALH_3956
1.1.1.1	BWE	BcerKBAB4_4218
1.1.1.1	BLI	BL00199
1.1.1.1	BLI	BL02473(adhB)
1.1.1.1	BLI	BL02563(gbsB)
1.1.1.1	BLI	BL05087(yogA)
1.1.1.1	BLD	BLi00992(yogA)
1.1.1.1	BLD	BLi03269(gbsB)
1.1.1.1	BLD	BLi03502
1.1.1.1	BLD	BLi03831(adhB)
1.1.1.1	BLD	BLi04290
1.1.1.1	BCL	ABC0046(adhA)
1.1.1.1	BCL	ABC0979(gbsB)
1.1.1.1	BCL	ABC3428(adhB)
1.1.1.1	BAY	RBAM_003560
1.1.1.1	BAY	RBAM_005890(adhB)
1.1.1.1	BAY	RBAM_028150(gbsB)
1.1.1.1	BPU	BPUM_0237(adhB)
1.1.1.1	BPU	BPUM_2734(gbsB)
1.1.1.1	OIH	OB1376
1.1.1.1	OIH	OB2738
1.1.1.1	OIH	OB2801
1.1.1.1	GKA	GK0731
1.1.1.1	GKA	GK0938
1.1.1.1	GKA	GK2774
1.1.1.1	GTN	GTNG_1754
1.1.1.1	AFL	Aflv_1185(gutB)
1.1.1.1	AFL	Aflv_2814
1.1.1.1	LSP	Bsph_2820(adhB)
1.1.1.1	ESI	Exig_1232
1.1.1.1	ESI	Exig_2206
1.1.1.1	EAT	EAT1b_0155
1.1.1.1	SAU	SA0143(adhE)
1.1.1.1	SAU	SA0562(adh1)
1.1.1.1	SAV	SAV0148(adhE)
1.1.1.1	SAV	SAV0605(adh1)
1.1.1.1	SAW	SAHV_0147(adhE)
1.1.1.1	SAM	MW0123(adhE)
1.1.1.1	SAM	MW0568(adh1)
1.1.1.1	SAR	SAR0150(adhE)
1.1.1.1	SAR	SAR0613(adhA)
1.1.1.1	SAS	SAS0123
1.1.1.1	SAS	SAS0573(adhA)
1.1.1.1	SAC	SACOL0135
1.1.1.1	SAC	SACOL0237
1.1.1.1	SAC	SACOL0241
1.1.1.1	SAC	SACOL0660(adhP)
1.1.1.1	SAC	SACOL2177
1.1.1.1	SAC	SACOL2178
1.1.1.1	SAC	SACOL2367
1.1.1.1	SAB	SAB0089
1.1.1.1	SAB	SAB0557(adhA)
1.1.1.1	SAB	SAB1296c
1.1.1.1	SAA	SAUSA300_0055
1.1.1.1	SAA	SAUSA300_0151(adhE)
1.1.1.1	SAA	SAUSA300_0250
1.1.1.1	SAA	SAUSA300_0594(adh)
1.1.1.1	SAA	SAUSA300_2147
1.1.1.1	SAX	USA300HOU_0162
1.1.1.1	SAO	SAOUHSC_00113
1.1.1.1	SAO	SAOUHSC_00608(adhA)
1.1.1.1	SAJ	SaurJH9_0134
1.1.1.1	SAJ	SaurJH9_0628(adhA)
1.1.1.1	SAH	SaurJH1_0139
1.1.1.1	SAH	SaurJH1_0643(adhA)
1.1.1.1	SAE	NWMN_0094(adhE)
1.1.1.1	SAE	NWMN_0577(adh1)
1.1.1.1	SEP	SE0375
1.1.1.1	SEP	SE0506
1.1.1.1	SEP	SE2098
1.1.1.1	SER	SERP0197
1.1.1.1	SER	SERP0257(adhA)
1.1.1.1	SER	SERP0389
1.1.1.1	SER	SERP1785
1.1.1.1	SER	SERP1786
1.1.1.1	SER	SERP1962
1.1.1.1	SER	SERP2112
1.1.1.1	SER	SERP2469
1.1.1.1	SHA	SH0373(adhC)
1.1.1.1	SHA	SH0522
1.1.1.1	SSP	SSP0237
1.1.1.1	SSP	SSP1623
1.1.1.1	MCL	MCCL_1471(adhC)
1.1.1.1	LMO	lmo1634
1.1.1.1	LMF	LMOf2365_1656(adhE)
1.1.1.1	LMH	LMHCC_0928
1.1.1.1	LMC	Lm4b_01645
1.1.1.1	LIN	lin1675
1.1.1.1	LWE	lwe0565
1.1.1.1	LWE	lwe1650
1.1.1.1	BBE	BBR47_08010(adhB)
1.1.1.1	LLA	L13145(adhE)
1.1.1.1	LLA	L190278(ypjA)
1.1.1.1	LLA	L55758(adhA)
1.1.1.1	LLC	LACR_1641
1.1.1.1	LLC	LACR_1990(adhA)
1.1.1.1	LLC	LACR_2457
1.1.1.1	LLM	llmg_0955
1.1.1.1	LLM	llmg_1991(adhA)
1.1.1.1	LLM	llmg_2432(adhE)
1.1.1.1	SPY	SPy_0044(adhA)
1.1.1.1	SPY	SPy_1111
1.1.1.1	SPZ	M5005_Spy_0039(adh2)
1.1.1.1	SPZ	M5005_Spy_0040(adhA)
1.1.1.1	SPZ	M5005_Spy_0834
1.1.1.1	SPM	spyM18_0043(adhE)
1.1.1.1	SPM	spyM18_0045(adhP)
1.1.1.1	SPM	spyM18_1073
1.1.1.1	SPG	SpyM3_0036(adh2)
1.1.1.1	SPG	SpyM3_0037(adh1)
1.1.1.1	SPG	SpyM3_0772
1.1.1.1	SPS	SPs0037
1.1.1.1	SPS	SPs0038(adhA)
1.1.1.1	SPS	SPs0972
1.1.1.1	SPH	MGAS10270_Spy0042
1.1.1.1	SPH	MGAS10270_Spy0043(adhA)
1.1.1.1	SPH	MGAS10270_Spy0950
1.1.1.1	SPI	MGAS10750_Spy0041
1.1.1.1	SPI	MGAS10750_Spy0042(adhA)
1.1.1.1	SPI	MGAS10750_Spy0985
1.1.1.1	SPJ	MGAS2096_Spy0041
1.1.1.1	SPJ	MGAS2096_Spy0042(adhA)
1.1.1.1	SPJ	MGAS2096_Spy0043
1.1.1.1	SPJ	MGAS2096_Spy0044
1.1.1.1	SPJ	MGAS2096_Spy0909
1.1.1.1	SPK	MGAS9429_Spy0040(adh2)
1.1.1.1	SPK	MGAS9429_Spy0041(adhA)
1.1.1.1	SPK	MGAS9429_Spy0953
1.1.1.1	SPF	SpyM50039(adhE)
1.1.1.1	SPF	SpyM50040(adhP)
1.1.1.1	SPF	SpyM50954
1.1.1.1	SPA	M6_Spy0088
1.1.1.1	SPA	M6_Spy0090(adhA)
1.1.1.1	SPA	M6_Spy0832
1.1.1.1	SPA	M6_Spy0833
1.1.1.1	SPB	M28_Spy0039
1.1.1.1	SPB	M28_Spy0040(adhA)
1.1.1.1	SPB	M28_Spy0811
1.1.1.1	SOZ	Spy49_0038(adhE)
1.1.1.1	SPN	SP_0285(adhA)
1.1.1.1	SPN	SP_1855
1.1.1.1	SPN	SP_2026
1.1.1.1	SPN	SP_2055
1.1.1.1	SPN	SP_2157
1.1.1.1	SPR	spr0262(adhP)
1.1.1.1	SPR	spr1670(adhB)
1.1.1.1	SPR	spr1837(adhE)
1.1.1.1	SPR	spr1866(adh)
1.1.1.1	SPR	spr1963(adh2)
1.1.1.1	SPD	SPD_0265(adhA)
1.1.1.1	SPD	SPD_1636
1.1.1.1	SPD	SPD_1834
1.1.1.1	SPD	SPD_1865
1.1.1.1	SPD	SPD_1985
1.1.1.1	SPV	SPH_0401
1.1.1.1	SPV	SPH_2179
1.1.1.1	SPV	SPH_2210
1.1.1.1	SPW	SPCG_0297(adhP)
1.1.1.1	SPW	SPCG_1829(adhB)
1.1.1.1	SPW	SPCG_1991(adhE)
1.1.1.1	SPW	SPCG_2022(adh)
1.1.1.1	SPX	SPG_1938
1.1.1.1	SNE	SPN23F_20460(adhE)
1.1.1.1	SNM	SP70585_2111
1.1.1.1	SJJ	SPJ_2031
1.1.1.1	SPP	SPP_2062
1.1.1.1	SNT	SPT_2021
1.1.1.1	SAG	SAG0053(adhE)
1.1.1.1	SAG	SAG0054(adhP)
1.1.1.1	SAG	SAG0428
1.1.1.1	SAG	SAG1637(adh)
1.1.1.1	SAN	gbs0053
1.1.1.1	SAN	gbs0054
1.1.1.1	SAN	gbs1684
1.1.1.1	SAK	SAK_0086
1.1.1.1	SAK	SAK_0087(adhA)
1.1.1.1	SAK	SAK_1651
1.1.1.1	SMU	SMU.119(adh)
1.1.1.1	SMU	SMU.148(adhE)
1.1.1.1	SMU	SMU.1867c
1.1.1.1	STC	str0882
1.1.1.1	STC	str0936(adhB)
1.1.1.1	STC	str1879
1.1.1.1	STC	str1881
1.1.1.1	STC	str1882
1.1.1.1	STC	str1884
1.1.1.1	STL	stu0882
1.1.1.1	STL	stu0936(adhB)
1.1.1.1	STL	stu1879
1.1.1.1	STL	stu1880
1.1.1.1	STL	stu1881
1.1.1.1	STL	stu1882
1.1.1.1	STL	stu1883
1.1.1.1	STL	stu1884
1.1.1.1	STE	STER_0949
1.1.1.1	SSA	SSA_0068(adhE)
1.1.1.1	SSA	SSA_0921(adhB)
1.1.1.1	SSA	SSA_1917(adh)
1.1.1.1	SSU	SSU05_0279(adhA)
1.1.1.1	SSU	SSU05_0280
1.1.1.1	SSU	SSU05_1388
1.1.1.1	SSV	SSU98_0274(adhA)
1.1.1.1	SSV	SSU98_0275
1.1.1.1	SSV	SSU98_1402
1.1.1.1	SGO	SGO_0113(acdH)
1.1.1.1	SGO	SGO_0565(adhA)
1.1.1.1	SGO	SGO_1774
1.1.1.1	SEQ	SZO_00440
1.1.1.1	SEZ	Sez_0043(adh2)
1.1.1.1	SEZ	Sez_0045(adh)
1.1.1.1	SEZ	Sez_0046(adhA)
1.1.1.1	SEU	SEQ_0044
1.1.1.1	SUB	SUB0063(adhE)
1.1.1.1	LPL	lp_1665(adh1)
1.1.1.1	LPL	lp_2873(adh2)
1.1.1.1	LPL	lp_3662(adhE)
1.1.1.1	LJO	LJ1120
1.1.1.1	LJO	LJ1766
1.1.1.1	LAC	LBA0461(adhE)
1.1.1.1	LAC	LBA1114
1.1.1.1	LSA	LSA0258
1.1.1.1	LSA	LSA0379(adhE)
1.1.1.1	LSA	LSA0925(adh)
1.1.1.1	LSA	LSA1364
1.1.1.1	LSA	LSA1702(adhA)
1.1.1.1	LSL	LSL_1901
1.1.1.1	LBR	LVIS_0119
1.1.1.1	LBR	LVIS_0254(adhA)
1.1.1.1	LBR	LVIS_0869
1.1.1.1	LCA	LSEI_0775
1.1.1.1	LCA	LSEI_2787
1.1.1.1	LCB	LCABL_08380(adhE)
1.1.1.1	LGA	LGAS_1561
1.1.1.1	LRE	Lreu_0321
1.1.1.1	LRE	Lreu_1496
1.1.1.1	LRE	Lreu_1535
1.1.1.1	LRE	Lreu_1589
1.1.1.1	LRF	LAR_0310
1.1.1.1	LFE	LAF_0277
1.1.1.1	EFA	EF0900(adhE)
1.1.1.1	EFA	EF1826(adhA)
1.1.1.1	OOE	OEOE_0527
1.1.1.1	OOE	OEOE_1248
1.1.1.1	LME	LEUM_0146
1.1.1.1	LME	LEUM_1919
1.1.1.1	LCI	LCK_00119(adhE)
1.1.1.1	CAC	CAC3375
1.1.1.1	CAC	CA_P0035(adhE)
1.1.1.1	CAC	CA_P0162(adhe1)
1.1.1.1	CPE	CPE0449(adh)
1.1.1.1	CPE	CPE2531(adhE)
1.1.1.1	CPF	CPF_0451
1.1.1.1	CPF	CPF_2855(adhE)
1.1.1.1	CPR	CPR_0442
1.1.1.1	CPR	CPR_2540
1.1.1.1	CTC	CTC01366
1.1.1.1	CTC	CTC01453
1.1.1.1	CTH	Cthe_0423
1.1.1.1	CDF	CD0334(adhE)
1.1.1.1	CDF	CD2843
1.1.1.1	CDF	CD2966(adhE)
1.1.1.1	CDF	CD3006
1.1.1.1	CBO	CBO0345(aad)
1.1.1.1	CBA	CLB_0388(adhE)
1.1.1.1	CBH	CLC_0403(adhE)
1.1.1.1	CBY	CLM_0413(adhE)
1.1.1.1	CBL	CLK_3533(adhE)
1.1.1.1	CBB	CLD_0407(adhE)
1.1.1.1	CBI	CLJ_B0401(adhE)
1.1.1.1	CBT	CLH_1998
1.1.1.1	CBF	CLI_0416(adhE)
1.1.1.1	CBE	Cbei_0305
1.1.1.1	CKL	CKL_1067
1.1.1.1	CKL	CKL_1614(aad)
1.1.1.1	CKL	CKL_2967
1.1.1.1	CKL	CKL_2978
1.1.1.1	CKL	CKL_3000
1.1.1.1	CKL	CKL_3425
1.1.1.1	CKR	CKR_1499
1.1.1.1	CPY	Cphy_3925
1.1.1.1	CCE	Ccel_3198
1.1.1.1	AMT	Amet_1657
1.1.1.1	STH	STH2049
1.1.1.1	CHY	CHY_0925
1.1.1.1	DSY	DSY0565
1.1.1.1	DSY	DSY0623
1.1.1.1	DSY	DSY1101
1.1.1.1	DSY	DSY2755
1.1.1.1	DSY	DSY3044
1.1.1.1	DHD	Dhaf_4212
1.1.1.1	DRM	Dred_1495
1.1.1.1	DRM	Dred_2277
1.1.1.1	PTH	PTH_0606(eutG)
1.1.1.1	PTH	PTH_1584
1.1.1.1	DAU	Daud_2043
1.1.1.1	HMO	HM1_2632(adhE)
1.1.1.1	FMA	FMG_0340
1.1.1.1	TTE	TTE0696(eutG)
1.1.1.1	TEX	Teth514_0627
1.1.1.1	TPD	Teth39_0206
1.1.1.1	CSC	Csac_0407
1.1.1.1	CSC	Csac_0711
1.1.1.1	MTA	Moth_1911
1.1.1.1	HOR	Hore_02110
1.1.1.1	MPE	MYPE4620(gbsB)
1.1.1.1	MAA	MAG_2740
1.1.1.1	MAA	MAG_4280(adhT)
1.1.1.1	MAA	MAG_4340(adhT)
1.1.1.1	ACL	ACL_0177
1.1.1.1	MTU	Rv0162c(adhE1)
1.1.1.1	MTU	Rv0761c(adhB)
1.1.1.1	MTU	Rv1530(adh)
1.1.1.1	MTU	Rv1862(adhA)
1.1.1.1	MTC	MT0171
1.1.1.1	MTC	MT0786
1.1.1.1	MTC	MT1581
1.1.1.1	MTC	MT1911
1.1.1.1	MRA	MRA_0170(adhE1)
1.1.1.1	MRA	MRA_0771(adhB)
1.1.1.1	MRA	MRA_1542(adh)
1.1.1.1	MRA	MRA_1873(adhA)
1.1.1.1	MTF	TBFG_10776
1.1.1.1	MTF	TBFG_13103
1.1.1.1	MBO	Mb0167c(adhE1)
1.1.1.1	MBO	Mb0784c(adhB)
1.1.1.1	MBO	Mb1557(adh)
1.1.1.1	MBO	Mb1893(adhA)
1.1.1.1	MBB	BCG_0198c(adhE1)
1.1.1.1	MBB	BCG_0813c(adhB)
1.1.1.1	MBB	BCG_1582(adh)
1.1.1.1	MBB	BCG_1898(adhA)
1.1.1.1	MBT	JTY_0168(adhE1)
1.1.1.1	MBT	JTY_0783(adhB)
1.1.1.1	MBT	JTY_3106(adhD)
1.1.1.1	MLE	ML2053
1.1.1.1	MPA	MAP0595c(adhB)
1.1.1.1	MPA	MAP1571(adhA_1)
1.1.1.1	MPA	MAP1613c(adhA_2)
1.1.1.1	MPA	MAP3596c(adhE)
1.1.1.1	MAV	MAV_0705
1.1.1.1	MAV	MAV_1614
1.1.1.1	MAV	MAV_1943
1.1.1.1	MAV	MAV_2646
1.1.1.1	MAV	MAV_2812
1.1.1.1	MAV	MAV_2857
1.1.1.1	MAV	MAV_5022
1.1.1.1	MAV	MAV_5214
1.1.1.1	MSM	MSMEG_0127
1.1.1.1	MSM	MSMEG_0217
1.1.1.1	MSM	MSMEG_0303
1.1.1.1	MSM	MSMEG_0590(rhaD)
1.1.1.1	MSM	MSMEG_1138
1.1.1.1	MSM	MSMEG_1977
1.1.1.1	MSM	MSMEG_2048
1.1.1.1	MSM	MSMEG_3388
1.1.1.1	MSM	MSMEG_3464
1.1.1.1	MSM	MSMEG_3915
1.1.1.1	MSM	MSMEG_4167
1.1.1.1	MSM	MSMEG_5866
1.1.1.1	MSM	MSMEG_6242
1.1.1.1	MSM	MSMEG_6833
1.1.1.1	MSM	MSMEG_6834
1.1.1.1	MUL	MUL_0470(adhB)
1.1.1.1	MUL	MUL_0495(adhX)
1.1.1.1	MUL	MUL_2965(adhC)
1.1.1.1	MUL	MUL_3015(adhA)
1.1.1.1	MUL	MUL_3976
1.1.1.1	MVA	Mvan_0427
1.1.1.1	MVA	Mvan_0669
1.1.1.1	MGI	Mflv_0236
1.1.1.1	MGI	Mflv_3343
1.1.1.1	MGI	Mflv_4626
1.1.1.1	MGI	Mflv_4951
1.1.1.1	MAB	MAB_0983c
1.1.1.1	MAB	MAB_2041c
1.1.1.1	MAB	MAB_4371
1.1.1.1	MAB	MAB_4560
1.1.1.1	MMC	Mmcs_0111
1.1.1.1	MMC	Mmcs_0137
1.1.1.1	MMC	Mmcs_1713
1.1.1.1	MKM	Mkms_0120
1.1.1.1	MKM	Mkms_1113
1.1.1.1	MJL	Mjls_0101
1.1.1.1	MJL	Mjls_0499
1.1.1.1	MJL	Mjls_3236
1.1.1.1	MMI	MMAR_0127(adhD_1)
1.1.1.1	MMI	MMAR_3150
1.1.1.1	MMI	MMAR_4110
1.1.1.1	MMI	MMAR_4935(adhB)
1.1.1.1	CGL	NCgl0219(cgl0222)
1.1.1.1	CGL	NCgl2449(cgl2537)
1.1.1.1	CGL	NCgl2709(cgl2807)
1.1.1.1	CGB	cg0273
1.1.1.1	CGB	cg3107(adhA)
1.1.1.1	CGT	cgR_2695
1.1.1.1	CEF	CE0053
1.1.1.1	CDI	DIP2114(adhA)
1.1.1.1	NFA	nfa12770
1.1.1.1	NFA	nfa16040
1.1.1.1	NFA	nfa20970
1.1.1.1	NFA	nfa28910
1.1.1.1	NFA	nfa35620
1.1.1.1	NFA	nfa38820
1.1.1.1	RHA	RHA1_ro00325(adh1)
1.1.1.1	RHA	RHA1_ro00447
1.1.1.1	RHA	RHA1_ro00525
1.1.1.1	RHA	RHA1_ro01205
1.1.1.1	RHA	RHA1_ro02150
1.1.1.1	RHA	RHA1_ro02497
1.1.1.1	RHA	RHA1_ro04547
1.1.1.1	RHA	RHA1_ro05321
1.1.1.1	RHA	RHA1_ro08443
1.1.1.1	RHA	RHA1_ro08627
1.1.1.1	RHA	RHA1_ro08635
1.1.1.1	RHA	RHA1_ro08965(adh2)
1.1.1.1	RHA	RHA1_ro11170(adhB)
1.1.1.1	RER	RER_18210
1.1.1.1	RER	RER_36780
1.1.1.1	ROP	ROP_01120
1.1.1.1	ROP	ROP_09280
1.1.1.1	ROP	ROP_22230
1.1.1.1	ROP	ROP_25560
1.1.1.1	ROP	ROP_30230
1.1.1.1	ROP	ROP_71160
1.1.1.1	SCO	SCO0199(SCJ12.11c)
1.1.1.1	SCO	SCO0259(SCF1.01)
1.1.1.1	SCO	SCO5262(2SC7G11.24)
1.1.1.1	SMA	SAV_1141(adhA1)
1.1.1.1	SMA	SAV_1357(adhA2)
1.1.1.1	SMA	SAV_1393(adhA3)
1.1.1.1	SMA	SAV_2980
1.1.1.1	SMA	SAV_414(pteB)
1.1.1.1	SMA	SAV_5335
1.1.1.1	SMA	SAV_7169
1.1.1.1	SGR	SGR_3049
1.1.1.1	SGR	SGR_5208
1.1.1.1	TWH	TWT326(adh)
1.1.1.1	TWS	TW445(adh)
1.1.1.1	LXX	Lxx22610(adh)
1.1.1.1	ART	Arth_0343
1.1.1.1	ART	Arth_1320
1.1.1.1	ART	Arth_3087
1.1.1.1	AAU	AAur_0342(adhT)
1.1.1.1	AAU	AAur_1148
1.1.1.1	AAU	AAur_1866
1.1.1.1	AAU	AAur_3063(adhA)
1.1.1.1	AAU	AAur_3716(rhaD)
1.1.1.1	AAU	AAur_pTC10058
1.1.1.1	AAU	AAur_pTC20218
1.1.1.1	KRH	KRH_02680
1.1.1.1	KRH	KRH_07610(adh)
1.1.1.1	KRH	KRH_12360(adh)
1.1.1.1	PAC	PPA0539
1.1.1.1	NCA	Noca_3322
1.1.1.1	TFU	Tfu_1270
1.1.1.1	TFU	Tfu_1276
1.1.1.1	TFU	Tfu_1755
1.1.1.1	FRA	Francci3_0264
1.1.1.1	FRA	Francci3_2240
1.1.1.1	FRA	Francci3_2514
1.1.1.1	FRA	Francci3_2945
1.1.1.1	FRA	Francci3_3750
1.1.1.1	FRE	Franean1_6841
1.1.1.1	FAL	FRAAL0199
1.1.1.1	FAL	FRAAL0607
1.1.1.1	FAL	FRAAL1637
1.1.1.1	FAL	FRAAL3122
1.1.1.1	FAL	FRAAL3376(adhC)
1.1.1.1	FAL	FRAAL5274(adhC1)
1.1.1.1	FAL	FRAAL5983
1.1.1.1	ACE	Acel_0584
1.1.1.1	KRA	Krad_2224
1.1.1.1	SEN	SACE_1535
1.1.1.1	SEN	SACE_2374
1.1.1.1	SEN	SACE_2733
1.1.1.1	SEN	SACE_2944
1.1.1.1	SEN	SACE_2945
1.1.1.1	SEN	SACE_3519(adh)
1.1.1.1	SEN	SACE_4085(adh)
1.1.1.1	SEN	SACE_4163(adh1)
1.1.1.1	SEN	SACE_4519
1.1.1.1	SEN	SACE_4852(adh1)
1.1.1.1	SEN	SACE_6396
1.1.1.1	STP	Strop_1166
1.1.1.1	STP	Strop_2723
1.1.1.1	STP	Strop_3694
1.1.1.1	SAQ	Sare_2799
1.1.1.1	BLO	BL1090
1.1.1.1	BLO	BL1131(badC)
1.1.1.1	BLO	BL1575(adh2)
1.1.1.1	BLJ	BLD_1704(putA2)
1.1.1.1	BLN	Blon_2241
1.1.1.1	BAD	BAD_0319
1.1.1.1	BAD	BAD_0514(badC)
1.1.1.1	BLA	BLA_0358(adh)
1.1.1.1	RXY	Rxyl_1958
1.1.1.1	RXY	Rxyl_3153
1.1.1.1	RBA	RB10805
1.1.1.1	RBA	RB13260(yhdH)
1.1.1.1	RBA	RB4131(yjjN)
1.1.1.1	RBA	RB5320
1.1.1.1	RBA	RB5856(adh)
1.1.1.1	RBA	RB5948(adh)
1.1.1.1	AMU	Amuc_1911
1.1.1.1	LIL	LA0296
1.1.1.1	LIL	LA0325
1.1.1.1	LIL	LA1616(adeH)
1.1.1.1	LIL	LA2361
1.1.1.1	LIL	LA2629
1.1.1.1	LIL	LA3158
1.1.1.1	LIC	LIC10253
1.1.1.1	LIC	LIC10282
1.1.1.1	LIC	LIC10958
1.1.1.1	LIC	LIC11357
1.1.1.1	LIC	LIC11586
1.1.1.1	LIC	LIC12166
1.1.1.1	BHY	BHWA1_01768(adh)
1.1.1.1	SYN	sll0990
1.1.1.1	SYC	syc1059_d
1.1.1.1	SYF	Synpcc7942_0459
1.1.1.1	SYG	sync_2669
1.1.1.1	SYP	SYNPCC7002_A0868
1.1.1.1	CYA	CYA_0473(adhE)
1.1.1.1	CYA	CYA_0992
1.1.1.1	CYB	CYB_0241
1.1.1.1	CYB	CYB_0338
1.1.1.1	TEL	tlr0227
1.1.1.1	MAR	MAE_21280
1.1.1.1	MAR	MAE_49340
1.1.1.1	CYT	cce_1588
1.1.1.1	CYP	PCC8801_3587
1.1.1.1	CYC	PCC7424_3674
1.1.1.1	CYC	PCC7424_3972
1.1.1.1	CYN	Cyan7425_4034
1.1.1.1	CYN	Cyan7425_4050
1.1.1.1	GVI	gll2836
1.1.1.1	GVI	gll4111
1.1.1.1	GVI	glr4425
1.1.1.1	ANA	all0879
1.1.1.1	ANA	all2810
1.1.1.1	ANA	all5334
1.1.1.1	NPU	Npun_R1946
1.1.1.1	AVA	Ava_1089
1.1.1.1	AVA	Ava_4482
1.1.1.1	PMB	A9601_14521(adhC)
1.1.1.1	TER	Tery_2840
1.1.1.1	AMR	AM1_0442
1.1.1.1	AMR	AM1_2463
1.1.1.1	BFR	BF1290
1.1.1.1	BVU	BVU_0760
1.1.1.1	SRU	SRU_0710
1.1.1.1	SRU	SRU_2306
1.1.1.1	CHU	CHU_1246(adhP)
1.1.1.1	GFO	GFO_0760
1.1.1.1	GFO	GFO_1574
1.1.1.1	GFO	GFO_2086
1.1.1.1	CTE	CT1275
1.1.1.1	CCH	Cag_0888
1.1.1.1	CCH	Cag_1128
1.1.1.1	CCH	Cag_1710
1.1.1.1	PVI	Cvib_0926
1.1.1.1	PVI	Cvib_0955
1.1.1.1	RRS	RoseRS_3921
1.1.1.1	RCA	Rcas_3224
1.1.1.1	CAU	Caur_1113
1.1.1.1	CAU	Caur_2281
1.1.1.1	TRO	trd_0767
1.1.1.1	TRO	trd_A0843
1.1.1.1	EMI	Emin_0755
1.1.1.1	EMI	Emin_0772
1.1.1.1	RSD	TGRD_595
1.1.1.1	DRA	DR_2279
1.1.1.1	TTH	TTC0097
1.1.1.1	TTH	TTC1572
1.1.1.1	TTJ	TTHA0466
1.1.1.1	AAE	aq_1240(adh2)
1.1.1.1	AAE	aq_1362(adh1)
1.1.1.1	TMA	TM0111
1.1.1.1	TMA	TM0920
1.1.1.1	TPT	Tpet_0007
1.1.1.1	TPT	Tpet_0813
1.1.1.1	MMP	MMP0802
1.1.1.1	MAC	MA2630(adh)
1.1.1.1	MBA	Mbar_A0784
1.1.1.1	MBA	Mbar_A2344
1.1.1.1	MMA	MM_2769
1.1.1.1	HAL	VNG1821G(adh4)
1.1.1.1	HAL	VNG2617G(adh2)
1.1.1.1	HMA	pNG7022(adh1)
1.1.1.1	HMA	pNG7032(adh10)
1.1.1.1	HMA	pNG7101(adh8)
1.1.1.1	HMA	pNG7103(adh7)
1.1.1.1	HMA	pNG7278(adh12)
1.1.1.1	HMA	pNG7289(adh6)
1.1.1.1	HMA	pNG7314(adhC)
1.1.1.1	HMA	pNG7351(adh13)
1.1.1.1	HMA	rrnAC0012(adh11)
1.1.1.1	HMA	rrnAC0191(adh3)
1.1.1.1	HMA	rrnAC1300(adh9)
1.1.1.1	HMA	rrnAC1402(adh4)
1.1.1.1	HMA	rrnAC1975(adh5)
1.1.1.1	HMA	rrnAC2172(adh14)
1.1.1.1	HMA	rrnAC3506(adh2)
1.1.1.1	HWA	HQ1124A(adh)
1.1.1.1	HWA	HQ1729A(adh)
1.1.1.1	HWA	HQ2366A(adh)
1.1.1.1	HWA	HQ3648A(adh)
1.1.1.1	NPH	NP1260A(adh)
1.1.1.1	TAC	Ta0832m
1.1.1.1	TAC	Ta0841
1.1.1.1	TVO	TVN0396
1.1.1.1	TVO	TVN0944
1.1.1.1	TVO	TVN1284
1.1.1.1	PTO	PTO0846
1.1.1.1	PTO	PTO1151
1.1.1.1	PTO	PTO1249
1.1.1.1	PHO	PH0743
1.1.1.1	PFU	PF0075
1.1.1.1	PFU	PF0608
1.1.1.1	TKO	TK1008
1.1.1.1	TKO	TK1569
1.1.1.1	APE	APE_1245.1
1.1.1.1	APE	APE_1557.1
1.1.1.1	APE	APE_1963.1
1.1.1.1	APE	APE_2239.1(adh)
1.1.1.1	SMR	Smar_0045
1.1.1.1	SMR	Smar_0696
1.1.1.1	SMR	Smar_1072
1.1.1.1	SSO	SSO0472(adh-1)
1.1.1.1	SSO	SSO0764(adh-2)
1.1.1.1	SSO	SSO1646(adh-5)
1.1.1.1	SSO	SSO2494(adh-8)
1.1.1.1	SSO	SSO2536(adh-10)
1.1.1.1	SSO	SSO2878(adh-13)
1.1.1.1	STO	ST0038
1.1.1.1	STO	ST0053
1.1.1.1	STO	ST0075
1.1.1.1	STO	ST0480
1.1.1.1	STO	ST2056
1.1.1.1	STO	ST2577
1.1.1.1	SAI	Saci_0911(adh)
1.1.1.1	SAI	Saci_1115(adh)
1.1.1.1	SAI	Saci_2057
1.1.1.1	SAI	Saci_2126(adh)
1.1.1.1	SAI	Saci_2145(adh)
1.1.1.1	SAI	Saci_2205
1.1.1.1	SAI	Saci_2224(adh)
1.1.1.1	SIS	LS215_1759
1.1.1.1	SIA	M1425_1632
1.1.1.1	SIM	M1627_1747
1.1.1.1	SID	M164_1679
1.1.1.1	SIY	YG5714_1723
1.1.1.1	SIN	YN1551_1180
1.1.1.1	MSE	Msed_0398
1.1.1.1	MSE	Msed_0464
1.1.1.1	MSE	Msed_1424
1.1.1.1	MSE	Msed_1426
1.1.1.1	PAI	PAE1921
1.1.1.1	PAI	PAE2051
1.1.1.1	PAI	PAE2332
1.1.1.1	PAI	PAE2931
1.1.1.1	PIS	Pisl_0251
1.1.1.1	PIS	Pisl_0338
1.1.1.1	PIS	Pisl_0639
1.1.1.1	PIS	Pisl_1601
1.1.1.1	PIS	Pisl_1770
1.1.1.1	PIS	Pisl_1949
1.1.1.1	PCL	Pcal_0882
1.1.1.1	PCL	Pcal_1311
1.1.1.1	PCL	Pcal_1391
1.1.1.1	PCL	Pcal_1581
1.1.1.1	PAS	Pars_0396
1.1.1.1	PAS	Pars_0534
1.1.1.1	PAS	Pars_0547
1.1.1.1	PAS	Pars_1545
1.1.1.1	PAS	Pars_2114
1.1.1.1	TNE	Tneu_0419
1.1.1.1	TPE	Tpen_1006
1.1.1.1	TPE	Tpen_1516
1.1.1.2	HSA	10327(AKR1A1)
1.1.1.2	PTR	741418(AKR1A1)
1.1.1.2	MCC	693380(AKR1A1)
1.1.1.2	MMU	58810(Akr1a4)
1.1.1.2	RNO	78959(Akr1a1)
1.1.1.2	CFA	610537
1.1.1.2	BTA	618607(AKR1A1)
1.1.1.2	SSC	396924(ALR1)
1.1.1.2	ECB	100052360
1.1.1.2	MDO	100024617
1.1.1.2	OAA	100076515
1.1.1.2	GGA	424599(AKR1A1)
1.1.1.2	DRE	799805(akr1a1b)
1.1.1.2	SPU	587281
1.1.1.2	DME	Dmel_CG2767
1.1.1.2	NVE	NEMVE_v1g181888
1.1.1.2	OSA	4338987(Os05g0456300)
1.1.1.2	CME	CMM296C
1.1.1.2	KLA	KLLA0E19987g
1.1.1.2	DHA	DEHA0C05126g
1.1.1.2	DHA	DEHA0C18986g
1.1.1.2	PIC	PICST_29079(ADH4)
1.1.1.2	PIC	PICST_45137(ADH7)
1.1.1.2	CGR	CAGL0H06853g
1.1.1.2	CGR	CAGL0M14047g
1.1.1.2	NCR	NCU04823
1.1.1.2	NCR	NCU11179
1.1.1.2	MGR	MGG_11818
1.1.1.2	ANI	AN2860.2
1.1.1.2	AFM	AFUA_1G09750
1.1.1.2	AFM	AFUA_3G11900
1.1.1.2	AFM	AFUA_6G10260
1.1.1.2	AOR	AO090003000751
1.1.1.2	AOR	AO090023000460
1.1.1.2	CNE	CNC05140
1.1.1.2	CNE	CNK02370
1.1.1.2	UMA	UM01861.1
1.1.1.2	TET	TTHERM_00274500
1.1.1.2	TCR	504339.19
1.1.1.2	TCR	504425.60
1.1.1.2	TCR	508677.80
1.1.1.2	TCR	509331.210
1.1.1.2	LMA	LmjF23.0360
1.1.1.2	EHI	EHI_023110
1.1.1.2	EHI	EHI_039190
1.1.1.2	TVA	TVAG_344880
1.1.1.2	SPE	Spro_4441
1.1.1.2	XFA	XF1136
1.1.1.2	XFA	XF1727
1.1.1.2	XFA	XF1734
1.1.1.2	XFT	PD0423(adhP)
1.1.1.2	XCC	XCC0029(yahK)
1.1.1.2	XCB	XC_0029
1.1.1.2	XCA	xccb100_0032(mtdH)
1.1.1.2	XCV	XCV0034
1.1.1.2	XAC	XAC0031(yahK)
1.1.1.2	XOO	XOO0280(yahK)
1.1.1.2	XOM	XOO_0252
1.1.1.2	PAE	PA2275
1.1.1.2	PPU	PP_2426
1.1.1.2	PST	PSPTO_2182
1.1.1.2	PST	PSPTO_2697
1.1.1.2	PSB	Psyr_1992
1.1.1.2	PSB	Psyr_2431
1.1.1.2	PSP	PSPPH_1961
1.1.1.2	PSP	PSPPH_2589
1.1.1.2	PFL	PFL_1816
1.1.1.2	PFL	PFL_2420
1.1.1.2	PFO	Pfl01_4120
1.1.1.2	PSA	PST_3017
1.1.1.2	SAZ	Sama_2709
1.1.1.2	SLO	Shew_3048
1.1.1.2	SHN	Shewana3_1694
1.1.1.2	ILO	IL1440
1.1.1.2	PAT	Patl_1426
1.1.1.2	LPN	lpg0612
1.1.1.2	LPF	lpl0647
1.1.1.2	LPP	lpp0663
1.1.1.2	LPC	LPC_2686
1.1.1.2	NOC	Noc_0435
1.1.1.2	ABO	ABO_2414(AKR1A1)
1.1.1.2	CVI	CV_2051
1.1.1.2	RSO	RS05494(RSp1124)
1.1.1.2	RSO	RSc0632
1.1.1.2	BMA	BMA3240
1.1.1.2	BMV	BMASAVP1_A2898
1.1.1.2	BML	BMA10229_A2188
1.1.1.2	BMN	BMA10247_3447
1.1.1.2	BXE	Bxe_B1754
1.1.1.2	BVI	Bcep1808_3188
1.1.1.2	BPS	BPSL0192(adhC)
1.1.1.2	BPM	BURPS1710b_0372(adhC)
1.1.1.2	BPL	BURPS1106A_0187
1.1.1.2	BPD	BURPS668_0177
1.1.1.2	BTE	BTH_I0152
1.1.1.2	RFR	Rfer_2439
1.1.1.2	HPY	HP1104
1.1.1.2	HPJ	jhp1030
1.1.1.2	HPJ	jhp1429
1.1.1.2	HPA	HPAG1_1042
1.1.1.2	HHE	HH1166(cad)
1.1.1.2	HAC	Hac_0437(adhA)
1.1.1.2	CJE	Cj1548c
[truncated: 540,279 more rows]
