# Supplementary material for: KEGGconverter: a tool for the in-silico modelling of metabolic networks of the KEGG Pathways database
Source: BMC Bioinformatics. 2009 Oct 8;10:324. doi: 10.1186/1471-2105-10-324 (PMC2764712; doi:10.1186/1471-2105-10-324)
Supplement: Additional file 4 — KEGGconverter tool. This is the version (1.0) of the KEGGconverter tool which runs as a command line utility. It searches in the '/in' subdirectory for KGML models and performs the conversion depending on the specific command arguments. [file 1471-2105-10-324-S4.ZIP › kgml/Enzyme-Organism2.tab]

1.1.1.1	HSA	124(ADH1A)
1.1.1.1	HSA	125(ADH1B)
1.1.1.1	HSA	126(ADH1C)
1.1.1.1	HSA	127(ADH4)
1.1.1.1	HSA	128(ADH5)
1.1.1.1	HSA	130(ADH6)
1.1.1.1	HSA	131(ADH7)
1.1.1.1	HSA	137872(ADHFE1)
1.1.1.1	PTR	461394(ADH4)
1.1.1.1	PTR	461395(ADH6)
1.1.1.1	PTR	461396(ADH1B)
1.1.1.1	PTR	462908(RTN4IP1)
1.1.1.1	PTR	471257(ADH7)
1.1.1.1	PTR	743928(ADH5)
1.1.1.1	PTR	744064(ADH1A)
1.1.1.1	PTR	744176(ADH1C)
1.1.1.1	MCC	697703(ADH5)
1.1.1.1	MCC	703118(LOC703118)
1.1.1.1	MCC	707258(ADH5)
1.1.1.1	MCC	707367(LOC707367)
1.1.1.1	MCC	707682(ADH1A)
1.1.1.1	MCC	708520(LOC708520)
1.1.1.1	MCC	711061(ADH1C)
1.1.1.1	MMU	11522(Adh1)
1.1.1.1	MMU	11529(Adh7)
1.1.1.1	MMU	11532(Adh5)
1.1.1.1	MMU	26876(Adh4)
1.1.1.1	RNO	171178(Adh7)
1.1.1.1	RNO	24172(Adh1)
1.1.1.1	RNO	29646(Adh4)
1.1.1.1	CFA	474946(LOC474946)
1.1.1.1	CFA	478487(ADH4)
1.1.1.1	CFA	478489(ADH1C)
1.1.1.1	CFA	609781(LOC609781)
1.1.1.1	GGA	395979(ADH1B)
1.1.1.1	GGA	422705(RCJMB04_12i19)
1.1.1.1	GGA	426446(ADHFE1)
1.1.1.1	XLA	398993(MGC68507)
1.1.1.1	XLA	444547(MGC83376)
1.1.1.1	XLA	445841(adh3)
1.1.1.1	XLA	446738(adh6)
1.1.1.1	XTR	496906(adh6)
1.1.1.1	XTR	496916(adh1b)
1.1.1.1	XTR	497007(LOC497007)
1.1.1.1	DRE	116517(adh5)
1.1.1.1	SPU	579220(LOC579220)
1.1.1.1	DME	Dmel_CG3425(T3dh)
1.1.1.1	DME	Dmel_CG3763(Fbp2)
1.1.1.1	DME	Dmel_CG4899(Pdh)
1.1.1.1	DME	Dmel_CG6598(Fdh)
1.1.1.1	CEL	D2063.1(dehydrogenase)
1.1.1.1	CEL	H24K24.3
1.1.1.1	CEL	K12G11.3(sodh-1)
1.1.1.1	CEL	K12G11.4(sodh-2)
1.1.1.1	CEL	Y38F1A.6
1.1.1.1	ATH	AT1G22430
1.1.1.1	ATH	AT1G22440
1.1.1.1	ATH	AT1G32780
1.1.1.1	ATH	AT1G64710
1.1.1.1	ATH	AT5G42250
1.1.1.1	ATH	AT5G43940(ADH2)
1.1.1.1	OSA	4331130
1.1.1.1	OSA	4335572
1.1.1.1	OSA	4344469
1.1.1.1	OSA	4350053
1.1.1.1	CME	CMS125C
1.1.1.1	SCE	YBR145W(ADH5)
1.1.1.1	SCE	YDL168W(SFA1)
1.1.1.1	SCE	YGL256W(ADH4)
1.1.1.1	SCE	YMR083W(ADH3)
1.1.1.1	SCE	YMR303C(ADH2)
1.1.1.1	SCE	YOL086C(ADH1)
1.1.1.1	AGO	AGOS_AAR084W
1.1.1.1	AGO	AGOS_ABL033C
1.1.1.1	AGO	AGOS_ACL148C
1.1.1.1	AGO	AGOS_AER032W
1.1.1.1	PIC	PICST_27980(ADH2)
1.1.1.1	PIC	PICST_29252(FDH1)
1.1.1.1	PIC	PICST_44171(IFR1)
1.1.1.1	PIC	PICST_67803(SAD2)
1.1.1.1	PIC	PICST_68558(ADH1)
1.1.1.1	CGR	CAGL0I07843g
1.1.1.1	CGR	CAGL0J01441g
1.1.1.1	CGR	CAGL0L01111g
1.1.1.1	SPO	SPAC5H10.06c
1.1.1.1	SPO	SPBC1773.06c
1.1.1.1	SPO	SPCC13B11.01(adh1)
1.1.1.1	MGR	MGG_03824
1.1.1.1	MGR	MGG_07773
1.1.1.1	ANI	AN2286.2
1.1.1.1	ANI	AN5913.2
1.1.1.1	ANI	AN7632.2
1.1.1.1	ANI	AN7636.2
1.1.1.1	ANI	AN8979.2
1.1.1.1	AFM	AFUA_2G00970
1.1.1.1	AFM	AFUA_2G01040
1.1.1.1	AFM	AFUA_2G10960
1.1.1.1	AFM	AFUA_2G13270
1.1.1.1	AFM	AFUA_4G08240
1.1.1.1	AFM	AFUA_5G06240
1.1.1.1	AFM	AFUA_6G00510
1.1.1.1	AFM	AFUA_7G01010
1.1.1.1	AFM	AFUA_7G04380
1.1.1.1	AOR	AO090003001407
1.1.1.1	AOR	AO090009000634
1.1.1.1	AOR	AO090011000117
1.1.1.1	AOR	AO090023000745
1.1.1.1	AOR	AO090026000555
1.1.1.1	AOR	AO090103000187
1.1.1.1	AOR	AO090701000350
1.1.1.1	AOR	AO090701000373
1.1.1.1	ANG	An17g01530(adhA)
1.1.1.1	CNE	CNE00710
1.1.1.1	CNE	CNG00600
1.1.1.1	CNE	CNM01690
1.1.1.1	UMA	UM01885.1
1.1.1.1	UMA	UM02790.1
1.1.1.1	UMA	UM06244.1
1.1.1.1	DDI	DDBDRAFT_0204255
1.1.1.1	DDI	DDBDRAFT_0217455
1.1.1.1	CPV	cgd8_1720
1.1.1.1	CHO	Chro.80199
1.1.1.1	TET	TTHERM_00295700
1.1.1.1	TCR	506357.50
1.1.1.1	TCR	511277.60
1.1.1.1	LMA	LmjF30.2090
1.1.1.1	EHI	105.t00016
1.1.1.1	EHI	106.t00017
1.1.1.1	EHI	11.t00007
1.1.1.1	EHI	124.t00001
1.1.1.1	EHI	189.t00002
1.1.1.1	EHI	22.t00017
1.1.1.1	EHI	22.t00022
1.1.1.1	EHI	328.t00004
1.1.1.1	ECO	b0356(frmA)
1.1.1.1	ECO	b1241(adhE)
1.1.1.1	ECO	b1478(adhP)
1.1.1.1	ECJ	JW0347(frmA)
1.1.1.1	ECJ	JW1228(adhE)
1.1.1.1	ECJ	JW1474(adhP)
1.1.1.1	ECJ	JW5648(yiaY)
1.1.1.1	ECE	Z0456(adhC)
1.1.1.1	ECE	Z2016(adhE)
1.1.1.1	ECE	Z2232(adhP)
1.1.1.1	ECE	Z5010(yiaY)
1.1.1.1	ECS	ECs0411
1.1.1.1	ECS	ECs1741
1.1.1.1	ECS	ECs2082
1.1.1.1	ECS	ECs4466
1.1.1.1	ECC	c0465(adhC)
1.1.1.1	ECC	c1705(adhE)
1.1.1.1	ECC	c1911(adhP)
1.1.1.1	ECC	c4410(yiaY)
1.1.1.1	ECI	UTI89_C0359(yahK)
1.1.1.1	ECI	UTI89_C0376(adhC)
1.1.1.1	ECI	UTI89_C0680
1.1.1.1	ECI	UTI89_C1438(adhE)
1.1.1.1	ECI	UTI89_C1696(adhP)
1.1.1.1	ECI	UTI89_C2777(eutG)
1.1.1.1	ECI	UTI89_C3684(yhdH)
1.1.1.1	ECI	UTI89_C4131(yiaY)
1.1.1.1	ECI	UTI89_C4465
1.1.1.1	ECP	ECP_0421
1.1.1.1	ECP	ECP_0696
1.1.1.1	ECP	ECP_1287
1.1.1.1	ECP	ECP_1480
1.1.1.1	ECP	ECP_3691
1.1.1.1	ECV	APECO1_1388
1.1.1.1	ECV	APECO1_1645(adhC)
1.1.1.1	ECV	APECO1_1661(yahK)
1.1.1.1	ECV	APECO1_2282
1.1.1.1	ECV	APECO1_2864(yiaY)
1.1.1.1	ECV	APECO1_355(adhE)
1.1.1.1	ECV	APECO1_614(adhP)
1.1.1.1	ECW	EcE24377A_1389(adhE)
1.1.1.1	ECW	EcE24377A_4087(adhB)
1.1.1.1	ECX	EcHS_A0421
1.1.1.1	ECX	EcHS_A0651
1.1.1.1	ECX	EcHS_A1350
1.1.1.1	ECX	EcHS_A3794
1.1.1.1	STY	STY1302(adh)
1.1.1.1	STY	STY1493(adhP)
1.1.1.1	STY	STY3830
1.1.1.1	STT	t1482(adhP)
1.1.1.1	STT	t1660(adh)
1.1.1.1	STT	t3575
1.1.1.1	SPT	SPA1129(adh)
1.1.1.1	SPT	SPA1301(adhP)
1.1.1.1	SPT	SPA3887
1.1.1.1	SEC	SC1568(adhP)
1.1.1.1	SEC	SC1622(adh3)
1.1.1.1	SEC	SC1744(adhE)
1.1.1.1	SEC	SC3934(adh2)
1.1.1.1	STM	STM1627
1.1.1.1	STM	STM1749(adhE)
1.1.1.1	YPE	YPO1502
1.1.1.1	YPE	YPO2180(adhE)
1.1.1.1	YPK	y2023(adhE)
1.1.1.1	YPK	y2667(adhC)
1.1.1.1	YPM	YP_1392(adhC)
1.1.1.1	YPM	YP_1976(adhE)
1.1.1.1	YPA	YPA_0797
1.1.1.1	YPA	YPA_1537
1.1.1.1	YPN	YPN_1646
1.1.1.1	YPN	YPN_2477
1.1.1.1	YPS	YPTB1517
1.1.1.1	YPS	YPTB2103(adhE)
1.1.1.1	YPI	YpsIP31758_0587
1.1.1.1	YPI	YpsIP31758_1963(adhE)
1.1.1.1	YPI	YpsIP31758_2422
1.1.1.1	YPI	YpsIP31758_2473
1.1.1.1	SFL	SF1240(adhE)
1.1.1.1	SFL	SF1747(adhP)
1.1.1.1	SFL	SF3627(yiaY)
1.1.1.1	SFX	S1326(adhE)
1.1.1.1	SFX	S1880(adhP)
1.1.1.1	SFX	S4141(yiaY)
1.1.1.1	SFV	SFV_1253(adhE)
1.1.1.1	SFV	SFV_3944(yiaY)
1.1.1.1	SSN	SSON_0335(adhC)
1.1.1.1	SSN	SSON_1939(adhE)
1.1.1.1	SBO	SBO_1828(adhE)
1.1.1.1	SBO	SBO_3589(yiaY)
1.1.1.1	SDY	SDY_1295(adhE)
1.1.1.1	SDY	SDY_1608(adhP)
1.1.1.1	ECA	ECA2326(adhE)
1.1.1.1	ECA	ECA2714(adhC)
1.1.1.1	ECA	ECA3950
1.1.1.1	PLU	plu1563
1.1.1.1	PLU	plu2496(adhE)
1.1.1.1	PLU	plu4332(adhC)
1.1.1.1	SGL	SG1372
1.1.1.1	ENT	Ent638_2304
1.1.1.1	KPN	KPN_02199(adhE)
1.1.1.1	HIN	HI0185(adhC)
1.1.1.1	PMU	PM1453(adh2)
1.1.1.1	MSU	MS1386(adhC)
1.1.1.1	MSU	MS1802(eutG)
1.1.1.1	MSU	MS2190(eutG)
1.1.1.1	APL	APL_1011(adh2)
1.1.1.1	APL	APL_1208(adhC)
1.1.1.1	APL	APL_1959(adhI)
1.1.1.1	XFA	XF1746
1.1.1.1	XFA	XF2389
1.1.1.1	XFT	PD1406(yahK)
1.1.1.1	XCC	XCC2730
1.1.1.1	XCC	XCC3389
1.1.1.1	XCC	XCC3475(adhC)
1.1.1.1	XCC	XCC3703(ybdR)
1.1.1.1	XCB	XC_0686
1.1.1.1	XCB	XC_0775
1.1.1.1	XCB	XC_1384
1.1.1.1	XCB	XC_3774
1.1.1.1	XCV	XCV0185
1.1.1.1	XCV	XCV0713
1.1.1.1	XCV	XCV0788
1.1.1.1	XCV	XCV2170
1.1.1.1	XCV	XCV2333
1.1.1.1	XCV	XCV3047
1.1.1.1	XCV	XCV3866
1.1.1.1	XAC	XAC0201(adh)
1.1.1.1	XAC	XAC0652(adhC)
1.1.1.1	XAC	XAC0734
1.1.1.1	XAC	XAC2826
1.1.1.1	XAC	XAC2896
1.1.1.1	XAC	XAC3747(ybdR)
1.1.1.1	XOO	XOO1535
1.1.1.1	XOO	XOO3867
1.1.1.1	XOM	XOO_1325(XOO1325)
1.1.1.1	XOM	XOO_1423(XOO1423)
1.1.1.1	XOM	XOO_3647(XOO3647)
1.1.1.1	XOM	XOO_4231(XOO4231)
1.1.1.1	VCH	VC2033
1.1.1.1	VVU	VV1_0344
1.1.1.1	VVU	VV1_3111
1.1.1.1	VVU	VV2_0019
1.1.1.1	VVY	VV0841
1.1.1.1	VVY	VV1175
1.1.1.1	VVY	VV2175
1.1.1.1	VVY	VVA0527
1.1.1.1	VPA	VP2121
1.1.1.1	VPA	VPA0071
1.1.1.1	VPA	VPA0566
1.1.1.1	VFI	VF0023
1.1.1.1	VFI	VF0918
1.1.1.1	VFI	VF1188
1.1.1.1	PPR	PBPRA0784
1.1.1.1	PPR	PBPRA1103(adhE)
1.1.1.1	PPR	PBPRA1480
1.1.1.1	PPR	PBPRA2519(yiaY)
1.1.1.1	PAE	PA2119
1.1.1.1	PAE	PA2158
1.1.1.1	PAE	PA2188
1.1.1.1	PAE	PA3629(adhC)
1.1.1.1	PAE	PA5427(adhA)
1.1.1.1	PAU	PA14_71630(adhA)
1.1.1.1	PAP	PSPA7_1510
1.1.1.1	PPU	PP_1616
1.1.1.1	PPU	PP_3839
1.1.1.1	PST	PSPTO_1558(adhC)
1.1.1.1	PST	PSPTO_4285(adhB)
1.1.1.1	PSB	Psyr_1367
1.1.1.1	PSB	Psyr_2956
1.1.1.1	PSB	Psyr_3987
1.1.1.1	PSP	PSPPH_3816(adhC)
1.1.1.1	PSP	PSPPH_3994(adhB)
1.1.1.1	PFL	PFL_1200
1.1.1.1	PFL	PFL_1399(adhB)
1.1.1.1	PFL	PFL_1755
1.1.1.1	PFL	PFL_1906
1.1.1.1	PFL	PFL_4068(adh)
1.1.1.1	PFL	PFL_4742
1.1.1.1	PFO	Pfl_1125
1.1.1.1	PFO	Pfl_1311
1.1.1.1	PFO	Pfl_3346
1.1.1.1	PEN	PSEEN0727
1.1.1.1	PEN	PSEEN2613(adhC-1)
1.1.1.1	PEN	PSEEN2959(adhB)
1.1.1.1	PEN	PSEEN4196(adhC-2)
1.1.1.1	PMY	Pmen_0381
1.1.1.1	PAR	Psyc_0011
1.1.1.1	PAR	Psyc_1042
1.1.1.1	PAR	Psyc_1671(adhC)
1.1.1.1	PAR	Psyc_2008(adh)
1.1.1.1	PCR	Pcryo_0018
1.1.1.1	PCR	Pcryo_1428
1.1.1.1	PCR	Pcryo_1939
1.1.1.1	ACI	ACIAD1879(adhC)
1.1.1.1	ACI	ACIAD1950
1.1.1.1	ACI	ACIAD2015
1.1.1.1	ACI	ACIAD2929
1.1.1.1	ACI	ACIAD3339(adhA)
1.1.1.1	SON	SO_1490(adhB)
1.1.1.1	SON	SO_2054(adhC)
1.1.1.1	SON	SO_2136(adhE)
1.1.1.1	SON	SO_A0161
1.1.1.1	SON	SO_A0164
1.1.1.1	SDN	Sden_2000
1.1.1.1	SDN	Sden_2578
1.1.1.1	SDN	Sden_3767
1.1.1.1	SFR	Sfri_1898
1.1.1.1	SFR	Sfri_2798
1.1.1.1	SFR	Sfri_4059
1.1.1.1	SAZ	Sama_1693
1.1.1.1	SLO	Shew_1910
1.1.1.1	SSE	Ssed_2530
1.1.1.1	SHE	Shewmr4_1683
1.1.1.1	SHE	Shewmr4_1786
1.1.1.1	SHE	Shewmr4_2762
1.1.1.1	SHM	Shewmr7_1758
1.1.1.1	SHM	Shewmr7_2191
1.1.1.1	SHM	Shewmr7_2840
1.1.1.1	SHN	Shewana3_1788
1.1.1.1	SHN	Shewana3_1837
1.1.1.1	SHN	Shewana3_2938
1.1.1.1	ILO	IL0796
1.1.1.1	ILO	IL1773(adhC)
1.1.1.1	CPS	CPS_0817
1.1.1.1	CPS	CPS_1431
1.1.1.1	CPS	CPS_3853
1.1.1.1	PHA	PSHAa1386(adhC)
1.1.1.1	PHA	PSHAa1488(yhdH)
1.1.1.1	PHA	PSHAa2213(adhC)
1.1.1.1	PHA	PSHAb0511(adhP)
1.1.1.1	PAT	Patl_0425
1.1.1.1	PAT	Patl_1438
1.1.1.1	PAT	Patl_1481
1.1.1.1	LPN	lpg2492
1.1.1.1	LPF	lpl2034
1.1.1.1	LPF	lpl2413
1.1.1.1	LPP	lpp2558
1.1.1.1	MCA	MCA0775
1.1.1.1	TCX	Tcr_0211
1.1.1.1	NOC	Noc_0592
1.1.1.1	AEH	Mlg_2137
1.1.1.1	HCH	HCH_01446(adhC)
1.1.1.1	HCH	HCH_05054
1.1.1.1	CSA	Csal_1091
1.1.1.1	CSA	Csal_1426
1.1.1.1	CSA	Csal_2912
1.1.1.1	ABO	ABO_0061
1.1.1.1	ABO	ABO_0117(adhC)
1.1.1.1	ABO	ABO_0817
1.1.1.1	ABO	ABO_1231(adhA)
1.1.1.1	ABO	ABO_1352(adhB)
1.1.1.1	ABO	ABO_2419
1.1.1.1	ABO	ABO_2483
1.1.1.1	MMW	Mmwyl1_0172
1.1.1.1	MMW	Mmwyl1_1672
1.1.1.1	MMW	Mmwyl1_4422
1.1.1.1	AHA	AHA_1331
1.1.1.1	AHA	AHA_2616
1.1.1.1	ASA	ASA_1695(adhE)
1.1.1.1	NME	NMB0546
1.1.1.1	NME	NMB1304
1.1.1.1	NME	NMB1395
1.1.1.1	NMA	NMA0725(adhA)
1.1.1.1	NMA	NMA1518(adhC)
1.1.1.1	NMC	NMC0486(adhA)
1.1.1.1	NMC	NMC1241(adhC)
1.1.1.1	NGO	NGO0711
1.1.1.1	NGO	NGO1442(adhA)
1.1.1.1	CVI	CV_0740(adhC)
1.1.1.1	CVI	CV_0808
1.1.1.1	CVI	CV_1137(adhE)
1.1.1.1	CVI	CV_2051
1.1.1.1	CVI	CV_2728
1.1.1.1	RSO	RS00889(RSp0430)
1.1.1.1	RSO	RSc0605(adhC2)
1.1.1.1	RSO	RSc1505(RS03800)
1.1.1.1	RSO	RSc3130(adhA)
1.1.1.1	RSO	RSp0069(adhC1)
1.1.1.1	REU	Reut_B3677
1.1.1.1	REU	Reut_B4000
1.1.1.1	REU	Reut_B4710
1.1.1.1	REU	Reut_B4833
1.1.1.1	REU	Reut_B5201
1.1.1.1	REU	Reut_C5952
1.1.1.1	REU	Reut_C6082
1.1.1.1	REU	Reut_C6089
1.1.1.1	REU	Reut_C6321
1.1.1.1	REH	H16_A0757(adh)
1.1.1.1	REH	H16_A3330
1.1.1.1	REH	H16_A3501(rplK)
1.1.1.1	REH	H16_B0517
1.1.1.1	REH	H16_B1433(adhP)
1.1.1.1	REH	H16_B1699
1.1.1.1	REH	H16_B1745
1.1.1.1	REH	H16_B1834
1.1.1.1	REH	H16_B2470
1.1.1.1	RME	Rmet_0545
1.1.1.1	RME	Rmet_1093
1.1.1.1	RME	Rmet_4784
1.1.1.1	RME	Rmet_4943
1.1.1.1	RME	Rmet_5102
1.1.1.1	RME	Rmet_5545
1.1.1.1	RME	Rmet_5645
1.1.1.1	BMA	BMA0324
1.1.1.1	BMA	BMA2006
1.1.1.1	BMA	BMAA0132
1.1.1.1	BMA	BMAA0163
1.1.1.1	BMA	BMAA0709
1.1.1.1	BMV	BMASAVP1_1300
1.1.1.1	BMV	BMASAVP1_1333
1.1.1.1	BMV	BMASAVP1_A0622
1.1.1.1	BML	BMA10299_0753
1.1.1.1	BML	BMA10299_A2456
1.1.1.1	BMN	BMA10247_0070
1.1.1.1	BMN	BMA10247_A0157
1.1.1.1	BMN	BMA10247_A0189
1.1.1.1	BMN	BMA10247_A1718
1.1.1.1	BXE	Bxe_A0713(flhA)
1.1.1.1	BXE	Bxe_A1730
1.1.1.1	BXE	Bxe_A1872
1.1.1.1	BXE	Bxe_B1066
1.1.1.1	BXE	Bxe_B2290
1.1.1.1	BXE	Bxe_B2357
1.1.1.1	BXE	Bxe_B2518
1.1.1.1	BXE	Bxe_C0527
1.1.1.1	BXE	Bxe_C1266
1.1.1.1	BXE	Bxe_C1356
1.1.1.1	BUR	Bcep18194_B2077
1.1.1.1	BUR	Bcep18194_B2551
1.1.1.1	BUR	Bcep18194_C6773
1.1.1.1	BCN	Bcen_1392
1.1.1.1	BCN	Bcen_3928
1.1.1.1	BCN	Bcen_4360
1.1.1.1	BCN	Bcen_4742
1.1.1.1	BCH	Bcen2424_4006
1.1.1.1	BCH	Bcen2424_4438
1.1.1.1	BAM	Bamb_3412
1.1.1.1	BPS	BPSL0820(flhA)
1.1.1.1	BPS	BPSL2701
1.1.1.1	BPS	BPSS0840
1.1.1.1	BPS	BPSS1918
1.1.1.1	BPS	BPSS1944(adhA)
1.1.1.1	BPS	BPSS2024
1.1.1.1	BPM	BURPS1710b_2237(eutG)
1.1.1.1	BPM	BURPS1710b_3181
1.1.1.1	BPM	BURPS1710b_A1018
1.1.1.1	BPM	BURPS1710b_A1046(adhA)
1.1.1.1	BPM	BURPS1710b_A1142
1.1.1.1	BPM	BURPS1710b_A2432
1.1.1.1	BPL	BURPS1106A_0866
1.1.1.1	BPL	BURPS1106A_A1693
1.1.1.1	BPD	BURPS668_0862
1.1.1.1	BTE	BTH_I0686
1.1.1.1	BTE	BTH_I1436
1.1.1.1	BTE	BTH_II0428
1.1.1.1	BTE	BTH_II0459
1.1.1.1	BTE	BTH_II1565
1.1.1.1	BPE	BP0777
1.1.1.1	BPE	BP2601
1.1.1.1	BPE	BP3751(adhI)
1.1.1.1	BPA	BPP0339
1.1.1.1	BPA	BPP2723
1.1.1.1	BPA	BPP4251(adhI)
1.1.1.1	BBR	BB0342
1.1.1.1	BBR	BB2775
1.1.1.1	BBR	BB4838(adhI)
1.1.1.1	RFR	Rfer_0121
1.1.1.1	RFR	Rfer_2865
1.1.1.1	POL	Bpro_1201
1.1.1.1	POL	Bpro_3129
1.1.1.1	POL	Bpro_5563
1.1.1.1	MPT	Mpe_A0936
1.1.1.1	MPT	Mpe_A2064
1.1.1.1	HAR	HEAR2367(adh)
1.1.1.1	MMS	mma_0093
1.1.1.1	MMS	mma_0221
1.1.1.1	MMS	mma_1172
1.1.1.1	NEU	NE0620
1.1.1.1	NEU	NE0820
1.1.1.1	NEU	NE0907(adhC1)
1.1.1.1	NET	Neut_1385
1.1.1.1	NMU	Nmul_A1937
1.1.1.1	EBA	ebA3118
1.1.1.1	EBA	ebA4623(adhB)
1.1.1.1	EBA	ebA5713(fdhG)
1.1.1.1	EBA	p2A334
1.1.1.1	AZO	azo0111(adhA)
1.1.1.1	AZO	azo1971
1.1.1.1	AZO	azo2700
1.1.1.1	AZO	azo3181
1.1.1.1	AZO	azo3317(yhdH)
1.1.1.1	DAR	Daro_1348
1.1.1.1	TBD	Tbd_1767
1.1.1.1	MFA	Mfla_0203
1.1.1.1	GSU	GSU0573
1.1.1.1	GME	Gmet_1046
1.1.1.1	PCA	Pcar_0251
1.1.1.1	PCA	Pcar_0255
1.1.1.1	PCA	Pcar_1246
1.1.1.1	PCA	Pcar_1594
1.1.1.1	PCA	Pcar_2506
1.1.1.1	PCA	Pcar_2847
1.1.1.1	PCA	Pcar_2848
1.1.1.1	PPD	Ppro_1924
1.1.1.1	DVU	DVU2396
1.1.1.1	DVU	DVU2405
1.1.1.1	DVU	DVU2885
1.1.1.1	DDE	Dde_1164
1.1.1.1	DDE	Dde_3062
1.1.1.1	DDE	Dde_3126
1.1.1.1	DDE	Dde_3523
1.1.1.1	DDE	Dde_3534
1.1.1.1	BBA	Bd0898(adhC)
1.1.1.1	BBA	Bd2813(adh)
1.1.1.1	DPS	DP0950
1.1.1.1	DPS	DP0951
1.1.1.1	DPS	DP0955
1.1.1.1	DPS	DP1034
1.1.1.1	MXA	MXAN_6802(adh)
1.1.1.1	MXA	MXAN_7094
1.1.1.1	SAT	SYN_01159
1.1.1.1	PUB	SAR11_0272(adhP)
1.1.1.1	PUB	SAR11_0529
1.1.1.1	PUB	SAR11_1244(yhdH)
1.1.1.1	PUB	SAR11_1287
1.1.1.1	MLO	mlr0872
1.1.1.1	MLO	mlr1136
1.1.1.1	MLO	mlr1178
1.1.1.1	MES	Meso_1317
1.1.1.1	MES	Meso_1868
1.1.1.1	MES	Meso_2263
1.1.1.1	MES	Meso_2671
1.1.1.1	SME	SMa1156
1.1.1.1	SME	SMa1296(adhA1)
1.1.1.1	SME	SMa2113(adhC2)
1.1.1.1	SME	SMb20170(fdh)
1.1.1.1	SME	SMc00105
1.1.1.1	SME	SMc01270(adhC1)
1.1.1.1	SME	SMc03929
1.1.1.1	SME	SMc04270
1.1.1.1	SMD	Smed_5260
1.1.1.1	ATU	Atu0626(adhP)
1.1.1.1	ATU	Atu1595
1.1.1.1	ATU	Atu1670(adhC)
1.1.1.1	ATU	Atu2151(adh)
1.1.1.1	ATU	Atu4289(adhC)
1.1.1.1	ATU	Atu5240(adhP)
1.1.1.1	ATC	AGR_C_1112
1.1.1.1	ATC	AGR_C_2931(adh4)
1.1.1.1	ATC	AGR_C_3072
1.1.1.1	ATC	AGR_C_3897
1.1.1.1	ATC	AGR_L_1150(adhE)
1.1.1.1	ATC	AGR_pAT_339
1.1.1.1	RET	RHE_CH00460
1.1.1.1	RET	RHE_CH01189(ypch00392)
1.1.1.1	RET	RHE_CH02227(adhCch)
1.1.1.1	RET	RHE_CH02474(ypch00832)
1.1.1.1	RET	RHE_CH02884(ypch00995)
1.1.1.1	RET	RHE_CH03285(ypch01140)
1.1.1.1	RET	RHE_PB00029
1.1.1.1	RET	RHE_PB00045(ypb00024)
1.1.1.1	RET	RHE_PC00105(adhA1)
1.1.1.1	RET	RHE_PC00106(adhA2)
1.1.1.1	RET	RHE_PD00107(adhE)
1.1.1.1	RET	RHE_PF00203(ypf00099)
1.1.1.1	RET	RHE_PF00365(ypf00190)
1.1.1.1	RET	RHE_PF00402(adhCf)
1.1.1.1	RLE	RL0310
1.1.1.1	RLE	RL1325
1.1.1.1	RLE	RL1876(adh)
1.1.1.1	RLE	RL2813
1.1.1.1	RLE	RL3344
1.1.1.1	RLE	RL3711
1.1.1.1	RLE	pRL100135
1.1.1.1	RLE	pRL110508
1.1.1.1	RLE	pRL120042
1.1.1.1	RLE	pRL120182
1.1.1.1	RLE	pRL120524(adhI)
1.1.1.1	RLE	pRL120602
1.1.1.1	RLE	pRL90027(adhA)
1.1.1.1	RLE	pRL90098
1.1.1.1	BME	BMEI0925
1.1.1.1	BME	BMEI1114
1.1.1.1	BME	BMEI1746
1.1.1.1	BME	BMEI1819
1.1.1.1	BME	BMEII0553
1.1.1.1	BME	BMEII0867
1.1.1.1	BMF	BAB1_0128
1.1.1.1	BMF	BAB1_0204
1.1.1.1	BMF	BAB1_0871
1.1.1.1	BMF	BAB2_0506
1.1.1.1	BMF	BAB2_0821
1.1.1.1	BMS	BR0203
1.1.1.1	BMS	BR0852
1.1.1.1	BMS	BR1061
1.1.1.1	BMS	BRA0401
1.1.1.1	BMS	BRA0734
1.1.1.1	BMB	BruAb1_0127
1.1.1.1	BMB	BruAb1_0198
1.1.1.1	BMB	BruAb1_0864
1.1.1.1	BMB	BruAb2_0498
1.1.1.1	BMB	BruAb2_0800
1.1.1.1	BJA	bll4101
1.1.1.1	BJA	bll5655
1.1.1.1	BJA	bll7898
1.1.1.1	BJA	blr2780
1.1.1.1	BJA	blr3675
1.1.1.1	BJA	blr4874
1.1.1.1	BJA	blr6070
1.1.1.1	BJA	blr6215(adhC)
1.1.1.1	BRA	BRADO0250
1.1.1.1	BRA	BRADO0921(adh)
1.1.1.1	BRA	BRADO2457
1.1.1.1	BRA	BRADO2816
1.1.1.1	BRA	BRADO2866(adhA)
1.1.1.1	BRA	BRADO3321
1.1.1.1	BRA	BRADO4151
1.1.1.1	BRA	BRADO4353
1.1.1.1	BRA	BRADO5171
1.1.1.1	BRA	BRADO5308
1.1.1.1	BRA	BRADO5486(adhC)
1.1.1.1	BBT	BBta_0243
1.1.1.1	BBT	BBta_2803
1.1.1.1	BBT	BBta_3627
1.1.1.1	BBT	BBta_3825
1.1.1.1	BBT	BBta_4528
1.1.1.1	BBT	BBta_5308(adhA)
1.1.1.1	BBT	BBta_5367
1.1.1.1	BBT	BBta_5638
1.1.1.1	BBT	BBta_5755
1.1.1.1	BBT	BBta_5970(adhC)
1.1.1.1	BBT	BBta_7131(adh)
1.1.1.1	RPA	RPA0374
1.1.1.1	RPA	RPA0656(badC)
1.1.1.1	RPA	RPA1205
1.1.1.1	RPA	RPA1955
1.1.1.1	RPA	RPA2018
1.1.1.1	RPA	RPA3067
1.1.1.1	RPA	RPA3655
1.1.1.1	RPB	RPB_0946
1.1.1.1	RPB	RPB_1148
1.1.1.1	RPB	RPB_1871
1.1.1.1	RPB	RPB_2474
1.1.1.1	RPB	RPB_3357
1.1.1.1	RPB	RPB_3418
1.1.1.1	RPC	RPC_0105
1.1.1.1	RPC	RPC_1030
1.1.1.1	RPC	RPC_1164
1.1.1.1	RPC	RPC_1965
1.1.1.1	RPC	RPC_2107
1.1.1.1	RPC	RPC_2307
1.1.1.1	RPC	RPC_2974
1.1.1.1	RPC	RPC_3411
1.1.1.1	RPD	RPD_1250
1.1.1.1	RPD	RPD_1539
1.1.1.1	RPD	RPD_2034
1.1.1.1	RPD	RPD_2086
1.1.1.1	RPD	RPD_2972
1.1.1.1	RPD	RPD_3495
1.1.1.1	RPE	RPE_0587
1.1.1.1	RPE	RPE_0609
1.1.1.1	RPE	RPE_1228
1.1.1.1	RPE	RPE_2019
1.1.1.1	RPE	RPE_3298
1.1.1.1	RPE	RPE_3649
1.1.1.1	RPE	RPE_3692
1.1.1.1	RPE	RPE_4678
1.1.1.1	NWI	Nwi_1739
1.1.1.1	NHA	Nham_1916
1.1.1.1	NHA	Nham_2346
1.1.1.1	NHA	Nham_2536
1.1.1.1	BHE	BH07430(adh)
1.1.1.1	BQU	BQ05280(adh)
1.1.1.1	CCR	CC_2516
1.1.1.1	CCR	CC_3029
1.1.1.1	SIL	SPO1889
1.1.1.1	SIL	SPO3399
1.1.1.1	SIL	SPO3850
1.1.1.1	SIL	SPOA0272
1.1.1.1	SIT	TM1040_0040
1.1.1.1	RSP	RSP_0960
1.1.1.1	RSP	RSP_1824(adh)
1.1.1.1	RSP	RSP_2576(adhI)
1.1.1.1	RSP	RSP_2799
1.1.1.1	RSP	RSP_3537
1.1.1.1	JAN	Jann_3964
1.1.1.1	RDE	RD1_1637(ccrA)
1.1.1.1	RDE	RD1_2918(adhE)
1.1.1.1	RDE	RD1_3806(flhA)
1.1.1.1	MMR	Mmar10_2836
1.1.1.1	HNE	HNE_0560
1.1.1.1	ZMO	ZMO1236(adhA)
1.1.1.1	ZMO	ZMO1596(adhB)
1.1.1.1	ZMO	ZMO1722(adhC)
1.1.1.1	GOX	GOX0313
1.1.1.1	GOX	GOX0314
1.1.1.1	GOX	GOX2018
1.1.1.1	GBE	GbCGDNIH1_0098
1.1.1.1	RRU	Rru_A0904
1.1.1.1	RRU	Rru_A0930
1.1.1.1	ABA	Acid345_2645
1.1.1.1	ABA	Acid345_3044
1.1.1.1	ABA	Acid345_4584
1.1.1.1	BSU	BG11902(adhB)
1.1.1.1	BSU	BG11941(gbsB)
1.1.1.1	BSU	BG13553(yogA)
1.1.1.1	BHA	BH1829(adhB)
1.1.1.1	BAN	BA2222
1.1.1.1	BAN	BA2267
1.1.1.1	BAN	BA2588
1.1.1.1	BAN	BA2647
1.1.1.1	BAN	BA3131(adhB)
1.1.1.1	BAN	BA3566
1.1.1.1	BAN	BA4599
1.1.1.1	BAR	GBAA2222
1.1.1.1	BAR	GBAA2267
1.1.1.1	BAR	GBAA2588
1.1.1.1	BAR	GBAA2647
1.1.1.1	BAR	GBAA3131(adhB)
1.1.1.1	BAR	GBAA3566
1.1.1.1	BAR	GBAA4599
1.1.1.1	BAA	BA_2770
1.1.1.1	BAA	BA_3097
1.1.1.1	BAA	BA_3165
1.1.1.1	BAA	BA_3633
1.1.1.1	BAA	BA_4058
1.1.1.1	BAA	BA_5039
1.1.1.1	BAT	BAS2066
1.1.1.1	BAT	BAS2111
1.1.1.1	BAT	BAS2412
1.1.1.1	BAT	BAS2466
1.1.1.1	BAT	BAS2912
1.1.1.1	BAT	BAS3306
1.1.1.1	BAT	BAS4267
1.1.1.1	BCE	BC0802
1.1.1.1	BCE	BC2220(adhA)
1.1.1.1	BCE	BC2529
1.1.1.1	BCE	BC2660
1.1.1.1	BCE	BC3092
1.1.1.1	BCE	BC4365
1.1.1.1	BCA	BCE_0198
1.1.1.1	BCA	BCE_0742
1.1.1.1	BCA	BCE_0877
1.1.1.1	BCA	BCE_1099
1.1.1.1	BCA	BCE_2252
1.1.1.1	BCA	BCE_2296(adhA)
1.1.1.1	BCA	BCE_2604
1.1.1.1	BCA	BCE_2677
1.1.1.1	BCA	BCE_3145(adhB)
1.1.1.1	BCA	BCE_3521
1.1.1.1	BCA	BCE_4453
1.1.1.1	BCZ	BCZK0168
1.1.1.1	BCZ	BCZK0681
1.1.1.1	BCZ	BCZK2005(gbsB)
1.1.1.1	BCZ	BCZK2048(adhB)
1.1.1.1	BCZ	BCZK2331(adhB)
1.1.1.1	BCZ	BCZK2390
1.1.1.1	BCZ	BCZK2838(adhB)
1.1.1.1	BCZ	BCZK3221
1.1.1.1	BCZ	BCZK4115
1.1.1.1	BTK	BT9727_0165
1.1.1.1	BTK	BT9727_2006(gbsB)
1.1.1.1	BTK	BT9727_2050(adhB)
1.1.1.1	BTK	BT9727_2367(adhB)
1.1.1.1	BTK	BT9727_2429
1.1.1.1	BTK	BT9727_2881(adhB)
1.1.1.1	BTK	BT9727_3273
1.1.1.1	BTK	BT9727_4104
1.1.1.1	BTL	BALH_0175
1.1.1.1	BTL	BALH_0616
1.1.1.1	BTL	BALH_0714
1.1.1.1	BTL	BALH_1985
1.1.1.1	BTL	BALH_2027
1.1.1.1	BTL	BALH_2382
1.1.1.1	BTL	BALH_2794
1.1.1.1	BTL	BALH_3158
1.1.1.1	BTL	BALH_3956
1.1.1.1	BLI	BL00199
1.1.1.1	BLI	BL02473(adhB)
1.1.1.1	BLI	BL02563(gbsB)
1.1.1.1	BLI	BL05087
1.1.1.1	BLD	BLi00992(yogA)
1.1.1.1	BLD	BLi03269(gbsB)
1.1.1.1	BLD	BLi03502
1.1.1.1	BLD	BLi03831(adhB)
1.1.1.1	BLD	BLi04290
1.1.1.1	BCL	ABC0046(adhA)
1.1.1.1	BCL	ABC0979(gbsB)
1.1.1.1	BCL	ABC3428(adhB)
1.1.1.1	BAY	RBAM_005890
1.1.1.1	BPU	BPUM_0461
1.1.1.1	BPU	BPUM_1147
1.1.1.1	BPU	BPUM_2734(gbsB)
1.1.1.1	BPU	BPUM_2803(yugK)
1.1.1.1	BPU	BPUM_2804(yugJ)
1.1.1.1	BPU	BPUM_2977
1.1.1.1	OIH	OB1376
1.1.1.1	OIH	OB2738
1.1.1.1	OIH	OB2801
1.1.1.1	GKA	GK0731
1.1.1.1	GKA	GK0938
1.1.1.1	GKA	GK2774
1.1.1.1	SAU	SA0143(adhE)
1.1.1.1	SAU	SA0562(adh1)
1.1.1.1	SAV	SAV0148(adhE)
1.1.1.1	SAV	SAV0605(adh1)
1.1.1.1	SAM	MW0123(adhE)
1.1.1.1	SAM	MW0568(adh1)
1.1.1.1	SAR	SAR0150(adhE)
1.1.1.1	SAR	SAR0613(adhA)
1.1.1.1	SAS	SAS0123
1.1.1.1	SAS	SAS0573(adhA)
1.1.1.1	SAC	SACOL0135
1.1.1.1	SAC	SACOL0237
1.1.1.1	SAC	SACOL0241
1.1.1.1	SAC	SACOL0660(adhA)
1.1.1.1	SAC	SACOL2177
1.1.1.1	SAC	SACOL2178
1.1.1.1	SAC	SACOL2367
1.1.1.1	SAB	SAB0089
1.1.1.1	SAB	SAB0557(adhA)
1.1.1.1	SAB	SAB1296c
1.1.1.1	SAA	SAUSA300_0055
1.1.1.1	SAA	SAUSA300_0151(adhE)
1.1.1.1	SAA	SAUSA300_0250
1.1.1.1	SAA	SAUSA300_0594(adh)
1.1.1.1	SAA	SAUSA300_2147
1.1.1.1	SAO	SAOUHSC_00113
1.1.1.1	SAO	SAOUHSC_00608
1.1.1.1	SAJ	SaurJH9_0134
1.1.1.1	SEP	SE0375
1.1.1.1	SEP	SE0506
1.1.1.1	SEP	SE2098
1.1.1.1	SER	SERP0197
1.1.1.1	SER	SERP0257(adhA)
1.1.1.1	SER	SERP0389
1.1.1.1	SER	SERP1785
1.1.1.1	SER	SERP1786
1.1.1.1	SER	SERP1962
1.1.1.1	SER	SERP2112
1.1.1.1	SER	SERP2469
1.1.1.1	SHA	SH0373(adhC)
1.1.1.1	SHA	SH0522
1.1.1.1	SSP	SSP0237
1.1.1.1	SSP	SSP1623
1.1.1.1	LMO	lmo1634
1.1.1.1	LMF	LMOf2365_1656(adhE)
1.1.1.1	LIN	lin1675
1.1.1.1	LWE	lwe0565
1.1.1.1	LWE	lwe1650
1.1.1.1	LLA	L13145(adhE)
1.1.1.1	LLA	L190278(ypjA)
1.1.1.1	LLA	L55758(adhA)
1.1.1.1	LLC	LACR_1641
1.1.1.1	LLC	LACR_1990
1.1.1.1	LLC	LACR_2457
1.1.1.1	LLM	llmg_0955
1.1.1.1	LLM	llmg_1991(adhA)
1.1.1.1	LLM	llmg_2432(adhE)
1.1.1.1	SPY	SPy_0044(adhA)
1.1.1.1	SPY	SPy_1111
1.1.1.1	SPZ	M5005_Spy_0039(adh2)
1.1.1.1	SPZ	M5005_Spy_0040(adhA)
1.1.1.1	SPZ	M5005_Spy_0834
1.1.1.1	SPM	spyM18_0043(adhE)
1.1.1.1	SPM	spyM18_0045(adhP)
1.1.1.1	SPM	spyM18_1073
1.1.1.1	SPG	SpyM3_0036(adh2)
1.1.1.1	SPG	SpyM3_0037(adh1)
1.1.1.1	SPG	SpyM3_0772
1.1.1.1	SPS	SPs0037
1.1.1.1	SPS	SPs0038
1.1.1.1	SPS	SPs0972
1.1.1.1	SPH	MGAS10270_Spy0042
1.1.1.1	SPH	MGAS10270_Spy0043(adhA)
1.1.1.1	SPI	MGAS10750_Spy0041
1.1.1.1	SPI	MGAS10750_Spy0042(adhA)
1.1.1.1	SPI	MGAS10750_Spy0985
1.1.1.1	SPJ	MGAS2096_Spy0041
1.1.1.1	SPJ	MGAS2096_Spy0042(adhA)
1.1.1.1	SPJ	MGAS2096_Spy0043
1.1.1.1	SPJ	MGAS2096_Spy0044
1.1.1.1	SPK	MGAS9429_Spy0040(adh2)
1.1.1.1	SPK	MGAS9429_Spy0041(adhA)
1.1.1.1	SPK	MGAS9429_Spy0953
1.1.1.1	SPF	SpyM50039(adhE)
1.1.1.1	SPF	SpyM50040(adhP)
1.1.1.1	SPA	M6_Spy0088
1.1.1.1	SPA	M6_Spy0090(adhA)
1.1.1.1	SPA	M6_Spy0832
1.1.1.1	SPA	M6_Spy0833
1.1.1.1	SPB	M28_Spy0039
1.1.1.1	SPB	M28_Spy0040(adhA)
1.1.1.1	SPB	M28_Spy0811
1.1.1.1	SPN	SP_0285
1.1.1.1	SPN	SP_1855
1.1.1.1	SPN	SP_2026
1.1.1.1	SPN	SP_2055
1.1.1.1	SPN	SP_2157
1.1.1.1	SPR	spr0262(adhP)
1.1.1.1	SPR	spr1670(adhB)
1.1.1.1	SPR	spr1837(adhE)
1.1.1.1	SPR	spr1866(adh)
1.1.1.1	SPR	spr1963(adh2)
1.1.1.1	SPD	SPD_0265
1.1.1.1	SPD	SPD_1636
1.1.1.1	SPD	SPD_1834
1.1.1.1	SPD	SPD_1865
1.1.1.1	SPD	SPD_1985
1.1.1.1	SAG	SAG0053(adhE)
1.1.1.1	SAG	SAG0054(adhP)
1.1.1.1	SAG	SAG0428
1.1.1.1	SAG	SAG1637(adh)
1.1.1.1	SAN	gbs0053
1.1.1.1	SAN	gbs0054
1.1.1.1	SAN	gbs1684
1.1.1.1	SAK	SAK_0086
1.1.1.1	SAK	SAK_0087
1.1.1.1	SAK	SAK_1651
1.1.1.1	SMU	SMU.119(adh)
1.1.1.1	SMU	SMU.148(adhE)
1.1.1.1	SMU	SMU.1867c
1.1.1.1	STC	str0882
1.1.1.1	STC	str0936(adhB)
1.1.1.1	STC	str1879
1.1.1.1	STC	str1881
1.1.1.1	STC	str1882
1.1.1.1	STC	str1884
1.1.1.1	STL	stu0882
1.1.1.1	STL	stu0936(adhB)
1.1.1.1	STL	stu1879
1.1.1.1	STL	stu1880
1.1.1.1	STL	stu1881
1.1.1.1	STL	stu1882
1.1.1.1	STL	stu1883
1.1.1.1	STL	stu1884
1.1.1.1	STE	STER_0949
1.1.1.1	SSA	SSA_0068(adhE)
1.1.1.1	SSA	SSA_0572
1.1.1.1	SSA	SSA_0921(adhB)
1.1.1.1	SSA	SSA_1917(adh)
1.1.1.1	SSU	SSU05_0280
1.1.1.1	SSU	SSU05_1388
1.1.1.1	SSV	SSU98_0275
1.1.1.1	SSV	SSU98_1402
1.1.1.1	SGO	SGO_0113(acdH)
1.1.1.1	SGO	SGO_1774
1.1.1.1	LPL	lp_1665(adh1)
1.1.1.1	LPL	lp_2873(adh2)
1.1.1.1	LPL	lp_3662(adhE)
1.1.1.1	LJO	LJ1120
1.1.1.1	LJO	LJ1766
1.1.1.1	LAC	LBA0461(adhE)
1.1.1.1	LAC	LBA1114
1.1.1.1	LSA	LSA0258
1.1.1.1	LSA	LSA0379(adhE)
1.1.1.1	LSA	LSA0925(adh)
1.1.1.1	LSA	LSA1364
1.1.1.1	LSA	LSA1702
1.1.1.1	LSL	LSL_1901
1.1.1.1	LBR	LVIS_0119
1.1.1.1	LBR	LVIS_0254
1.1.1.1	LBR	LVIS_0869
1.1.1.1	LCA	LSEI_0775
1.1.1.1	LCA	LSEI_2787
1.1.1.1	LGA	LGAS_1561
1.1.1.1	LRE	Lreu_0321
1.1.1.1	EFA	EF0900(adhE)
1.1.1.1	EFA	EF1826
1.1.1.1	OOE	OEOE_0527
1.1.1.1	OOE	OEOE_1248
1.1.1.1	STH	STH2049
1.1.1.1	CAC	CAC3375
1.1.1.1	CAC	CA_P0035(adhE)
1.1.1.1	CAC	CA_P0162(adhE1)
1.1.1.1	CPE	CPE0449(adh)
1.1.1.1	CPE	CPE2531(adhE)
1.1.1.1	CPF	CPF_0451
1.1.1.1	CPF	CPF_2855(adhE)
1.1.1.1	CPR	CPR_0442
1.1.1.1	CPR	CPR_2540
1.1.1.1	CTC	CTC01366
1.1.1.1	CTC	CTC01453
1.1.1.1	CDF	CD0334(adhE)
1.1.1.1	CDF	CD2966(adhE)
1.1.1.1	CDF	CD3006
1.1.1.1	CBO	CBO0345(aad)
1.1.1.1	CBA	CLB_0388(adhE)
1.1.1.1	CBA	CLB_1463
1.1.1.1	CBA	CLB_2063
1.1.1.1	CBH	CLC_0403(adhE)
1.1.1.1	CBH	CLC_1475
1.1.1.1	CBH	CLC_2068
1.1.1.1	CBF	CLI_0416(adhE)
1.1.1.1	CBF	CLI_1522
1.1.1.1	CBF	CLI_2169
1.1.1.1	CKL	CKL_1067
1.1.1.1	CKL	CKL_1075
1.1.1.1	CKL	CKL_1077
1.1.1.1	CKL	CKL_1078
1.1.1.1	CKL	CKL_2967
1.1.1.1	CKL	CKL_2978
1.1.1.1	CKL	CKL_3000
1.1.1.1	CKL	CKL_3425
1.1.1.1	CHY	CHY_0925
1.1.1.1	DSY	DSY0565
1.1.1.1	DSY	DSY0623
1.1.1.1	DSY	DSY1101
1.1.1.1	DSY	DSY2755
1.1.1.1	DSY	DSY3044
1.1.1.1	DRM	Dred_1495
1.1.1.1	PTH	PTH_1584
1.1.1.1	CSC	Csac_0407
1.1.1.1	TTE	TTE0696(eutG)
1.1.1.1	MTA	Moth_1911
1.1.1.1	MPE	MYPE4620(gbsB)
1.1.1.1	MTU	Rv0162c(adhE1)
1.1.1.1	MTU	Rv0761c(adhB)
1.1.1.1	MTU	Rv1530(adh)
1.1.1.1	MTU	Rv1862(adhA)
1.1.1.1	MTC	MT0171
1.1.1.1	MTC	MT0786
1.1.1.1	MTC	MT1581
1.1.1.1	MTC	MT1911
1.1.1.1	MBO	Mb0167c(adhE1)
1.1.1.1	MBO	Mb0784c(adhB)
1.1.1.1	MBO	Mb1557(adh)
1.1.1.1	MBO	Mb1893(adhA)
1.1.1.1	MBB	BCG_0198c(adhE1)
1.1.1.1	MBB	BCG_0813c(adhB)
1.1.1.1	MBB	BCG_1582(adh)
1.1.1.1	MBB	BCG_1898(adhA)
1.1.1.1	MLE	ML2053
1.1.1.1	MPA	MAP0595c(adhB)
1.1.1.1	MPA	MAP1571(adhA_1)
1.1.1.1	MPA	MAP1613c(adhA_2)
1.1.1.1	MPA	MAP3596c(adhE)
1.1.1.1	MAV	MAV_0705
1.1.1.1	MAV	MAV_1614
1.1.1.1	MAV	MAV_1943
1.1.1.1	MAV	MAV_2646
1.1.1.1	MAV	MAV_2857
1.1.1.1	MAV	MAV_5214
1.1.1.1	MSM	MSMEG_0127
1.1.1.1	MSM	MSMEG_0217
1.1.1.1	MSM	MSMEG_0276
1.1.1.1	MSM	MSMEG_0303
1.1.1.1	MSM	MSMEG_0590(rhaD)
1.1.1.1	MSM	MSMEG_1138
1.1.1.1	MSM	MSMEG_1977
1.1.1.1	MSM	MSMEG_2048
1.1.1.1	MSM	MSMEG_3388
1.1.1.1	MSM	MSMEG_3464
1.1.1.1	MSM	MSMEG_3915
1.1.1.1	MSM	MSMEG_4167
1.1.1.1	MSM	MSMEG_5866
1.1.1.1	MSM	MSMEG_6242
1.1.1.1	MSM	MSMEG_6833
1.1.1.1	MSM	MSMEG_6834
1.1.1.1	MUL	MUL_0470(adhB)
1.1.1.1	MUL	MUL_0495(adhX)
1.1.1.1	MMC	Mmcs_0111
1.1.1.1	MMC	Mmcs_0137
1.1.1.1	MMC	Mmcs_1713
1.1.1.1	CGL	NCgl0219(cgl0222)
1.1.1.1	CGL	NCgl2449(cgl2537)
1.1.1.1	CGL	NCgl2709(cgl2807)
1.1.1.1	CGB	cg0273
1.1.1.1	CGB	cg3107(adhA)
1.1.1.1	CEF	CE0053
1.1.1.1	CDI	DIP2114(adhA)
1.1.1.1	NFA	nfa12770
1.1.1.1	NFA	nfa16040
1.1.1.1	NFA	nfa20970
1.1.1.1	NFA	nfa28910
1.1.1.1	NFA	nfa35620
1.1.1.1	NFA	nfa38820
1.1.1.1	RHA	RHA1_ro00325(adh1)
1.1.1.1	RHA	RHA1_ro00447
1.1.1.1	RHA	RHA1_ro00525
1.1.1.1	RHA	RHA1_ro01205
1.1.1.1	RHA	RHA1_ro02150
1.1.1.1	RHA	RHA1_ro02497
1.1.1.1	RHA	RHA1_ro04547
1.1.1.1	RHA	RHA1_ro05321
1.1.1.1	RHA	RHA1_ro08443
1.1.1.1	RHA	RHA1_ro08627
1.1.1.1	RHA	RHA1_ro08635
1.1.1.1	RHA	RHA1_ro08965(adh2)
1.1.1.1	RHA	RHA1_ro11170(adhB)
1.1.1.1	SCO	SCO0199(SCJ12.11c)
1.1.1.1	SCO	SCO0259(SCF1.01)
1.1.1.1	SCO	SCO5262(2SC7G11.24)
1.1.1.1	SMA	SAV1141(adhA1)
1.1.1.1	SMA	SAV1357(adhA2)
1.1.1.1	SMA	SAV1393(adhA3)
1.1.1.1	SMA	SAV2980
1.1.1.1	SMA	SAV414(pteB)
1.1.1.1	SMA	SAV5335
1.1.1.1	SMA	SAV7169
1.1.1.1	TWH	TWT326(adh)
1.1.1.1	TWS	TW445(adh)
1.1.1.1	LXX	Lxx22610(adh)
1.1.1.1	AAU	AAur_0342(adhT)
1.1.1.1	AAU	AAur_3063(adhA)
1.1.1.1	AAU	AAur_3716(rhaD)
1.1.1.1	PAC	PPA0539
1.1.1.1	TFU	Tfu_1270
1.1.1.1	TFU	Tfu_1276
1.1.1.1	TFU	Tfu_1755
1.1.1.1	FRA	Francci3_0264
1.1.1.1	FRA	Francci3_2240
1.1.1.1	FRA	Francci3_2514
1.1.1.1	FRA	Francci3_2945
1.1.1.1	FRA	Francci3_3750
1.1.1.1	FAL	FRAAL0199
1.1.1.1	FAL	FRAAL0607
1.1.1.1	FAL	FRAAL1637
1.1.1.1	FAL	FRAAL3122
1.1.1.1	FAL	FRAAL3376(adhC)
1.1.1.1	FAL	FRAAL5274(adhC1)
1.1.1.1	FAL	FRAAL5983
1.1.1.1	ACE	Acel_0584
1.1.1.1	SEN	SACE_0927(adh10)
1.1.1.1	SEN	SACE_1535
1.1.1.1	SEN	SACE_2374
1.1.1.1	SEN	SACE_2733
1.1.1.1	SEN	SACE_2944
1.1.1.1	SEN	SACE_2945
1.1.1.1	SEN	SACE_3519(adh)
1.1.1.1	SEN	SACE_4085(adh)
1.1.1.1	SEN	SACE_4163(adh1)
1.1.1.1	SEN	SACE_4519
1.1.1.1	SEN	SACE_4852(adh1)
1.1.1.1	SEN	SACE_6396
1.1.1.1	BLO	BL1090
1.1.1.1	BLO	BL1131(badC)
1.1.1.1	BLO	BL1575(adh2)
1.1.1.1	BAD	BAD_0319
1.1.1.1	BAD	BAD_0514(badC)
1.1.1.1	RXY	Rxyl_1958
1.1.1.1	RXY	Rxyl_3153
1.1.1.1	RBA	RB10805
1.1.1.1	RBA	RB13260(yhdH)
1.1.1.1	RBA	RB4131(yjjN)
1.1.1.1	RBA	RB5320
1.1.1.1	RBA	RB5856(adh)
1.1.1.1	RBA	RB5948(adh)
1.1.1.1	LIL	LA0296
1.1.1.1	LIL	LA0325
1.1.1.1	LIL	LA1616(adeH)
1.1.1.1	LIL	LA2361
1.1.1.1	LIL	LA2629
1.1.1.1	LIL	LA3158
1.1.1.1	LIC	LIC10253
1.1.1.1	LIC	LIC10282
1.1.1.1	LIC	LIC10958
1.1.1.1	LIC	LIC11357
1.1.1.1	LIC	LIC11586
1.1.1.1	LIC	LIC12166
1.1.1.1	SYN	sll0990
1.1.1.1	SYC	syc1059_d
1.1.1.1	SYF	Synpcc7942_0459
1.1.1.1	SYG	sync_2669
1.1.1.1	CYA	CYA_0473(adhE)
1.1.1.1	CYA	CYA_0992
1.1.1.1	CYB	CYB_0241
1.1.1.1	CYB	CYB_0338
1.1.1.1	TEL	tlr0227
1.1.1.1	GVI	gll2836
1.1.1.1	GVI	gll4111
1.1.1.1	GVI	glr4425
1.1.1.1	ANA	all0879
1.1.1.1	ANA	all2810
1.1.1.1	ANA	all5334
1.1.1.1	AVA	Ava_1089
1.1.1.1	AVA	Ava_4482
1.1.1.1	PMB	A9601_14521(adhC)
1.1.1.1	PMB	A9601_14641
1.1.1.1	PMG	P9301_14501
1.1.1.1	PMH	P9215_14901(ribD)
1.1.1.1	PMJ	P9211_02221(rplK)
1.1.1.1	PMJ	P9211_13081
1.1.1.1	TER	Tery_2840
1.1.1.1	BFR	BF1290
1.1.1.1	SRU	SRU_0710
1.1.1.1	SRU	SRU_2306
1.1.1.1	CHU	CHU_1246(adhP)
1.1.1.1	GFO	GFO_0760
1.1.1.1	GFO	GFO_1574
1.1.1.1	GFO	GFO_2086
1.1.1.1	CTE	CT1275
1.1.1.1	CCH	Cag_0888
1.1.1.1	CCH	Cag_1128
1.1.1.1	CCH	Cag_1710
1.1.1.1	DRA	DR_2279
1.1.1.1	TTH	TTC0097
1.1.1.1	TTH	TTC1572
1.1.1.1	TTJ	TTHA0466
1.1.1.1	AAE	aq_1240(adh2)
1.1.1.1	AAE	aq_1362(adh1)
1.1.1.1	TMA	TM0111
1.1.1.1	TMA	TM0920
1.1.1.1	MMP	MMP0802
1.1.1.1	MAC	MA2630(adh)
1.1.1.1	MBA	Mbar_A0784
1.1.1.1	MBA	Mbar_A2344
1.1.1.1	MMA	MM_2769
1.1.1.1	MSI	Msm_1380
1.1.1.1	HAL	VNG1821G(adh4)
1.1.1.1	HAL	VNG2617G(adh2)
1.1.1.1	HMA	pNG7022(adh1)
1.1.1.1	HMA	pNG7032(adh10)
1.1.1.1	HMA	pNG7101(adh8)
1.1.1.1	HMA	pNG7103(adh7)
1.1.1.1	HMA	pNG7278(adh12)
1.1.1.1	HMA	pNG7289(adh6)
1.1.1.1	HMA	pNG7314(adhC)
1.1.1.1	HMA	pNG7351(adh13)
1.1.1.1	HMA	rrnAC0012(adh11)
1.1.1.1	HMA	rrnAC0191(adh3)
1.1.1.1	HMA	rrnAC1300(adh9)
1.1.1.1	HMA	rrnAC1402(adh4)
1.1.1.1	HMA	rrnAC1975(adh5)
1.1.1.1	HMA	rrnAC2172(adh14)
1.1.1.1	HMA	rrnAC3506(adh2)
1.1.1.1	HWA	HQ1124A(adh)
1.1.1.1	HWA	HQ1729A(adh)
1.1.1.1	HWA	HQ2366A(adh)
1.1.1.1	HWA	HQ3648A(adh)
1.1.1.1	NPH	NP1260A(adh)
1.1.1.1	TAC	Ta0832m
1.1.1.1	TAC	Ta0841
1.1.1.1	TVO	TVN0396
1.1.1.1	TVO	TVN0944
1.1.1.1	TVO	TVN1284
1.1.1.1	PTO	PTO0846
1.1.1.1	PTO	PTO1151
1.1.1.1	PTO	PTO1249
1.1.1.1	PHO	PH0743
1.1.1.1	PAB	PAB1511
1.1.1.1	PFU	PF0608
1.1.1.1	TKO	TK1008
1.1.1.1	APE	APE_1245.1
1.1.1.1	APE	APE_1557.1
1.1.1.1	APE	APE_1963.1
1.1.1.1	APE	APE_2239.1
1.1.1.1	IHO	Igni_0132
1.1.1.1	SSO	SSO0472(adh-1)
1.1.1.1	SSO	SSO0764(adh-2)
1.1.1.1	SSO	SSO1646(adh-5)
1.1.1.1	SSO	SSO2494(adh-8)
1.1.1.1	SSO	SSO2536(adh-10)
1.1.1.1	SSO	SSO2878(adh-13)
1.1.1.1	STO	ST0038
1.1.1.1	STO	ST0053
1.1.1.1	STO	ST0075
1.1.1.1	STO	ST0480
1.1.1.1	STO	ST2056
1.1.1.1	STO	ST2577
1.1.1.1	SAI	Saci_0911(adh)
1.1.1.1	SAI	Saci_1115(adh)
1.1.1.1	SAI	Saci_2057
1.1.1.1	SAI	Saci_2126(adh)
1.1.1.1	SAI	Saci_2145(adh)
1.1.1.1	SAI	Saci_2205
1.1.1.1	SAI	Saci_2224(adh)
1.1.1.1	PAI	PAE1921(zinC)
1.1.1.1	PAI	PAE2051(zinC)
1.1.1.1	PAI	PAE2332(zinC)
1.1.1.1	PAI	PAE2931(zinC)
1.1.1.2	HSA	10327(AKR1A1)
1.1.1.2	PTR	741418(AKR1A1)
1.1.1.2	MCC	693380(AKR1A1)
1.1.1.2	RNO	78959(Akr1a1)
1.1.1.2	CFA	610537(LOC610537)
1.1.1.2	SSC	396924(ALR1)
1.1.1.2	GGA	424599(AKR1A1)
1.1.1.2	DRE	799805(akr1a1b)
1.1.1.2	SPU	587281(LOC587281)
1.1.1.2	OSA	4338987
1.1.1.2	CME	CMM296C
1.1.1.2	PIC	PICST_29079(ADH4)
1.1.1.2	PIC	PICST_45137(ADH7)
1.1.1.2	CGR	CAGL0H06853g
1.1.1.2	CGR	CAGL0M14047g
1.1.1.2	MGR	MGG_11818
1.1.1.2	ANI	AN2860.2
1.1.1.2	AFM	AFUA_1G09750
1.1.1.2	AFM	AFUA_3G11900
1.1.1.2	AFM	AFUA_6G10260
1.1.1.2	AOR	AO090003000751
1.1.1.2	AOR	AO090023000460
1.1.1.2	CNE	CNC05140
1.1.1.2	CNE	CNK02370
1.1.1.2	UMA	UM01861.1
1.1.1.2	TET	TTHERM_00274500
1.1.1.2	TCR	504339.19
1.1.1.2	TCR	504425.60
1.1.1.2	TCR	508677.80
1.1.1.2	TCR	509331.210
1.1.1.2	LMA	LmjF23.0360
1.1.1.2	EHI	25.t00045
1.1.1.2	EHI	73.t00013
1.1.1.2	EHI	81.t00034
1.1.1.2	XFA	XF1136
1.1.1.2	XFA	XF1727
1.1.1.2	XFA	XF1734
1.1.1.2	XFT	PD0423(adhP)
1.1.1.2	XCC	XCC0029(yahK)
1.1.1.2	XCB	XC_0029
1.1.1.2	XCV	XCV0034
1.1.1.2	XAC	XAC0031(yahK)
1.1.1.2	XOO	XOO0280(yahK)
1.1.1.2	XOM	XOO_0252(XOO0252)
1.1.1.2	PAE	PA2275
1.1.1.2	PPU	PP_2426
1.1.1.2	PST	PSPTO_2182
1.1.1.2	PST	PSPTO_2697
1.1.1.2	PSB	Psyr_1992
1.1.1.2	PSB	Psyr_2431
1.1.1.2	PSP	PSPPH_1961
1.1.1.2	PSP	PSPPH_2589
1.1.1.2	PFL	PFL_1816
1.1.1.2	PFL	PFL_2420
1.1.1.2	PFO	Pfl_4120
1.1.1.2	SHN	Shewana3_1694
1.1.1.2	ILO	IL1440
1.1.1.2	PAT	Patl_1426
1.1.1.2	LPN	lpg0612
1.1.1.2	LPF	lpl0647
1.1.1.2	LPP	lpp0663
1.1.1.2	NOC	Noc_0435
1.1.1.2	ABO	ABO_2414(AKR1A1)
1.1.1.2	CVI	CV_2051
1.1.1.2	RSO	RS05494(RSp1124)
1.1.1.2	RSO	RSc0632(RS01534)
1.1.1.2	BMA	BMA3240
1.1.1.2	BXE	Bxe_B1754
1.1.1.2	BPS	BPSL0192(adhC)
1.1.1.2	BPM	BURPS1710b_0372(adhC)
1.1.1.2	BTE	BTH_I0152
1.1.1.2	RFR	Rfer_2439
1.1.1.2	MMS	mma_1872
1.1.1.2	HPY	HP1104(cad)
1.1.1.2	HPJ	jhp1030
1.1.1.2	HPJ	jhp1429
1.1.1.2	HPA	HPAG1_1042
1.1.1.2	HHE	HH1166(cad)
1.1.1.2	HAC	Hac_0437(adhA)
1.1.1.2	CJE	Cj1548c
1.1.1.2	CJR	CJE1719
1.1.1.2	CJU	C8J_1447
1.1.1.2	ABU	Abu_1042
1.1.1.2	BBA	Bd0900(adhA)
1.1.1.2	SME	SMc00680
1.1.1.2	ATU	Atu2022(adh)
1.1.1.2	ATC	AGR_C_3663A
1.1.1.2	RET	RHE_CH02758(adh)
1.1.1.2	RLE	RL3212
1.1.1.2	RPE	RPE_2083
1.1.1.2	MMR	Mmar10_2303
1.1.1.2	GBE	GbCGDNIH1_2346
1.1.1.2	ABA	Acid345_1946
1.1.1.2	BSU	BG12562(adhA)
1.1.1.2	BLI	BL05196(adhA)
1.1.1.2	BLD	BLi02097(adhA)
1.1.1.2	OIH	OB0786
1.1.1.2	CBF	CLI_2960(adh)
1.1.1.2	MPN	MPN564(adh)
1.1.1.2	MPE	MYPE5230(adhA)
1.1.1.2	MTU	Rv3045(adhC)
1.1.1.2	MTC	MT3130(adh)
1.1.1.2	MBO	Mb3071(adhC)
1.1.1.2	MBB	BCG_3069(adhC)
1.1.1.2	MLE	ML1730(adhA)
1.1.1.2	MPA	MAP3093(adhC)
1.1.1.2	MAV	MAV_3911
1.1.1.2	MSM	MSMEG_1037
1.1.1.2	MSM	MSMEG_2317
1.1.1.2	MUL	MUL_1885(adh)
1.1.1.2	MMC	Mmcs_1836
1.1.1.2	CGL	NCgl0324(cgl0331)
1.1.1.2	CGB	cg0400(adhC)
1.1.1.2	CEF	CE0149
1.1.1.2	CEF	CE0338
1.1.1.2	CJK	jk2055(adhA)
1.1.1.2	NFA	nfa52260
1.1.1.2	RHA	RHA1_ro02119
1.1.1.2	SCO	SCO4945(2SCK31.05)
1.1.1.2	SMA	SAV3314(adhA4)
1.1.1.2	AAU	AAur_2040
1.1.1.2	PAC	PPA1072
1.1.1.2	SEN	SACE_1843(adhA)
1.1.1.2	SEN	SACE_2652
1.1.1.2	LIL	LA3172
1.1.1.2	LIC	LIC10949(dkgA)
1.1.1.2	SYN	slr0942
1.1.1.2	AVA	Ava_2489
1.1.1.2	SRU	SRU_1267
1.1.1.2	MAC	MA0403
1.1.1.2	MAC	MA1901(adh)
1.1.1.2	MBA	Mbar_A0771
1.1.1.2	MST	Msp_0967(adh)
1.1.1.2	HMA	pNG7101(adh8)
1.1.1.2	HWA	HQ1729A(adh)
1.1.1.3	ATH	AT1G31230(AK-HSDH_I)
1.1.1.3	OSA	4346642
1.1.1.3	CME	CMN129C
1.1.1.3	SCE	YJR139C(HOM6)
1.1.1.3	AGO	AGOS_ABL080W
1.1.1.3	PIC	PICST_57619(HOM6)
1.1.1.3	CGR	CAGL0M00330g
1.1.1.3	SPO	SPBC776.03
1.1.1.3	ANI	AN2882.2
1.1.1.3	AFM	AFUA_3G11640
1.1.1.3	AOR	AO090003000721
1.1.1.3	AOR	AO090009000136
1.1.1.3	CNE	CNJ02040
1.1.1.3	LMA	LmjF07.0260
1.1.1.3	ECO	b0002(thrA)
1.1.1.3	ECO	b3940(metL)
1.1.1.3	ECJ	JW0001(thrA)
1.1.1.3	ECJ	JW3911(metL)
1.1.1.3	ECE	Z0002(thrA)
1.1.1.3	ECE	Z5495(metL)
1.1.1.3	ECS	ECs0002
1.1.1.3	ECS	ECs4869
1.1.1.3	ECC	c0003(thrA)
1.1.1.3	ECC	c4893(metL)
1.1.1.3	ECI	UTI89_C0002(thrA)
1.1.1.3	ECI	UTI89_C4525(metL)
1.1.1.3	ECP	ECP_0002
1.1.1.3	ECV	APECO1_1976(thrA)
1.1.1.3	ECV	APECO1_2531(metL)
1.1.1.3	ECW	EcE24377A_0001(thrA)
1.1.1.3	ECW	EcE24377A_4480(metL)
1.1.1.3	ECX	EcHS_A0003(thrA)
1.1.1.3	ECX	EcHS_A4174
1.1.1.3	STY	STY0002(thrA)
1.1.1.3	STY	STY3768(metL)
1.1.1.3	STT	t0002(thrA)
1.1.1.3	STT	t3517(metL)
1.1.1.3	SPT	SPA0002(thrA)
1.1.1.3	SPT	SPA3944(metL)
1.1.1.3	SEC	SC0002(thrA)
1.1.1.3	SEC	SC3992(metL)
1.1.1.3	STM	STM0002(thrA)
1.1.1.3	STM	STM4101(metL)
1.1.1.3	YPE	YPO0116(metL)
1.1.1.3	YPE	YPO0459(thrA)
1.1.1.3	YPK	y0303(metL)
1.1.1.3	YPK	y3718(thrA)
1.1.1.3	YPM	YP_0118(metL)
1.1.1.3	YPM	YP_3723(thrA)
1.1.1.3	YPA	YPA_0265
1.1.1.3	YPA	YPA_4051
1.1.1.3	YPN	YPN_0331
1.1.1.3	YPN	YPN_3738
1.1.1.3	YPP	YPDSF_3174
1.1.1.3	YPP	YPDSF_3791
1.1.1.3	YPS	YPTB0106(metM)
1.1.1.3	YPS	YPTB0602(thrA)
1.1.1.3	YPI	YpsIP31758_0122(metL)
1.1.1.3	YPI	YpsIP31758_3476(thrA)
1.1.1.3	SFL	SF0002(thrA)
1.1.1.3	SFL	SF4018(metL)
1.1.1.3	SFX	S0002(thrA)
1.1.1.3	SFX	S3729(metL)
1.1.1.3	SFV	SFV_0001(thrA)
1.1.1.3	SFV	SFV_4010(metL)
1.1.1.3	SSN	SSON_0002(thrA)
1.1.1.3	SSN	SSON_4114(metL)
1.1.1.3	SBO	SBO_0001(thrA)
1.1.1.3	SBO	SBO_3960(metL)
1.1.1.3	SDY	SDY_0002(thrA)
1.1.1.3	SDY	SDY_3775(metL)
1.1.1.3	ECA	ECA3891(thrA)
1.1.1.3	ECA	ECA4251(metL)
1.1.1.3	PLU	plu0563(thrA)
1.1.1.3	PLU	plu4755(metL)
1.1.1.3	BUC	BU194(thrA)
1.1.1.3	BAS	BUsg188(thrA)
1.1.1.3	BAB	bbp183(thrA)
1.1.1.3	BCC	BCc_127(thrA)
1.1.1.3	WBR	WGLp591(thrA)
1.1.1.3	SGL	SG0404
1.1.1.3	ENT	Ent638_0564
1.1.1.3	ENT	Ent638_4034
1.1.1.3	SPE	Spro_0683
1.1.1.3	SPE	Spro_4785
1.1.1.3	BFL	Bfl111(thrA)
1.1.1.3	BPN	BPEN_115(thrA)
1.1.1.3	HIT	NTHI0167(thrA)
1.1.1.3	HSO	HS_1214(thrA)
1.1.1.3	PMU	PM0113(thrA)
1.1.1.3	MSU	MS1703(lysC)
1.1.1.3	APL	APL_0250(thrA)
1.1.1.3	ASU	Asuc_0801
1.1.1.3	XFA	XF2225
1.1.1.3	XFT	PD1273(lysC)
1.1.1.3	XCC	XCC1800(metL)
1.1.1.3	XCC	XCC2855
1.1.1.3	XCB	XC_1253
1.1.1.3	XCB	XC_2389
1.1.1.3	XCV	XCV1866(thrA)
1.1.1.3	XCV	XCV3175(metL)
1.1.1.3	XAC	XAC1820(metL)
1.1.1.3	XAC	XAC3038
1.1.1.3	XOO	XOO2242(metL)
1.1.1.3	XOM	XOO_1718(XOO1718)
1.1.1.3	XOM	XOO_2107(XOO2107)
1.1.1.3	VCH	VC2364
1.1.1.3	VCH	VC2684
1.1.1.3	VVU	VV1_0545
1.1.1.3	VVU	VV1_1365
1.1.1.3	VVY	VV0650
1.1.1.3	VVY	VV3007
1.1.1.3	VPA	VP0494
1.1.1.3	VPA	VP2764
1.1.1.3	VFI	VF2118(thrA)
1.1.1.3	VFI	VF2266(metL)
1.1.1.3	PPR	PBPRA0262
1.1.1.3	PPR	PBPRA0552
1.1.1.3	PAE	PA3736(hom)
1.1.1.3	PAU	PA14_16070(hom)
1.1.1.3	PPU	PP_0664
1.1.1.3	PPU	PP_1470(hom)
1.1.1.3	PPF	Pput_0698
1.1.1.3	PPF	Pput_4251
1.1.1.3	PST	PSPTO_1480(hom)
1.1.1.3	PSB	Psyr_1290
1.1.1.3	PSP	PSPPH_1360(hom)
1.1.1.3	PFL	PFL_1103(hom)
1.1.1.3	PFL	PFL_3809(hom)
1.1.1.3	PFO	Pfl_1027
1.1.1.3	PEN	PSEEN4252(hom)
1.1.1.3	PMY	Pmen_2012
1.1.1.3	PMY	Pmen_3394
1.1.1.3	PAR	Psyc_0253(hom)
1.1.1.3	PCR	Pcryo_0279
1.1.1.3	PRW	PsycPRwf_2010
1.1.1.3	ACI	ACIAD0264(hom)
1.1.1.3	SON	SO_3415(thrA)
1.1.1.3	SON	SO_4055(metL)
1.1.1.3	SDN	Sden_0616
1.1.1.3	SDN	Sden_2740
1.1.1.3	SFR	Sfri_2906
1.1.1.3	SFR	Sfri_3550
1.1.1.3	SAZ	Sama_0905
1.1.1.3	SAZ	Sama_3170
1.1.1.3	SBL	Sbal_1227
1.1.1.3	SBL	Sbal_3775
1.1.1.3	SBM	Shew185_0537
1.1.1.3	SBM	Shew185_1271
1.1.1.3	SBN	Sbal195_0561
1.1.1.3	SBN	Sbal195_1304
1.1.1.3	SLO	Shew_0521
1.1.1.3	SLO	Shew_1079
1.1.1.3	SPC	Sputcn32_0617
1.1.1.3	SPC	Sputcn32_2735
1.1.1.3	SSE	Ssed_1175
1.1.1.3	SSE	Ssed_4040
1.1.1.3	SPL	Spea_0561
1.1.1.3	SPL	Spea_1066
1.1.1.3	SHE	Shewmr4_1138
1.1.1.3	SHE	Shewmr4_3438
1.1.1.3	SHM	Shewmr7_0513
1.1.1.3	SHM	Shewmr7_1209
1.1.1.3	SHN	Shewana3_1139
1.1.1.3	SHN	Shewana3_3613
1.1.1.3	SHW	Sputw3181_1277
1.1.1.3	SHW	Sputw3181_3553
1.1.1.3	ILO	IL2466(metL)
1.1.1.3	CPS	CPS_0456(metL)
1.1.1.3	CPS	CPS_4291(thrA)
1.1.1.3	PHA	PSHAa2379(thrA)
1.1.1.3	PHA	PSHAa2722(metL)
1.1.1.3	PAT	Patl_3580
1.1.1.3	SDE	Sde_1209
1.1.1.3	PIN	Ping_1275
1.1.1.3	MAQ	Maqu_2274
1.1.1.3	MCA	MCA0597(hom)
1.1.1.3	FTW	FTW_1648
1.1.1.3	FTA	FTA_0521
1.1.1.3	FTN	FTN_0525(thrA)
1.1.1.3	TCX	Tcr_1251
1.1.1.3	NOC	Noc_2454
1.1.1.3	AEH	Mlg_1822
1.1.1.3	HHA	Hhal_0125
1.1.1.3	HCH	HCH_01779(thrA)
1.1.1.3	CSA	Csal_3010
1.1.1.3	ABO	ABO_0806(hom)
1.1.1.3	MMW	Mmwyl1_3765
1.1.1.3	AHA	AHA_0590
1.1.1.3	AHA	AHA_3018
1.1.1.3	CRP	CRP_121
1.1.1.3	RMA	Rmag_0769
1.1.1.3	VOK	COSY_0706(thrA)
1.1.1.3	NME	NMB1228
1.1.1.3	NMA	NMA1395(hom)
1.1.1.3	NMC	NMC1128(hom)
1.1.1.3	NGO	NGO0779
1.1.1.3	CVI	CV_0996(metL)
1.1.1.3	RSO	RSc1327(RS02849)
1.1.1.3	REU	Reut_A1993
1.1.1.3	REH	H16_A2266(thrA)
1.1.1.3	RME	Rmet_1966
1.1.1.3	BMA	BMA1385(hom)
1.1.1.3	BMV	BMASAVP1_A1875(hom)
1.1.1.3	BML	BMA10299_A0022(hom)
1.1.1.3	BMN	BMA10247_1147(hom)
1.1.1.3	BXE	Bxe_A2381
1.1.1.3	BVI	Bcep1808_1781
1.1.1.3	BUR	Bcep18194_A5155
1.1.1.3	BCN	Bcen_6225
1.1.1.3	BCH	Bcen2424_1854
1.1.1.3	BAM	Bamb_1792
1.1.1.3	BAM	Bamb_4289
1.1.1.3	BPS	BPSL1477(hom)
1.1.1.3	BPM	BURPS1710b_2396(hom)
1.1.1.3	BPL	BURPS1106A_2270(hom)
1.1.1.3	BPD	BURPS668_2232(hom)
1.1.1.3	PNU	Pnuc_0438
1.1.1.3	BPE	BP2784
1.1.1.3	BPA	BPP2479
1.1.1.3	BBR	BB1926
1.1.1.3	RFR	Rfer_1912
1.1.1.3	POL	Bpro_2190
1.1.1.3	POL	Bpro_5333
1.1.1.3	PNA	Pnap_2231
1.1.1.3	AAV	Aave_0011
1.1.1.3	AAV	Aave_1238
1.1.1.3	AJS	Ajs_3206
1.1.1.3	AJS	Ajs_4155
1.1.1.3	VEI	Veis_2663
1.1.1.3	DAC	Daci_5219
1.1.1.3	MPT	Mpe_A1541
1.1.1.3	HAR	HEAR2150(hom)
1.1.1.3	MMS	mma_1312(thrA)
1.1.1.3	NEU	NE2369
1.1.1.3	NET	Neut_0865
1.1.1.3	NMU	Nmul_A1551
1.1.1.3	EBA	ebA4952(thrA)
1.1.1.3	AZO	azo2081(hom)
1.1.1.3	DAR	Daro_2386
1.1.1.3	TBD	Tbd_0843
1.1.1.3	MFA	Mfla_0904
1.1.1.3	MFA	Mfla_1048
1.1.1.3	HPY	HP0822
1.1.1.3	HPA	HPAG1_0808
1.1.1.3	HHE	HH1750(hom)
1.1.1.3	HAC	Hac_0726(hom)
1.1.1.3	WSU	WS0450(HOM)
1.1.1.3	TDN	Tmden_1904
1.1.1.3	CJE	Cj0149c(hom)
1.1.1.3	CJR	CJE0145(hom)
1.1.1.3	CJJ	CJJ81176_0185(hom)
1.1.1.3	CJU	C8J_0146(hom)
1.1.1.3	CJD	JJD26997_0164(hom)
1.1.1.3	CFF	CFF8240_0293
1.1.1.3	CCV	CCV52592_0834
1.1.1.3	CHA	CHAB381_0217
1.1.1.3	CCO	CCC13826_1144
1.1.1.3	ABU	Abu_0158(hom)
1.1.1.3	NIS	NIS_1553
1.1.1.3	SUN	SUN_0225
1.1.1.3	GSU	GSU1693(hom)
1.1.1.3	GME	Gmet_1629
1.1.1.3	GUR	Gura_2178
1.1.1.3	PCA	Pcar_1451
1.1.1.3	PPD	Ppro_1294
1.1.1.3	DVU	DVU0890(hom)
1.1.1.3	DVL	Dvul_2094
1.1.1.3	DDE	Dde_2731
1.1.1.3	DPS	DP1732
1.1.1.3	DOL	Dole_0291
1.1.1.3	ADE	Adeh_1400
1.1.1.3	ADE	Adeh_1638
1.1.1.3	ADE	Adeh_3931
1.1.1.3	AFW	Anae109_2173
1.1.1.3	AFW	Anae109_2430
1.1.1.3	MXA	MXAN_0971
1.1.1.3	MXA	MXAN_2278
1.1.1.3	SAT	SYN_00890
1.1.1.3	SFU	Sfum_1218
1.1.1.3	PUB	SAR11_0852
1.1.1.3	PUB	SAR11_1025(hom)
1.1.1.3	MLO	mll0934
1.1.1.3	MES	Meso_1922
1.1.1.3	PLA	Plav_2946
1.1.1.3	SME	SMc00293(thrA)
1.1.1.3	SMD	Smed_1453
1.1.1.3	ATU	Atu1588(hom)
1.1.1.3	ATC	AGR_C_2919
1.1.1.3	RET	RHE_CH01878(thrA)
1.1.1.3	RLE	RL2097(hom)
1.1.1.3	RLE	pRL80071(hom)
1.1.1.3	BME	BMEI0725
1.1.1.3	BMF	BAB1_1293
1.1.1.3	BMS	BR1274(hom)
1.1.1.3	BMB	BruAb1_1275(hom)
1.1.1.3	BOV	BOV_1237(hom)
1.1.1.3	OAN	Oant_1917
1.1.1.3	BJA	blr4362(hom)
1.1.1.3	BRA	BRADO3572(hom)
1.1.1.3	BBT	BBta_3996(hom)
1.1.1.3	RPA	RPA2504(HDH)
1.1.1.3	RPB	RPB_2966
1.1.1.3	RPC	RPC_2816
1.1.1.3	RPD	RPD_2495
1.1.1.3	RPE	RPE_2937
1.1.1.3	NWI	Nwi_1647
1.1.1.3	NHA	Nham_2309
1.1.1.3	BHE	BH10030(metM)
1.1.1.3	XAU	Xaut_3521
1.1.1.3	CCR	CC_1383
1.1.1.3	SIL	SPO1734(hom)
1.1.1.3	SIT	TM1040_2164
1.1.1.3	RSP	RSP_0403
1.1.1.3	RSH	Rsph17029_2057
1.1.1.3	RSQ	Rsph17025_0834
1.1.1.3	JAN	Jann_2998
1.1.1.3	RDE	RD1_2538(hom)
1.1.1.3	PDE	Pden_3678
1.1.1.3	DSH	Dshi_2273
1.1.1.3	MMR	Mmar10_1098
1.1.1.3	MMR	Mmar10_2618
1.1.1.3	HNE	HNE_2310(hom)
1.1.1.3	ZMO	ZMO0483(hom)
1.1.1.3	NAR	Saro_0019
1.1.1.3	SAL	Sala_0810
1.1.1.3	SWI	Swit_4731
1.1.1.3	ELI	ELI_13775
1.1.1.3	GOX	GOX1517
1.1.1.3	ACR	Acry_1298
1.1.1.3	RRU	Rru_A2410
1.1.1.3	MAG	amb3728
1.1.1.3	MGM	Mmc1_1756
1.1.1.3	ABA	Acid345_1481
1.1.1.3	ABA	Acid345_4165
1.1.1.3	SUS	Acid_0526
1.1.1.3	SUS	Acid_7030
1.1.1.3	BSU	BG10460(hom)
1.1.1.3	BHA	BH1253
1.1.1.3	BHA	BH1737
1.1.1.3	BHA	BH3422(hom)
1.1.1.3	BAN	BA1968(hom-1)
1.1.1.3	BAN	BA2608
1.1.1.3	BAN	BA5654(hom-2)
1.1.1.3	BAR	GBAA1968(hom-1)
1.1.1.3	BAR	GBAA2608
1.1.1.3	BAR	GBAA5654(hom-2)
1.1.1.3	BAA	BA_0512
1.1.1.3	BAA	BA_2468
1.1.1.3	BAA	BA_3119
1.1.1.3	BAT	BAS1825
1.1.1.3	BAT	BAS2433
1.1.1.3	BAT	BAS5256
1.1.1.3	BCE	BC1964
1.1.1.3	BCE	BC2548
1.1.1.3	BCE	BC5404
1.1.1.3	BCA	BCE_2051(hom)
1.1.1.3	BCA	BCE_2626
1.1.1.3	BCA	BCE_5533(hom)
1.1.1.3	BCZ	BCZK1782(hom)
1.1.1.3	BCZ	BCZK2354(hom)
1.1.1.3	BCZ	BCZK5102(hom)
1.1.1.3	BCY	Bcer98_1496
1.1.1.3	BCY	Bcer98_3923
1.1.1.3	BTK	BT9727_1799(hom)
1.1.1.3	BTK	BT9727_2388(hom)
1.1.1.3	BTK	BT9727_5085(hom)
1.1.1.3	BTL	BALH_1741(hom)
1.1.1.3	BTL	BALH_2348(hom)
1.1.1.3	BTL	BALH_4905(hom)
1.1.1.3	BLI	BL02137(hom)
1.1.1.3	BLD	BLi03414(hom)
1.1.1.3	BCL	ABC0023
1.1.1.3	BCL	ABC1578
1.1.1.3	BCL	ABC2942(hom)
1.1.1.3	BAY	RBAM_029370(hom)
1.1.1.3	BPU	BPUM_1429
1.1.1.3	BPU	BPUM_2888(thrA)
1.1.1.3	OIH	OB0466
1.1.1.3	GKA	GK2964
1.1.1.3	SAU	SA1164(dhoM)
1.1.1.3	SAV	SAV1328(dhoM)
1.1.1.3	SAM	MW1215(dhoM)
1.1.1.3	SAR	SAR1338
1.1.1.3	SAS	SAS1268
1.1.1.3	SAC	SACOL1362(hom)
1.1.1.3	SAB	SAB1186
1.1.1.3	SAA	SAUSA300_1226
1.1.1.3	SAO	SAOUHSC_01320
1.1.1.3	SAJ	SaurJH9_1389
1.1.1.3	SAH	SaurJH1_1416
1.1.1.3	SEP	SE1009
1.1.1.3	SER	SERP0897(hom)
1.1.1.3	SHA	SH1579(dhoM)
1.1.1.3	SSP	SSP1438
1.1.1.3	LMO	lmo2547(hom)
1.1.1.3	LMF	LMOf2365_2520(hom)
1.1.1.3	LIN	lin2691(hom)
1.1.1.3	LWE	lwe2496(hom)
1.1.1.3	LLA	L0090(hom)
1.1.1.3	LLC	LACR_1280
1.1.1.3	LLM	llmg_1332(hom)
1.1.1.3	SPN	SP_1361
1.1.1.3	SPR	spr1219(hom)
1.1.1.3	SPD	SPD_1195(hom)
1.1.1.3	SAG	SAG1120(hom)
1.1.1.3	SAN	gbs1187
1.1.1.3	SAK	SAK_1205(hom)
1.1.1.3	SMU	SMU.965
1.1.1.3	STC	str0469(hom)
1.1.1.3	STL	stu0469(hom)
1.1.1.3	STE	STER_0506
1.1.1.3	SSA	SSA_1043(hom)
1.1.1.3	SSU	SSU05_0801
1.1.1.3	SSV	SSU98_0801
1.1.1.3	SGO	SGO_0801(hom)
1.1.1.3	LPL	lp_0571(hom2)
1.1.1.3	LPL	lp_2535(hom1)
1.1.1.3	LAC	LBA1212
1.1.1.3	LSL	LSL_1519(thrA)
1.1.1.3	LDB	Ldb1350
1.1.1.3	LBU	LBUL_1259
1.1.1.3	LCA	LSEI_2151
1.1.1.3	LGA	LGAS_1075
1.1.1.3	EFA	EF2422(hom)
1.1.1.3	OOE	OEOE_1546
1.1.1.3	STH	STH2739
1.1.1.3	CAC	CAC0998
1.1.1.3	CTC	CTC00886
1.1.1.3	CTC	CTC02355
1.1.1.3	CNO	NT01CX_0896
1.1.1.3	CTH	Cthe_0290
1.1.1.3	CTH	Cthe_1376
1.1.1.3	CDF	CD1166(hom1)
1.1.1.3	CDF	CD1580(hom2)
1.1.1.3	CBO	CBO1641(hom)
1.1.1.3	CBO	CBO1875(hom)
1.1.1.3	CBA	CLB_1658(hom-1)
1.1.1.3	CBA	CLB_1812(hom-2)
1.1.1.3	CBH	CLC_1667(hom-1)
1.1.1.3	CBH	CLC_1819(hom-2)
1.1.1.3	CBF	CLI_1718(hom-1)
1.1.1.3	CBF	CLI_1939(hom-2)
1.1.1.3	CBE	Cbei_1551
1.1.1.3	CKL	CKL_0859(hom1)
1.1.1.3	CKL	CKL_1105(hom2)
1.1.1.3	CPY	Cphy_3603
1.1.1.3	AMT	Amet_0566
1.1.1.3	AOE	Clos_2186
1.1.1.3	CHY	CHY_1912(hom)
1.1.1.3	DSY	DSY1363
1.1.1.3	DRM	Dred_1165
1.1.1.3	SWO	Swol_1319
1.1.1.3	CSC	Csac_0993
1.1.1.3	TTE	TTE2620(thrA2)
1.1.1.3	MTA	Moth_1307
1.1.1.3	MTU	Rv1294(thrA)
1.1.1.3	MTC	MT1333(thrA)
1.1.1.3	MBO	Mb1326(thrA)
1.1.1.3	MBB	BCG_1354(thrA)
1.1.1.3	MLE	ML1129(hom)
1.1.1.3	MPA	MAP2468c(thrA)
1.1.1.3	MAV	MAV_1509
1.1.1.3	MSM	MSMEG_4957
1.1.1.3	MVA	Mvan_4348
1.1.1.3	MGI	Mflv_2298
1.1.1.3	MMC	Mmcs_3896
1.1.1.3	MKM	Mkms_3970
1.1.1.3	MJL	Mjls_3882
1.1.1.3	CGL	NCgl1136(cgl1183)
1.1.1.3	CGB	cg1337(hom)
1.1.1.3	CEF	CE1289
1.1.1.3	CDI	DIP1036(thrA)
1.1.1.3	CJK	jk1352(hom)
1.1.1.3	NFA	nfa10490(thrA)
1.1.1.3	RHA	RHA1_ro01488(thrA)
1.1.1.3	SCO	SCO5354(SCBAC5H2.23)
1.1.1.3	SMA	SAV2918(thrA)
1.1.1.3	TWH	TWT439(thrA)
1.1.1.3	TWS	TW329(hom)
1.1.1.3	LXX	Lxx06870(thrA)
1.1.1.3	ART	Arth_2623
1.1.1.3	ART	Arth_3560
1.1.1.3	AAU	AAur_2612(thrA)
1.1.1.3	PAC	PPA1258
1.1.1.3	NCA	Noca_1744
1.1.1.3	TFU	Tfu_2424
1.1.1.3	FRA	Francci3_3725
1.1.1.3	FRE	Franean1_1005
1.1.1.3	FAL	FRAAL5951(hom)
1.1.1.3	ACE	Acel_0630
1.1.1.3	KRA	Krad_1252
1.1.1.3	SEN	SACE_6298(thrA)
1.1.1.3	STP	Strop_3651
1.1.1.3	SAQ	Sare_4033
1.1.1.3	BLO	BL1274(thrA)
1.1.1.3	BAD	BAD_1416(thrA)
1.1.1.3	RXY	Rxyl_1091
1.1.1.3	RBA	RB8510(hom)
1.1.1.3	LIL	LA3638(thrA)
1.1.1.3	LIC	LIC10571(hom)
1.1.1.3	LBJ	LBJ_2852(thrA)
1.1.1.3	LBL	LBL_0219(thrA)
1.1.1.3	SYN	sll0455(thrA)
1.1.1.3	SYW	SYNW0711(thrA)
1.1.1.3	SYC	syc2003_c(thrA)
1.1.1.3	SYF	Synpcc7942_2090
1.1.1.3	SYD	Syncc9605_1957
1.1.1.3	SYE	Syncc9902_0704
1.1.1.3	SYG	sync_0941(hom)
1.1.1.3	SYR	SynRCC307_0723(thrA)
1.1.1.3	SYX	SynWH7803_1606(thrA)
1.1.1.3	CYA	CYA_1100(hom)
1.1.1.3	CYB	CYB_1425(hom)
1.1.1.3	TEL	tll0277(thrA)
1.1.1.3	GVI	gll4295(thrA)
1.1.1.3	ANA	all4120(thrA)
1.1.1.3	AVA	Ava_0783
1.1.1.3	PMA	Pro1150(thrA)
1.1.1.3	PMM	PMM1051(thrA)
1.1.1.3	PMT	PMT1143(thrA)
1.1.1.3	PMN	PMN2A_0702
1.1.1.3	PMI	PMT9312_1062
1.1.1.3	PMB	A9601_11561(thrA)
1.1.1.3	PMC	P9515_11421(thrA)
1.1.1.3	PMF	P9303_08881(thrA)
1.1.1.3	PMG	P9301_11571(thrA)
1.1.1.3	PMJ	P9211_11401(thrA)
1.1.1.3	PME	NATL1_15361(thrA)
1.1.1.3	TER	Tery_4567
1.1.1.3	BTH	BT_2403
1.1.1.3	BFR	BF0608
1.1.1.3	BFS	BF0558(thrA)
1.1.1.3	SRU	SRU_0482
1.1.1.3	SRU	SRU_0691
1.1.1.3	CHU	CHU_0073(thrA)
1.1.1.3	GFO	GFO_0318(hom)
1.1.1.3	GFO	GFO_1970(thrA)
1.1.1.3	FJO	Fjoh_1492
1.1.1.3	FJO	Fjoh_1494
1.1.1.3	FJO	Fjoh_2575
1.1.1.3	FPS	FP0255
1.1.1.3	CTE	CT2030
1.1.1.3	CCH	Cag_0142
1.1.1.3	CPH	Cpha266_2542
1.1.1.3	PVI	Cvib_1626
1.1.1.3	PLT	Plut_1983
1.1.1.3	DET	DET1206(metM)
1.1.1.3	DEH	cbdb_A1123(metM)
1.1.1.3	DEB	DehaBAV1_1016
1.1.1.3	RRS	RoseRS_1971
1.1.1.3	RRS	RoseRS_2987
1.1.1.3	RCA	Rcas_1559
1.1.1.3	RCA	Rcas_2086
1.1.1.3	HAU	Haur_1101
1.1.1.3	DRA	DR_1278
1.1.1.3	DGE	Dgeo_0610
1.1.1.3	TTH	TTC0115
1.1.1.3	TTJ	TTHA0489
1.1.1.3	AAE	aq_1812(thrA)
[truncated: 335,055 more rows]
