# Supplementary material for: KEGGconverter: a tool for the in-silico modelling of metabolic networks of the KEGG Pathways database
Source: BMC Bioinformatics. 2009 Oct 8;10:324. doi: 10.1186/1471-2105-10-324 (PMC2764712; doi:10.1186/1471-2105-10-324)
Supplement: Additional file 4 — KEGGconverter tool. This is the version (1.0) of the KEGGconverter tool which runs as a command line utility. It searches in the '/in' subdirectory for KGML models and performs the conversion depending on the specific command arguments. [file 1471-2105-10-324-S4.ZIP › kgml/EnzymeNames2.tab]

1.1.1.1	alcohol dehydrogenase
1.1.1.2	alcohol dehydrogenase (NADP+)
1.1.1.3	homoserine dehydrogenase
1.1.1.4	(R,R)-butanediol dehydrogenase
1.1.1.5	acetoin dehydrogenase
1.1.1.6	glycerol dehydrogenase
1.1.1.7	propanediol-phosphate dehydrogenase
1.1.1.8	glycerol-3-phosphate dehydrogenase (NAD+)
1.1.1.9	D-xylulose reductase
1.1.1.10	L-xylulose reductase
1.1.1.11	D-arabinitol 4-dehydrogenase
1.1.1.12	L-arabinitol 4-dehydrogenase
1.1.1.13	L-arabinitol 2-dehydrogenase
1.1.1.14	L-iditol 2-dehydrogenase
1.1.1.15	D-iditol 2-dehydrogenase
1.1.1.16	galactitol 2-dehydrogenase
1.1.1.17	mannitol-1-phosphate 5-dehydrogenase
1.1.1.18	inositol 2-dehydrogenase
1.1.1.19	glucuronate reductase
1.1.1.20	glucuronolactone reductase
1.1.1.21	aldehyde reductase
1.1.1.22	UDP-glucose 6-dehydrogenase
1.1.1.23	histidinol dehydrogenase
1.1.1.24	quinate dehydrogenase
1.1.1.25	shikimate dehydrogenase
1.1.1.26	glyoxylate reductase
1.1.1.27	L-lactate dehydrogenase
1.1.1.28	D-lactate dehydrogenase
1.1.1.29	glycerate dehydrogenase
1.1.1.30	3-hydroxybutyrate dehydrogenase
1.1.1.31	3-hydroxyisobutyrate dehydrogenase
1.1.1.32	mevaldate reductase
1.1.1.33	mevaldate reductase (NADPH)
1.1.1.34	hydroxymethylglutaryl-CoA reductase (NADPH)
1.1.1.35	3-hydroxyacyl-CoA dehydrogenase
1.1.1.36	acetoacetyl-CoA reductase
1.1.1.37	malate dehydrogenase
1.1.1.38	malate dehydrogenase (oxaloacetate-decarboxylating)
1.1.1.39	malate dehydrogenase (decarboxylating)
1.1.1.40	malate dehydrogenase (oxaloacetate-decarboxylating) (NADP+)
1.1.1.41	isocitrate dehydrogenase (NAD+)
1.1.1.42	isocitrate dehydrogenase (NADP+)
1.1.1.43	phosphogluconate 2-dehydrogenase
1.1.1.44	phosphogluconate dehydrogenase (decarboxylating)
1.1.1.45	L-gulonate 3-dehydrogenase
1.1.1.46	L-arabinose 1-dehydrogenas
1.1.1.47	glucose 1-dehydrogenase
1.1.1.48	galactose 1-dehydrogenase
1.1.1.49	glucose-6-phosphate dehydrogenase
1.1.1.50	3alpha-hydroxysteroid dehydrogenase (B-specific)
1.1.1.51	3(or 17)beta-hydroxysteroid dehydrogenase
1.1.1.52	3alpha-hydroxycholanate dehydrogenase
1.1.1.53	3alpha(or 20beta)-hydroxysteroid dehydrogenase
1.1.1.54	allyl-alcohol dehydrogenas
1.1.1.55	lactaldehyde reductase (NADPH)
1.1.1.56	ribitol 2-dehydrogenase
1.1.1.57	fructuronate reductase
1.1.1.58	tagaturonate reductase
1.1.1.59	3-hydroxypropionate dehydrogenas
1.1.1.60	2-hydroxy-3-oxopropionate reductase
1.1.1.61	4-hydroxybutyrate dehydrogenase
1.1.1.62	estradiol 17beta-dehydrogenase
1.1.1.63	testosterone 17beta-dehydrogenase
1.1.1.64	testosterone 17beta-dehydrogenase (NADP+)
1.1.1.65	pyridoxine 4-dehydrogenase
1.1.1.66	omega-hydroxydecanoate dehydrogenas
1.1.1.67	mannitol 2-dehydrogenase
1.1.1.68	Transferred to 1.5.1.2
1.1.1.69	gluconate 5-dehydrogenase
1.1.1.70	Deleted entr
1.1.1.71	alcohol dehydrogenase [NAD(P)+]
1.1.1.72	glycerol dehydrogenase (NADP+)
1.1.1.73	octanol dehydrogenase
1.1.1.74	Deleted entr
1.1.1.75	(R)-aminopropanol dehydrogenase
1.1.1.76	(S,S)-butanediol dehydrogenase
1.1.1.77	lactaldehyde reductase
1.1.1.78	methylglyoxal reductase (NADH-dependent)
1.1.1.79	glyoxylate reductase (NADP+)
1.1.1.80	isopropanol dehydrogenase (NADP+)
1.1.1.81	hydroxypyruvate reductase
1.1.1.82	malate dehydrogenase (NADP+)
1.1.1.83	D-malate dehydrogenase (decarboxylating)
1.1.1.84	dimethylmalate dehydrogenase
1.1.1.85	3-isopropylmalate dehydrogenase
1.1.1.86	ketol-acid reductoisomerase
1.1.1.87	homoisocitrate dehydrogenase
1.1.1.88	hydroxymethylglutaryl-CoA reductase
1.1.1.89	Deleted entr
1.1.1.90	aryl-alcohol dehydrogenase
1.1.1.91	aryl-alcohol dehydrogenase (NADP+)
1.1.1.92	oxaloglycolate reductase (decarboxylating
1.1.1.93	tartrate dehydrogenase
1.1.1.94	glycerol-3-phosphate dehydrogenase [NAD(P)+]
1.1.1.95	phosphoglycerate dehydrogenase
1.1.1.96	diiodophenylpyruvate reductase
1.1.1.97	3-hydroxybenzyl-alcohol dehydrogenase
1.1.1.98	(R)-2-hydroxy-fatty-acid dehydrogenase
1.1.1.99	(S)-2-hydroxy-fatty-acid dehydrogenase
1.1.1.100	3-oxoacyl-[acyl-carrier-protein] reductase
1.1.1.101	acylglycerone-phosphate reductase
1.1.1.102	3-dehydrosphinganine reductase
1.1.1.103	L-threonine 3-dehydrogenase
1.1.1.104	4-oxoproline reductase
1.1.1.105	retinol dehydrogenase
1.1.1.106	pantoate 4-dehydrogenase
1.1.1.107	pyridoxal 4-dehydrogenase
1.1.1.108	carnitine 3-dehydrogenas
1.1.1.109	Transferred to 1.3.1.2
1.1.1.110	indolelactate dehydrogenase
1.1.1.111	3-(imidazol-5-yl)lactate dehydrogenase
1.1.1.112	indanol dehydrogenas
1.1.1.113	L-xylose 1-dehydrogenase
1.1.1.114	apiose 1-reductase
1.1.1.115	ribose 1-dehydrogenase (NADP+)
1.1.1.116	D-arabinose 1-dehydrogenase
1.1.1.117	D-arabinose 1-dehydrogenase [NAD(P)+]
1.1.1.118	glucose 1-dehydrogenase (NAD+)
1.1.1.119	glucose 1-dehydrogenase (NADP+)
1.1.1.120	galactose 1-dehydrogenase (NADP+)
1.1.1.121	aldose 1-dehydrogenase
1.1.1.122	D-threo-aldose 1-dehydrogenase
1.1.1.123	sorbose 5-dehydrogenase (NADP+)
1.1.1.124	fructose 5-dehydrogenase (NADP+)
1.1.1.125	2-deoxy-D-gluconate 3-dehydrogenase
1.1.1.126	2-dehydro-3-deoxy-D-gluconate 6-dehydrogenase
1.1.1.127	2-dehydro-3-deoxy-D-gluconate 5-dehydrogenase
1.1.1.128	L-idonate 2-dehydrogenase
1.1.1.129	L-threonate 3-dehydrogenase
1.1.1.130	3-dehydro-L-gulonate 2-dehydrogenase
1.1.1.131	mannuronate reductase
1.1.1.132	GDP-mannose 6-dehydrogenase
1.1.1.133	dTDP-4-dehydrorhamnose reductase
1.1.1.134	dTDP-6-deoxy-L-talose 4-dehydrogenase
1.1.1.135	GDP-6-deoxy-D-talose 4-dehydrogenase
1.1.1.136	UDP-N-acetylglucosamine 6-dehydrogenase
1.1.1.137	ribitol-5-phosphate 2-dehydrogenase
1.1.1.138	mannitol 2-dehydrogenase (NADP+)
1.1.1.139	Deleted entr
1.1.1.140	sorbitol-6-phosphate 2-dehydrogenase
1.1.1.141	15-hydroxyprostaglandin dehydrogenase (NAD+)
1.1.1.142	D-pinitol dehydrogenase
1.1.1.143	sequoyitol dehydrogenase
1.1.1.144	perillyl-alcohol dehydrogenase
1.1.1.145	3beta-hydroxy-Delta5-steroid dehydrogenase
1.1.1.146	11beta-hydroxysteroid dehydrogenase
1.1.1.147	16alpha-hydroxysteroid dehydrogenase
1.1.1.148	estradiol 17alpha-dehydrogenase
1.1.1.149	20alpha-hydroxysteroid dehydrogenase
1.1.1.150	21-hydroxysteroid dehydrogenase (NAD+)
1.1.1.151	21-hydroxysteroid dehydrogenase (NADP+)
1.1.1.152	3alpha-hydroxy-5beta-androstane-17-one 3alpha-dehydrogenase
1.1.1.153	sepiapterin reductas
1.1.1.154	ureidoglycolate dehydrogenas
1.1.1.155	Deleted entr
1.1.1.156	glycerol 2-dehydrogenase (NADP+)
1.1.1.157	3-hydroxybutyryl-CoA dehydrogenase
1.1.1.158	UDP-N-acetylmuramate dehydrogenase
1.1.1.159	7alpha-hydroxysteroid dehydrogenase
1.1.1.160	dihydrobunolol dehydrogenase
1.1.1.161	cholestanetetraol 26-dehydrogenase
1.1.1.162	erythrulose reductase
1.1.1.163	cyclopentanol dehydrogenas
1.1.1.164	hexadecanol dehydrogenas
1.1.1.165	2-alkyn-1-ol dehydrogenas
1.1.1.166	hydroxycyclohexanecarboxylate dehydrogenase
1.1.1.167	hydroxymalonate dehydrogenas
1.1.1.168	2-dehydropantolactone reductase (A-specific)
1.1.1.169	2-dehydropantoate 2-reductase
1.1.1.170	sterol-4alpha-carboxylate 3-dehydrogenase (decarboxylating)
1.1.1.171	Transferred to 1.5.1.2
1.1.1.172	2-oxoadipate reductase
1.1.1.173	L-rhamnose 1-dehydrogenas
1.1.1.174	cyclohexane-1,2-diol dehydrogenas
1.1.1.175	D-xylose 1-dehydrogenase
1.1.1.176	12alpha-hydroxysteroid dehydrogenase
1.1.1.177	glycerol-3-phosphate 1-dehydrogenase (NADP+)
1.1.1.178	3-hydroxy-2-methylbutyryl-CoA dehydrogenase
1.1.1.179	D-xylose 1-dehydrogenase (NADP+)
1.1.1.180	Deleted entr
1.1.1.181	cholest-5-ene-3beta,7alpha-diol 3beta-dehydrogenase
1.1.1.182	Deleted entr
1.1.1.183	geraniol dehydrogenas
1.1.1.184	carbonyl reductase (NADPH)
1.1.1.185	L-glycol dehydrogenase
1.1.1.186	dTDP-galactose 6-dehydrogenase
1.1.1.187	GDP-4-dehydro-D-rhamnose reductase
1.1.1.188	prostaglandin-F synthase
1.1.1.189	prostaglandin-E2 9-reductase
1.1.1.190	indole-3-acetaldehyde reductase (NADH)
1.1.1.191	indole-3-acetaldehyde reductase (NADPH)
1.1.1.192	long-chain-alcohol dehydrogenase
1.1.1.193	5-amino-6-(5-phosphoribosylamino)uracil reductase
1.1.1.194	coniferyl-alcohol dehydrogenase
1.1.1.195	cinnamyl-alcohol dehydrogenase
1.1.1.196	15-hydroxyprostaglandin-D dehydrogenase (NADP+)
1.1.1.197	15-hydroxyprostaglandin dehydrogenase (NADP+)
1.1.1.198	(+)-borneol dehydrogenase
1.1.1.199	(S)-usnate reductase
1.1.1.200	aldose-6-phosphate reductase (NADPH)
1.1.1.201	7beta-hydroxysteroid dehydrogenase (NADP+)
1.1.1.202	1,3-propanediol dehydrogenase
1.1.1.203	uronate dehydrogenase
1.1.1.204	Transferred to 1.17.1.
1.1.1.205	IMP dehydrogenase
1.1.1.206	tropinone reductase I
1.1.1.207	(-)-menthol dehydrogenase
1.1.1.208	(+)-neomenthol dehydrogenase
1.1.1.209	3(or 17)alpha-hydroxysteroid dehydrogenase
1.1.1.210	3beta(or 20alpha)-hydroxysteroid dehydrogenase
1.1.1.211	long-chain-3-hydroxyacyl-CoA dehydrogenase
1.1.1.212	3-oxoacyl-[acyl-carrier-protein] reductase (NADH)
1.1.1.213	3alpha-hydroxysteroid dehydrogenase (A-specific
1.1.1.214	2-dehydropantolactone reductase (B-specific)
1.1.1.215	gluconate 2-dehydrogenase
1.1.1.216	farnesol dehydrogenase
1.1.1.217	benzyl-2-methyl-hydroxybutyrate dehydrogenase
1.1.1.218	morphine 6-dehydrogenase
1.1.1.219	dihydrokaempferol 4-reductase
1.1.1.220	6-pyruvoyltetrahydropterin 2'-reductase
1.1.1.221	vomifoliol dehydrogenase
1.1.1.222	(R)-4-hydroxyphenyllactate dehydrogenase
1.1.1.223	isopiperitenol dehydrogenas
1.1.1.224	mannose-6-phosphate 6-reductase
1.1.1.225	chlordecone reductase
1.1.1.226	4-hydroxycyclohexanecarboxylate dehydrogenase
1.1.1.227	(-)-borneol dehydrogenas
1.1.1.228	(+)-sabinol dehydrogenase
1.1.1.229	diethyl 2-methyl-3-oxosuccinate reductas
1.1.1.230	3alpha-hydroxyglycyrrhetinate dehydrogenas
1.1.1.231	15-hydroxyprostaglandin-I dehydrogenase (NADP+)
1.1.1.232	15-hydroxyicosatetraenoate dehydrogenase
1.1.1.233	N-acylmannosamine 1-dehydrogenase
1.1.1.234	flavanone 4-reductas
1.1.1.235	8-oxocoformycin reductase
1.1.1.236	tropinone reductase II
1.1.1.237	hydroxyphenylpyruvate reductase
1.1.1.238	12beta-hydroxysteroid dehydrogenase
1.1.1.239	3alpha(17beta)-hydroxysteroid dehydrogenase (NAD+)
1.1.1.240	N-acetylhexosamine 1-dehydrogenase
1.1.1.241	6-endo-hydroxycineole dehydrogenas
1.1.1.242	Transferred to 1.3.1.6
1.1.1.243	carveol dehydrogenase
1.1.1.244	methanol dehydrogenas
1.1.1.245	cyclohexanol dehydrogenas
1.1.1.246	pterocarpin synthase
1.1.1.247	codeinone reductase (NADPH
1.1.1.248	salutaridine reductase (NADPH
1.1.1.249	Deleted entr
1.1.1.250	D-arabinitol 2-dehydrogenase
1.1.1.251	galactitol-1-phosphate 5-dehydrogenas
1.1.1.252	tetrahydroxynaphthalene reductas
1.1.1.253	Transferred to 1.5.1.3
1.1.1.254	(S)-carnitine 3-dehydrogenas
1.1.1.255	mannitol dehydrogenase
1.1.1.256	fluoren-9-ol dehydrogenas
1.1.1.257	4-(hydroxymethyl)benzenesulfonate dehydrogenas
1.1.1.258	6-hydroxyhexanoate dehydrogenas
1.1.1.259	3-hydroxypimeloyl-CoA dehydrogenas
1.1.1.260	sulcatone reductas
1.1.1.261	glycerol-1-phosphate dehydrogenase [NAD(P)+]
1.1.1.262	4-hydroxythreonine-4-phosphate dehydrogenase
1.1.1.263	1,5-anhydro-D-fructose reductas
1.1.1.264	L-idonate 5-dehydrogenas
1.1.1.265	3-methylbutanal reductas
1.1.1.266	dTDP-4-dehydro-6-deoxyglucose reductase
1.1.1.267	1-deoxy-D-xylulose-5-phosphate reductoisomerase
1.1.1.268	2-(R)-hydroxypropyl-CoM dehydrogenase
1.1.1.269	2-(S)-hydroxypropyl-CoM dehydrogenase
1.1.1.270	3-keto-steroid reductase
1.1.1.271	GDP-L-fucose synthase
1.1.1.272	(R)-2-hydroxyacid dehydrogenase
1.1.1.273	vellosimine dehydrogenas
1.1.1.274	2,5-didehydrogluconate reductase
1.1.1.275	(+)-trans-carveol dehydrogenase
1.1.1.276	serine 3-dehydrogenas
1.1.1.277	3beta-hydroxy-5beta-steroid dehydrogenase
1.1.1.278	3beta-hydroxy-5alpha-steroid dehydrogenas
1.1.1.279	(R)-3-hydroxyacid-ester dehydrogenase
1.1.1.280	(S)-3-hydroxyacid-ester dehydrogenase
1.1.1.281	GDP-4-dehydro-6-deoxy-D-mannose reductase
1.1.1.282	quinate/shikimate dehydrogenase
1.1.1.283	methylglyoxal reductase (NADPH-dependent)
1.1.1.284	S-(hydroxymethyl)glutathione dehydrogenase
1.1.1.285	3"-deamino-3"-oxonicotianamine reductas
1.1.1.286	isocitrate---homoisocitrate dehydrogenase
1.1.1.287	D-arabinitol dehydrogenase (NADP+)
1.1.1.288	xanthoxin dehydrogenase
1.1.1.289	sorbose reductase
1.1.1.290	4-phosphoerythronate dehydogenase
1.1.1.291	2-hydroxymethylglutarate dehydrogenase
1.1.1.292	1,5-anhydro-D-fructose reductase (1,5-anhydro-D-mannitol-forming)
1.1.1.293	Deleted entr
1.1.2.1	Transferred to 1.1.99.
1.1.2.2	mannitol dehydrogenase (cytochrome)
1.1.2.3	L-lactate dehydrogenase (cytochrome)
1.1.2.4	D-lactate dehydrogenase (cytochrome)
1.1.2.5	D-lactate dehydrogenase (cytochrome c-553
1.1.3.1	Deleted entr
1.1.3.2	Transferred to 1.13.12.
1.1.3.3	malate oxidase
1.1.3.4	glucose oxidase
1.1.3.5	hexose oxidas
1.1.3.6	cholesterol oxidase
1.1.3.7	aryl-alcohol oxidase
1.1.3.8	L-gulonolactone oxidase
1.1.3.9	galactose oxidase
1.1.3.10	pyranose oxidase
1.1.3.11	L-sorbose oxidas
1.1.3.12	pyridoxine 4-oxidase
1.1.3.13	alcohol oxidase
1.1.3.14	catechol oxidase (dimerizing
1.1.3.15	(S)-2-hydroxy-acid oxidase
1.1.3.16	ecdysone oxidase
1.1.3.17	choline oxidas
1.1.3.18	secondary-alcohol oxidase
1.1.3.19	4-hydroxymandelate oxidase
1.1.3.20	long-chain-alcohol oxidase
1.1.3.21	glycerol-3-phosphate oxidase
1.1.3.22	Transferred to 1.17.3.
1.1.3.23	thiamine oxidase
1.1.3.24	Transferred to 1.3.3.1
1.1.3.25	Transferred to 1.1.99.1
1.1.3.26	Transferred to 1.21.3.
1.1.3.27	hydroxyphytanate oxidase
1.1.3.28	nucleoside oxidas
1.1.3.29	N-acylhexosamine oxidase
1.1.3.30	polyvinyl-alcohol oxidase
1.1.3.31	Deleted entr
1.1.3.32	Transferred to 1.14.21.
1.1.3.33	Transferred to 1.14.21.
1.1.3.34	Transferred to 1.14.21.
1.1.3.35	Transferred to 1.14.21.
1.1.3.36	Transferred to 1.14.21.
1.1.3.37	D-arabinono-1,4-lactone oxidas
1.1.3.38	vanillyl-alcohol oxidase
1.1.3.39	nucleoside oxidase (H2O2-forming
1.1.3.40	D-mannitol oxidase
1.1.3.41	xylitol oxidas
1.1.4.1	vitamin-K-epoxide reductase (warfarin-sensitive
1.1.4.2	vitamin-K-epoxide reductase (warfarin-insensitive
1.1.5.1	Deleted entr
1.1.5.2	quinoprotein glucose dehydrogenase
1.1.99.1	choline dehydrogenase
1.1.99.2	2-hydroxyglutarate dehydrogenase
1.1.99.3	gluconate 2-dehydrogenase (acceptor)
1.1.99.4	dehydrogluconate dehydrogenase
1.1.99.5	glycerol-3-phosphate dehydrogenase
1.1.99.6	D-2-hydroxy-acid dehydrogenase
1.1.99.7	lactate---malate transhydrogenase
1.1.99.8	alcohol dehydrogenase (acceptor)
1.1.99.9	pyridoxine 5-dehydrogenase
1.1.99.10	glucose dehydrogenase (acceptor)
1.1.99.11	fructose 5-dehydrogenase
1.1.99.12	sorbose dehydrogenase
1.1.99.13	glucoside 3-dehydrogenase
1.1.99.14	glycolate dehydrogenase
1.1.99.15	Transferred to 1.5.1.2
1.1.99.16	malate dehydrogenase (acceptor)
1.1.99.17	Transferred to 1.1.5.
1.1.99.18	cellobiose dehydrogenase (acceptor)
1.1.99.19	Transferred to 1.17.99.
1.1.99.20	alkan-1-ol dehydrogenase (acceptor)
1.1.99.21	D-sorbitol dehydrogenase (acceptor)
1.1.99.22	glycerol dehydrogenase (acceptor)
1.1.99.23	polyvinyl-alcohol dehydrogenase (acceptor)
1.1.99.24	hydroxyacid-oxoacid transhydrogenase
1.1.99.25	quinate dehydrogenase (pyrroloquinoline-quinone)
1.1.99.26	3-hydroxycyclohexanone dehydrogenas
1.1.99.27	(R)-pantolactone dehydrogenase (flavin)
1.1.99.28	glucose-fructose oxidoreductas
1.1.99.29	pyranose dehydrogenase (acceptor)
1.1.99.30	2-oxo-acid reductase
1.1.99.31	(S)-mandelate dehydrogenase
1.2.1.1	Deleted entr
1.2.1.2	formate dehydrogenase
1.2.1.3	aldehyde dehydrogenase (NAD+)
1.2.1.4	aldehyde dehydrogenase (NADP+)
1.2.1.5	aldehyde dehydrogenase [NAD(P)+]
1.2.1.6	Deleted entr
1.2.1.7	benzaldehyde dehydrogenase (NADP+)
1.2.1.8	betaine-aldehyde dehydrogenase
1.2.1.9	glyceraldehyde-3-phosphate dehydrogenase (NADP+)
1.2.1.10	acetaldehyde dehydrogenase (acetylating)
1.2.1.11	aspartate-semialdehyde dehydrogenase
1.2.1.12	glyceraldehyde-3-phosphate dehydrogenase (phosphorylating)
1.2.1.13	glyceraldehyde-3-phosphate dehydrogenase (NADP+) (phosphorylating)
1.2.1.14	Transferred to 1.1.1.20
1.2.1.15	malonate-semialdehyde dehydrogenas
1.2.1.16	succinate-semialdehyde dehydrogenase [NAD(P)+]
1.2.1.17	glyoxylate dehydrogenase (acylating
1.2.1.18	malonate-semialdehyde dehydrogenase (acetylating)
1.2.1.19	aminobutyraldehyde dehydrogenase
1.2.1.20	glutarate-semialdehyde dehydrogenase
1.2.1.21	glycolaldehyde dehydrogenase
1.2.1.22	lactaldehyde dehydrogenase
1.2.1.23	2-oxoaldehyde dehydrogenase (NAD+)
1.2.1.24	succinate-semialdehyde dehydrogenase
1.2.1.25	2-oxoisovalerate dehydrogenase (acylating)
1.2.1.26	2,5-dioxovalerate dehydrogenase
1.2.1.27	methylmalonate-semialdehyde dehydrogenase (acylating)
1.2.1.28	benzaldehyde dehydrogenase (NAD+)
1.2.1.29	aryl-aldehyde dehydrogenas
1.2.1.30	aryl-aldehyde dehydrogenase (NADP+)
1.2.1.31	L-aminoadipate-semialdehyde dehydrogenase
1.2.1.32	aminomuconate-semialdehyde dehydrogenase
1.2.1.33	(R)-dehydropantoate dehydrogenase
1.2.1.34	Transferred to 1.1.1.13
1.2.1.35	Transferred to 1.1.1.20
1.2.1.36	retinal dehydrogenase
1.2.1.37	Transferred to 1.17.1.
1.2.1.38	N-acetyl-gamma-glutamyl-phosphate reductase
1.2.1.39	phenylacetaldehyde dehydrogenas
1.2.1.40	3alpha,7alpha,12alpha-trihydroxycholestan-26-al 26-oxidoreductase
1.2.1.41	glutamate-5-semialdehyde dehydrogenase
1.2.1.42	hexadecanal dehydrogenase (acylating)
1.2.1.43	formate dehydrogenase (NADP+)
1.2.1.44	cinnamoyl-CoA reductase
1.2.1.45	4-carboxy-2-hydroxymuconate-6-semialdehyde dehydrogenase
1.2.1.46	formaldehyde dehydrogenase
1.2.1.47	4-trimethylammoniobutyraldehyde dehydrogenase
1.2.1.48	long-chain-aldehyde dehydrogenase
1.2.1.49	2-oxoaldehyde dehydrogenase (NADP+)
1.2.1.50	long-chain-fatty-acyl-CoA reductase
1.2.1.51	pyruvate dehydrogenase (NADP+)
1.2.1.52	oxoglutarate dehydrogenase (NADP+)
1.2.1.53	4-hydroxyphenylacetaldehyde dehydrogenase
1.2.1.54	gamma-guanidinobutyraldehyde dehydrogenase
1.2.1.55	Transferred to 1.1.1.27
1.2.1.56	Transferred to 1.1.1.28
1.2.1.57	butanal dehydrogenas
1.2.1.58	phenylglyoxylate dehydrogenase (acylating
1.2.1.59	glyceraldehyde-3-phosphate dehydrogenase (NAD(P)+
1.2.1.60	5-carboxymethyl-2-hydroxymuconic-semialdehyde dehydrogenase
1.2.1.61	4-hydroxymuconic-semialdehyde dehydrogenas
1.2.1.62	4-formylbenzenesulfonate dehydrogenas
1.2.1.63	6-oxohexanoate dehydrogenas
1.2.1.64	4-hydroxybenzaldehyde dehydrogenase
1.2.1.65	salicylaldehyde dehydrogenas
1.2.1.66	mycothiol-dependent formaldehyde dehydrogenase
1.2.1.67	vanillin dehydrogenas
1.2.1.68	coniferyl-aldehyde dehydrogenas
1.2.1.69	fluoroacetaldehyde dehydrogenas
1.2.1.70	glutamyl-tRNA reductas
1.2.1.71	succinylglutamate-semialdehyde dehydrogenase
1.2.1.72	erythrose-4-phosphate dehydrogenase
1.2.2.1	formate dehydrogenase (cytochrome)
1.2.2.2	pyruvate dehydrogenase (cytochrome)
1.2.2.3	formate dehydrogenase (cytochrome-c-553
1.2.2.4	carbon-monoxide dehydrogenase (cytochrome b-561)
1.2.3.1	aldehyde oxidase
1.2.3.2	Transferred to 1.17.3.
1.2.3.3	pyruvate oxidase
1.2.3.4	oxalate oxidase
1.2.3.5	glyoxylate oxidas
1.2.3.6	pyruvate oxidase (CoA-acetylating
1.2.3.7	indole-3-acetaldehyde oxidase
1.2.3.8	pyridoxal oxidas
1.2.3.9	aryl-aldehyde oxidas
1.2.3.10	Deleted entr
1.2.3.11	retinal oxidase
1.2.3.12	Transferred to 1.14.13.8
1.2.3.13	4-hydroxyphenylpyruvate oxidas
1.2.3.14	abscisic-aldehyde oxidase
1.2.4.1	pyruvate dehydrogenase (acetyl-transferring)
1.2.4.2	oxoglutarate dehydrogenase (succinyl-transferring)
1.2.4.3	Deleted entr
1.2.4.4	3-methyl-2-oxobutanoate dehydrogenas
1.2.7.1	pyruvate synthase
1.2.7.2	2-oxobutyrate synthase
1.2.7.3	2-oxoglutarate synthase
1.2.7.4	carbon-monoxide dehydrogenase (ferredoxin
1.2.7.5	aldehyde ferredoxin oxidoreductase
1.2.7.6	glyceraldehyde-3-phosphate dehydrogenase (ferredoxin)
1.2.7.7	3-methyl-2-oxobutanoate dehydrogenase (ferredoxin)
1.2.7.8	indolepyruvate ferredoxin oxidoreductase
1.2.7.9	Deleted entr
1.2.99.1	Transferred to 1.17.99.
1.2.99.2	carbon-monoxide dehydrogenase (acceptor)
1.2.99.3	aldehyde dehydrogenase (pyrroloquinoline-quinone)
1.2.99.4	formaldehyde dismutase
1.2.99.5	formylmethanofuran dehydrogenase
1.2.99.6	carboxylate reductase
1.2.99.7	aldehyde dehydrogenase (FAD-independent)
1.3.1.1	dihydrouracil dehydrogenase (NAD+)
1.3.1.2	dihydropyrimidine dehydrogenase (NADP+)
1.3.1.3	Delta4-3-oxosteroid 5beta-reductase
1.3.1.4	cortisone alpha-reductase
1.3.1.5	cucurbitacin Delta23-reductase
1.3.1.6	fumarate reductase (NADH)
1.3.1.7	meso-tartrate dehydrogenas
1.3.1.8	acyl-CoA dehydrogenase (NADP+)
1.3.1.9	enoyl-[acyl-carrier-protein] reductase (NADH)
1.3.1.10	enoyl-[acyl-carrier-protein] reductase (NADPH, B-specific)
1.3.1.11	2-coumarate reductase
1.3.1.12	prephenate dehydrogenase
1.3.1.13	prephenate dehydrogenase (NADP+)
1.3.1.14	orotate reductase (NADH)
1.3.1.15	orotate reductase (NADPH)
1.3.1.16	beta-nitroacrylate reductas
1.3.1.17	3-methyleneoxindole reductase
1.3.1.18	kynurenate-7,8-dihydrodiol dehydrogenase
1.3.1.19	cis-1,2-dihydrobenzene-1,2-diol dehydrogenase
1.3.1.20	trans-1,2-dihydrobenzene-1,2-diol dehydrogenase
1.3.1.21	7-dehydrocholesterol reductas
1.3.1.22	cholestenone 5alpha-reductase
1.3.1.23	Deleted entr
1.3.1.24	biliverdin reductas
1.3.1.25	1,6-dihydroxycyclohexa-2,4-diene-1-carboxylate dehydrogenase
1.3.1.26	dihydrodipicolinate reductase
1.3.1.27	2-hexadecenal reductase
1.3.1.28	2,3-dihydro-2,3-dihydroxybenzoate dehydrogenase
1.3.1.29	cis-1,2-dihydro-1,2-dihydroxynaphthalene dehydrogenase
1.3.1.30	progesterone 5alpha-reductase
1.3.1.31	2-enoate reductase
1.3.1.32	maleylacetate reductase
1.3.1.33	protochlorophyllide reductase
1.3.1.34	2,4-dienoyl-CoA reductase (NADPH)
1.3.1.35	phosphatidylcholine desaturase
1.3.1.36	geissoschizine dehydrogenas
1.3.1.37	cis-2-enoyl-CoA reductase (NADPH)
1.3.1.38	trans-2-enoyl-CoA reductase (NADPH)
1.3.1.39	enoyl-[acyl-carrier-protein] reductase (NADPH, A-specific)
1.3.1.40	2-hydroxy-6-oxo-6-phenylhexa-2,4-dienoate reductase
1.3.1.41	xanthommatin reductas
1.3.1.42	12-oxophytodienoate reductase
1.3.1.43	arogenate dehydrogenase
1.3.1.44	trans-2-enoyl-CoA reductase (NAD+)
1.3.1.45	2'-hydroxyisoflavone reductase
1.3.1.46	biochanin-A reductas
1.3.1.47	alpha-santonin 1,2-reductas
1.3.1.48	15-oxoprostaglandin 13-oxidase
1.3.1.49	cis-3,4-dihydrophenanthrene-3,4-diol dehydrogenas
1.3.1.50	Deleted entr
1.3.1.51	2'-hydroxydaidzein reductase
1.3.1.52	2-methyl-branched-chain-enoyl-CoA reductas
1.3.1.53	(3S,4R)-3,4-dihydroxycyclohexa-1,5-diene-1,4-dicarboxylat
1.3.1.54	precorrin-6A reductase
1.3.1.55	Deleted entr
1.3.1.56	cis-2,3-dihydrobiphenyl-2,3-diol dehydrogenase
1.3.1.57	phloroglucinol reductas
1.3.1.58	2,3-dihydroxy-2,3-dihydro-p-cumate dehydrogenas
1.3.1.59	Deleted entr
1.3.1.60	dibenzothiophene dihydrodiol dehydrogenas
1.3.1.61	Deleted entr
1.3.1.62	pimeloyl-CoA dehydrogenas
1.3.1.63	2,4-dichlorobenzoyl-CoA reductas
1.3.1.64	phthalate 4,5-cis-dihydrodiol dehydrogenas
1.3.1.65	5,6-dihydroxy-3-methyl-2-oxo-1,2,5,6-tetrahydroquinolin
1.3.1.66	cis-dihydroethylcatechol dehydrogenas
1.3.1.67	cis-1,2-dihydroxy-4-methylcyclohexa-3,5-diene-1-carboxylat
1.3.1.68	1,2-dihydroxy-6-methylcyclohexa-3,5-dienecarboxylate dehydrogenas
1.3.1.69	zeatin reductas
1.3.1.70	Delta14-sterol reductas
1.3.1.71	Delta24(241)-sterol reductase
1.3.1.72	Delta24-sterol reductase
1.3.1.73	1,2-dihydrovomilenine reductas
1.3.1.74	2-alkenal reductase
1.3.1.75	divinyl chlorophyllide a 8-vinyl-reductase
1.3.1.76	precorrin-2 dehydrogenase
1.3.1.77	anthocyanidin reductase
1.3.1.78	arogenate dehydrogenase (NADP+)
1.3.1.79	arogenate dehydrogenase [NAD(P)+]
1.3.2.1	Transferred to 1.3.99.
1.3.2.2	Transferred to 1.3.99.
1.3.2.3	L-galactonolactone dehydrogenase
1.3.3.1	dihydroorotate oxidase
1.3.3.2	Transferred to 1.14.21.
1.3.3.3	coproporphyrinogen oxidase
1.3.3.4	protoporphyrinogen oxidase
1.3.3.5	bilirubin oxidase
1.3.3.6	acyl-CoA oxidase
1.3.3.7	dihydrouracil oxidas
1.3.3.8	tetrahydroberberine oxidase
1.3.3.9	secologanin synthas
1.3.3.10	tryptophan alpha,beta-oxidase
1.3.3.11	pyrroloquinoline-quinone synthase
1.3.3.12	L-galactonolactone oxidase
1.3.5.1	succinate dehydrogenase (ubiquinone)
1.3.7.1	6-hydroxynicotinate reductase
1.3.7.2	15,16-dihydrobiliverdin:ferredoxin oxidoreductase
1.3.7.3	phycoerythrobilin:ferredoxin oxidoreductase
1.3.7.4	phytochromobilin:ferredoxin oxidoreductase
1.3.7.5	phycocyanobilin:ferredoxin oxidoreductas
1.3.99.1	succinate dehydrogenase
1.3.99.2	butyryl-CoA dehydrogenase
1.3.99.3	acyl-CoA dehydrogenase
1.3.99.4	3-oxosteroid 1-dehydrogenase
1.3.99.5	3-oxo-5alpha-steroid 4-dehydrogenase
1.3.99.6	3-oxo-5beta-steroid 4-dehydrogenase
1.3.99.7	glutaryl-CoA dehydrogenase
1.3.99.8	2-furoyl-CoA dehydrogenase
1.3.99.9	Transferred to 1.21.99.
1.3.99.10	isovaleryl-CoA dehydrogenase
1.3.99.11	dihydroorotate dehydrogenase
1.3.99.12	2-methylacyl-CoA dehydrogenase
1.3.99.13	long-chain-acyl-CoA dehydrogenase
1.3.99.14	cyclohexanone dehydrogenase
1.3.99.15	benzoyl-CoA reductase
1.3.99.16	isoquinoline 1-oxidoreductas
1.3.99.17	quinoline 2-oxidoreductas
1.3.99.18	quinaldate 4-oxidoreductase
1.3.99.19	quinoline-4-carboxylate 2-oxidoreductase
1.3.99.20	4-hydroxybenzoyl-CoA reductase
1.3.99.21	(R)-benzylsuccinyl-CoA dehydrogenase
1.3.99.22	coproporphyrinogen dehydrogenase
1.3.99.23	all-trans-retinol 13,14-reductase
1.4.1.1	alanine dehydrogenase
1.4.1.2	glutamate dehydrogenase
1.4.1.3	glutamate dehydrogenase [NAD(P)+]
1.4.1.4	glutamate dehydrogenase (NADP+)
1.4.1.5	L-amino-acid dehydrogenas
1.4.1.6	Deleted entr
1.4.1.7	serine 2-dehydrogenase
1.4.1.8	valine dehydrogenase (NADP+)
1.4.1.9	leucine dehydrogenase
1.4.1.10	glycine dehydrogenas
1.4.1.11	L-erythro-3,5-diaminohexanoate dehydrogenase
1.4.1.12	2,4-diaminopentanoate dehydrogenase
1.4.1.13	glutamate synthase (NADPH)
1.4.1.14	glutamate synthase (NADH)
1.4.1.15	lysine dehydrogenas
1.4.1.16	diaminopimelate dehydrogenase
1.4.1.17	N-methylalanine dehydrogenas
1.4.1.18	lysine 6-dehydrogenase
1.4.1.19	tryptophan dehydrogenase
1.4.1.20	phenylalanine dehydrogenase
1.4.1.21	aspartate dehydrogenase
1.4.1.22	Deleted entr
1.4.2.1	glycine dehydrogenase (cytochrome)
1.4.3.1	D-aspartate oxidase
1.4.3.2	L-amino-acid oxidase
1.4.3.3	D-amino-acid oxidase
1.4.3.4	amine oxidase (flavin-containing)
1.4.3.5	pyridoxal 5'-phosphate synthase
1.4.3.6	amine oxidase (copper-containing)
1.4.3.7	D-glutamate oxidase
1.4.3.8	ethanolamine oxidas
1.4.3.9	Deleted entr
1.4.3.10	putrescine oxidas
1.4.3.11	L-glutamate oxidase
1.4.3.12	cyclohexylamine oxidas
1.4.3.13	protein-lysine 6-oxidase
1.4.3.14	L-lysine oxidase
1.4.3.15	D-glutamate(D-aspartate) oxidase
1.4.3.16	L-aspartate oxidas
1.4.3.17	Transferred to 1.3.3.1
1.4.3.18	Deleted entr
1.4.3.19	glycine oxidas
1.4.3.20	L-lysine 6-oxidase
1.4.4.1	Transferred to 1.21.4.
1.4.4.2	glycine dehydrogenase (decarboxylating)
1.4.7.1	glutamate synthase (ferredoxin)
1.4.99.1	D-amino-acid dehydrogenase
1.4.99.2	taurine dehydrogenase
1.4.99.3	amine dehydrogenase
1.4.99.4	aralkylamine dehydrogenase
1.4.99.5	glycine dehydrogenase (cyanide-forming)
1.5.1.1	pyrroline-2-carboxylate reductase
1.5.1.2	pyrroline-5-carboxylate reductase
1.5.1.3	dihydrofolate reductase
1.5.1.4	Deleted entr
1.5.1.5	methylenetetrahydrofolate dehydrogenase (NADP+)
1.5.1.6	formyltetrahydrofolate dehydrogenase
1.5.1.7	saccharopine dehydrogenase (NAD+, L-lysine-forming)
1.5.1.8	saccharopine dehydrogenase (NADP+, L-lysine-forming)
1.5.1.9	saccharopine dehydrogenase (NAD+, L-glutamate-forming)
1.5.1.10	saccharopine dehydrogenase (NADP+, L-glutamate-forming)
1.5.1.11	D-octopine dehydrogenase
1.5.1.12	1-pyrroline-5-carboxylate dehydrogenase
1.5.1.13	Transferred to 1.17.1.
1.5.1.14	Deleted entr
1.5.1.15	methylenetetrahydrofolate dehydrogenase (NAD+)
1.5.1.16	D-lysopine dehydrogenase
1.5.1.17	alanopine dehydrogenase
1.5.1.18	ephedrine dehydrogenas
1.5.1.19	D-nopaline dehydrogenase
1.5.1.20	methylenetetrahydrofolate reductase [NAD(P)H]
1.5.1.21	Delta1-piperideine-2-carboxylate reductase
1.5.1.22	strombine dehydrogenase
1.5.1.23	tauropine dehydrogenase
1.5.1.24	N5-(carboxyethyl)ornithine synthase
1.5.1.25	thiomorpholine-carboxylate dehydrogenase
1.5.1.26	beta-alanopine dehydrogenas
1.5.1.27	1,2-dehydroreticulinium reductase (NADPH)
1.5.1.28	opine dehydrogenase
1.5.1.29	FMN reductase
1.5.1.30	flavin reductase
1.5.1.31	berberine reductase
1.5.1.32	vomilenine reductas
1.5.1.33	pteridine reductase
1.5.1.34	6,7-dihydropteridine reductase
1.5.1.35	Deleted entr
1.5.3.1	sarcosine oxidas
1.5.3.2	N-methyl-L-amino-acid oxidase
1.5.3.3	Deleted entr
1.5.3.4	N6-methyl-lysine oxidase
1.5.3.5	(S)-6-hydroxynicotine oxidase
1.5.3.6	(R)-6-hydroxynicotine oxidase
1.5.3.7	L-pipecolate oxidase
1.5.3.8	Deleted entr
1.5.3.9	Transferred to 1.21.3.
1.5.3.10	dimethylglycine oxidas
1.5.3.11	polyamine oxidase
1.5.3.12	dihydrobenzophenanthridine oxidas
1.5.4.1	pyrimidodiazepine synthase
1.5.5.1	electron-transferring-flavoprotein dehydrogenase
1.5.7.1	methylenetetrahydrofolate reductase (ferredoxin)
1.5.8.1	dimethylamine dehydrogenas
1.5.8.2	trimethylamine dehydrogenas
1.5.99.1	sarcosine dehydrogenase
1.5.99.2	dimethylglycine dehydrogenase
1.5.99.3	L-pipecolate dehydrogenase
1.5.99.4	nicotine dehydrogenase
1.5.99.5	methylglutamate dehydrogenase
1.5.99.6	spermidine dehydrogenase
1.5.99.7	Transferred to 1.5.8.
1.5.99.8	proline dehydrogenase
1.5.99.9	methylenetetrahydromethanopterin dehydrogenase
1.5.99.10	Transferred to 1.5.8.
1.5.99.11	5,10-methylenetetrahydromethanopterin reductase
1.5.99.12	cytokinin dehydrogenase
1.6.1.1	NAD(P)+ transhydrogenase (B-specific)
1.6.1.2	NAD(P)+ transhydrogenase (AB-specific)
1.6.2.1	Transferred to 1.6.99.
1.6.2.2	cytochrome-b5 reductase
1.6.2.3	Deleted entr
1.6.2.4	NADPH---hemoprotein reductase
1.6.2.5	NADPH---cytochrome-c2 reductase
1.6.2.6	leghemoglobin reductase
1.6.3.1	NAD(P)H oxidase
1.6.4.1	Transferred to 1.8.1.
1.6.4.2	Transferred to 1.8.1.
1.6.4.3	Transferred to 1.8.1.
1.6.4.4	Transferred to 1.8.1.
1.6.4.5	Transferred to 1.8.1.
1.6.4.6	Transferred to 1.8.1.1
1.6.4.7	Transferred to 1.8.1.1
1.6.4.8	Transferred to 1.8.1.1
1.6.4.9	Transferred to 1.8.1.1
1.6.4.10	Transferred to 1.8.1.1
1.6.5.1	Deleted entr
1.6.5.2	NAD(P)H dehydrogenase (quinone)
1.6.5.3	NADH dehydrogenase (ubiquinone)
1.6.5.4	monodehydroascorbate reductase (NADH)
1.6.5.5	NADPH:quinone reductase
1.6.5.6	p-benzoquinone reductase (NADPH
1.6.5.7	2-hydroxy-1,4-benzoquinone reductase
1.6.6.1	Transferred to 1.7.1.
1.6.6.2	Transferred to 1.7.1.
1.6.6.3	Transferred to 1.7.1.
1.6.6.4	Transferred to 1.7.1.
1.6.6.5	Transferred to 1.7.2.
1.6.6.6	Transferred to 1.7.1.
1.6.6.7	Transferred to 1.7.1.
1.6.6.8	Transferred to 1.7.1.
1.6.6.9	trimethylamine-N-oxide reductase
1.6.6.10	Transferred to 1.7.1.
1.6.6.11	Transferred to 1.7.1.1
1.6.6.12	Transferred to 1.7.1.1
1.6.6.13	Transferred to 1.7.1.1
1.6.7.1	Transferred to 1.18.1.
1.6.7.2	Transferred to 1.18.1.
1.6.7.3	Transferred to 1.18.1.
1.6.8.1	Transferred to 1.5.1.2
1.6.8.2	Transferred to 1.5.1.3
1.6.99.1	NADPH dehydrogenase
1.6.99.2	Transferred to 1.6.5.
1.6.99.3	NADH dehydrogenase
1.6.99.4	Transferred to 1.18.1.
1.6.99.5	NADH dehydrogenase (quinone)
1.6.99.6	NADPH dehydrogenase (quinone)
1.6.99.7	Transferred to 1.5.1.3
1.6.99.8	Transferred to 1.16.1.
1.6.99.9	Transferred to 1.16.1.
1.6.99.10	Deleted entr
1.6.99.11	Transferred to 1.16.1.
1.6.99.12	Transferred to 1.16.1.
1.6.99.13	Transferred to 1.16.1.
1.7.1.1	nitrate reductase (NADH)
1.7.1.2	nitrate reductase [NAD(P)H]
1.7.1.3	nitrate reductase (NADPH)
1.7.1.4	nitrite reductase [NAD(P)H]
1.7.1.5	hyponitrite reductase
1.7.1.6	azobenzene reductase
1.7.1.7	GMP reductase
1.7.1.8	Deleted entr
1.7.1.9	nitroquinoline-N-oxide reductase
1.7.1.10	hydroxylamine reductase (NADH)
1.7.1.11	4-(dimethylamino)phenylazoxybenzene reductase
1.7.1.12	N-hydroxy-2-acetamidofluorene reductase
1.7.1.13	preQ1 synthase
1.7.2.1	nitrite reductase (NO-forming)
1.7.2.2	nitrite reductase (cytochrome; ammonia-forming)
1.7.2.3	trimethylamine-N-oxide reductase (cytochrome c)
1.7.3.1	nitroalkane oxidase
1.7.3.2	acetylindoxyl oxidas
1.7.3.3	urate oxidase
1.7.3.4	hydroxylamine oxidase
1.7.3.5	3-aci-nitropropanoate oxidase
1.7.7.1	ferredoxin---nitrite reductas
1.7.7.2	ferredoxin---nitrate reductase
1.7.99.1	hydroxylamine reductase
1.7.99.2	Deleted entr
1.7.99.3	Transferred to 1.7.2.
1.7.99.4	nitrate reductase
1.7.99.5	Deleted entr
1.7.99.6	nitrous-oxide reductase
1.7.99.7	nitric-oxide reductase
1.7.99.8	hydroxylamine oxidoreductase
1.8.1.1	Deleted entr
1.8.1.2	sulfite reductase (NADPH)
1.8.1.3	hypotaurine dehydrogenas
1.8.1.4	dihydrolipoyl dehydrogenase
1.8.1.5	2-oxopropyl-CoM reductase (carboxylating)
1.8.1.6	cystine reductase
1.8.1.7	glutathione-disulfide reductase
1.8.1.8	protein-disulfide reductase
1.8.1.9	thioredoxin-disulfide reductase
1.8.1.10	CoA-glutathione reductase
1.8.1.11	asparagusate reductase
1.8.1.12	trypanothione-disulfide reductase
1.8.1.13	bis-gamma-glutamylcystine reductase
1.8.1.14	CoA-disulfide reductase
1.8.1.15	mycothione reductase
1.8.2.1	sulfite dehydrogenase
1.8.2.2	thiosulfate dehydrogenase
1.8.3.1	sulfite oxidas
1.8.3.2	thiol oxidase
1.8.3.3	glutathione oxidas
1.8.3.4	methanethiol oxidase
1.8.3.5	prenylcysteine oxidase
1.8.4.1	glutathione---homocystine transhydrogenas
1.8.4.2	protein-disulfide reductase (glutathione)
1.8.4.3	glutathione---CoA-glutathione transhydrogenase
1.8.4.4	glutathione---cystine transhydrogenase
1.8.4.5	Transferred to 1.8.4.13 and 1.8.4.1
1.8.4.6	Transferred to 1.8.4.1
1.8.4.7	enzyme-thiol transhydrogenase (glutathione-disulfide)
1.8.4.8	phosphoadenylyl-sulfate reductase (thioredoxin)
1.8.4.9	adenylyl-sulfate reductase (glutathione)
1.8.4.10	adenylyl-sulfate reductase (thioredoxin)
1.8.4.11	peptide-methionine (S)-S-oxide reductase
1.8.4.12	peptide-methionine (R)-S-oxide reductase
1.8.4.13	L-methionine (S)-S-oxide reductase
1.8.4.14	L-methionine (R)-S-oxide reductase
1.8.5.1	glutathione dehydrogenase (ascorbate)
1.8.5.2	thiosulfate dehydrogenase (quinone)
1.8.6.1	Deleted entr
1.8.7.1	sulfite reductase (ferredoxin)
1.8.98.1	CoB---CoM heterodisulfide reductase
1.8.98.2	sulfiredoxin
1.8.99.1	sulfite reductase
1.8.99.2	adenylyl-sulfate reductase
1.8.99.3	hydrogensulfite reductase
1.8.99.4	Transferred to 1.8.4.
1.9.3.1	cytochrome-c oxidase
1.9.3.2	Transferred to 1.7.2.
1.9.6.1	nitrate reductase (cytochrome)
1.9.99.1	iron---cytochrome-c reductase
1.10.1.1	trans-acenaphthene-1,2-diol dehydrogenase
1.10.2.1	L-ascorbate---cytochrome-b5 reductase
1.10.2.2	ubiquinol---cytochrome-c reductase
1.10.3.1	catechol oxidase
1.10.3.2	laccase
1.10.3.3	L-ascorbate oxidase
1.10.3.4	o-aminophenol oxidase
1.10.3.5	3-hydroxyanthranilate oxidase
1.10.3.6	rifamycin-B oxidase
1.10.3.7	Transferred to 1.21.3.
1.10.3.8	Transferred to 1.21.3.
1.10.99.1	plastoquinol---plastocyanin reductase
1.10.99.2	ribosyldihydronicotinamide dehydrogenase (quinone)
1.10.99.3	violaxanthin de-epoxidase
1.11.1.1	NADH peroxidase
1.11.1.2	NADPH peroxidase
1.11.1.3	fatty-acid peroxidase
1.11.1.4	Transferred to 1.13.11.1
1.11.1.5	cytochrome-c peroxidase
1.11.1.6	catalase
1.11.1.7	peroxidase
1.11.1.8	iodide peroxidase
1.11.1.9	glutathione peroxidase
1.11.1.10	chloride peroxidase
1.11.1.11	L-ascorbate peroxidase
1.11.1.12	phospholipid-hydroperoxide glutathione peroxidase
1.11.1.13	manganese peroxidase
1.11.1.14	lignin peroxidase
1.11.1.15	peroxiredoxin
1.11.1.16	versatile peroxidase
1.12.1.1	Transferred to 1.12.7.
1.12.1.2	hydrogen dehydrogenase
1.12.1.3	hydrogen dehydrogenase (NADP+)
1.12.2.1	cytochrome-c3 hydrogenase
1.12.5.1	hydrogen:quinone oxidoreductase
1.12.7.1	Transferred to 1.12.7.
1.12.7.2	ferredoxin hydrogenase
1.12.98.1	coenzyme F420 hydrogenase
1.12.98.2	5,10-methenyltetrahydromethanopterin hydrogenase
1.12.98.3	Methanosarcina-phenazine hydrogenase
1.12.99.1	Transferred to 1.12.98.
1.12.99.2	Deleted entr
1.12.99.3	Transferred to 1.12.5.
1.12.99.4	Transferred to 1.12.98.
1.12.99.5	Deleted entr
1.12.99.6	hydrogenase (acceptor)
1.13.1.1	Transferred to 1.13.11.
1.13.1.2	Transferred to 1.13.11.
1.13.1.3	Transferred to 1.13.11.
1.13.1.4	Transferred to 1.13.11.
1.13.1.5	Transferred to 1.13.11.
1.13.1.6	Transferred to 1.13.11.
1.13.1.7	Deleted entr
1.13.1.8	Transferred to 1.13.11.
1.13.1.9	Transferred to 1.13.11.
1.13.1.10	Transferred to 1.13.11.1
1.13.1.11	Transferred to 1.13.99.
1.13.1.12	Transferred to 1.13.11.1
1.13.1.13	Transferred to 1.13.11.1
1.13.11.1	catechol 1,2-dioxygenase
1.13.11.2	catechol 2,3-dioxygenase
1.13.11.3	protocatechuate 3,4-dioxygenase
1.13.11.4	gentisate 1,2-dioxygenase
1.13.11.5	homogentisate 1,2-dioxygenase
1.13.11.6	3-hydroxyanthranilate 3,4-dioxygenase
1.13.11.7	Deleted entr
1.13.11.8	protocatechuate 4,5-dioxygenase
1.13.11.9	2,5-dihydroxypyridine 5,6-dioxygenase
1.13.11.10	7,8-dihydroxykynurenate 8,8a-dioxygenase
1.13.11.11	tryptophan 2,3-dioxygenase
1.13.11.12	lipoxygenase
1.13.11.13	ascorbate 2,3-dioxygenase
1.13.11.14	2,3-dihydroxybenzoate 3,4-dioxygenase
1.13.11.15	3,4-dihydroxyphenylacetate 2,3-dioxygenase
1.13.11.16	3-carboxyethylcatechol 2,3-dioxygenase
1.13.11.17	indole 2,3-dioxygenase
1.13.11.18	sulfur dioxygenase
1.13.11.19	cysteamine dioxygenase
1.13.11.20	cysteine dioxygenase
1.13.11.21	Transferred to 1.14.99.3
1.13.11.22	caffeate 3,4-dioxygenas
1.13.11.23	2,3-dihydroxyindole 2,3-dioxygenas
1.13.11.24	quercetin 2,3-dioxygenase
1.13.11.25	3,4-dihydroxy-9,10-secoandrosta-1,3,5(10)-triene-9,17-dion
1.13.11.26	peptide-tryptophan 2,3-dioxygenase
1.13.11.27	4-hydroxyphenylpyruvate dioxygenase
1.13.11.28	2,3-dihydroxybenzoate 2,3-dioxygenase
1.13.11.29	stizolobate synthas
1.13.11.30	stizolobinate synthas
1.13.11.31	arachidonate 12-lipoxygenase
1.13.11.32	2-nitropropane dioxygenas
1.13.11.33	arachidonate 15-lipoxygenase
1.13.11.34	arachidonate 5-lipoxygenase
1.13.11.35	pyrogallol 1,2-oxygenase
1.13.11.36	chloridazon-catechol dioxygenas
1.13.11.37	hydroxyquinol 1,2-dioxygenase
1.13.11.38	1-hydroxy-2-naphthoate 1,2-dioxygenase
1.13.11.39	biphenyl-2,3-diol 1,2-dioxygenase
1.13.11.40	arachidonate 8-lipoxygenase
1.13.11.41	2,4'-dihydroxyacetophenone dioxygenase
1.13.11.42	Deleted entr
1.13.11.43	lignostilbene alphabeta-dioxygenas
1.13.11.44	linoleate diol synthase
1.13.11.45	linoleate 11-lipoxygenase
1.13.11.46	4-hydroxymandelate synthase
1.13.11.47	3-hydroxy-4-oxoquinoline 2,4-dioxygenase
1.13.11.48	3-hydroxy-2-methylquinolin-4-one 2,4-dioxygenase
1.13.11.49	chlorite O2-lyas
1.13.11.50	acetylacetone-cleaving enzyme
1.13.11.51	9-cis-epoxycarotenoid dioxygenase
1.13.11.52	indoleamine 2,3-dioxygenase
1.13.11.53	acireductone dioxygenase (Ni2+-requiring)
1.13.11.54	acireductone dioxygenase [iron(II)-requiring]
1.13.11.55	sulfur oxygenase/reductase
1.13.12.1	arginine 2-monooxygenase
1.13.12.2	lysine 2-monooxygenase
1.13.12.3	tryptophan 2-monooxygenas
1.13.12.4	lactate 2-monooxygenase
1.13.12.5	Renilla-luciferin 2-monooxygenase
1.13.12.6	Cypridina-luciferin 2-monooxygenase
1.13.12.7	Photinus-luciferin 4-monooxygenase (ATP-hydrolysing)
1.13.12.8	Watasenia-luciferin 2-monooxygenase
1.13.12.9	phenylalanine 2-monooxygenase
1.13.12.10	Deleted entr
1.13.12.11	Deleted entr
1.13.12.12	apo-beta-carotenoid-14',13'-dioxygenas
1.13.12.13	Oplophorus-luciferin 2-monooxygenase
1.13.12.14	chlorophyllide-a oxygenase
1.13.99.1	inositol oxygenase
1.13.99.2	Transferred to 1.14.12.1
1.13.99.3	tryptophan 2'-dioxygenase
1.13.99.4	Transferred to 1.14.12.
1.13.99.5	Transferred to 1.13.11.4
1.14.1.1	Transferred to 1.14.14.
1.14.1.2	Transferred to 1.14.13.
1.14.1.3	Deleted entr
1.14.1.4	Transferred to 1.14.99.
1.14.1.5	Transferred to 1.14.13.
1.14.1.6	Transferred to 1.14.15.
1.14.1.7	Transferred to 1.14.99.
1.14.1.8	Transferred to 1.14.99.1
1.14.1.9	Deleted entr
1.14.1.10	Transferred to 1.14.99.1
1.14.1.11	Deleted entr
1.14.2.1	Transferred to 1.14.17.
1.14.2.2	Transferred to 1.13.11.2
1.14.3.1	Transferred to 1.14.16.
1.14.11.1	gamma-butyrobetaine dioxygenase
1.14.11.2	procollagen-proline dioxygenase
1.14.11.3	pyrimidine-deoxynucleoside 2'-dioxygenase
1.14.11.4	procollagen-lysine 5-dioxygenase
1.14.11.5	Deleted entr
1.14.11.6	thymine dioxygenase
1.14.11.7	procollagen-proline 3-dioxygenase
1.14.11.8	trimethyllysine dioxygenase
1.14.11.9	flavanone 3-dioxygenase
1.14.11.10	pyrimidine-deoxynucleoside 1'-dioxygenase
1.14.11.11	hyoscyamine (6S)-dioxygenase
1.14.11.12	gibberellin-44 dioxygenase
1.14.11.13	gibberellin 2beta-dioxygenase
1.14.11.14	6beta-hydroxyhyoscyamine epoxidase
1.14.11.15	gibberellin 3beta-dioxygenase
1.14.11.16	peptide-aspartate beta-dioxygenase
1.14.11.17	taurine dioxygenase
1.14.11.18	phytanoyl-CoA dioxygenase
1.14.11.19	leucocyanidin oxygenase
1.14.11.20	deacetoxyvindoline 4-hydroxylase
1.14.11.21	clavaminate synthase
1.14.11.22	flavone synthas
1.14.11.23	flavonol synthas
1.14.11.24	2'-deoxymugineic-acid 2'-dioxygenase
1.14.11.25	mugineic-acid 3-dioxygenase
1.14.11.26	deacetoxycephalosporin-C hydroxylase
1.14.11.27	[histone-H3]-lysine-36 demethylase
1.14.11.28	proline 3-hydroxylase
1.14.12.1	anthranilate 1,2-dioxygenase (deaminating, decarboxylating)
1.14.12.2	Transferred to 1.14.13.3
1.14.12.3	benzene 1,2-dioxygenase
1.14.12.4	3-hydroxy-2-methylpyridinecarboxylate dioxygenase
1.14.12.5	5-pyridoxate dioxygenase
1.14.12.6	Transferred to 1.14.13.6
1.14.12.7	phthalate 4,5-dioxygenase
1.14.12.8	4-sulfobenzoate 3,4-dioxygenase
1.14.12.9	4-chlorophenylacetate 3,4-dioxygenas
1.14.12.10	benzoate 1,2-dioxygenase
1.14.12.11	toluene dioxygenase
1.14.12.12	naphthalene 1,2-dioxygenase
1.14.12.13	2-chlorobenzoate 1,2-dioxygenase
1.14.12.14	2-aminobenzenesulfonate 2,3-dioxygenase
1.14.12.15	terephthalate 1,2-dioxygenase
1.14.12.16	2-hydroxyquinoline 5,6-dioxygenase
1.14.12.17	nitric oxide dioxygenas
1.14.12.18	biphenyl 2,3-dioxygenase
1.14.12.19	3-phenylpropanoate dioxygenase
1.14.13.1	salicylate 1-monooxygenase
1.14.13.2	4-hydroxybenzoate 3-monooxygenase
1.14.13.3	4-hydroxyphenylacetate 3-monooxygenase
1.14.13.4	melilotate 3-monooxygenase
1.14.13.5	imidazoleacetate 4-monooxygenase
1.14.13.6	orcinol 2-monooxygenase
1.14.13.7	phenol 2-monooxygenase
1.14.13.8	flavin-containing monooxygenase
1.14.13.9	kynurenine 3-monooxygenase
1.14.13.10	2,6-dihydroxypyridine 3-monooxygenase
1.14.13.11	trans-cinnamate 4-monooxygenase
1.14.13.12	benzoate 4-monooxygenase
1.14.13.13	calcidiol 1-monooxygenase
1.14.13.14	trans-cinnamate 2-monooxygenase
1.14.13.15	cholestanetriol 26-monooxygenase
1.14.13.16	cyclopentanone monooxygenase
1.14.13.17	cholesterol 7alpha-monooxygenase
1.14.13.18	4-hydroxyphenylacetate 1-monooxygenase
1.14.13.19	taxifolin 8-monooxygenase
1.14.13.20	2,4-dichlorophenol 6-monooxygenase
1.14.13.21	flavonoid 3'-monooxygenase
1.14.13.22	cyclohexanone monooxygenase
1.14.13.23	3-hydroxybenzoate 4-monooxygenase
1.14.13.24	3-hydroxybenzoate 6-monooxygenase
1.14.13.25	methane monooxygenase
1.14.13.26	phosphatidylcholine 12-monooxygenase
1.14.13.27	4-aminobenzoate 1-monooxygenase
1.14.13.28	3,9-dihydroxypterocarpan 6a-monooxygenase
1.14.13.29	4-nitrophenol 2-monooxygenase
1.14.13.30	leukotriene-B4 20-monooxygenase
1.14.13.31	2-nitrophenol 2-monooxygenase
1.14.13.32	albendazole monooxygenase
1.14.13.33	4-hydroxybenzoate 3-monooxygenase [NAD(P)H]
1.14.13.34	leukotriene-E4 20-monooxygenase
1.14.13.35	anthranilate 3-monooxygenase (deaminating)
1.14.13.36	5-O-(4-coumaroyl)-D-quinate 3'-monooxygenase
1.14.13.37	methyltetrahydroprotoberberine 14-monooxygenase
1.14.13.38	anhydrotetracycline monooxygenase
1.14.13.39	nitric-oxide synthase
1.14.13.40	anthraniloyl-CoA monooxygenase
1.14.13.41	tyrosine N-monooxygenase
1.14.13.42	hydroxyphenylacetonitrile 2-monooxygenase
1.14.13.43	questin monooxygenase
1.14.13.44	2-hydroxybiphenyl 3-monooxygenas
1.14.13.45	Transferred to 1.14.18.
1.14.13.46	(-)-menthol monooxygenase
1.14.13.47	(S)-limonene 3-monooxygenase
1.14.13.48	(S)-limonene 6-monooxygenase
1.14.13.49	(S)-limonene 7-monooxygenase
1.14.13.50	pentachlorophenol monooxygenase
1.14.13.51	6-oxocineole dehydrogenase
1.14.13.52	isoflavone 3'-hydroxylase
1.14.13.53	4'-methoxyisoflavone 2'-hydroxylase
1.14.13.54	ketosteroid monooxygenase
1.14.13.55	protopine 6-monooxygenase
1.14.13.56	dihydrosanguinarine 10-monooxygenase
1.14.13.57	dihydrochelirubine 12-monooxygenase
1.14.13.58	benzoyl-CoA 3-monooxygenase
1.14.13.59	L-lysine 6-monooxygenase (NADPH)
1.14.13.60	27-hydroxycholesterol 7alpha-monooxygenase
1.14.13.61	2-hydroxyquinoline 8-monooxygenase
1.14.13.62	4-hydroxyquinoline 3-monooxygenase
1.14.13.63	3-hydroxyphenylacetate 6-hydroxylase
1.14.13.64	4-hydroxybenzoate 1-hydroxylase
1.14.13.65	Deleted entr
1.14.13.66	2-hydroxycyclohexanone 2-monooxygenas
1.14.13.67	quinine 3-monooxygenase
1.14.13.68	4-hydroxyphenylacetaldehyde oxime monooxygenase
1.14.13.69	alkene monooxygenase
1.14.13.70	sterol 14-demethylase
1.14.13.71	N-methylcoclaurine 3'-monooxygenase
1.14.13.72	methylsterol monooxygenase
1.14.13.73	tabersonine 16-hydroxylase
1.14.13.74	7-deoxyloganin 7-hydroxylas
1.14.13.75	vinorine hydroxylas
1.14.13.76	taxane 10beta-hydroxylas
1.14.13.77	taxane 13alpha-hydroxylas
1.14.13.78	ent-kaurene oxidas
1.14.13.79	ent-kaurenoic acid oxidas
1.14.13.80	(R)-limonene 6-monooxygenase
1.14.13.81	magnesium-protoporphyrin IX monomethyl ester (oxidative) cyclase
1.14.13.82	vanillate monooxygenase
1.14.13.83	precorrin-3B synthase
1.14.13.84	4-hydroxyacetophenone monooxygenase
1.14.13.85	glyceollin synthas
1.14.13.86	2-hydroxyisoflavanone synthas
1.14.13.87	licodione synthas
1.14.13.88	flavonoid 3',5'-hydroxylas
1.14.13.89	isoflavone 2'-hydroxylase
1.14.13.90	zeaxanthin epoxidase
1.14.13.91	deoxysarpagine hydroxylase
1.14.13.92	phenylacetone monooxygenase
1.14.13.93	(+)-abscisic acid 8'-hydroxylase
1.14.13.94	lithocholate 6beta-hydroxylase
1.14.13.95	7alpha-hydroxycholest-4-en-3-one 12alpha-hydroxylase
1.14.13.96	5beta-cholestane-3alpha,7alpha-diol 12alpha-hydroxylase
1.14.13.97	taurochenodeoxycholate 6alpha-hydroxylase
1.14.13.98	cholesterol 24-hydroxylase
1.14.13.99	24-hydroxycholesterol 7alpha-hydroxylase
1.14.13.100	25-hydroxycholesterol 7alpha-hydroxylase
1.14.13.101	senecionine N-oxygenase
1.14.13.102	psoralen synthase
1.14.13.103	8-dimethylallylnaringenin 2'-hydroxylase
1.14.14.1	unspecific monooxygenase
1.14.14.2	Deleted entr
1.14.14.3	alkanal monooxygenase (FMN-linked)
1.14.14.4	Deleted entr
1.14.14.5	alkanesulfonate monooxygenase
1.14.15.1	camphor 5-monooxygenase
1.14.15.2	camphor 1,2-monooxygenase
1.14.15.3	alkane 1-monooxygenase
1.14.15.4	steroid 11beta-monooxygenase
1.14.15.5	corticosterone 18-monooxygenase
1.14.15.6	cholesterol monooxygenase (side-chain-cleaving)
1.14.15.7	choline monooxygenas
1.14.16.1	phenylalanine 4-monooxygenase
1.14.16.2	tyrosine 3-monooxygenase
1.14.16.3	anthranilate 3-monooxygenase
1.14.16.4	tryptophan 5-monooxygenase
1.14.16.5	glyceryl-ether monooxygenase
1.14.16.6	mandelate 4-monooxygenase
1.14.17.1	dopamine beta-monooxygenase
1.14.17.2	Deleted entr
1.14.17.3	peptidylglycine monooxygenase
1.14.17.4	aminocyclopropanecarboxylate oxidase
1.14.18.1	monophenol monooxygenase
1.14.18.2	CMP-N-acetylneuraminate monooxygenase
1.14.19.1	stearoyl-CoA 9-desaturase
1.14.19.2	acyl-[acyl-carrier-protein] desaturase
1.14.19.3	linoleoyl-CoA desaturase
1.14.20.1	deacetoxycephalosporin-C synthase
1.14.21.1	(S)-stylopine synthase
1.14.21.2	(S)-cheilanthifoline synthase
1.14.21.3	berbamunine synthase
1.14.21.4	salutaridine synthase
1.14.21.5	(S)-canadine synthase
1.14.21.6	lathosterol oxidase
1.14.99.1	prostaglandin-endoperoxide synthase
1.14.99.2	kynurenine 7,8-hydroxylase
1.14.99.3	heme oxygenase
1.14.99.4	progesterone monooxygenase
1.14.99.5	Transferred to 1.14.19.
1.14.99.6	Transferred to 1.14.19.
1.14.99.7	squalene monooxygenase
1.14.99.8	Deleted entr
1.14.99.9	steroid 17alpha-monooxygenase
1.14.99.10	steroid 21-monooxygenase
1.14.99.11	estradiol 6beta-monooxygenase
1.14.99.12	androst-4-ene-3,17-dione monooxygenase
1.14.99.13	Transferred to 1.14.13.2
1.14.99.14	progesterone 11alpha-monooxygenase
1.14.99.15	4-methoxybenzoate monooxygenase (O-demethylating)
1.14.99.16	Transferred to 1.14.13.7
1.14.99.17	Transferred to 1.14.16.
1.14.99.18	Deleted entr
1.14.99.19	plasmanylethanolamine desaturase
1.14.99.20	phylloquinone monooxygenase (2,3-epoxidizing)
1.14.99.21	Latia-luciferin monooxygenase (demethylating)
1.14.99.22	ecdysone 20-monooxygenase
1.14.99.23	3-hydroxybenzoate 2-monooxygenase
1.14.99.24	steroid 9alpha-monooxygenase
1.14.99.25	Transferred to 1.14.19.
1.14.99.26	2-hydroxypyridine 5-monooxygenase
1.14.99.27	juglone 3-monooxygenase
1.14.99.28	linalool 8-monooxygenas
1.14.99.29	deoxyhypusine monooxygenase
1.14.99.30	carotene 7,8-desaturase
1.14.99.31	myristoyl-CoA 11-(E) desaturas
1.14.99.32	myristoyl-CoA 11-(Z) desaturase
1.14.99.33	Delta12-fatty acid dehydrogenase
1.14.99.34	monoprenyl isoflavone epoxidase
1.14.99.35	thiophene-2-carbonyl-CoA monooxygenase
1.14.99.36	beta-carotene 15,15'-monooxygenase
1.14.99.37	taxadiene 5alpha-hydroxylas
1.14.99.38	cholesterol 25-hydroxylase
1.15.1.1	superoxide dismutase
1.15.1.2	superoxide reductase
1.16.1.1	mercury(II) reductase
1.16.1.2	diferric-transferrin reductase
1.16.1.3	aquacobalamin reductase
1.16.1.4	cob(II)alamin reductase
1.16.1.5	aquacobalamin reductase (NADPH)
1.16.1.6	cyanocobalamin reductase (cyanide-eliminating)
1.16.1.7	ferric-chelate reductase
1.16.1.8	[methionine synthase] reductase
1.16.3.1	ferroxidase
1.16.8.1	cob(II)yrinic acid a,c-diamide reductase
1.17.1.1	CDP-4-dehydro-6-deoxyglucose reductase
1.17.1.2	4-hydroxy-3-methylbut-2-enyl diphosphate reductas
1.17.1.3	leucoanthocyanidin reductase
1.17.1.4	xanthine dehydrogenase
1.17.1.5	nicotinate dehydrogenase
1.17.1.6	Transferred to 1.17.99.
1.17.3.1	pteridine oxidas
1.17.3.2	xanthine oxidase
1.17.3.3	6-hydroxynicotinate dehydrogenase
1.17.4.1	ribonucleoside-diphosphate reductase
1.17.4.2	ribonucleoside-triphosphate reductase
1.17.4.3	4-hydroxy-3-methylbut-2-en-1-yl diphosphate synthas
1.17.5.1	phenylacetyl-CoA dehydrogenase
1.17.99.1	4-cresol dehydrogenase (hydroxylating)
1.17.99.2	ethylbenzene hydroxylase
1.17.99.3	3alpha,7alpha,12alpha-trihydroxy-5beta-cholestanoyl-Co
1.17.99.4	uracil/thymine dehydrogenase
1.17.99.5	bile-acid 7alpha-dehydroxylase
1.18.1.1	rubredoxin-NAD+ reductase
1.18.1.2	ferredoxin---NADP+ reductase
1.18.1.3	ferredoxin---NAD+ reductase
1.18.1.4	rubredoxin-NAD(P)+ reductase
1.18.2.1	Transferred to 1.18.6.
1.18.3.1	Transferred to 1.12.7.
1.18.6.1	nitrogenas
1.18.96.1	Transferred to 1.15.1.
1.18.99.1	Transferred to 1.12.7.
1.19.6.1	nitrogenase (flavodoxin
1.20.1.1	phosphonate dehydrogenase
1.20.4.1	arsenate reductase (glutaredoxin
1.20.4.2	methylarsonate reductase
1.20.98.1	arsenate reductase (azurin)
1.20.99.1	arsenate reductase (donor)
1.21.3.1	isopenicillin-N synthase
1.21.3.2	columbamine oxidase
1.21.3.3	reticuline oxidase
1.21.3.4	sulochrin oxidase [(+)-bisdechlorogeodin-forming]
1.21.3.5	sulochrin oxidase [(-)-bisdechlorogeodin-forming]
1.21.3.6	aureusidin synthas
1.21.4.1	D-proline reductase (dithiol
1.21.4.2	glycine reductas
1.21.4.3	sarcosine reductas
1.21.4.4	betaine reductas
1.21.99.1	beta-cyclopiazonate dehydrogenase
1.97.1.1	chlorate reductase
1.97.1.2	pyrogallol hydroxytransferase
1.97.1.3	sulfur reductas
1.97.1.4	[formate-C-acetyltransferase]-activating enzyme
1.97.1.5	Transferred to 1.20.4.
1.97.1.6	Transferred to 1.20.99.
1.97.1.7	Transferred to 1.20.4.
1.97.1.8	tetrachloroethene reductive dehalogenase
1.97.1.9	selenate reductas
1.97.1.10	thyroxine 5'-deiodinase
1.97.1.11	thyroxine 5-deiodinase
1.98.1.1	Transferred to 1.12.7.
1.99.1.1	Transferred to 1.12.7.
1.99.1.2	Transferred to 1.14.16.
1.99.1.3	Deleted entr
1.99.1.4	Deleted entr
1.99.1.5	Transferred to 1.14.13.
1.99.1.6	Deleted entr
1.99.1.7	Transferred to 1.14.15.
1.99.1.8	Deleted entr
1.99.1.9	Transferred to 1.14.99.
1.99.1.10	Deleted entr
1.99.1.11	Transferred to 1.14.99.1
1.99.1.12	Deleted entr
1.99.1.13	Deleted entr
1.99.1.14	Transferred to 1.13.11.2
1.99.2.1	Transferred to 1.13.11.1
1.99.2.2	Transferred to 1.13.11.
1.99.2.3	Transferred to 1.13.11.
1.99.2.4	Transferred to 1.13.11.
1.99.2.5	Transferred to 1.13.11.
1.99.2.6	Transferred to 1.13.99.
2.1.1.1	nicotinamide N-methyltransferase
2.1.1.2	guanidinoacetate N-methyltransferase
2.1.1.3	thetin---homocysteine S-methyltransferase
2.1.1.4	acetylserotonin O-methyltransferase
2.1.1.5	betaine---homocysteine S-methyltransferase
2.1.1.6	catechol O-methyltransferase
2.1.1.7	nicotinate N-methyltransferase
2.1.1.8	histamine N-methyltransferase
2.1.1.9	thiol S-methyltransferase
2.1.1.10	homocysteine S-methyltransferase
2.1.1.11	magnesium protoporphyrin IX methyltransferas
2.1.1.12	methionine S-methyltransferase
2.1.1.13	methionine synthase
2.1.1.14	5-methyltetrahydropteroyltriglutamate---homocystein
2.1.1.15	fatty-acid O-methyltransferase
2.1.1.16	methylene-fatty-acyl-phospholipid synthase
2.1.1.17	phosphatidylethanolamine N-methyltransferase
2.1.1.18	polysaccharide O-methyltransferase
2.1.1.19	trimethylsulfonium---tetrahydrofolate N-methyltransferase
2.1.1.20	glycine N-methyltransferase
2.1.1.21	methylamine---glutamate N-methyltransferase
2.1.1.22	carnosine N-methyltransferas
2.1.1.23	Deleted entr
2.1.1.24	Deleted entr
2.1.1.25	phenol O-methyltransferase
2.1.1.26	iodophenol O-methyltransferas
2.1.1.27	tyramine N-methyltransferase
2.1.1.28	phenylethanolamine N-methyltransferase
2.1.1.29	tRNA (cytosine-5-)-methyltransferase
2.1.1.30	Deleted entr
2.1.1.31	tRNA (guanine-N1-)-methyltransferase
2.1.1.32	tRNA (guanine-N2-)-methyltransferase
2.1.1.33	tRNA (guanine-N7-)-methyltransferase
2.1.1.34	tRNA guanosine-2'-O-methyltransferase
2.1.1.35	tRNA (uracil-5-)-methyltransferase
2.1.1.36	tRNA (adenine-N1-)-methyltransferase
2.1.1.37	DNA (cytosine-5-)-methyltransferase
2.1.1.38	O-demethylpuromycin O-methyltransferase
2.1.1.39	inositol 3-methyltransferase
2.1.1.40	inositol 1-methyltransferase
2.1.1.41	sterol 24-C-methyltransferase
2.1.1.42	luteolin O-methyltransferase
2.1.1.43	histone-lysine N-methyltransferase
2.1.1.44	dimethylhistidine N-methyltransferase
2.1.1.45	thymidylate synthase
2.1.1.46	isoflavone 4'-O-methyltransferase
2.1.1.47	indolepyruvate C-methyltransferase
2.1.1.48	rRNA (adenine-N6-)-methyltransferase
2.1.1.49	amine N-methyltransferase
2.1.1.50	loganate O-methyltransferase
2.1.1.51	rRNA (guanine-N1-)-methyltransferase
2.1.1.52	rRNA (guanine-N2-)-methyltransferase
2.1.1.53	putrescine N-methyltransferase
2.1.1.54	deoxycytidylate C-methyltransferase
2.1.1.55	tRNA (adenine-N6-)-methyltransferase
2.1.1.56	mRNA (guanine-N7-)-methyltransferase
2.1.1.57	mRNA (nucleoside-2'-O-)-methyltransferase
2.1.1.58	Deleted entr
2.1.1.59	[cytochrome c]-lysine N-methyltransferase
2.1.1.60	calmodulin-lysine N-methyltransferase
2.1.1.61	tRNA (5-methylaminomethyl-2-thiouridylate)-methyltransferase
2.1.1.62	mRNA (2'-O-methyladenosine-N6-)-methyltransferase
2.1.1.63	methylated-DNA---[protein]-cysteine S-methyltransferas
2.1.1.64	3-demethylubiquinone-9 3-O-methyltransferase
2.1.1.65	licodione 2'-O-methyltransferas
2.1.1.66	rRNA (adenosine-2'-O-)-methyltransferase
2.1.1.67	thiopurine S-methyltransferase
2.1.1.68	caffeate O-methyltransferase
2.1.1.69	5-hydroxyfuranocoumarin 5-O-methyltransferase
2.1.1.70	8-hydroxyfuranocoumarin 8-O-methyltransferase
2.1.1.71	phosphatidyl-N-methylethanolamine N-methyltransferase
2.1.1.72	site-specific DNA-methyltransferase (adenine-specific)
2.1.1.73	Deleted entr
2.1.1.74	methylenetetrahydrofolate---tRNA-(uracil-5-)-methyltransferas
2.1.1.75	apigenin 4'-O-methyltransferase
2.1.1.76	quercetin 3-O-methyltransferase
2.1.1.77	protein-L-isoaspartate(D-aspartate) O-methyltransferase
2.1.1.78	isoorientin 3'-O-methyltransferase
2.1.1.79	cyclopropane-fatty-acyl-phospholipid synthase
2.1.1.80	protein-glutamate O-methyltransferase
2.1.1.81	Deleted entr
2.1.1.82	3-methylquercetin 7-O-methyltransferase
2.1.1.83	3,7-dimethylquercetin 4'-O-methyltransferase
2.1.1.84	methylquercetagetin 6-O-methyltransferase
2.1.1.85	protein-histidine N-methyltransferase
2.1.1.86	tetrahydromethanopterin S-methyltransferase
2.1.1.87	pyridine N-methyltransferase
2.1.1.88	8-hydroxyquercetin 8-O-methyltransferase
2.1.1.89	tetrahydrocolumbamine 2-O-methyltransferase
2.1.1.90	methanol---5-hydroxybenzimidazolylcobamide Co-methyltransferase
2.1.1.91	isobutyraldoxime O-methyltransferase
2.1.1.92	Deleted entr
2.1.1.93	xanthotoxol O-methyltransferase
2.1.1.94	tabersonine 16-O-methyltransferase
2.1.1.95	tocopherol O-methyltransferase
2.1.1.96	thioether S-methyltransferase
2.1.1.97	3-hydroxyanthranilate 4-C-methyltransferase
2.1.1.98	diphthine synthase
2.1.1.99	3-hydroxy-16-methoxy-2,3-dihydrotabersonine N-methyltransferase
2.1.1.100	protein-S-isoprenylcysteine O-methyltransferase
2.1.1.101	macrocin O-methyltransferase
2.1.1.102	demethylmacrocin O-methyltransferase
2.1.1.103	phosphoethanolamine N-methyltransferase
2.1.1.104	caffeoyl-CoA O-methyltransferase
2.1.1.105	N-benzoyl-4-hydroxyanthranilate 4-O-methyltransferase
2.1.1.106	tryptophan 2-C-methyltransferase
2.1.1.107	uroporphyrinogen-III C-methyltransferase
2.1.1.108	6-hydroxymellein O-methyltransferase
2.1.1.109	demethylsterigmatocystin 6-O-methyltransferase
2.1.1.110	sterigmatocystin 8-O-methyltransferase
2.1.1.111	anthranilate N-methyltransferase
2.1.1.112	glucuronoxylan 4-O-methyltransferas
2.1.1.113	site-specific DNA-methyltransferase (cytosine-N4-specific)
2.1.1.114	hexaprenyldihydroxybenzoate methyltransferase
2.1.1.115	(RS)-1-benzyl-1,2,3,4-tetrahydroisoquinoline N-methyltransferase
2.1.1.116	3'-hydroxy-N-methyl-(S)-coclaurine 4'-O-methyltransferas
2.1.1.117	(S)-scoulerine 9-O-methyltransferas
2.1.1.118	columbamine O-methyltransferas
2.1.1.119	10-hydroxydihydrosanguinarine 10-O-methyltransferas
2.1.1.120	12-hydroxydihydrochelirubine 12-O-methyltransferas
2.1.1.121	6-O-methylnorlaudanosoline 5'-O-methyltransferas
2.1.1.122	(S)-tetrahydroprotoberberine N-methyltransferase
2.1.1.123	[cytochrome-c]-methionine S-methyltransferas
2.1.1.124	[cytochrome c]-arginine N-methyltransferase
2.1.1.125	histone-arginine N-methyltransferase
2.1.1.126	[myelin basic protein]-arginine N-methyltransferase
2.1.1.127	[ribulose-bisphosphate carboxylase]-lysine N-methyltransferase
2.1.1.128	(RS)-norcoclaurine 6-O-methyltransferas
2.1.1.129	inositol 4-methyltransferase
2.1.1.130	precorrin-2 C20-methyltransferas
2.1.1.131	precorrin-3B C17-methyltransferase
2.1.1.132	precorrin-6Y C5,15-methyltransferase (decarboxylating)
2.1.1.133	precorrin-4 C11-methyltransferase
2.1.1.134	Deleted entr
2.1.1.135	Transferred to 1.16.1.
2.1.1.136	chlorophenol O-methyltransferase
2.1.1.137	arsenite methyltransferase
2.1.1.138	Deleted entr
2.1.1.139	3'-demethylstaurosporine O-methyltransferase
2.1.1.140	(S)-coclaurine-N-methyltransferas
2.1.1.141	jasmonate O-methyltransferase
2.1.1.142	cycloartenol 24-C-methyltransferase
2.1.1.143	24-methylenesterol C-methyltransferase
2.1.1.144	trans-aconitate 2-methyltransferas
2.1.1.145	trans-aconitate 3-methyltransferas
2.1.1.146	(iso)eugenol O-methyltransferas
2.1.1.147	corydaline synthas
2.1.1.148	thymidylate synthase (FAD)
2.1.1.149	myricetin O-methyltransferas
2.1.1.150	isoflavone 7-O-methyltransferas
2.1.1.151	cobalt-factor II C20-methyltransferase
2.1.1.152	precorrin-6A synthase (deacetylating)
2.1.1.153	vitexin 2"-O-rhamnoside 7-O-methyltransferas
2.1.1.154	isoliquiritigenin 2'-O-methyltransferase
2.1.1.155	kaempferol 4'-O-methyltransferase
2.1.1.156	glycine/sarcosine N-methyltransferase
2.1.1.157	sarcosine/dimethylglycine N-methyltransferase
2.1.1.158	7-methylxanthosine synthase
2.1.1.159	theobromine synthase
2.1.1.160	caffeine synthase
2.1.1.161	dimethylglycine N-methyltransferase
2.1.1.162	glycine/sarcosine/dimethylglycine N-methyltransferase
2.1.2.1	glycine hydroxymethyltransferase
2.1.2.2	phosphoribosylglycinamide formyltransferase
2.1.2.3	phosphoribosylaminoimidazolecarboxamide formyltransferase
2.1.2.4	glycine formimidoyltransferase
2.1.2.5	glutamate formimidoyltransferase
2.1.2.6	Deleted entr
2.1.2.7	D-alanine 2-hydroxymethyltransferase
2.1.2.8	deoxycytidylate 5-hydroxymethyltransferase
2.1.2.9	methionyl-tRNA formyltransferase
2.1.2.10	aminomethyltransferase
2.1.2.11	3-methyl-2-oxobutanoate hydroxymethyltransferase
2.1.2.12	Deleted entr
2.1.3.1	methylmalonyl-CoA carboxytransferase
2.1.3.2	aspartate carbamoyltransferase
2.1.3.3	ornithine carbamoyltransferase
2.1.3.4	Deleted entr
2.1.3.5	oxamate carbamoyltransferase
2.1.3.6	putrescine carbamoyltransferase
2.1.3.7	3-hydroxymethylcephem carbamoyltransferas
2.1.3.8	lysine carbamoyltransferase
2.1.3.9	N-acetylornithine carbamoyltransferase
2.1.4.1	glycine amidinotransferase
2.1.4.2	scyllo-inosamine-4-phosphate amidinotransferase
2.2.1.1	transketolase
2.2.1.2	transaldolase
2.2.1.3	formaldehyde transketolase
2.2.1.4	acetoin---ribose-5-phosphate transaldolase
2.2.1.5	2-hydroxy-3-oxoadipate synthase
2.2.1.6	acetolactate synthase
2.2.1.7	1-deoxy-D-xylulose-5-phosphate synthase
2.2.1.8	fluorothreonine transaldolas
2.3.1.1	amino-acid N-acetyltransferase
2.3.1.2	imidazole N-acetyltransferase
2.3.1.3	glucosamine N-acetyltransferase
2.3.1.4	glucosamine-phosphate N-acetyltransferase
2.3.1.5	arylamine N-acetyltransferase
2.3.1.6	choline O-acetyltransferase
2.3.1.7	carnitine O-acetyltransferase
2.3.1.8	phosphate acetyltransferase
2.3.1.9	acetyl-CoA C-acetyltransferase
2.3.1.10	hydrogen-sulfide S-acetyltransferase
2.3.1.11	thioethanolamine S-acetyltransferase
2.3.1.12	dihydrolipoyllysine-residue acetyltransferase
2.3.1.13	glycine N-acyltransferase
2.3.1.14	glutamine N-phenylacetyltransferase
2.3.1.15	glycerol-3-phosphate O-acyltransferase
2.3.1.16	acetyl-CoA C-acyltransferase
2.3.1.17	aspartate N-acetyltransferase
2.3.1.18	galactoside O-acetyltransferase
2.3.1.19	phosphate butyryltransferase
2.3.1.20	diacylglycerol O-acyltransferase
2.3.1.21	carnitine O-palmitoyltransferase
2.3.1.22	2-acylglycerol O-acyltransferase
2.3.1.23	1-acylglycerophosphocholine O-acyltransferase
2.3.1.24	sphingosine N-acyltransferase
2.3.1.25	plasmalogen synthase
2.3.1.26	sterol O-acyltransferase
2.3.1.27	cortisol O-acetyltransferase
2.3.1.28	chloramphenicol O-acetyltransferase
2.3.1.29	glycine C-acetyltransferase
2.3.1.30	serine O-acetyltransferase
2.3.1.31	homoserine O-acetyltransferase
2.3.1.32	lysine N-acetyltransferase
2.3.1.33	histidine N-acetyltransferase
2.3.1.34	D-tryptophan N-acetyltransferase
2.3.1.35	glutamate N-acetyltransferase
2.3.1.36	D-amino-acid N-acetyltransferase
2.3.1.37	5-aminolevulinate synthase
2.3.1.38	[acyl-carrier-protein] S-acetyltransferase
2.3.1.39	[acyl-carrier-protein] S-malonyltransferase
2.3.1.40	acyl-[acyl-carrier-protein]---phospholipid O-acyltransferase
2.3.1.41	beta-ketoacyl-acyl-carrier-protein synthase I
2.3.1.42	glycerone-phosphate O-acyltransferase
2.3.1.43	phosphatidylcholine---sterol O-acyltransferase
2.3.1.44	N-acetylneuraminate 4-O-acetyltransferase
2.3.1.45	N-acetylneuraminate 7-O(or 9-O)-acetyltransferase
2.3.1.46	homoserine O-succinyltransferase
2.3.1.47	8-amino-7-oxononanoate synthase
2.3.1.48	histone acetyltransferase
2.3.1.49	deacetyl-[citrate-(pro-3S)-lyase] S-acetyltransferase
2.3.1.50	serine C-palmitoyltransferase
2.3.1.51	1-acylglycerol-3-phosphate O-acyltransferase
2.3.1.52	2-acylglycerol-3-phosphate O-acyltransferase
2.3.1.53	phenylalanine N-acetyltransferase
2.3.1.54	formate C-acetyltransferase
2.3.1.55	Deleted entr
2.3.1.56	aromatic-hydroxylamine O-acetyltransferase
2.3.1.57	diamine N-acetyltransferase
2.3.1.58	2,3-diaminopropionate N-oxalyltransferase
2.3.1.59	gentamicin 2'-N-acetyltransferase
2.3.1.60	gentamicin 3'-N-acetyltransferase
2.3.1.61	dihydrolipoyllysine-residue succinyltransferase
2.3.1.62	2-acylglycerophosphocholine O-acyltransferase
2.3.1.63	1-alkylglycerophosphocholine O-acyltransferas
2.3.1.64	agmatine N4-coumaroyltransferase
2.3.1.65	bile acid-CoA:amino acid N-acyltransferase
2.3.1.66	leucine N-acetyltransferase
2.3.1.67	1-alkylglycerophosphocholine O-acetyltransferase
2.3.1.68	glutamine N-acyltransferas
2.3.1.69	monoterpenol O-acetyltransferase
2.3.1.70	CDP-acylglycerol O-arachidonoyltransferase
2.3.1.71	glycine N-benzoyltransferase
2.3.1.72	indoleacetylglucose-inositol O-acyltransferase
2.3.1.73	diacylglycerol---sterol O-acyltransferase
2.3.1.74	naringenin-chalcone synthase
2.3.1.75	long-chain-alcohol O-fatty-acyltransferase
2.3.1.76	retinol O-fatty-acyltransferase
2.3.1.77	triacylglycerol---sterol O-acyltransferase
2.3.1.78	heparan-alpha-glucosaminide N-acetyltransferase
2.3.1.79	maltose O-acetyltransferase
2.3.1.80	cysteine-S-conjugate N-acetyltransferas
2.3.1.81	aminoglycoside N3'-acetyltransferase
2.3.1.82	aminoglycoside N6'-acetyltransferase
2.3.1.83	phosphatidylcholine---dolichol O-acyltransferas
2.3.1.84	alcohol O-acetyltransferase
2.3.1.85	fatty-acid synthase
2.3.1.86	fatty-acyl-CoA synthase
2.3.1.87	aralkylamine N-acetyltransferase
2.3.1.88	peptide alpha-N-acetyltransferase
2.3.1.89	tetrahydrodipicolinate N-acetyltransferase
2.3.1.90	beta-glucogallin O-galloyltransferas
2.3.1.91	sinapoylglucose---choline O-sinapoyltransferase
2.3.1.92	sinapoylglucose---malate O-sinapoyltransferase
2.3.1.93	13-hydroxylupinine O-tigloyltransferase
2.3.1.94	erythronolide synthase
2.3.1.95	trihydroxystilbene synthase
2.3.1.96	glycoprotein N-palmitoyltransferase
2.3.1.97	glycylpeptide N-tetradecanoyltransferase
2.3.1.98	chlorogenate---glucarate O-hydroxycinnamoyltransferase
2.3.1.99	quinate O-hydroxycinnamoyltransferase
2.3.1.100	[myelin-proteolipid] O-palmitoyltransferase
2.3.1.101	formylmethanofuran-tetrahydromethanopterin N-formyltransferase
2.3.1.102	N6-hydroxylysine O-acetyltransferase
2.3.1.103	sinapoylglucose---sinapoylglucose O-sinapoyltransferase
2.3.1.104	1-alkenylglycerophosphocholine O-acyltransferas
2.3.1.105	alkylglycerophosphate 2-O-acetyltransferase
2.3.1.106	tartronate O-hydroxycinnamoyltransferase
2.3.1.107	deacetylvindoline O-acetyltransferase
2.3.1.108	alpha-tubulin N-acetyltransferase
2.3.1.109	arginine N-succinyltransferase
2.3.1.110	tyramine N-feruloyltransferase
2.3.1.111	mycocerosate synthase
2.3.1.112	D-tryptophan N-malonyltransferas
2.3.1.113	anthranilate N-malonyltransferas
2.3.1.114	3,4-dichloroaniline N-malonyltransferas
2.3.1.115	isoflavone-7-O-beta-glucoside 6"-O-malonyltransferase
2.3.1.116	flavonol-3-O-beta-glucoside O-malonyltransferase
2.3.1.117	2,3,4,5-tetrahydropyridine-2,6-dicarboxylate N-succinyltransferase
2.3.1.118	N-hydroxyarylamine O-acetyltransferase
2.3.1.119	icosanoyl-CoA synthase
2.3.1.120	Deleted entr
2.3.1.121	1-alkenylglycerophosphoethanolamine O-acyltransferas
2.3.1.122	trehalose O-mycolyltransferase
2.3.1.123	dolichol O-acyltransferase
2.3.1.124	Deleted entr
2.3.1.125	1-alkyl-2-acetylglycerol O-acyltransferase
2.3.1.126	isocitrate O-dihydroxycinnamoyltransferas
2.3.1.127	ornithine N-benzoyltransferase
2.3.1.128	ribosomal-protein-alanine N-acetyltransferase
2.3.1.129	acyl-[acyl-carrier-protein]---UDP-N-acetylglucosamin
2.3.1.130	galactarate O-hydroxycinnamoyltransferase
2.3.1.131	glucarate O-hydroxycinnamoyltransferas
2.3.1.132	glucarolactone O-hydroxycinnamoyltransferas
2.3.1.133	shikimate O-hydroxycinnamoyltransferase
2.3.1.134	galactolipid O-acyltransferase
2.3.1.135	phosphatidylcholine---retinol O-acyltransferase
2.3.1.136	polysialic-acid O-acetyltransferase
2.3.1.137	carnitine O-octanoyltransferase
2.3.1.138	putrescine N-hydroxycinnamoyltransferase
2.3.1.139	ecdysone O-acyltransferase
2.3.1.140	rosmarinate synthase
2.3.1.141	galactosylacylglycerol O-acyltransferase
2.3.1.142	glycoprotein O-fatty-acyltransferase
2.3.1.143	beta-glucogallin---tetrakisgalloylglucose O-galloyltransferase
2.3.1.144	anthranilate N-benzoyltransferas
2.3.1.145	piperidine N-piperoyltransferase
2.3.1.146	pinosylvin synthase
2.3.1.147	glycerophospholipid arachidonoyl-transferase (CoA-independent
2.3.1.148	glycerophospholipid acyltransferase (CoA-dependent
2.3.1.149	platelet-activating factor acetyltransferase
2.3.1.150	salutaridinol 7-O-acetyltransferas
2.3.1.151	benzophenone synthas
2.3.1.152	alcohol O-cinnamoyltransferas
2.3.1.153	anthocyanin 5-aromatic acyltransferas
2.3.1.154	propionyl-CoA C2-trimethyltridecanoyltransferase
2.3.1.155	acetyl-CoA C-myristoyltransferas
2.3.1.156	phloroisovalerophenone synthase
2.3.1.157	glucosamine-1-phosphate N-acetyltransferas
2.3.1.158	phospholipid:diacylglycerol acyltransferase
2.3.1.159	acridone synthas
2.3.1.160	vinorine synthas
2.3.1.161	lovastatin nonaketide synthas
2.3.1.162	taxadien-5alpha-ol O-acetyltransferase
2.3.1.163	10-hydroxytaxane O-acetyltransferase
2.3.1.164	isopenicillin-N N-acyltransferase
2.3.1.165	6-methylsalicylic-acid synthase
2.3.1.166	2alpha-hydroxytaxane 2-O-benzoyltransferase
2.3.1.167	10-deacetylbaccatin III 10-O-acetyltransferas
2.3.1.168	dihydrolipoyllysine-residue (2-methylpropanoyl)transferase
2.3.1.169	CO-methylating acetyl-CoA synthas
2.3.1.170	6'-deoxychalcone synthas
2.3.1.171	anthocyanin 6"-O-malonyltransferas
2.3.1.172	anthocyanin 5-O-glucoside 6'''-O-malonyltransferas
2.3.1.173	flavonol-3-O-triglucoside O-coumaroyltransferas
2.3.1.174	3-oxoadipyl-CoA thiolas
2.3.1.175	deacetylcephalosporin-C acetyltransferase
2.3.1.176	propanoyl-CoA C-acyltransferase
2.3.1.177	biphenyl synthase
2.3.1.178	diaminobutyrate acetyltransferase
2.3.1.179	beta-ketoacyl-acyl-carrier-protein synthase II
2.3.1.180	beta-ketoacyl-[acyl-carrier-protein] synthase III
2.3.1.181	lipoyl(octanoyl) transferase
2.3.1.182	(R)-citramalate synthase
2.3.1.183	phosphinothricin acetyltransferase
2.3.1.184	acyl-homoserine-lactone synthase
2.3.2.1	D-glutamyltransferase
2.3.2.2	gamma-glutamyltransferase
2.3.2.3	lysyltransferas
2.3.2.4	gamma-glutamylcyclotransferase
2.3.2.5	glutaminyl-peptide cyclotransferase
2.3.2.6	leucyltransferase
2.3.2.7	aspartyltransferase
2.3.2.8	arginyltransferase
2.3.2.9	agaritine gamma-glutamyltransferase
2.3.2.10	UDP-N-acetylmuramoylpentapeptide-lysine N6-alanyltransferase
2.3.2.11	alanylphosphatidylglycerol synthase
2.3.2.12	peptidyltransferase
2.3.2.13	protein-glutamine gamma-glutamyltransferase
2.3.2.14	D-alanine gamma-glutamyltransferas
2.3.2.15	glutathione gamma-glutamylcysteinyltransferase
2.3.3.1	citrate (Si)-synthase
2.3.3.2	decylcitrate synthase
2.3.3.3	citrate (Re)-synthase
2.3.3.4	decylhomocitrate synthase
2.3.3.5	2-methylcitrate synthase
2.3.3.6	2-ethylmalate synthase
2.3.3.7	3-ethylmalate synthase
2.3.3.8	ATP citrate synthase
2.3.3.9	malate synthase
2.3.3.10	hydroxymethylglutaryl-CoA synthase
2.3.3.11	2-hydroxyglutarate synthase
2.3.3.12	3-propylmalate synthase
2.3.3.13	2-isopropylmalate synthase
2.3.3.14	homocitrate synthase
2.3.3.15	sulfoacetaldehyde acetyltransferase
2.4.1.1	phosphorylase
2.4.1.2	dextrin dextranase
2.4.1.3	Deleted entr
2.4.1.4	amylosucrase
2.4.1.5	dextransucrase
2.4.1.6	Deleted entr
2.4.1.7	sucrose phosphorylase
2.4.1.8	maltose phosphorylas
2.4.1.9	inulosucrase
2.4.1.10	levansucrase
2.4.1.11	glycogen(starch) synthase
2.4.1.12	cellulose synthase (UDP-forming)
2.4.1.13	sucrose synthase
2.4.1.14	sucrose-phosphate synthase
2.4.1.15	alpha,alpha-trehalose-phosphate synthase (UDP-forming)
2.4.1.16	chitin synthase
2.4.1.17	glucuronosyltransferase
2.4.1.18	1,4-alpha-glucan branching enzyme
2.4.1.19	cyclomaltodextrin glucanotransferase
2.4.1.20	cellobiose phosphorylas
2.4.1.21	starch synthase
2.4.1.22	lactose synthase
2.4.1.23	sphingosine beta-galactosyltransferase
2.4.1.24	1,4-alpha-glucan 6-alpha-glucosyltransferase
2.4.1.25	4-alpha-glucanotransferase
2.4.1.26	DNA alpha-glucosyltransferase
2.4.1.27	DNA beta-glucosyltransferase
2.4.1.28	glucosyl-DNA beta-glucosyltransferase
2.4.1.29	cellulose synthase (GDP-forming)
2.4.1.30	1,3-beta-oligoglucan phosphorylase
2.4.1.31	laminaribiose phosphorylas
2.4.1.32	glucomannan 4-beta-mannosyltransferase
2.4.1.33	alginate synthase
2.4.1.34	1,3-beta-glucan synthase
2.4.1.35	phenol beta-glucosyltransferase
2.4.1.36	alpha,alpha-trehalose-phosphate synthase (GDP-forming)
2.4.1.37	fucosylgalactoside 3-alpha-galactosyltransferase
2.4.1.38	beta-N-acetylglucosaminylglycopeptid
2.4.1.39	steroid N-acetylglucosaminyltransferase
2.4.1.40	glycoprotein-fucosylgalactosid
2.4.1.41	polypeptide N-acetylgalactosaminyltransferase
2.4.1.42	Deleted entr
2.4.1.43	polygalacturonate 4-alpha-galacturonosyltransferase
2.4.1.44	lipopolysaccharide 3-alpha-galactosyltransferase
2.4.1.45	2-hydroxyacylsphingosine 1-beta-galactosyltransferase
2.4.1.46	monogalactosyldiacylglycerol synthase
2.4.1.47	N-acylsphingosine galactosyltransferase
2.4.1.48	heteroglycan alpha-mannosyltransferase
2.4.1.49	cellodextrin phosphorylase
2.4.1.50	procollagen galactosyltransferase
2.4.1.51	Deleted entr
2.4.1.52	poly(glycerol-phosphate) alpha-glucosyltransferase
2.4.1.53	poly(ribitol-phosphate) beta-glucosyltransferase
2.4.1.54	undecaprenyl-phosphate mannosyltransferase
2.4.1.55	Transferred to 2.7.8.1
2.4.1.56	lipopolysaccharide N-acetylglucosaminyltransferase
2.4.1.57	phosphatidylinositol alpha-mannosyltransferase
2.4.1.58	lipopolysaccharide glucosyltransferase I
2.4.1.59	Deleted entr
2.4.1.60	abequosyltransferase
2.4.1.61	Deleted entr
2.4.1.62	ganglioside galactosyltransferase
2.4.1.63	linamarin synthase
2.4.1.64	alpha,alpha-trehalose phosphorylase
2.4.1.65	3-galactosyl-N-acetylglucosaminide 4-alpha-L-fucosyltransferase
2.4.1.66	procollagen glucosyltransferase
2.4.1.67	galactinol---raffinose galactosyltransferase
2.4.1.68	glycoprotein 6-alpha-L-fucosyltransferase
2.4.1.69	galactoside 2-alpha-L-fucosyltransferase
2.4.1.70	poly(ribitol-phosphate) N-acetylglucosaminyl-transferase
2.4.1.71	arylamine glucosyltransferase
2.4.1.72	Transferred to 2.4.2.2
2.4.1.73	lipopolysaccharide glucosyltransferase II
2.4.1.74	glycosaminoglycan galactosyltransferase
2.4.1.75	Deleted entr
2.4.1.76	Deleted entr
2.4.1.77	Deleted entr
2.4.1.78	phosphopolyprenol glucosyltransferase
2.4.1.79	globotriaosylceramide 3-beta-N-acetylgalactosaminyltransferase
2.4.1.80	ceramide glucosyltransferase
2.4.1.81	flavone 7-O-beta-glucosyltransferase
2.4.1.82	galactinol---sucrose galactosyltransferase
2.4.1.83	dolichyl-phosphate beta-D-mannosyltransferase
2.4.1.84	Deleted entr
2.4.1.85	cyanohydrin beta-glucosyltransferase
2.4.1.86	glucosaminylgalactosylglucosylceramide beta-galactosyltransferase
2.4.1.87	N-acetyllactosaminide 3-alpha-galactosyltransferase
2.4.1.88	globoside alpha-N-acetylgalactosaminyltransferase
2.4.1.89	Deleted entr
2.4.1.90	N-acetyllactosamine synthase
2.4.1.91	flavonol 3-O-glucosyltransferase
2.4.1.92	(N-acetylneuraminyl)-galactosylglucosylceramid
2.4.1.93	Transferred to 4.2.2.1
2.4.1.94	protein N-acetylglucosaminyltransferase
2.4.1.95	bilirubin-glucuronoside glucuronosyltransferase
2.4.1.96	sn-glycerol-3-phosphate 1-galactosyltransferase
2.4.1.97	1,3-beta-D-glucan phosphorylase
2.4.1.98	Deleted entr
2.4.1.99	sucrose:sucrose fructosyltransferase
2.4.1.100	2,1-fructan:2,1-fructan 1-fructosyltransferase
2.4.1.101	alpha-1,3-mannosyl-glycoprotei
2.4.1.102	beta-1,3-galactosyl-O-glycosyl-glycoprotei
2.4.1.103	alizarin 2-beta-glucosyltransferase
2.4.1.104	o-dihydroxycoumarin 7-O-glucosyltransferase
2.4.1.105	vitexin beta-glucosyltransferase
2.4.1.106	isovitexin beta-glucosyltransferase
2.4.1.107	Deleted entr
2.4.1.108	Deleted entr
2.4.1.109	dolichyl-phosphate-mannose-protein mannosyltransferase
2.4.1.110	tRNA-queuosine beta-mannosyltransferas
2.4.1.111	coniferyl-alcohol glucosyltransferase
2.4.1.112	Deleted entr
2.4.1.113	alpha-1,4-glucan-protein synthase (ADP-forming)
2.4.1.114	2-coumarate O-beta-glucosyltransferase
2.4.1.115	anthocyanidin 3-O-glucosyltransferase
2.4.1.116	cyanidin 3-O-rutinoside 5-O-glucosyltransferase
2.4.1.117	dolichyl-phosphate beta-glucosyltransferase
2.4.1.118	cytokinin 7-beta-glucosyltransferase
2.4.1.119	dolichyl-diphosphooligosaccharide---protein glycotransferase
2.4.1.120	sinapate 1-glucosyltransferase
2.4.1.121	indole-3-acetate beta-glucosyltransferase
2.4.1.122	glycoprotein-N-acetylgalactosamine 3-beta-galactosyltransferase
2.4.1.123	inositol 3-alpha-galactosyltransferase
2.4.1.124	Transferred to 2.4.1.8
2.4.1.125	sucrose---1,6-alpha-glucan 3(6)-alpha-glucosyltransferase
2.4.1.126	hydroxycinnamate 4-beta-glucosyltransferase
2.4.1.127	monoterpenol beta-glucosyltransferase
2.4.1.128	scopoletin glucosyltransferase
2.4.1.129	peptidoglycan glycosyltransferase
2.4.1.130	dolichyl-phosphate-mannose---glycolipid alpha-mannosyltransferase
2.4.1.131	glycolipid 2-alpha-mannosyltransferase
2.4.1.132	glycolipid 3-alpha-mannosyltransferase
2.4.1.133	xylosylprotein 4-beta-galactosyltransferase
2.4.1.134	galactosylxylosylprotein 3-beta-galactosyltransferase
2.4.1.135	galactosylgalactosylxylosylprotein 3-beta-glucuronosyltransferase
2.4.1.136	gallate 1-beta-glucosyltransferase
2.4.1.137	sn-glycerol-3-phosphate 2-alpha-galactosyltransferase
2.4.1.138	mannotetraose 2-alpha-N-acetylglucosaminyltransferase
2.4.1.139	maltose synthas
2.4.1.140	alternansucrase
2.4.1.141	N-acetylglucosaminyldiphosphodolicho
2.4.1.142	chitobiosyldiphosphodolichol beta-mannosyltransferase
2.4.1.143	alpha-1,6-mannosyl-glycoprotei
2.4.1.144	beta-1,4-mannosyl-glycoprotei
2.4.1.145	alpha-1,3-mannosyl-glycoprotei
2.4.1.146	beta-1,3-galactosyl-O-glycosyl-glycoprotei
2.4.1.147	acetylgalactosaminyl-O-glycosyl-glycoprotei
2.4.1.148	acetylgalactosaminyl-O-glycosyl-glycoprotei
2.4.1.149	N-acetyllactosaminide beta-1,3-N-acetylglucosaminyltransferase
2.4.1.150	N-acetyllactosaminide beta-1,6-N-acetylglucosaminyl-transferase
2.4.1.151	Transferred to 2.4.1.8
2.4.1.152	4-galactosyl-N-acetylglucosaminide 3-alpha-L-fucosyltransferase
2.4.1.153	dolichyl-phosphate alpha-N-acetylglucosaminyltransferase
2.4.1.154	Deleted entr
2.4.1.155	alpha-1,6-mannosyl-glycoprotei
2.4.1.156	indolylacetyl-myo-inositol galactosyltransferase
2.4.1.157	1,2-diacylglycerol 3-glucosyltransferase
2.4.1.158	13-hydroxydocosanoate 13-beta-glucosyltransferase
2.4.1.159	flavonol-3-O-glucoside L-rhamnosyltransferase
2.4.1.160	pyridoxine 5'-O-beta-D-glucosyltransferase
2.4.1.161	oligosaccharide 4-alpha-D-glucosyltransferase
2.4.1.162	aldose beta-D-fructosyltransferas
2.4.1.163	beta-galactosyl-N-acetylglucosaminylgalactosylglucosyl-ceramid
2.4.1.164	galactosyl-N-acetylglucosaminylgalactosylglucosyl-ceramid
2.4.1.165	N-acetylneuraminylgalactosylglucosylceramid
2.4.1.166	raffinose---raffinose alpha-galactosyltransferase
2.4.1.167	sucrose 6F-alpha-galactosyltransferase
2.4.1.168	xyloglucan 4-glucosyltransferase
2.4.1.169	Transferred to 2.4.2.3
2.4.1.170	isoflavone 7-O-glucosyltransferase
2.4.1.171	methyl-ONN-azoxymethanol beta-D-glucosyltransferase
2.4.1.172	salicyl-alcohol beta-D-glucosyltransferase
2.4.1.173	sterol 3beta-glucosyltransferase
2.4.1.174	glucuronylgalactosylproteoglyca
2.4.1.175	glucuronosyl-N-acetylgalactosaminyl-proteoglyca
2.4.1.176	gibberellin beta-D-glucosyltransferase
2.4.1.177	cinnamate beta-D-glucosyltransferase
2.4.1.178	hydroxymandelonitrile glucosyltransferase
2.4.1.179	lactosylceramide beta-1,3-galactosyltransferase
2.4.1.180	lipopolysaccharide N-acetylmannosaminouronosyltransferase
2.4.1.181	hydroxyanthraquinone glucosyltransferase
2.4.1.182	lipid-A-disaccharide synthas
2.4.1.183	alpha-1,3-glucan synthase
2.4.1.184	galactolipid galactosyltransferase
2.4.1.185	flavanone 7-O-beta-glucosyltransferase
2.4.1.186	glycogenin glucosyltransferase
2.4.1.187	N-acetylglucosaminyldiphosphoundecapreno
2.4.1.188	N-acetylglucosaminyldiphosphoundecaprenol glucosyltransferase
2.4.1.189	luteolin 7-O-glucuronosyltransferase
2.4.1.190	luteolin-7-O-glucuronide 2"-O-glucuronosyltransferase
2.4.1.191	luteolin-7-O-diglucuronide 4'-O-glucuronosyltransferase
2.4.1.192	nuatigenin 3beta-glucosyltransferase
2.4.1.193	sarsapogenin 3beta-glucosyltransferase
2.4.1.194	4-hydroxybenzoate 4-O-beta-D-glucosyltransferase
2.4.1.195	N-hydroxythioamide S-beta-glucosyltransferase
2.4.1.196	nicotinate glucosyltransferase
2.4.1.197	high-mannose-oligosaccharid
2.4.1.198	phosphatidylinositol N-acetylglucosaminyltransferase
2.4.1.199	beta-mannosylphosphodecaprenol---mannooligosaccharid
2.4.1.200	Transferred to 4.2.2.1
2.4.1.201	alpha-1,6-mannosyl-glycoprotei
2.4.1.202	2,4-dihydroxy-7-methoxy-2H-1,4-benzoxazin-3(4H)-on
2.4.1.203	trans-zeatin O-beta-D-glucosyltransferase
2.4.1.204	Transferred to 2.4.2.4
2.4.1.205	galactogen 6beta-galactosyltransferase
2.4.1.206	lactosylceramide 1,3-N-acetyl-beta-D-glucosaminyltransferase
2.4.1.207	xyloglucan:xyloglucosyl transferase
2.4.1.208	diglucosyl diacylglycerol synthase
2.4.1.209	cis-p-coumarate glucosyltransferas
2.4.1.210	limonoid glucosyltransferas
2.4.1.211	1,3-beta-galactosyl-N-acetylhexosamine phosphorylas
2.4.1.212	hyaluronan synthase
2.4.1.213	glucosylglycerol-phosphate synthas
2.4.1.214	glycoprotein 3-alpha-L-fucosyltransferase
2.4.1.215	cis-zeatin O-beta-D-glucosyltransferas
2.4.1.216	trehalose 6-phosphate phosphorylase
2.4.1.217	mannosyl-3-phosphoglycerate synthase
2.4.1.218	hydroquinone glucosyltransferase
2.4.1.219	vomilenine glucosyltransferase
2.4.1.220	indoxyl-UDPG glucosyltransferase
2.4.1.221	peptide-O-fucosyltransferase
2.4.1.222	O-fucosylpeptide 3-beta-N-acetylglucosaminyltransferase
2.4.1.223	glucuronyl-galactosyl-proteoglyca
2.4.1.224	glucuronosyl-N-acetylglucosaminyl-proteoglyca
2.4.1.225	N-acetylglucosaminyl-proteoglycan 4-beta-glucuronosyltransferase
2.4.1.226	N-acetylgalactosaminyl-proteoglycan 3-beta-glucuronosyltransferase
2.4.1.227	undecaprenyldiphospho-muramoylpentapeptid
2.4.1.228	lactosylceramide 4-alpha-galactosyltransferase
2.4.1.229	[Skp1-protein]-hydroxyproline N-acetylglucosaminyltransferase
2.4.1.230	kojibiose phosphorylas
2.4.1.231	alpha,alpha-trehalose phosphorylase (configuration-retaining)
2.4.1.232	initiation-specific alpha-1,6-mannosyltransferase
2.4.1.233	Deleted entr
2.4.1.234	kaempferol 3-O-galactosyltransferase
2.4.1.235	Deleted entr
2.4.1.236	flavanone 7-O-glucoside 2"-O-beta-L-rhamnosyltransferase
2.4.1.237	flavonol 7-O-beta-glucosyltransferase
2.4.1.238	anthocyanin 3'-O-beta-glucosyltransferase
2.4.1.239	flavonol-3-O-glucoside glucosyltransferas
2.4.1.240	flavonol-3-O-glycoside glucosyltransferas
2.4.1.241	digalactosyldiacylglycerol synthase
2.4.1.242	NDP-glucose---starch glucosyltransferase
2.4.1.243	6G-fructosyltransferase
2.4.1.244	N-acetyl-beta-glucosaminyl-glycoprotei
2.4.2.1	purine-nucleoside phosphorylase
2.4.2.2	pyrimidine-nucleoside phosphorylase
2.4.2.3	uridine phosphorylase
2.4.2.4	thymidine phosphorylase
2.4.2.5	nucleoside ribosyltransferase
2.4.2.6	nucleoside deoxyribosyltransferase
2.4.2.7	adenine phosphoribosyltransferase
2.4.2.8	hypoxanthine phosphoribosyltransferase
2.4.2.9	uracil phosphoribosyltransferase
2.4.2.10	orotate phosphoribosyltransferase
2.4.2.11	nicotinate phosphoribosyltransferase
2.4.2.12	nicotinamide phosphoribosyltransferase
2.4.2.13	Transferred to 2.5.1.
2.4.2.14	amidophosphoribosyltransferase
2.4.2.15	guanosine phosphorylas
2.4.2.16	urate-ribonucleotide phosphorylase
2.4.2.17	ATP phosphoribosyltransferase
2.4.2.18	anthranilate phosphoribosyltransferase
2.4.2.19	nicotinate-nucleotide diphosphorylase (carboxylating)
2.4.2.20	dioxotetrahydropyrimidine phosphoribosyltransferase
2.4.2.21	nicotinate-nucleotide---dimethylbenzimidazol
2.4.2.22	xanthine phosphoribosyltransferase
2.4.2.23	deoxyuridine phosphorylas
2.4.2.24	1,4-beta-D-xylan synthase
2.4.2.25	flavone apiosyltransferase
2.4.2.26	protein xylosyltransferase
2.4.2.27	dTDP-dihydrostreptose---streptidine-6-phosphat
2.4.2.28	S-methyl-5'-thioadenosine phosphorylase
2.4.2.29	tRNA-guanine transglycosylase
2.4.2.30	NAD+ ADP-ribosyltransferase
2.4.2.31	NAD(P)+---protein-arginine ADP-ribosyltransferase
2.4.2.32	dolichyl-phosphate D-xylosyltransferas
[truncated: 2,852 more rows]
