# Supplementary material for: KEGGconverter: a tool for the in-silico modelling of metabolic networks of the KEGG Pathways database
Source: BMC Bioinformatics. 2009 Oct 8;10:324. doi: 10.1186/1471-2105-10-324 (PMC2764712; doi:10.1186/1471-2105-10-324)
Supplement: Additional file 4 — KEGGconverter tool. This is the version (1.0) of the KEGGconverter tool which runs as a command line utility. It searches in the '/in' subdirectory for KGML models and performs the conversion depending on the specific command arguments. [file 1471-2105-10-324-S4.ZIP › kgml/GlycanNames2.tab]

G00001	N-Acetyl-D-glucosaminyldiphosphodolicho
G00002	N,N'-Chitobiosyldiphosphodolicho
G00018	DS
G00023	Tn antige
G00024	T antige
G00035	Sialyl-Tn antige
G00036	Lc3Ce
G00037	Lc4Ce
G00039	Type IB glycolipi
G00042	Type IA glycolipi
G00044	IV2Fuc-Lc4Cer
G00045	IV2Fuc,III4Fuc-Lc4Cer
G00046	Fuc-Lc4Cer
G00047	3'-isoLM1
G00048	Fuc-3'-isoLM1
G00050	Paragloboside
G00051	nLc5Ce
G00052	Type II B antige
G00054	Type II A antige
G00055	IV2Fuc-nLc4Cer
G00056	III3,IV2Fuc-nLc4Cer
G00058	Type IIIH glycolipi
G00059	Type IIIA glycolipi
G00060	III3Fuc-nLc4Cer
G00061	Sialyl-6-paragloboside
G00062	Sialyl-3-paragloboside
G00063	IV3NeuAc,III3Fuc-nLc4Cer
G00064	3',8'-LD
G00066	nLc5Ce
G00067	nLc6Cer
G00068	nLc7Ce
G00069	nLc8Ce
G00071	VI2Fuc-nLc
G00075	Type IIIA
G00076	III3Fuc-nLc6Ce
G00078	iso-nLc8Cer
G00087	VI6NeuAc-nLc6Ce
G00088	VI3NeuAc-nLc6Ce
G00089	V3Fuc-nLc6Ce
G00090	V3Fuc,III3Fuc-nLc6Ce
G00092	Lactosylceramide
G00093	Globotriaosylceramide
G00094	Globoside
G00095	IV3GalNAca-Gb4Ce
G00096	IV3GalNAcb-Gb4Ce
G00097	Galactosylgloboside
G00098	Monosialylgalactosylgloboside
G00099	Globo-
G00100	V3(NeuAc)2-Gb5Ce
G00105	GalGb3Ce
G00108	GM3
G00109	GM2
G00110	GM
G00111	GD1
G00112	GT1
G00113	GD3
G00114	GD
G00115	GD1
G00116	GT1
G00117	GQ1
G00118	GT
G00119	GT
G00120	GT1
G00121	GQ1
G00122	GP1
G00123	GA
G00124	GA
G00125	GM1
G00126	GD1
G00127	GD1
G00128	GT1aalph
G00129	GQ1balph
G00130	GM2alph
G00131	GM1alpha
G00132	GD1bet
G00166	Fucosyl-GM
G00167	N-Acetylgalactosaminyl GM1b
G00168	N-Acetylgalactosaminyl GD1a
G00169	9-O-Acetylated GD3
G00170	9-O-Acetylated GT3
G00181	Disialosylglobopentaosylceramide
G00182	7-O-Acetyl-GD3
G00183	9-O-Acetyl-GD2
G00184	9-O-Acetyl-GT2
G00185	9-O-Ac-GD1
G00186	9-O-Ac-GT1
G00187	9-O-Ac-GQ1
G00188	9-O-Ac-nLD
G00189	GalNAcDSLc4
G00190	Disialosyl Lc4Cer
G00196	VIII3NeuAc,V3Fuc-nLc8Cer
G00197	X3NeuAc,VII3Fuc-nLc10Cer,
G00225	Sialyl-Tn (Gc
G00242	sialyl Lewis x antige
G00243	Lewis x antigen
G00244	Chitin
G00246	N-Acetyllactosamin
G00247	Chacotriose
G00248	F-gitogenin
G00249	Raffinos
G00250	Lewis a antige
G00251	PA6
G00254	Blood group substance H (II
G00256	Lewis y antige
G00257	sialyl Lewis a antige
G00258	GM3-NeuG
G00259	Digitoxin
G00260	BI6
G00262	Ginsenoside
G00263	IV2Fuc,III4Fuc-Lc4-Cer
G00264	Abrisaponin
G00265	6'-Sialyllactose
G00266	Blood group substance
G00267	solanine
G00268	2'-Fucosyllactose
G00270	Verbascoside
G00271	Blood group substance
G00273	Gentiobiose
G00275	Maltose
G00276	Oligogalacturonan
G00277	Maltosaccharide
G00278	Stachyos
G00279	Xylan
G00280	glycopeptide 3
G00281	Gal4,4,4TR
G00282	Ginsenoside
G00283	Rutin
G00284	Lacto-N-bios
G00287	Mannotrios
G00288	LA
G00289	Cellobiose
G00293	Trehalos
G00294	IV3SO4GlcA-nLc4-Cer
G00298	Nephritogenic glycopeptide
G00301	Glycyrrhizin
G00304	Linear B type 2 trisaccharid
G00305	Gentiosaccharide
G00307	Acetyl-gitoxin
G00308	Gracilli
G00313	3-Fucosyllactose
G00316	Alginate
G00317	GM
G00318	Cellotriose
G00322	Primeveroside
G00332	3'-LM1-NeuG
G00335	Lactodifucotetraose
G00337	Commersonine
G00338	Heparin
G00339	1-Kestos
G00342	GM2-NeuG
G00343	Maltopentaos
G00346	Mannotrios
G00347	Formosanin-
G00349	Saikosaponi
G00351	Saikosaponi
G00353	Chondroitin 4-sulfate
G00356	P1
G00357	Laminaribiose
G00367	Chondroitin 6-sulfate
G00370	Neohancoside D
G00371	b1-Tomatine
G00373	Licorice-saponin L3
G00375	DS-18
G00376	GM1-NeuG
G00383	Lichena
G00386	3'-Galactosyllactos
G00389	Isopanose
G00390	HNK-1 glycolipid
G00391	LS-Tetrasaccharide b
G00392	iGb4-Cer
G00393	PA
G00395	Lc4
G00396	delta DiH-2,N,6triS
G00402	Dextran
G00403	iGb3-Ce
G00404	Kojibiose
G00409	Gitonin
G00411	Nystos
G00412	Rhodopsi
G00422	Digalonin
G00423	hepta-b-glucosid
G00428	IV4Gala-nLc4-Ce
G00429	XXXG
G00433	XXFG
G00436	3'-Sialyllactose
G00438	6-Fucosyl-N,N'-diacetylchitobios
G00442	Galacta
G00443	a-Hederin
G00453	GD3-NeuGc-NeuG
G00456	Melezitos
G00457	Maltotetraos
G00458	Cehrioside
G00459	Cellotetraos
G00460	kudzusaponin SA1
G00474	Globo-A
G00476	IV2Fuc-Gg4-Ce
G00477	Lacto-N-difucohexaose II
G00478	6'-Galactosyllactos
G00479	Neokestos
G00480	OJV-II
G00481	Spinosid
G00482	Azukisaponin V
G00485	Mabioside
G00494	NeuGc-nLc6-Cer
G00497	Ga2-Ce
G00499	Minengoside A
G00501	Manninotrios
G00502	Arabina
G00506	Lanatosid
G00507	delta-Di-HS-diS2
G00508	delta Di4,6di
G00509	delta-Di-HS-6
G00514	GD3-NeuAc-NeuG
G00515	GM3-Neu4Ac5G
G00517	Erlos
G00519	Anemarrhenasaponin
G00520	Baiyunoside
G00521	Mannobios
G00527	delta Di-2,4di
G00528	delta-Di-HS-N
G00535	Lacto-N-fucopentaitol I
G00536	nLc4
G00539	Fuc-GD1b
G00540	GD1a-NeuGc-NeuG
G00541	cisGM1-NeuGc
G00544	LA-14-HP
G00545	Gal4,4,3TR
G00546	Cellopentaos
G00547	Penta-acetyl-gitoxi
G00549	Chiti
G00552	G4
G00553	delta diH-N,6diS
G00554	delta diH-0S
G00555	Lacto-N-neohexaose
G00556	Mannopentaos
G00557	Lacto-N-fucopentaose III
G00559	Saponin
G00564	Verbascos
G00565	Oligofructosid
G00570	Theanderos
G00572	HIV peptide T derivative
G00576	Mannoprotei
G00579	VIM-2 antige
G00588	Chikusetsusaponin II
G00593	GM3-de-N-A
G00597	Mac-Cer
G00603	Astragaloside VII
G00609	Heparin
G00612	FG
G00613	Ls-10; OJV-VI
G00623	Lacto-N-fucopentaitol II
G00625	Viridopentaose
G00626	Viridopentaose
G00627	Viridopentaose
G00634	Nigeros
G00637	Pentamannose phosphat
G00638	II3Neu5Gc-La
G00639	XXG
G00642	PSGP
G00645	Dregeoside
G00646	Licorice-saponin
G00652	Dehydrosoyasaponin I
G00673	Acarbos
G00675	VI6NeuAc,III3Fuc-nLc6-Ce
G00678	VI3Gala-nLc6-Ce
G00680	Monofucosyllacto-N-hexaose-III
G00683	Fuc-Lac-Ce
G00684	Neoagarotetraos
G00689	Maltoheptaos
G00690	LacdiNA
G00692	Galactosyl pinito
G00699	16-epi-chikusaikoside
G00700	b2-tomatin
G00708	Ap4-Cer
G00712	delta-Di-HS-UA2
G00716	XLLG
G00724	Ap3-Cer
G00725	Dextri
G00730	GD1a-NeuGc-NeuA
G00731	IV3Gala,IV2Fuc,II3NeuAc-Gg4-Ce
G00732	XLFG
G00734	III3,IV2Fuca,IV3GalNAca-nLc4-Ce
G00736	Sda antige
G00737	IV3GlcA-nLc4-Ce
G00741	Inulin
G00746	Maltosaccharide
G00750	Senegos
G00752	LA-15-HH
G00754	Rhamnolipi
G00755	Maltohexaos
G00756	Neoglyco interleukin-1
G00760	Araboglycyrrhizin
G00766	Anguivin
G00767	Decaisoide
G00777	XXLGol
G00784	Dextra
G00788	Heparan sulfat
G00791	Gpent1-omega-NeuGc
G00794	GD3-NeuGc-NeuA
G00797	Heparin
G00815	XG
G00816	Dextran
G00819	Gongganoside
G00822	Albizzioside
G00825	Sialyllact-N-tetraose
G00826	Thevetioside
G00827	Ampeloside Bf
G00831	Aescin
G00833	a-Kojitriosyldiglyceride
G00835	Melibios
G00837	PA
G00843	Isomaltotriose
G00844	Patrina-glycosid
G00849	Ap5-Ce
G00850	Sda antigen - related compoun
G00853	S4GGn
G00854	Purpureaglycoside A
G00871	Elsina
G00872	DWA-2
G00873	DWA-
G00877	I-active gangliosid
G00883	SPG-IV4GalNAc
G00891	Lacto-N-difucohexaitol I
G00894	GM3 analog
G00899	Lacto-N-fucopentaose V
G00901	Core 3-sialyl-T
G00908	Inulo-oligosaccharid
G00910	Elsina
G00913	Ranuncosid
G00914	Mogrosid
G00916	PVL
G00918	NodBj-V(C18:1,MeFuc)
G00920	Saikosaponi
G00921	Camelliaside
G00923	Buddlejasaponin IV
G00925	Thevetioside
G00926	Allosamidi
G00928	Dansyl-sialofetuin glycopeptid
G00932	Heparin
G00934	GM3 de-N-Ac, with N-acetylsphingosine
G00938	Lewis a-sulfate
G00944	Spinasaponin
G00946	Asialo fetuin glycopeptide
G00963	Xlyopentaose
G00974	MS
G00975	VIII3NeuAc-nLc8-Ce
G00978	GD1a
G00981	IV3(Galb1-3[Fuca1-4]GlcNAc)-nLc4-Ce
G00983	IV6NeuAc-Lc4-Ce
G00986	LA
G00987	Lc6-Ce
G00988	IV3Gala,IV2Fuc-Gg4-Ce
G00993	Lacto-N-hexaose
G01001	GM3-amid
G01003	chondroitin 4-sulfat
G01004	PSGP, polysialoglycoprotei
G01013	nGa3-Ce
G01018	Xylosaccharid
G01023	Lysodektos
G01025	Vancomyci
G01027	Viridotriose
G01028	Viridotriose
G01034	NodBj-V (C18:1,MeFuc
G01037	Condurangoside
G01038	Dregeoside A11,C11
G01039	GK-III-A,B,
G01046	Condurangoside A,B,C0
G01052	NodRm-IV(S
G01053	Lacto-N-fucopentaose II
G01054	Barringtoside
G01055	Forssman trisaccharid
G01059	Chitosa
G01071	Sialyl Lex tetra, Sx
G01078	Lewis x-sulfate
G01080	Xylosaccharid
G01083	N-acetylchondrosin
G01094	VI3GlcAb-Ap6-Ce
G01100	Ap6-Cer
G01113	Camellidi
G01122	Saponoside S
G01135	Ophiopogonin
G01145	3',8'-isoLD
G01150	Gpent1a
G01153	V4Fuc,III4Fuc-Lc6-Ce
G01154	V4Fuc,III3Fuc-Lc6-Ce
G01158	Heparin
G01165	3'-sialyl-LNFT-Ce
G01167	Gg5-Cer
G01177	PSGP
G01184	LA
G01185	GM
G01187	Gg4-Ce
G01188	Lc-Gg4-Ce
G01189	Lacto-N-neo-difucohexaose I
G01194	Dextra
G01202	MlO3-Ce
G01206	Inulo-oligosaccharid
G01217	Viridotetraose
G01218	Viridotetraose
G01219	Viridotetraose
G01225	Nigerantetraos
G01230	Dihydroacarbos
G01232	Bemisios
G01235	Dextran
G01237	Heparan sulfat
G01239	Heparan sulfat
G01240	Delta-Di-UA2
G01241	Palatinos
G01242	Heparan sulfat
G01243	Abrisaponi
G01245	WILD2
G01246	Senegos
G01247	Reiniose
G01248	Tenuifoliose
G01249	Scillasaponin
G01252	Penaustrosid
G01253	Reinios
G01259	Hacquetiasaponi
G01260	Agapanthussaponi
G01262	2''-O-b-D-glucopyranosylsaikosaponin-b2
G01268	DGD-
G01270	Obebiosid
G01271	D
G01272	4''-O-Me halityloside A 6-O-sulfate
G01273	Collinsonidi
G01275	Melibios
G01287	Diurnoside
G01298	Honghelotrioside
G01299	A-ristotetraosid
G01317	halityloside A 6-O-sulfat
G01318	Isomaltose
G01339	Ap7-Cer
G01343	IV3GlcAb3Galb-Ap4-Ce
G01350	Ophidianoside
G01365	Dextra
G01377	tarasaponin VI
G01378	XX
G01379	Echinacosid
G01382	maltotrios
G01385	clematoside
G01400	trehalulos
G01401	RG-I
G01403	DS
G01408	DSLN-neohex-Ce
G01436	PSGP
G01438	GM
G01447	XLXGol
G01448	GXFG
G01452	PSGP
G01455	Celloheptaose
G01458	IV3Gala-Ap4-Ce
G01464	Neoagarohexaos
G01466	nGa4-Cer
G01491	McOse3Ce
G01493	Lewis x-sulfate
G01535	Lysohematosid
G01536	chito-oligosaccharid
G01538	chikusetusaponin Ib
G01545	Heparan sulfat
G01547	elsina
G01549	stephanosid
G01552	fetuin glycopeptide
G01554	CY 216
G01558	Condurangoside D01
G01559	Forbeside
G01566	ampelosid
G01567	barringtosid
G01573	GK-I
G01575	desacylescin-II
G01577	xylosaccharid
G01579	DGD-I
G01594	Fcosylated lacdiNA
G01595	Reinios
G01601	phytolaccoside D
G01604	halitylosid
G01628	urinary factor
G01663	GM1 derivativ
G01671	LST
G01678	IV3Galb-Ap4-Ce
G01680	Holotoxin
G01686	Digitoni
G01695	HNK-1
G01697	Echinoside
G01702	NodRm-IV(Ac,C16:2,S
G01710	Aginosid
G01721	10G epitop
G01736	Elatoside
G01741	Balanitin
G01755	Soyasaponin I
G01769	Solasonin
G01774	alpha-Methyldigoxi
G01777	Isomaltotriose analo
G01781	Clinopodiside
G01787	Digoxigenin bisdigitoxosid
G01789	delta-Di-HS-diS
G01795	XXFGBXXGo
G01803	IV3Gala,IV2Fuc,II3(NeuAc)2-Gg4-Ce
G01804	GT1
G01806	PSGP
G01820	GD1c-NeuGc-NeuG
G01821	PSGP
G01822	Asialo fetuin glycopeptide
G01832	cisGM1-NeuGc-Gal-GalNA
G01836	GD1a-KD
G01839	XFFG
G01846	PSGP
G01852	XXFGCXFGo
G01883	PSGP
G01884	GM1 derivativ
G01885	GM1-de-N-A
G01886	GM1-Kd
G01889	Difucosyllacto-N-hexaose-a
G01901	III6PE-Ap5-Ce
G01903	nLc6-Ce
G01921	LS-tetrasaccharide
G01923	GM2-de-N-A
G01946	XXFGBXFGo
G01959	XXFGAXFGo
G01961	PSGP
G01967	Cellohexaos
G01968	GM3-NM
G01969	GM
G01979	XLGol
G01992	1,1,1-kestopentaose
G01995	Mannopentaos
G02004	Barley b-gluca
G02016	Lacto-N-fucopentaose
G02055	Levantetraos
G02060	Arvensoside
G02095	GX
G02099	Stipuleanoside R
G02105	nGa2-Cer
G02120	Pariphylli
G02125	Raffuronat
G02126	6''-Aldehydoraffinos
G02142	Levantrios
G02160	Elsina
G02169	Isomaltulose
G02170	Hyalurona
G02171	Stephanosid
G02172	Stephanosid
G02213	GD1a analo
G02228	Chondroitin 4-sulfat
G02231	GD3, analo
G02237	GM1-lys
G02239	Mannoprotei
G02267	GM2 analo
G02272	Senegose
G02273	Senegose
G02277	Tenuifolios
G02278	Tenuifolios
G02320	Camelliasaponi
G02335	Calotroposid
G02344	Julibrosid
G02346	Songarosaponi
G02354	Calotroposid
G02364	Sialyllactos
G02369	globotetraos
G02377	N-acetylneuramin-lactos
G02378	Calotroposid
G02380	Scillasaponin
G02394	Julibroside A
G02399	GM3 derivativ
G02400	deoxy-Gb3 neoglycolipi
G02408	Dregeosid
G02417	Desacylescin-III
G02429	Obetriosid
G02436	Moniloside
G02441	Thevetioside
G02443	Kolomiktriose stigmasteno
G02450	Breyni
G02452	Wistariasaponi
G02456	Saponi
G02465	Chondroitin 6-sulfat
G02466	Chondroitin 4-sulfat
G02471	Phosphatidyl-kojibiosyl diacylglycero
G02472	Indicoside
G02494	Arenarioside, sugar cor
G02496	Pradimycin A (PRM A
G02504	Orthenthos
G02522	Sapindoside
G02529	Cynafoside E
G02540	6-Kestos
G02548	2'-O-Acetylobebiosid
G02556	Diacetyldigoxi
G02557	Acetyldigitoxin
G02561	Alginate
G02566	Vina-gensenoside-R
G02573	Monilosid
G02574	Orestearosid
G02575	K-Strophanthin-
G02579	Neoglyco interleukin-1
G02628	Junceosid
G02638	DWA-2, fragment; N-acetyldermosin
G02642	Hep II-
G02643	Hep IV-
G02653	XFFGXXXGo
G02654	XXFGCXXGo
G02656	Fetuin glycopeptide
G02663	GQ1b-9OA
G02686	GD1b a-gal derivative; IV3(Gal)2a,II3(NeuAc)2-Gg4-Ce
G02694	GT1b-NeuG
G02706	VII3Fuc-nLc10-Ce
G02712	IV3Gala,II3(NeuAc)2-Gg4-Ce
G02744	IV3(Gala1-3Galb1-3Gal)a-Gg4-Ce
G02746	IV3(Gala1-3Gal)b,II3NeuGc-Gg4-Cer
G02751	Ap9-Ce
G02755	GD1
G02760	VIII3Gala-nLc8-Ce
G02767	GT3-9OA
G02788	GD1a-Neu5Ac9A
G02789	GD1
G02794	VI3GlcAb,III6PE-Ap6-Ce
G02795	III6PE-Ap7-Ce
G02796	PSGP, polysialoglycoprotei
G02803	Ap8-Ce
G02824	IV3GalNAcb,II3NeuAc-Gg4-Ce
G02844	III6PE-Ap6-Ce
G02848	IV3GlcAb,3Galb,III6PE-Ap4-Ce
G02858	Glycoasparagine GP-IV
G02859	IV3GlcA-nLc6-Ce
G02873	IV6NeuAc,III3Fuc-nLc4-Ce
G02875	I3(NeuAc)2-Lac-Ce
G02881	Lacto-N-octaos
G02884	GM1b, positional analo
G02886	V4Fuc-Lc6-Ce
G02896	NeuAc-nLc4-Ce
G02897	IV3(Galb1-3GlcNAc)III3Fuc-nLc4-Ce
G02912	Lactohexaglycosylceramid
G02924	Sialyl Lewis x pentasaccharid
G02932	XFGol-2AP
G02943	GXXX
G02950	II3(NeuGc)2-La
G02952	nLc
G02955	GM
G02956	GM
G02993	para-Lacto-N-hexaos
G02994	Fuc-Gb4-Ce
G03011	NodRm-V(S
G03014	Regularoside
G03015	Thornasteroside
G03031	III6PE-Ap4-Ce
G03043	XXXol-2A
G03056	III4Gala-nGa3-Ce
G03059	II3NeuGc-Gg
G03067	PSGP, polysialoglycoprotei
G03075	PSGP, polysialoglycoprotei
G03091	L2/HNK1 carbohydrat
G03101	GXXG
G03114	Chondroitin 4-sulfat
G03149	Floribundasaponin
G03150	Buddlejasaponin I
G03179	Buddlejasaponin
G03196	GM4 analo
G03212	III6PE-Ap3-Ce
G03245	Saponi
G03247	Trestatin
G03352	XG
G03354	NodRm-III(Ac); NodRm-IV(Ac
G03428	Echinoside
G03473	Solamargin
G03495	Heparin
G03507	Chito-oligosaccharid
G03511	Dextra
G03545	Aculexitios
G03551	Ristotrios
G03573	Lactulos
G03588	Turanos
G03590	RG-II
G03629	XXJGo
G03638	XLJ
G03662	XLFGBXXGo
G03663	XLFGAXXGo
G03678	XXBGXLFGo
G03696	IV3(NeuAc)2,II3(NeuAc)3-Gg
G03754	GXXFGXXX
G03759	XXFGAXXGo
G03769	Arabinoxyla
G03770	XXXGBXFGo
G03773	XXBGXXFGo
G03776	GQ1c-9OA
G03808	GQ1b-9OA
G03810	GQ1b-9OA
G03812	GQ1
G03932	GQ1
G03995	aGal-(LacNAc)2-II3NeuAc-Gg4-Ce
G03996	DSLN-neohex-Ce
G04012	Frondecasid
G04074	GT1b-OA
G04091	GT1
G04123	GT1a-9OA
G04197	Keratan sulfat
G04205	MS
G04292	IV6NeuAc-nLc8-Ce
G04302	Iso-lacto-N-octaos
G04349	GD1c-NeuAc-NeuG
G04357	ManLAM, non-reducing termin
G04377	IVGalNAcb,IV3NeuAc,II3NeuAc-Gg4-Ce
G04379	GD1a analo
G04395	GD1
G04396	GD1b-9OA
G04397	GD1b-NeuGc-NeuG
G04400	MS
G04408	Sialyldi-Y-
G04443	GD1
G04561	Monofucosyllactoisooctaosylceramid
G04622	VI3NeuAca-Lc6-Ce
G04631	Lacto-N-decaos
G04633	IV3(Galb1-3Gal)a-Gg4-Ce
G04637	GD1a-de-N-A
G04638	GD1a analo
G04640	GD1a analo
G04642	GD1a-Kdn-9OA
G04643	GD1a analo
G04644	GD1a-KD
G04653	ManLAM, non-reducing termin
G04666	XFFGXXFGo
G04667	IV3(Galb1-4GlcNAc)b,II3NeuGc-Gg4-Ce
G04668	LacNAc-GM
G04695	XLFGXLFGo
G04732	GD2-NeuAc-NeuG
G04733	GD2 analo
G04768	XLFGBXFGo
G04779	DS-1
G04786	IV6NeuAc-nLc6-Ce
G04802	XXFGXFFGo
G04805	DS-1
G04809	IV3Gala,IV2Fuc,II3NeuAc-Gg4-Ce
G04847	XLFGAXFGo
G04869	IV4GalNAcb,IV3NeuAc-nLc4-Ce
G04902	DS-1
G04919	IV3Gala-Gg4-Ce
G04981	Inuli
G04985	GXXF
G04986	SR 80136
G04990	Dermatan sulfat
G04992	ManLAM, non-reducing termin
G05083	Fuc-GM
G05091	Fucolipi
G05144	Heparin
G05163	SR 80239
G05170	Ap7-Ce
G05193	GD3 analo
G05199	GD3 analo
G05200	GD
G05242	Triploside
G05245	Chondroitin 4-sulfate; chondroitin 6-sulfat
G05246	sialyl Lewis x
G05253	GM1b, positional analo
G05254	GM1b, positional analo
G05270	Org 32869; heparin/heparan sulfat
G05290	XXF
G05291	XXF
G05292	XXF
G05293	XXF
G05294	XXF
G05302	LPS L2 oligosaccharid
G05354	Org 32344; heparin/heparan sulfat
G05368	GM1-lyso, dide-N-A
G05370	SanOrg 32701; heparin/heparan sulfat
G05427	Org 31706; heparin/heparan sulfat
G05431	Org 33271; heparin/heparan sulfat
G05492	iGb4-nLc6-Ce
G05497	ManLAM, non-reducing termin
G05528	AGal,Fuc-GA
G05560	IV3Galb,III6PE-Ap4-Ce
G05568	Org 32432; heparin/heparan sulfat
G05569	GSSGGo
G05570	PSGP, polysialoglycoprotei
G05576	Org 32543; heparin/heparan sulfat
G05577	Org 33263; heparin/heparan sulfat
G05582	GM1 derivativ
G05621	Heparin/heparan sulfat
G05627	LPS L3,7,9 oligosaccharid
G05640	iGb5-Cer V3-sulfat
G05680	Sialyl Lewis x antigen ganglioside analo
G05707	Org 32033; heparin/heparan sulfat
G05708	Triploside
G05735	Triploside
G05745	Org 34006; heparin/heparan sulfat
G05785	PSGP, polysialoglycoprotei
G05793	II3NeuAc-GA
G05815	XLFGXXFGo
G05820	GM1 analog
G05843	GXSGGo
G05848	XSGGGo
G05864	Sapindoside
G05877	Agaveside
G05884	Org 33232; heparin/heparan sulfat
G05911	Org 32544; heparin/heparan sulfat
G05913	Frondoside
G05933	Org 31213; heparin/heparan sulfat
G05964	GXTGo
G05967	ManLAM, non-reducing termin
G05982	Ap5-Ce
G05985	SSGGo
G05988	XXFGXLFGo
G06001	RG-II
G06003	ManLAM, non-reducing termin
G06006	LXGGo
G06014	Holotoxin
G06060	GGF
G06069	para-Lacto-N-neohexaos
G06079	Globo-
G06083	dongnoside
G06102	GLXGo
G06107	GXLGo
G06109	Chondroitin 4-sulfat
G06126	GXXGGo
G06157	Dipsacus saponin
G06161	Triploside
G06166	Hepta-b-glucosid
G06177	XXGGGo
G06193	Triploside
G06206	iGB4-Cer IV3-sulfat
G06219	Pharbitic acid
G06222	GXSGo
G06229	Marthasteroside
G06241	Mannohexaos
G06258	GSGGGo
G06266	Mannohexaos
G06271	DS-1
G06280	Pharbitic acid
G06299	SXGGo
G06307	XSGGol
G06319	Alepposide
G06320	GM3 analo
G06390	Mannohexaos
G06391	Psoluthurin
G06428	Marthasteroside
G06447	Senegose
G06449	SS
G06457	Cosmasteroside
G06478	Chito-oligosaccharid
G06487	Gb
G06500	III4Fuc,III3Rha-Gb3-Ce
G06503	Gb4-Ce
G06504	Mc4-Ce
G06506	RG-II
G06507	RG-II
G06513	DS-1
G06524	III4Fuc,II3Rha-Gb3-Ce
G06527	Methyl-glucuronoxyla
G06528	Macrophyllicini
G06534	Agaveside
G06537	Clinoposaponin
G06554	Dongnoside
G06556	GM
G06578	GM3, thioglycoside analo
G06579	GM3-deox
G06585	GM3-NeuGc-9OA
G06586	GM3-9OA
G06587	GM3 analo
G06594	GM3 analo
G06595	GM3 analo
G06633	GP1
G06643	GGXG
G06659	Gb4-Cer
G06677	ManLAM, non-reducing termin
G06683	Lipid A subunit GLA-6
G06685	Chondroitin 4-sulfat
G06695	Senegose
G06696	Senegose
G06701	GFGo
G06704	Cucumarioside G
G06718	Lacto-N-difucohexaitol I
G06729	NodRm-
G06751	XXGGol
G06770	IC 88195
G06818	II3Fuca-nGa3-Ce
G06823	Pharbitic acid
G06858	SGGGo
G06864	dipsacus saponin
G06891	Chondroitin 6-sulfat
G06905	Hep tetr
G06906	GM2 analo
G06921	XSGo
G06924	GA2-Fu
G06926	SR 80371A/ORG 34277
G06932	GSGGo
G06951	III4Rha-Gb3-Ce
G06958	NodBj-I
G06969	Aldoligose
G06978	III4Fuc-Gb3-Ce
G06982	II3Rha-Gb3-Ce
G07001	SXGo
G07040	Heparin/Heparan sulfat
G07077	Kijanimici
G07083	Simonin
G07105	Maltopentaose derivativ
G07116	Macrophyllici
G07135	Clinoposaponin V
G07143	Scrophulasaponin I
G07153	Mannopentaos
G07156	SEGL
G07204	Sarcovimiside
G07253	Simonin
G07264	Phosphatidyl-a-kojitriosyl diacylglycero
G07287	Alginate
G07296	Eicosasaccharid
G07309	Cosmasteroside
G07313	Cosmasteroside
G07319	Gg3-Ce
G07329	RG-
G07335	ManLAM, non-reducing termin
G07346	GM4 analo
G07387	Desacyl-jego-saponi
G07403	Squarroside
G07417	XGGGol
G07422	Transsylvanoside
G07438	Muricatate
G07441	2R-galactosylacteoside; lamalbosid
G07471	Alginate
G07488	Sda antigen - related compoun
G07507	NodRm-I
G07516	I3NeuAc-Glc-Ce
G07523	DS-1
G07527	Chondroitin 6-sulfat
G07542	Xylosaccharid
G07549	Tetramannose phosphat
G07558	Incanumin
G07563	Triploside
G07569	Alepposide
G07576	ManLAM, non-reducing termin
G07578	GalNAc1-3GA3-Ce
G07654	Arabinoxyla
G07666	II3Fuca-nGa2-Ce
G07667	SGGo
G07674	Cynafoside
G07698	Triploside
G07702	GSGo
G07725	Indicoside
G07727	Aldoligose
G07728	Julibroside A
G07729	Viridopentaose
G07756	Elatoside
G07821	Lipid A subunit GLA-6
G07857	Thalictoside
G07862	Castaraleside
G07876	Aldoligose
G07930	Elsina
G07932	Elsina
G07992	Ga3-Ce
G08053	Clinosaponin II
G08054	Clinosaponin I
G08058	Clinosaponin
G08086	Soyasaponin b
G08115	Isoanguivin
G08150	Melandrioside
G08153	Camelliaside
G08192	DS-1
G08205	Deutzicoside
G08228	Pseudo-ginsenoside-RI
G08262	Mycoside
G08307	Moniloside
G08325	DS-1
G08334	Nystos
G08413	Araloside
G08415	Heparin/heparan sulfat
G08453	Symphytoxide
G08455	Phytolaccoside
G08457	Buddlejasaponin I
G08458	I3aFuc,Ml2-Ce
G08459	Clinosaponin I
G08462	Castaraleside
G08464	Clinosaponin
G08475	Colubrinosid
G08476	Alginate
G08494	sapindoside
G08500	Chondroitin 6-sulfat
G08522	RG-
G08528	DS-1
G08534	DS-1
G08541	Vina-ginsenoside-R
G08564	Calonyctin
G08576	Pedicularioside
G08606	RG-
G08607	RG-
G08662	Zizyphoisid
G08663	Zizyphoisid
G08664	Zizyphoisid
G08669	Decaisoide
G08698	Innulobiose; kestos
G08792	Xylosaccharid
G08793	Xylosaccharid
G08860	Neocynapanoside
G08893	6''-O-acetyl-saikosaponin
G08917	Benanomycin
G08922	Deoxyraffinos
G09005	Calotroposide
G09008	Cynafoside
G09018	Soyasaponin II
G09020	Castaraleside
G09024	Lac-Cer, thioglycoside analo
G09040	ManLAM, non-reducing termin
G09054	Hyosophori
G09071	Lactosyl fructos
G09073	Tenuifoliside
G09076	Xylosaccharid
G09080	Planteos
G09091	Ristocetin
G09093	Gualamyci
G09097	Pyishiauoside II
G09105	Sapindoside
G09106	Poliumose, sugar cor
G09122	Ac-DGD-
G09143	DS-1
G09147	Camelliaside
G09183	RG-
G09202	Lividomycin A; methyl-N,N'-diacetyl-lividomiosamid
G09204	Lividomiosamide; lividomycin
G09208	Iso-6-kestos
G09209	Iso-1-kestos
G09239	Levantrios
G09242	RG-II
G09262	Agarotrios
G09266	Trideoxyraffinos
G09275	Trehalos
G09276	Trideoxyraffinos
G09287	Iso-neokestos
G09310	Apobiosid
G09319	Chito-oligosaccharid
G09322	Glycyrrhizi
G09368	Aldoligose
G09374	Vina-ginsenoside-R
G09380	Vijalosid
G09395	Medigoxin
G09396	beta-Methyldigoxi
G09415	RG-II
G09442	Bleomyci
G09467	Physodine
G09472	Aldoligose
G09474	Deutzicoside
G09510	Kojitrios
G09516	Malt-Ce
G09599	Gongganoside
G09622	Di-acetyl-lividomiosamide
G09624	Lividomiosaminol
G09646	Orestearoside
G09647	Orestearoside
G09650	Apioglycyrrhizi
G09693	Delta 22E culcitoside C
G09700	Thiopanos
G09703	Thioisomaltos
G09705	Maltotriose derivativ
G09709	Maltotriose derivativ
G09726	Maltotriose derivativ
G09727	Maltotriose derivativ
G09759	Avermectin A1
G09764	C-mycosid
G09795	Trehalose 6-phosphat
G09800	RG-I
G09809	R-olig fragmen
G09840	Vancomyci
G09847	Thiokojibios
G09911	Cynafoside
G09914	Aclacinomycin
G09960	Dihydroacarbos
G10018	Scillaren
G10037	Palatinos
G10075	Diglucosyldiacylglycero
G10085	Neoagarobios
G10094	Hep III-
G10095	Hyosophori
G10106	DS-1
G10130	Galactomanna
G10156	Holothurin-
G10215	Holothurin-
G10238	Glucocerebroside
G10258	SM
G10284	SM2
G10287	SB
G10288	SB1
G10336	Chitobiose
G10360	GM1 analo
G10370	Gymnepregoside C(3
G10388	VI3VI'3(NeuAc)2-iso-nLc8-Ce
G10477	1,3-beta-D-Glucan
G10481	1,4-beta-D-Glucan
G10483	beta-1,4-Poly-N-acetyl-D-glucosamine
G10488	Galactinol
G10492	1,3-alpha-D-Glucan
G10495	1,4-alpha-D-Glucan
G10501	beta-D-Glucosyl-1,4-N-acetyl-D-glucosaminyldiphosphoundecapreno
G10502	1,6-alpha-D-Glucan
G10504	Lactos
G10505	Hyaluronic acid
G10506	Pectic aci
G10508	Sucrose 6-phosphate
G10509	1,6-alpha-D-Mannosyloligosaccharid
G10511	Monofucosyllactoisooctaosylceramid
G10512	Xylan
G10517	Lactose 6-phosphat
G10519	Maltose 6'-phosphat
G10525	Globotetraosylceramid
G10528	Inulobios
G10529	Epimelibios
G10531	3-Ketolactos
G10536	Chitosan
G10545	Starch
G10546	Cyclomaltodextri
G10585	3-Ketosucros
G10591	Pecti
G10592	Acetyl-maltos
G10593	Alginate
G10608	UDP-D-glucose
G10609	UDP-D-galactose
G10610	UDP-N-acetyl-D-glucosamine
G10611	UDP-N-acetyl-D-galactosamine
G10612	UDP-D-glucuronate
G10613	UDP-D-xylose
G10614	GDP-D-mannose
G10615	GDP-L-fucos
G10616	CMP-N-acetylneuraminate
G10617	Dolichyl phosphate D-mannose
G10618	Dolichyl D-glucosyl phosphat
G10619	UDP
G10620	GDP
G10621	CMP
G10622	Dolichyl phosphate
G10624	Aspartylglucosamine
G10742	MS
G11108	GDP-glucos
G11109	ADP-glucose
G11110	UDP-D-galacturonate
G11111	UDP-L-arabinos
G11112	UDP-N-acetyl-D-mannosamin
G11113	ADP
G11121	Galactosylceramide
G11122	Sulfatide
G11147	LST
G11151	Polysaccharide
G11153	Mitri
G11154	N-Acetyl heparosa
G11156	Mitri
G11158	Sulfoadhesi
G11160	Di[3-deoxy-D-manno-octulosonyl]-lipid IV(A)
G11161	3-Deoxy-D-manno-octulosonyl-lipid IV(A)
G11162	AC-
G11163	AC-
G11174	Mycothio
G11175	Mycothion
G11187	FLD
G11188	LDN-D
G11189	LDN
G11212	Physocalycosid
G11213	Wiedemannioside
G11215	Leucosceptoside
G11216	LacdiNActetraos
G11217	LacdiNAc fucopentaos
G11236	EGL-
G11237	EGL-I
G11334	Chondroiti
G11362	LSG
G11363	XTG
G11364	XXS
G11365	XLS
G11366	XLG
G11459	O
G11492	IV4-alpha-Gal-Gb4Ce
G11545	Neotrehalos
G11546	Trehalos
G11548	Iso-1-kestos
G11553	Isotrehalos
G11598	Glucomanna
G11599	Galactoglucomanna
G11603	Glycoge
G11610	Amylopecti
G11613	GalSEGL
G11619	Arabinoxyla
G11622	Xylogluca
G11623	4-O-Methylglucuronoxyla
G11624	4-O-Methylglucuronoarabinoxyla
G11629	Tenuifoliose
G11630	Tenuifolios
G11670	arabina
G11687	AB2-2
G11692	CD4 antige
G11698	MS
G11703	Immunoglobulin
G11706	DS
G11710	MS
G11719	saponi
G11728	Acarviosine-glucos
G11822	O8
G12360	Lipid
G12396	6-(alpha-D-glucosaminyl)-1D-myo-inosito
G12583	SGL-I
G12584	SGL-I
G12585	SGL-
G12631	Jujuboside
G12698	O7
G12766	Mannosylneogalabiaosylceramid
G12767	Galactosylmannosylneogalabiaosylceramid
G12768	Cholinephosphorylgalactosylceramide
G12769	Cholinephosphorylneogalabiaosylceramide
G12770	Cholinephosphorylmannosylneogalabiaosylceramide
G12771	Cholinephosphorylneogalatriaosylceramide
G12794	sLea
G12795	Lex
G12796	Lacto-N-neooctaos
G12797	iso-Lacto-N-octaos
G12798	para-Lacto-N-octaos
G12803	Zwitterionic glycosphingolipid 1
G12804	Zwitterionic glycosphingolipid 2
G12805	Zwitterionic glycosphingolipid 3
G12806	Zwitterionic glycosphingolipid 4
G12807	Zwitterionic glycosphingolipid 5
G12828	XUF
G12839	O12
G12851	Aceta
G12852	Xantha
G12853	P
G12854	CR1/
G12860	Monofucosylated iso-lacto-N-octaose
G12861	Trifucosylated iso-lacto-N-octaose
G12876	SM4
G12905	O15
G12933	O
G12934	O
G12942	O2
G12948	O5
G12952	O11
G12963	O2
G12976	O11
G12977	O11
G12978	O11
G12980	O12
G12981	O12
G12982	O12
G12983	O12
G12984	O13
G12988	O14
G12991	O15
G12992	O15
G12993	O15
G12996	O17
G12999	O11
G13010	O14
G13011	O14
G13013	O17
G13014	GM3 (Neu5Gc
G13015	Glucopsychosin
G13016	O16
G13017	O
G13019	O17
G13020	O18a
G13022	Dermatan sulfate
