# Supplementary material for: KEGGconverter: a tool for the in-silico modelling of metabolic networks of the KEGG Pathways database
Source: BMC Bioinformatics. 2009 Oct 8;10:324. doi: 10.1186/1471-2105-10-324 (PMC2764712; doi:10.1186/1471-2105-10-324)
Supplement: Additional file 4 — KEGGconverter tool. This is the version (1.0) of the KEGGconverter tool which runs as a command line utility. It searches in the '/in' subdirectory for KGML models and performs the conversion depending on the specific command arguments. [file 1471-2105-10-324-S4.ZIP › kgml/KGML2CD.xsl]

<xsl:stylesheet xmlns:xsl="http://www.w3.org/1999/XSL/Transform" xmlns:xs="http://www.w3.org/2001/XMLSchema" xmlns:math="http://exslt.org/math" xmlns:my="http://www.w3.org/1999/XSL/Transform" xmlns="http://www.sbml.org/sbml/level2"
                xmlns:celldesigner="http://www.sbml.org/2001/ns/celldesigner" version="1.0">
	<xsl:output method="xml" indent="yes" encoding="UTF-8"/>

	<xsl:template match="/">
		<xsl:element name="sbml">
			<xsl:attribute name="level">2</xsl:attribute>
			<xsl:attribute name="version">1</xsl:attribute>
			<xsl:apply-templates select="pathway"/>
		</xsl:element>
	</xsl:template>
	<!-- -->
	<xsl:template match="pathway">
		<xsl:element name="model">
			<xsl:attribute name="id">
				<xsl:value-of select="concat('model_',translate(@title,' /.,:-()','_____'))"/>
			</xsl:attribute>
			<xsl:element name="annotation">
				<xsl:element name="celldesigner:modelVersion">2.5</xsl:element>
				<xsl:element name="celldesigner:modelDisplay">
					<xsl:attribute name="sizeX">2000</xsl:attribute>
					<xsl:attribute name="sizeY">2000</xsl:attribute>
				</xsl:element>
				<xsl:element name="celldesigner:listOfCompartmentAliases">
					<xsl:element name="celldesigner:compartmentAlias">
						<xsl:attribute name="id">ca1</xsl:attribute>
						<xsl:attribute name="compartment">uVol</xsl:attribute>
						<xsl:element name="celldesigner:class">SQUARE</xsl:element>
						<xsl:element name="celldesigner:bounds">
							<xsl:attribute name="x">15.0</xsl:attribute>
							<xsl:attribute name="y">15.0</xsl:attribute>
							<xsl:attribute name="w">1000</xsl:attribute>
							<xsl:attribute name="h">1000</xsl:attribute>
						</xsl:element>
						<xsl:element name="celldesigner:doubleLine">
							<xsl:attribute name="thickness">12.0</xsl:attribute>
							<xsl:attribute name="outerWidth">2.0</xsl:attribute>
							<xsl:attribute name="innerWidth">1.0</xsl:attribute>
						</xsl:element>
						<xsl:element name="celldesigner:paint">
							<xsl:attribute name="color">ffcccc00</xsl:attribute>
							<xsl:attribute name="scheme">Color</xsl:attribute>
						</xsl:element>
					</xsl:element>
				</xsl:element>
				<xsl:element name="celldesigner:listOfComplexSpeciesAliases"/>
				<xsl:element name="celldesigner:listOfSpeciesAliases">
					<my:apply-templates mode="speciesAlias"/>
				</xsl:element>
				<xsl:element name="celldesigner:listOfGroups"/>
				<xsl:element name="celldesigner:listOfProteins">
					<xsl:apply-templates select="entry[@type='enzyme']"/>
					<xsl:apply-templates select="entry[@type='ortholog']"/>
				</xsl:element>
				<xsl:element name="celldesigner:listOfGenes">
					<xsl:apply-templates select="entry[@type='gene']"/>
				</xsl:element>
			</xsl:element>
			<xsl:element name="listOfCompartments">
				<xsl:element name="compartment">
					<xsl:attribute name="id">default</xsl:attribute>
					<xsl:attribute name="name">default</xsl:attribute>
				</xsl:element>
				<xsl:element name="compartment">
					<xsl:attribute name="id">uVol</xsl:attribute>
					<xsl:attribute name="name">uVol</xsl:attribute>
					<xsl:element name="annotation">
						<xsl:element name="celldesigner:name">uVol</xsl:element>
					</xsl:element>
				</xsl:element>
			</xsl:element>
			<xsl:element name="listOfSpecies">
				<my:apply-templates mode="species"/>
			</xsl:element>
			<xsl:element name="listOfReactions">
				<xsl:apply-templates select="reaction"/>
				<xsl:apply-templates select="relation[@type='maplink']"/>
			</xsl:element>
		</xsl:element>
	</xsl:template>

	<my:template match="entry[not(@map)]" mode="speciesAlias">
		<my:element name="celldesigner:speciesAlias">
			<my:attribute name="id">
				<my:value-of select="concat('sa',@id)"/>
			</my:attribute>
			<my:attribute name="species">
				<my:value-of select="concat('s',@id)"/>
			</my:attribute>
			<my:attribute name="compartmentAlias">ca1</my:attribute>
			<my:element name="celldesigner:activity">inactive</my:element>
			<my:element name="celldesigner:bounds">
				<my:attribute name="x">
					<my:if test="not(graphics/@x)">
						<my:value-of select="'100'"/>
					</my:if>
					<my:if test="graphics/@x">
						<my:value-of select="graphics/@x"/>
					</my:if>
				</my:attribute>
				<my:attribute name="y">
					<my:if test="not(graphics/@y)">
						<my:value-of select="'100'"/>
					</my:if>
					<my:if test="graphics/@y">
						<my:value-of select="graphics/@y"/>
					</my:if>
				</my:attribute>
				<my:attribute name="w">
					<my:value-of select="60.0"/>
				</my:attribute>
				<my:attribute name="h">
					<my:value-of select="24.0"/>
				</my:attribute>
			</my:element>
			<my:element name="celldesigner:view">
				<my:attribute name="state">usual</my:attribute>
			</my:element>
			<my:element name="celldesigner:usualView">
				<my:element name="celldesigner:innerPosition">
					<my:attribute name="x">
						<my:if test="not(graphics/@x)">
							<my:value-of select="'100'"/>
						</my:if>
						<my:if test="graphics/@x">
							<my:value-of select="graphics/@x"/>
						</my:if>
					</my:attribute>
					<my:attribute name="y">
						<my:if test="not(graphics/@y)">
							<my:value-of select="'100'"/>
						</my:if>
						<my:if test="graphics/@y">
							<my:value-of select="graphics/@y"/>
						</my:if>
					</my:attribute>
				</my:element>
				<my:element name="celldesigner:boxSize">
					<my:attribute name="width">60.0</my:attribute>
					<my:attribute name="height">20.0</my:attribute>
				</my:element>
				<my:element name="celldesigner:singleLine">
					<my:attribute name="width">1.0</my:attribute>
				</my:element>
				<my:element name="celldesigner:paint">
					<my:if test="@type='compound'">
						<my:attribute name="color">ffccff66</my:attribute>
						<my:attribute name="scheme">Color</my:attribute>
					</my:if>
					<my:if test="@type='other'">
						<my:attribute name="color">ffccff66</my:attribute>
						<my:attribute name="scheme">Color</my:attribute>
					</my:if>
					<my:if test="@type='map'">
						<my:attribute name="color">ffff0000</my:attribute>
						<my:attribute name="scheme">Color</my:attribute>
					</my:if>
					<my:if test="@type='enzyme'">
						<my:attribute name="color">ffccffcc</my:attribute>
						<my:attribute name="scheme">Color</my:attribute>
					</my:if>
					<my:if test="@type='ortholog'">
						<my:attribute name="color">ffccffcc</my:attribute>
						<my:attribute name="scheme">Color</my:attribute>
					</my:if>
					<my:if test="@type='gene'">
						<my:attribute name="color">ffffff66</my:attribute>
						<my:attribute name="scheme">Color</my:attribute>
					</my:if>
				</my:element>
			</my:element>
			<my:element name="celldesigner:briefView">
				<my:element name="celldesigner:innerPosition">
					<my:attribute name="x">0.0</my:attribute>
					<my:attribute name="y">0.0</my:attribute>
				</my:element>
				<my:element name="celldesigner:boxSize">
					<my:attribute name="width">80.0</my:attribute>
					<my:attribute name="height">60.0</my:attribute>
				</my:element>
				<my:element name="celldesigner:singleLine">
					<my:attribute name="width">1.0</my:attribute>
				</my:element>
				<my:element name="celldesigner:paint">
					<my:attribute name="color">3fff0000</my:attribute>
					<my:attribute name="scheme">Color</my:attribute>
				</my:element>
			</my:element>
		</my:element>
	</my:template>

	<my:template match="entry[not(@map)]" mode="species">
		<my:element name="species">
			<my:attribute name="id">
				<my:value-of select="s"/>
				<my:value-of select="concat('s',@id)"/>
			</my:attribute>
			<my:attribute name="name">
				<my:if test="@type='map'">
					<my:value-of select="graphics/@name"/>
				</my:if>
				<my:if test="@type!='map'">
					<my:value-of select="@name"/>
				</my:if>
			</my:attribute>
			<my:attribute name="compartment">uVol</my:attribute>
			<my:attribute name="initialAmount">1.0</my:attribute>
			<my:element name="annotation">
				<my:element name="celldesigner:positionToCompartment">inside</my:element>
				<my:element name="celldesigner:speciesIdentity">
					<my:if test="(@type='enzyme') or (@type='ortholog')">
						<my:element name="celldesigner:class">
							<my:value-of select="'PROTEIN'"/>
						</my:element>
						<my:element name="celldesigner:proteinReference">
							<my:value-of select="concat('pr',@id)"/>
						</my:element>
					</my:if>
					<my:if test="@type='gene'">
						<my:element name="celldesigner:class">
							<my:value-of select="'GENE'"/>
						</my:element>
						<my:element name="celldesigner:geneReference">
							<my:value-of select="concat('gn',@id)"/>
						</my:element>
					</my:if>
					<my:if test="(@type='compound') or (@type='other')">
						<my:element name="celldesigner:class">
							<my:value-of select="'SIMPLE_MOLECULE'"/>
						</my:element>
						<my:element name="celldesigner:name">
							<my:value-of select="@name"/>
						</my:element>
					</my:if>
					<my:if test="@type='map'">
						<my:element name="celldesigner:class">
							<my:value-of select="'UNKNOWN'"/>
						</my:element>
						<my:element name="celldesigner:name">
							<my:value-of select="graphics/@name"/>
						</my:element>
					</my:if>
				</my:element>
				<my:if test="@reaction">
					<my:element name="celldesigner:listOfCatalyzedReactions">
						<xsl:call-template name="listOfCatalyzedReactions">
							<xsl:with-param name="list" select="@reaction"/>
						</xsl:call-template>
					</my:element>
				</my:if>
			</my:element>
		</my:element>
	</my:template>

	<xsl:template name="listOfCatalyzedReactions">
		<xsl:param name="list"/>
		<xsl:if test="$list!=''">
			<xsl:choose>
				<xsl:when test="contains($list, ' ')">
					<xsl:element name="celldesigner:catalyzed">
						<xsl:attribute name="reaction">
							<xsl:value-of select="translate(substring-before($list, ' '),'rn:','')"/>
						</xsl:attribute>
					</xsl:element>
					<xsl:call-template name="listOfCatalyzedReactions">
						<xsl:with-param name="list" select="substring-after($list, ' ')"/>
					</xsl:call-template>
				</xsl:when>
				<xsl:otherwise>
					<xsl:element name="celldesigner:catalyzed">
						<xsl:attribute name="reaction">
							<xsl:value-of select="translate($list,'rn:','')"/>
						</xsl:attribute>
					</xsl:element>
				</xsl:otherwise>
			</xsl:choose>
		</xsl:if>
	</xsl:template>

	<xsl:template match="entry[@type='enzyme']" priority="10">
		<xsl:element name="celldesigner:protein">
			<xsl:attribute name="id">
				<xsl:value-of select="concat('pr',@id)"/>
			</xsl:attribute>
			<xsl:attribute name="name">
				<xsl:value-of select="@name"/>
			</xsl:attribute>
			<xsl:attribute name="type">GENERIC</xsl:attribute>
		</xsl:element>
	</xsl:template>

	<xsl:template match="entry[@type='ortholog']" priority="10">
		<xsl:element name="celldesigner:protein">
			<xsl:attribute name="id">
				<xsl:value-of select="concat('pr',@id)"/>
			</xsl:attribute>
			<xsl:attribute name="name">
				<xsl:value-of select="@name"/>
			</xsl:attribute>
			<xsl:attribute name="type">GENERIC</xsl:attribute>
		</xsl:element>
	</xsl:template>

	<xsl:template match="entry[@type='gene']" priority="11">
		<xsl:element name="celldesigner:gene">
			<xsl:attribute name="id">
				<xsl:value-of select="concat('gn',@id)"/>
			</xsl:attribute>
			<xsl:attribute name="name">
				<xsl:value-of select="@name"/>
			</xsl:attribute>
			<xsl:attribute name="type">GENE</xsl:attribute>
		</xsl:element>
	</xsl:template>

	<xsl:template match="reaction">
		<xsl:if test="(boolean(substrate)) and (boolean(product))">
			<xsl:element name="reaction">
				<xsl:attribute name="id">
					<xsl:value-of select="translate(@name,'rn:','')"/>
				</xsl:attribute>
				<xsl:attribute name="name">
					<xsl:value-of select="translate(@name,'rn:','')"/>
				</xsl:attribute>
				<xsl:choose>
					<xsl:when test="@type='reversible'">
						<xsl:attribute name="reversible">true</xsl:attribute>
					</xsl:when>
					<xsl:when test="@type='irreversible'">
						<xsl:attribute name="reversible">false</xsl:attribute>
					</xsl:when>
				</xsl:choose>
				<xsl:element name="annotation">
					<xsl:element name="celldesigner:name">
						<xsl:value-of select="translate(@name,'rn:','')"/>
					</xsl:element>
					<xsl:element name="celldesigner:reactionType">STATE_TRANSITION</xsl:element>
					<xsl:choose>
						<xsl:when test="count(substrate)=1">
							<xsl:element name="celldesigner:baseReactants">
								<xsl:choose>
									<xsl:when test="starts-with(substrate/@name, 'gl:')">
										<xsl:variable name="reac" select="concat('glycan:',substring-after(substrate/@name,':'))"/>
										<xsl:call-template name="SearchCompound2">
											<xsl:with-param name="name" select="$reac"/>
										</xsl:call-template>
									</xsl:when>
									<xsl:otherwise>
										<xsl:variable name="reac" select="substrate/@name"/>
										<xsl:call-template name="SearchCompound2">
											<xsl:with-param name="name" select="$reac"/>
										</xsl:call-template>
									</xsl:otherwise>
								</xsl:choose>
							</xsl:element>
						</xsl:when>
						<xsl:when test="count(substrate)>1">
							<xsl:choose>
								<xsl:when test="starts-with(substrate/@name, 'gl:')">
									<xsl:element name="celldesigner:baseReactants">
										<xsl:variable name="reac" select="concat('glycan:',substring-after(substrate/@name,':'))"/>
										<xsl:call-template name="SearchCompound2">
											<xsl:with-param name="name" select="$reac"/>
										</xsl:call-template>
									</xsl:element>
									<xsl:element name="celldesigner:listOfReactantLinks">
										<xsl:for-each select="substrate[following-sibling::substrate]">
											<xsl:variable name="reac" select="following-sibling::substrate"/>
											<xsl:call-template name="SearchCompound4">
												<xsl:with-param name="name" select="concat('glycan:',substring-after($reac/@name,':'))"/>
											</xsl:call-template>
										</xsl:for-each>
									</xsl:element>
								</xsl:when>
								<xsl:otherwise>
									<xsl:element name="celldesigner:baseReactants">
										<xsl:variable name="reac" select="substrate/@name"/>
										<xsl:call-template name="SearchCompound2">
											<xsl:with-param name="name" select="$reac"/>
										</xsl:call-template>
									</xsl:element>
									<xsl:element name="celldesigner:listOfReactantLinks">
										<xsl:for-each select="substrate[following-sibling::substrate]">
											<xsl:variable name="reac" select="following-sibling::substrate"/>
											<xsl:call-template name="SearchCompound4">
												<xsl:with-param name="name" select="$reac/@name"/>
											</xsl:call-template>
										</xsl:for-each>
									</xsl:element>
								</xsl:otherwise>
							</xsl:choose>
						</xsl:when>
						</xsl:choose>
						<xsl:choose>
						<xsl:when test="count(product)=1">
							<xsl:element name="celldesigner:baseProducts">
								<xsl:choose>
									<xsl:when test="starts-with(product/@name, 'gl:')">
										<xsl:variable name="prod" select="concat('glycan:',substring-after(product/@name,':'))"/>
										<xsl:call-template name="SearchCompound3">
											<xsl:with-param name="name" select="$prod"/>
										</xsl:call-template>
									</xsl:when>
									<xsl:otherwise>
										<xsl:variable name="prod" select="product/@name"/>
										<xsl:call-template name="SearchCompound3">
											<xsl:with-param name="name" select="$prod"/>
										</xsl:call-template>
									</xsl:otherwise>
								</xsl:choose>
							</xsl:element>
						</xsl:when>
						<xsl:when test="count(product)>1">
							<xsl:choose>
								<xsl:when test="starts-with(product/@name, 'gl:')">
									<xsl:element name="celldesigner:baseProducts">
										<xsl:variable name="prod" select="concat('glycan:',substring-after(product/@name,':'))"/>
										<xsl:call-template name="SearchCompound3">
											<xsl:with-param name="name" select="$prod"/>
										</xsl:call-template>
									</xsl:element>
									<xsl:element name="celldesigner:listOfProductLinks">
										<xsl:for-each select="product[following-sibling::product]">
											<xsl:variable name="prod" select="following-sibling::product"/>
											<xsl:call-template name="SearchCompound5">
												<xsl:with-param name="name" select="concat('glycan:',substring-after($prod/@name,':'))"/>
											</xsl:call-template>
										</xsl:for-each>
									</xsl:element>
								</xsl:when>
								<xsl:otherwise>
									<xsl:element name="celldesigner:baseProducts">
										<xsl:variable name="prod" select="product/@name"/>
										<xsl:call-template name="SearchCompound3">
											<xsl:with-param name="name" select="$prod"/>
										</xsl:call-template>
									</xsl:element>
									<xsl:element name="celldesigner:listOfProductLinks">
										<xsl:for-each select="product[following-sibling::product]">
											<xsl:variable name="prod" select="following-sibling::product"/>
											<xsl:call-template name="SearchCompound5">
												<xsl:with-param name="name" select="$prod/@name"/>
											</xsl:call-template>
										</xsl:for-each>
									</xsl:element>
								</xsl:otherwise>
							</xsl:choose>
						</xsl:when>
					</xsl:choose>
					<xsl:element name="celldesigner:connectScheme">
						<xsl:attribute name="connectPolicy">direct</xsl:attribute>
						<xsl:element name="celldesigner:listOfLineDirection">
							<xsl:element name="celldesigner:lineDirection">
								<xsl:attribute name="index">0</xsl:attribute>
								<xsl:attribute name="value">unknown</xsl:attribute>
							</xsl:element>
						</xsl:element>
					</xsl:element>
					<xsl:element name="celldesigner:line">
						<xsl:attribute name="width">1.0</xsl:attribute>
						<xsl:attribute name="color">ff000000</xsl:attribute>
					</xsl:element>
					<xsl:variable name="rea" select="@name"/>
					<xsl:if test="//entry[contains(@reaction,$rea)]">
						<xsl:element name="celldesigner:listOfModification">
							<xsl:call-template name="SearchModifier2">
								<xsl:with-param name="name" select="$rea"/>
							</xsl:call-template>
						</xsl:element>
					</xsl:if>
				</xsl:element>
				<xsl:element name="listOfReactants">
					<xsl:for-each select="substrate">
						<xsl:choose>
							<xsl:when test="starts-with(@name, 'gl:')">
								<xsl:variable name="reac" select="concat('glycan:',substring-after(@name,':'))"/>
								<xsl:call-template name="SearchCompound">
									<xsl:with-param name="name" select="$reac"/>
								</xsl:call-template>
							</xsl:when>
							<xsl:otherwise>
								<xsl:variable name="reac" select="@name"/>
								<xsl:call-template name="SearchCompound">
									<xsl:with-param name="name" select="$reac"/>
								</xsl:call-template>
							</xsl:otherwise>
						</xsl:choose>
					</xsl:for-each>
				</xsl:element>
				<xsl:element name="listOfProducts">
					<xsl:for-each select="product">
						<xsl:choose>
							<xsl:when test="starts-with(@name, 'gl:')">
								<xsl:variable name="prod" select="concat('glycan:',substring-after(@name,':'))"/>
								<xsl:call-template name="SearchCompound">
									<xsl:with-param name="name" select="$prod"/>
								</xsl:call-template>
							</xsl:when>
							<xsl:otherwise>
								<xsl:variable name="prod" select="@name"/>
								<xsl:call-template name="SearchCompound">
									<xsl:with-param name="name" select="$prod"/>
								</xsl:call-template>
							</xsl:otherwise>
						</xsl:choose>
					</xsl:for-each>
				</xsl:element>
				<xsl:variable name="rea" select="@name"/>
				<xsl:if test="//entry[contains(@reaction,$rea)]">
					<xsl:element name="listOfModifiers">
						<xsl:call-template name="SearchModifier">
							<xsl:with-param name="name" select="$rea"/>
						</xsl:call-template>
					</xsl:element>
				</xsl:if>
			</xsl:element>
		</xsl:if>
	</xsl:template>

	<xsl:template match="relation[@type='maplink']">
		<xsl:if test="@entry2!=subtype/@value">
			<xsl:element name="reaction">
				<xsl:variable name="Id">
					<xsl:number/>
				</xsl:variable>
				<xsl:attribute name="id">
					<xsl:value-of select="concat('r', $Id)"/>
				</xsl:attribute>
				<xsl:attribute name="reversible">false</xsl:attribute>
				<xsl:element name="annotation">
					<xsl:element name="celldesigner:reactionType">UNKNOWN_TRANSITION</xsl:element>
					<xsl:element name="celldesigner:baseReactants">
						<xsl:element name="celldesigner:baseReactant">
							<xsl:attribute name="alias">
								<xsl:value-of select="concat('sa', subtype/@value)"/>
							</xsl:attribute>
							<xsl:attribute name="species">
								<xsl:value-of select="concat('s', subtype/@value)"/>
							</xsl:attribute>
						</xsl:element>
					</xsl:element>
					<xsl:element name="celldesigner:baseProducts">
						<xsl:element name="celldesigner:baseProduct">
							<xsl:attribute name="alias">
								<xsl:value-of select="concat('sa', @entry2)"/>
							</xsl:attribute>
							<xsl:attribute name="species">
								<xsl:value-of select="concat('s', @entry2)"/>
							</xsl:attribute>
						</xsl:element>
					</xsl:element>
					<xsl:element name="celldesigner:connectScheme">
						<xsl:attribute name="connectPolicy">direct</xsl:attribute>
						<xsl:element name="celldesigner:listOfLineDirection">
							<xsl:element name="celldesigner:lineDirection">
								<xsl:attribute name="index">0</xsl:attribute>
								<xsl:attribute name="value">unknown</xsl:attribute>
							</xsl:element>
						</xsl:element>
					</xsl:element>
					<xsl:element name="celldesigner:line">
						<xsl:attribute name="width">1.0</xsl:attribute>
						<xsl:attribute name="color">ff000000</xsl:attribute>
					</xsl:element>
				</xsl:element>
				<xsl:element name="listOfReactants">
					<xsl:element name="speciesReference">
						<xsl:attribute name="species">
							<xsl:value-of select="concat('s', subtype/@value)"/>
						</xsl:attribute>
						<xsl:element name="annotation">
							<xsl:element name="celldesigner:alias">
								<xsl:value-of select="concat('sa', subtype/@value)"/>
							</xsl:element>
						</xsl:element>
					</xsl:element>
				</xsl:element>
				<xsl:element name="listOfProducts">
					<xsl:element name="speciesReference">
						<xsl:attribute name="species">
							<xsl:value-of select="concat('s', @entry2)"/>
						</xsl:attribute>
						<xsl:element name="annotation">
							<xsl:element name="celldesigner:alias">
								<xsl:value-of select="concat('sa', @entry2)"/>
							</xsl:element>
						</xsl:element>
					</xsl:element>
				</xsl:element>
			</xsl:element>
		</xsl:if>
	</xsl:template>

	<xsl:template name="SearchCompound">
		<xsl:param name="name"/>
		<xsl:variable name="id">
			<xsl:value-of select="//entry[@name=$name]/@id"/>
		</xsl:variable>
		<xsl:element name="speciesReference">
			<xsl:attribute name="species">
				<xsl:value-of select="concat('s', $id)"/>
			</xsl:attribute>
			<xsl:element name="annotation">
				<xsl:element name="celldesigner:alias">
					<xsl:value-of select="concat('sa', $id)"/>
				</xsl:element>
			</xsl:element>
		</xsl:element>
	</xsl:template>

	<xsl:template name="SearchCompound2">
		<xsl:param name="name"/>
		<xsl:variable name="id">
			<xsl:value-of select="//entry[@name=$name]/@id"/>
		</xsl:variable>
		<xsl:element name="celldesigner:baseReactant">
			<xsl:attribute name="species">
				<xsl:value-of select="concat('s', $id)"/>
			</xsl:attribute>
			<xsl:attribute name="alias">
				<xsl:value-of select="concat('sa', $id)"/>
			</xsl:attribute>
		</xsl:element>
	</xsl:template>

	<xsl:template name="SearchCompound3">
		<xsl:param name="name"/>
		<xsl:variable name="id">
			<xsl:value-of select="//entry[@name=$name]/@id"/>
		</xsl:variable>
		<xsl:element name="celldesigner:baseProduct">
			<xsl:attribute name="species">
				<xsl:value-of select="concat('s', $id)"/>
			</xsl:attribute>
			<xsl:attribute name="alias">
				<xsl:value-of select="concat('sa', $id)"/>
			</xsl:attribute>
		</xsl:element>
	</xsl:template>

	<xsl:template name="SearchCompound4">
		<xsl:param name="name"/>
		<xsl:variable name="id">
			<xsl:value-of select="//entry[@name=$name]/@id"/>
		</xsl:variable>
		<xsl:element name="celldesigner:reactantLink">
			<xsl:attribute name="reactant">
				<xsl:value-of select="concat('s', $id)"/>
			</xsl:attribute>
			<xsl:attribute name="alias">
				<xsl:value-of select="concat('sa', $id)"/>
			</xsl:attribute>
			<xsl:attribute name="targetLineIndex">-1,0</xsl:attribute>
			<xsl:element name="celldesigner:line">
				<xsl:attribute name="color">ff000000</xsl:attribute>
				<xsl:attribute name="width">1.0</xsl:attribute>
			</xsl:element>
		</xsl:element>
	</xsl:template>


	<xsl:template name="SearchCompound5">
		<xsl:param name="name"/>
		<xsl:variable name="id">
			<xsl:value-of select="//entry[@name=$name]/@id"/>
		</xsl:variable>
		<xsl:element name="celldesigner:productLink">
			<xsl:attribute name="product">
				<xsl:value-of select="concat('s', $id)"/>
			</xsl:attribute>
			<xsl:attribute name="alias">
				<xsl:value-of select="concat('sa', $id)"/>
			</xsl:attribute>
			<xsl:attribute name="targetLineIndex">-1,0</xsl:attribute>
			<xsl:element name="celldesigner:line">
				<xsl:attribute name="color">ff000000</xsl:attribute>
				<xsl:attribute name="width">1.0</xsl:attribute>
			</xsl:element>
		</xsl:element>
	</xsl:template>

	<xsl:template name="SearchModifier">
		<xsl:param name="name"/>
		<xsl:for-each select="//entry">
			<xsl:variable name="act" select="@reaction"/>
			<xsl:choose>
				<xsl:when test="contains($act,$name)">
					<xsl:element name="modifierSpeciesReference">
						<xsl:attribute name="species">
							<xsl:value-of select="concat('s', @id)"/>
						</xsl:attribute>
						<xsl:element name="annotation">
							<xsl:element name="celldesigner:alias">
								<xsl:value-of select="concat('sa', @id)"/>
							</xsl:element>
						</xsl:element>
					</xsl:element>
				</xsl:when>
			</xsl:choose>
		</xsl:for-each>
	</xsl:template>

	<xsl:template name="SearchModifier2">
		<xsl:param name="name"/>
		<xsl:for-each select="//entry">
			<xsl:variable name="act" select="@reaction"/>
			<xsl:choose>
				<xsl:when test="contains($act,$name)">
					<xsl:element name="celldesigner:modification">
						<xsl:attribute name="aliases">
							<xsl:value-of select="concat('sa', @id)"/>
						</xsl:attribute>
						<xsl:attribute name="modifiers">
							<xsl:value-of select="concat('s', @id)"/>
						</xsl:attribute>
						<xsl:attribute name="targetLineIndex">-1,0</xsl:attribute>
						<xsl:if test="@type='enzyme'">
							<xsl:attribute name="type">CATALYSIS</xsl:attribute>
						</xsl:if>
						<xsl:if test="@type='gene'">
							<xsl:attribute name="type">CATALYSIS</xsl:attribute>
						</xsl:if>
						<xsl:element name="celldesigner:connectScheme">
							<xsl:attribute name="connectPolicy">direct</xsl:attribute>
							<xsl:element name="celldesigner:listOfLineDirection">
								<xsl:element name="celldesigner:lineDirection">
									<xsl:attribute name="index">0</xsl:attribute>
									<xsl:attribute name="value">unknown</xsl:attribute>
								</xsl:element>
							</xsl:element>
						</xsl:element>
						<xsl:element name="celldesigner:linkTarget">
							<xsl:attribute name="alias">
								<xsl:value-of select="concat('sa', @id)"/>
							</xsl:attribute>
							<xsl:attribute name="species">
								<xsl:value-of select="concat('s', @id)"/>
							</xsl:attribute>
							<xsl:element name="celldesigner:linkAnchor">
								<xsl:attribute name="position">S</xsl:attribute>
							</xsl:element>
						</xsl:element>
						<xsl:element name="celldesigner:line">
							<xsl:attribute name="color">ff000000</xsl:attribute>
							<xsl:attribute name="width">1.0</xsl:attribute>
						</xsl:element>
					</xsl:element>
				</xsl:when>
			</xsl:choose>
		</xsl:for-each>
	</xsl:template>
</xsl:stylesheet><!-- Stylus Studio meta-information - (c) 2004-2006. Progress Software Corporation. All rights reserved.
<metaInformation>
<scenarios ><scenario default="yes" name="test" userelativepaths="yes" externalpreview="no" url="..\..\KGML\map\map00532.xml" htmlbaseurl="" outputurl="..\..\map00532_CD.xml" processortype="xalan" useresolver="yes" profilemode="0" profiledepth="" profilelength="" urlprofilexml="" commandline="" additionalpath="" additionalclasspath="" postprocessortype="none" postprocesscommandline="" postprocessadditionalpath="" postprocessgeneratedext="" validateoutput="yes" validator="custom" customvalidator="MSXML4DOM"/></scenarios><MapperMetaTag><MapperInfo srcSchemaPathIsRelative="yes" srcSchemaInterpretAsXML="no" destSchemaPath="" destSchemaRoot="" destSchemaPathIsRelative="yes" destSchemaInterpretAsXML="no"/><MapperBlockPosition></MapperBlockPosition><TemplateContext></TemplateContext><MapperFilter side="source"></MapperFilter></MapperMetaTag>
</metaInformation>
-->
