# Supplementary material for: KEGGconverter: a tool for the in-silico modelling of metabolic networks of the KEGG Pathways database
Source: BMC Bioinformatics. 2009 Oct 8;10:324. doi: 10.1186/1471-2105-10-324 (PMC2764712; doi:10.1186/1471-2105-10-324)
Supplement: Additional file 4 — KEGGconverter tool. This is the version (1.0) of the KEGGconverter tool which runs as a command line utility. It searches in the '/in' subdirectory for KGML models and performs the conversion depending on the specific command arguments. [file 1471-2105-10-324-S4.ZIP › kgml/KGML2SBML.xsl]

<xsl:stylesheet xmlns:xsl="http://www.w3.org/1999/XSL/Transform" xmlns:xs="http://www.w3.org/2001/XMLSchema" xmlns:math="http://exslt.org/math" xmlns:my="http://www.w3.org/1999/XSL/Transform" xmlns="http://www.sbml.org/sbml/level2" version="1.0">
	<xsl:output method="xml" indent="yes" encoding="UTF-8"/>

	<xsl:template match="/">
		<xsl:element name="sbml">
			<xsl:attribute name="level">2</xsl:attribute>
			<xsl:attribute name="version">1</xsl:attribute>
			<xsl:apply-templates select="pathway"/>
		</xsl:element>
	</xsl:template>

	<xsl:template match="pathway">
		<xsl:element name="model">
			<xsl:attribute name="id">
				<xsl:value-of select="concat('model_',translate(@title,' /.,:-()','_____'))"/>
			</xsl:attribute>
			<xsl:element name="listOfCompartments">
				<xsl:element name="compartment">
					<xsl:attribute name="id">default</xsl:attribute>
					<xsl:attribute name="name">default</xsl:attribute>
				</xsl:element>
				<xsl:element name="compartment">
					<xsl:attribute name="id">uVol</xsl:attribute>
					<xsl:attribute name="name">uVol</xsl:attribute>
				</xsl:element>
			</xsl:element>
			<xsl:element name="listOfSpecies">
				<xsl:apply-templates select="entry[not(@map)]"/>
			</xsl:element>
			<xsl:element name="listOfReactions">
				<xsl:apply-templates select="reaction"/>
				<xsl:apply-templates select="relation[@type='maplink']"/>
			</xsl:element>
		</xsl:element>
	</xsl:template>

	<xsl:template match="entry[not(@map)]">
		<xsl:element name="species">
			<xsl:attribute name="id">
				<xsl:value-of select="s"/>
				<xsl:value-of select="concat('s',@id)"/>
			</xsl:attribute>
			<xsl:attribute name="name">
				<xsl:if test="@type='map'">
					<xsl:value-of select="graphics/@name"/>
				</xsl:if>
				<xsl:if test="@type!='map'">
					<xsl:value-of select="@name"/>
				</xsl:if>
			</xsl:attribute>
			<xsl:attribute name="compartment">uVol</xsl:attribute>
			<xsl:attribute name="initialAmount">1.0</xsl:attribute>
		</xsl:element>
	</xsl:template>

	<xsl:template match="reaction">
		<xsl:if test="(boolean(substrate)) and (boolean(product))">
			<xsl:element name="reaction">
				<xsl:attribute name="id">
					<xsl:value-of select="translate(@name,'rn:','')"/>
				</xsl:attribute>
				<xsl:attribute name="name">
					<xsl:value-of select="translate(@name,'rn:','')"/>
				</xsl:attribute>
				<xsl:choose>
					<xsl:when test="@type='reversible'">
						<xsl:attribute name="reversible">true</xsl:attribute>
					</xsl:when>
					<xsl:when test="@type='irreversible'">
						<xsl:attribute name="reversible">false</xsl:attribute>
					</xsl:when>
				</xsl:choose>
				<xsl:element name="listOfReactants">
					<xsl:for-each select="substrate">
					<xsl:choose>
						<xsl:when test="starts-with(@name, 'gl:')">
							<xsl:variable name="reac" select="concat('glycan:',substring-after(@name,':'))"/>
							<xsl:call-template name="SearchCompound">
								<xsl:with-param name="name" select="$reac"/>
							</xsl:call-template>
						</xsl:when>
						<xsl:otherwise>
							<xsl:variable name="reac" select="@name"/>
							<xsl:call-template name="SearchCompound">
								<xsl:with-param name="name" select="$reac"/>
							</xsl:call-template>
						</xsl:otherwise>
						</xsl:choose>
					</xsl:for-each>
				</xsl:element>
				<xsl:element name="listOfProducts">
					<xsl:for-each select="product">
					<xsl:choose>
						<xsl:when test="starts-with(@name, 'gl:')">
							<xsl:variable name="prod" select="concat('glycan:',substring-after(@name,':'))"/>
							<xsl:call-template name="SearchCompound">
								<xsl:with-param name="name" select="$prod"/>
							</xsl:call-template>
						</xsl:when>
						<xsl:otherwise>
							<xsl:variable name="prod" select="@name"/>
							<xsl:call-template name="SearchCompound">
								<xsl:with-param name="name" select="$prod"/>
							</xsl:call-template>
						</xsl:otherwise>
						</xsl:choose>
					</xsl:for-each>
				</xsl:element>
				<xsl:variable name="rea" select="@name"/>
				<xsl:if test="//entry[contains(@reaction,$rea)]">
					<xsl:element name="listOfModifiers">
						<xsl:call-template name="SearchModifier">
							<xsl:with-param name="name" select="$rea"/>
						</xsl:call-template>
					</xsl:element>
				</xsl:if>
			</xsl:element>
		</xsl:if>
	</xsl:template>

	<xsl:template match="relation[@type='maplink']">
		<xsl:if test="@entry2!=subtype/@value">
			<xsl:element name="reaction">
				<xsl:variable name="Id">
					<xsl:number/>
				</xsl:variable>
				<xsl:attribute name="id">
					<xsl:value-of select="concat('r', $Id)"/>
				</xsl:attribute>
				<xsl:attribute name="name">
					<xsl:value-of select="concat('r', $Id)"/>
				</xsl:attribute>
				<xsl:attribute name="reversible">false</xsl:attribute>
				<xsl:element name="listOfReactants">
					<xsl:element name="speciesReference">
						<xsl:attribute name="species">
							<xsl:value-of select="concat('s', subtype/@value)"/>
						</xsl:attribute>
					</xsl:element>
				</xsl:element>
				<xsl:element name="listOfProducts">
					<xsl:element name="speciesReference">
						<xsl:attribute name="species">
							<xsl:value-of select="concat('s', @entry2)"/>
						</xsl:attribute>
					</xsl:element>
				</xsl:element>
			</xsl:element>
		</xsl:if>
	</xsl:template>

	<xsl:template name="SearchCompound">
		<xsl:param name="name"/>
		<xsl:variable name="id">
			<xsl:value-of select="//entry[@name=$name]/@id"/>
		</xsl:variable>
		<xsl:element name="speciesReference">
			<xsl:attribute name="species">
				<xsl:if test="$id!=''">
					<xsl:value-of select="concat('s',$id)"/>
				</xsl:if>
				<xsl:if test="$id=''">
					<xsl:value-of select="concat('s',$name)"/>
				</xsl:if>				
			</xsl:attribute>
		</xsl:element>
	</xsl:template>

	<xsl:template name="SearchModifier">
		<xsl:param name="name"/>
		<xsl:for-each select="//entry">
			<xsl:variable name="act" select="@reaction"/>
			<xsl:choose>
				<xsl:when test="contains($act,$name)">
					<xsl:element name="modifierSpeciesReference">
						<xsl:attribute name="species">
							<xsl:value-of select="concat('s', @id)"/>
						</xsl:attribute>
					</xsl:element>
				</xsl:when>
			</xsl:choose>
		</xsl:for-each>
	</xsl:template>
</xsl:stylesheet><!-- Stylus Studio meta-information - (c) 2004-2006. Progress Software Corporation. All rights reserved.
<metaInformation>
<scenarios ><scenario default="yes" name="Scenario1" userelativepaths="yes" externalpreview="no" url="..\..\KGML\map\map00532.xml" htmlbaseurl="" outputurl="..\..\kegg_reactions\KEGGParser\map00532_SBML.xml" processortype="internal" useresolver="yes" profilemode="0" profiledepth="" profilelength="" urlprofilexml="" commandline="" additionalpath="" additionalclasspath="" postprocessortype="none" postprocesscommandline="" postprocessadditionalpath="" postprocessgeneratedext="" validateoutput="no" validator="internal" customvalidator=""/></scenarios><MapperMetaTag><MapperInfo srcSchemaPathIsRelative="yes" srcSchemaInterpretAsXML="no" destSchemaPath="" destSchemaRoot="" destSchemaPathIsRelative="yes" destSchemaInterpretAsXML="no"/><MapperBlockPosition></MapperBlockPosition><TemplateContext></TemplateContext><MapperFilter side="source"></MapperFilter></MapperMetaTag>
</metaInformation>
-->
