# Supplementary material for: KEGGconverter: a tool for the in-silico modelling of metabolic networks of the KEGG Pathways database
Source: BMC Bioinformatics. 2009 Oct 8;10:324. doi: 10.1186/1471-2105-10-324 (PMC2764712; doi:10.1186/1471-2105-10-324)
Supplement: Additional file 4 — KEGGconverter tool. This is the version (1.0) of the KEGGconverter tool which runs as a command line utility. It searches in the '/in' subdirectory for KGML models and performs the conversion depending on the specific command arguments. [file 1471-2105-10-324-S4.ZIP › kgml/out2CD.xml]

<?xml version="1.0" encoding="UTF-8"?>
<sbml xmlns="http://www.sbml.org/sbml/level2" level="2" version="1">
<model id="model_Apoptosis">
<annotation>
<celldesigner:modelVersion xmlns:celldesigner="http://www.sbml.org/2001/ns/celldesigner">2.5</celldesigner:modelVersion>
<celldesigner:modelDisplay xmlns:celldesigner="http://www.sbml.org/2001/ns/celldesigner" sizeX="2000" sizeY="2000"/>
<celldesigner:listOfCompartmentAliases xmlns:celldesigner="http://www.sbml.org/2001/ns/celldesigner">
<celldesigner:compartmentAlias id="ca1" compartment="uVol">
<celldesigner:class>SQUARE</celldesigner:class>
<celldesigner:bounds x="15.0" y="15.0" w="1000" h="1000"/>
<celldesigner:doubleLine thickness="12.0" outerWidth="2.0" innerWidth="1.0"/>
<celldesigner:paint color="ffcccc00" scheme="Color"/>
</celldesigner:compartmentAlias>
</celldesigner:listOfCompartmentAliases>
<celldesigner:listOfComplexSpeciesAliases xmlns:celldesigner="http://www.sbml.org/2001/ns/celldesigner"/>
<celldesigner:listOfSpeciesAliases xmlns:celldesigner="http://www.sbml.org/2001/ns/celldesigner">
    <celldesigner:speciesAlias id="sa1" species="s1" compartmentAlias="ca1">
<celldesigner:activity>inactive</celldesigner:activity>
<celldesigner:bounds x="1048" y="571" w="60" h="24"/>
<celldesigner:view state="usual"/>
<celldesigner:usualView>
<celldesigner:innerPosition x="1048" y="571"/>
<celldesigner:boxSize width="60.0" height="20.0"/>
<celldesigner:singleLine width="1.0"/>
<celldesigner:paint color="ffff0000" scheme="Color"/>
</celldesigner:usualView>
<celldesigner:briefView>
<celldesigner:innerPosition x="0.0" y="0.0"/>
<celldesigner:boxSize width="80.0" height="60.0"/>
<celldesigner:singleLine width="1.0"/>
<celldesigner:paint color="3fff0000" scheme="Color"/>
</celldesigner:briefView>
</celldesigner:speciesAlias>
    <celldesigner:speciesAlias id="sa2" species="s2" compartmentAlias="ca1">
<celldesigner:activity>inactive</celldesigner:activity>
<celldesigner:bounds x="111" y="426" w="60" h="24"/>
<celldesigner:view state="usual"/>
<celldesigner:usualView>
<celldesigner:innerPosition x="111" y="426"/>
<celldesigner:boxSize width="60.0" height="20.0"/>
<celldesigner:singleLine width="1.0"/>
<celldesigner:paint color="ffff0000" scheme="Color"/>
</celldesigner:usualView>
<celldesigner:briefView>
<celldesigner:innerPosition x="0.0" y="0.0"/>
<celldesigner:boxSize width="80.0" height="60.0"/>
<celldesigner:singleLine width="1.0"/>
<celldesigner:paint color="3fff0000" scheme="Color"/>
</celldesigner:briefView>
</celldesigner:speciesAlias>
    <celldesigner:speciesAlias id="sa3" species="s3" compartmentAlias="ca1">
<celldesigner:activity>inactive</celldesigner:activity>
<celldesigner:bounds x="430" y="732" w="60" h="24"/>
<celldesigner:view state="usual"/>
<celldesigner:usualView>
<celldesigner:innerPosition x="430" y="732"/>
<celldesigner:boxSize width="60.0" height="20.0"/>
<celldesigner:singleLine width="1.0"/>
<celldesigner:paint color="ffffff66" scheme="Color"/>
</celldesigner:usualView>
<celldesigner:briefView>
<celldesigner:innerPosition x="0.0" y="0.0"/>
<celldesigner:boxSize width="80.0" height="60.0"/>
<celldesigner:singleLine width="1.0"/>
<celldesigner:paint color="3fff0000" scheme="Color"/>
</celldesigner:briefView>
</celldesigner:speciesAlias>
    <celldesigner:speciesAlias id="sa4" species="s4" compartmentAlias="ca1">
<celldesigner:activity>inactive</celldesigner:activity>
<celldesigner:bounds x="776" y="672" w="60" h="24"/>
<celldesigner:view state="usual"/>
<celldesigner:usualView>
<celldesigner:innerPosition x="776" y="672"/>
<celldesigner:boxSize width="60.0" height="20.0"/>
<celldesigner:singleLine width="1.0"/>
<celldesigner:paint color="ffffff66" scheme="Color"/>
</celldesigner:usualView>
<celldesigner:briefView>
<celldesigner:innerPosition x="0.0" y="0.0"/>
<celldesigner:boxSize width="80.0" height="60.0"/>
<celldesigner:singleLine width="1.0"/>
<celldesigner:paint color="3fff0000" scheme="Color"/>
</celldesigner:briefView>
</celldesigner:speciesAlias>
    <celldesigner:speciesAlias id="sa5" species="s5" compartmentAlias="ca1">
<celldesigner:activity>inactive</celldesigner:activity>
<celldesigner:bounds x="776" y="552" w="60" h="24"/>
<celldesigner:view state="usual"/>
<celldesigner:usualView>
<celldesigner:innerPosition x="776" y="552"/>
<celldesigner:boxSize width="60.0" height="20.0"/>
<celldesigner:singleLine width="1.0"/>
<celldesigner:paint color="ffffff66" scheme="Color"/>
</celldesigner:usualView>
<celldesigner:briefView>
<celldesigner:innerPosition x="0.0" y="0.0"/>
<celldesigner:boxSize width="80.0" height="60.0"/>
<celldesigner:singleLine width="1.0"/>
<celldesigner:paint color="3fff0000" scheme="Color"/>
</celldesigner:briefView>
</celldesigner:speciesAlias>
    <celldesigner:speciesAlias id="sa6" species="s6" compartmentAlias="ca1">
<celldesigner:activity>inactive</celldesigner:activity>
<celldesigner:bounds x="776" y="191" w="60" h="24"/>
<celldesigner:view state="usual"/>
<celldesigner:usualView>
<celldesigner:innerPosition x="776" y="191"/>
<celldesigner:boxSize width="60.0" height="20.0"/>
<celldesigner:singleLine width="1.0"/>
<celldesigner:paint color="ffffff66" scheme="Color"/>
</celldesigner:usualView>
<celldesigner:briefView>
<celldesigner:innerPosition x="0.0" y="0.0"/>
<celldesigner:boxSize width="80.0" height="60.0"/>
<celldesigner:singleLine width="1.0"/>
<celldesigner:paint color="3fff0000" scheme="Color"/>
</celldesigner:briefView>
</celldesigner:speciesAlias>
    <celldesigner:speciesAlias id="sa7" species="s7" compartmentAlias="ca1">
<celldesigner:activity>inactive</celldesigner:activity>
<celldesigner:bounds x="1059" y="614" w="60" h="24"/>
<celldesigner:view state="usual"/>
<celldesigner:usualView>
<celldesigner:innerPosition x="1059" y="614"/>
<celldesigner:boxSize width="60.0" height="20.0"/>
<celldesigner:singleLine width="1.0"/>
<celldesigner:paint color="ffffff66" scheme="Color"/>
</celldesigner:usualView>
<celldesigner:briefView>
<celldesigner:innerPosition x="0.0" y="0.0"/>
<celldesigner:boxSize width="80.0" height="60.0"/>
<celldesigner:singleLine width="1.0"/>
<celldesigner:paint color="3fff0000" scheme="Color"/>
</celldesigner:briefView>
</celldesigner:speciesAlias>
    <celldesigner:speciesAlias id="sa8" species="s8" compartmentAlias="ca1">
<celldesigner:activity>inactive</celldesigner:activity>
<celldesigner:bounds x="991" y="660" w="60" h="24"/>
<celldesigner:view state="usual"/>
<celldesigner:usualView>
<celldesigner:innerPosition x="991" y="660"/>
<celldesigner:boxSize width="60.0" height="20.0"/>
<celldesigner:singleLine width="1.0"/>
<celldesigner:paint color="ffffff66" scheme="Color"/>
</celldesigner:usualView>
<celldesigner:briefView>
<celldesigner:innerPosition x="0.0" y="0.0"/>
<celldesigner:boxSize width="80.0" height="60.0"/>
<celldesigner:singleLine width="1.0"/>
<celldesigner:paint color="3fff0000" scheme="Color"/>
</celldesigner:briefView>
</celldesigner:speciesAlias>
    <celldesigner:speciesAlias id="sa9" species="s9" compartmentAlias="ca1">
<celldesigner:activity>inactive</celldesigner:activity>
<celldesigner:bounds x="991" y="614" w="60" h="24"/>
<celldesigner:view state="usual"/>
<celldesigner:usualView>
<celldesigner:innerPosition x="991" y="614"/>
<celldesigner:boxSize width="60.0" height="20.0"/>
<celldesigner:singleLine width="1.0"/>
<celldesigner:paint color="ffffff66" scheme="Color"/>
</celldesigner:usualView>
<celldesigner:briefView>
<celldesigner:innerPosition x="0.0" y="0.0"/>
<celldesigner:boxSize width="80.0" height="60.0"/>
<celldesigner:singleLine width="1.0"/>
<celldesigner:paint color="3fff0000" scheme="Color"/>
</celldesigner:briefView>
</celldesigner:speciesAlias>
    <celldesigner:speciesAlias id="sa10" species="s10" compartmentAlias="ca1">
<celldesigner:activity>inactive</celldesigner:activity>
<celldesigner:bounds x="907" y="334" w="60" h="24"/>
<celldesigner:view state="usual"/>
<celldesigner:usualView>
<celldesigner:innerPosition x="907" y="334"/>
<celldesigner:boxSize width="60.0" height="20.0"/>
<celldesigner:singleLine width="1.0"/>
<celldesigner:paint color="ffffff66" scheme="Color"/>
</celldesigner:usualView>
<celldesigner:briefView>
<celldesigner:innerPosition x="0.0" y="0.0"/>
<celldesigner:boxSize width="80.0" height="60.0"/>
<celldesigner:singleLine width="1.0"/>
<celldesigner:paint color="3fff0000" scheme="Color"/>
</celldesigner:briefView>
</celldesigner:speciesAlias>
    <celldesigner:speciesAlias id="sa11" species="s11" compartmentAlias="ca1">
<celldesigner:activity>inactive</celldesigner:activity>
<celldesigner:bounds x="854" y="334" w="60" h="24"/>
<celldesigner:view state="usual"/>
<celldesigner:usualView>
<celldesigner:innerPosition x="854" y="334"/>
<celldesigner:boxSize width="60.0" height="20.0"/>
<celldesigner:singleLine width="1.0"/>
<celldesigner:paint color="ffffff66" scheme="Color"/>
</celldesigner:usualView>
<celldesigner:briefView>
<celldesigner:innerPosition x="0.0" y="0.0"/>
<celldesigner:boxSize width="80.0" height="60.0"/>
<celldesigner:singleLine width="1.0"/>
<celldesigner:paint color="3fff0000" scheme="Color"/>
</celldesigner:briefView>
</celldesigner:speciesAlias>
    <celldesigner:speciesAlias id="sa12" species="s12" compartmentAlias="ca1">
<celldesigner:activity>inactive</celldesigner:activity>
<celldesigner:bounds x="776" y="766" w="60" h="24"/>
<celldesigner:view state="usual"/>
<celldesigner:usualView>
<celldesigner:innerPosition x="776" y="766"/>
<celldesigner:boxSize width="60.0" height="20.0"/>
<celldesigner:singleLine width="1.0"/>
<celldesigner:paint color="ffffff66" scheme="Color"/>
</celldesigner:usualView>
<celldesigner:briefView>
<celldesigner:innerPosition x="0.0" y="0.0"/>
<celldesigner:boxSize width="80.0" height="60.0"/>
<celldesigner:singleLine width="1.0"/>
<celldesigner:paint color="3fff0000" scheme="Color"/>
</celldesigner:briefView>
</celldesigner:speciesAlias>
    <celldesigner:speciesAlias id="sa13" species="s13" compartmentAlias="ca1">
<celldesigner:activity>inactive</celldesigner:activity>
<celldesigner:bounds x="776" y="574" w="60" h="24"/>
<celldesigner:view state="usual"/>
<celldesigner:usualView>
<celldesigner:innerPosition x="776" y="574"/>
<celldesigner:boxSize width="60.0" height="20.0"/>
<celldesigner:singleLine width="1.0"/>
<celldesigner:paint color="ffffff66" scheme="Color"/>
</celldesigner:usualView>
<celldesigner:briefView>
<celldesigner:innerPosition x="0.0" y="0.0"/>
<celldesigner:boxSize width="80.0" height="60.0"/>
<celldesigner:singleLine width="1.0"/>
<celldesigner:paint color="3fff0000" scheme="Color"/>
</celldesigner:briefView>
</celldesigner:speciesAlias>
    <celldesigner:speciesAlias id="sa14" species="s14" compartmentAlias="ca1">
<celldesigner:activity>inactive</celldesigner:activity>
<celldesigner:bounds x="776" y="530" w="60" h="24"/>
<celldesigner:view state="usual"/>
<celldesigner:usualView>
<celldesigner:innerPosition x="776" y="530"/>
<celldesigner:boxSize width="60.0" height="20.0"/>
<celldesigner:singleLine width="1.0"/>
<celldesigner:paint color="ffffff66" scheme="Color"/>
</celldesigner:usualView>
<celldesigner:briefView>
<celldesigner:innerPosition x="0.0" y="0.0"/>
<celldesigner:boxSize width="80.0" height="60.0"/>
<celldesigner:singleLine width="1.0"/>
<celldesigner:paint color="3fff0000" scheme="Color"/>
</celldesigner:briefView>
</celldesigner:speciesAlias>
    <celldesigner:speciesAlias id="sa15" species="s15" compartmentAlias="ca1">
<celldesigner:activity>inactive</celldesigner:activity>
<celldesigner:bounds x="776" y="223" w="60" h="24"/>
<celldesigner:view state="usual"/>
<celldesigner:usualView>
<celldesigner:innerPosition x="776" y="223"/>
<celldesigner:boxSize width="60.0" height="20.0"/>
<celldesigner:singleLine width="1.0"/>
<celldesigner:paint color="ffffff66" scheme="Color"/>
</celldesigner:usualView>
<celldesigner:briefView>
<celldesigner:innerPosition x="0.0" y="0.0"/>
<celldesigner:boxSize width="80.0" height="60.0"/>
<celldesigner:singleLine width="1.0"/>
<celldesigner:paint color="3fff0000" scheme="Color"/>
</celldesigner:briefView>
</celldesigner:speciesAlias>
    <celldesigner:speciesAlias id="sa16" species="s16" compartmentAlias="ca1">
<celldesigner:activity>inactive</celldesigner:activity>
<celldesigner:bounds x="683" y="766" w="60" h="24"/>
<celldesigner:view state="usual"/>
<celldesigner:usualView>
<celldesigner:innerPosition x="683" y="766"/>
<celldesigner:boxSize width="60.0" height="20.0"/>
<celldesigner:singleLine width="1.0"/>
<celldesigner:paint color="ffccffcc" scheme="Color"/>
</celldesigner:usualView>
<celldesigner:briefView>
<celldesigner:innerPosition x="0.0" y="0.0"/>
<celldesigner:boxSize width="80.0" height="60.0"/>
<celldesigner:singleLine width="1.0"/>
<celldesigner:paint color="3fff0000" scheme="Color"/>
</celldesigner:briefView>
</celldesigner:speciesAlias>
    <celldesigner:speciesAlias id="sa17" species="s17" compartmentAlias="ca1">
<celldesigner:activity>inactive</celldesigner:activity>
<celldesigner:bounds x="634" y="431" w="60" h="24"/>
<celldesigner:view state="usual"/>
<celldesigner:usualView>
<celldesigner:innerPosition x="634" y="431"/>
<celldesigner:boxSize width="60.0" height="20.0"/>
<celldesigner:singleLine width="1.0"/>
<celldesigner:paint color="ffffff66" scheme="Color"/>
</celldesigner:usualView>
<celldesigner:briefView>
<celldesigner:innerPosition x="0.0" y="0.0"/>
<celldesigner:boxSize width="80.0" height="60.0"/>
<celldesigner:singleLine width="1.0"/>
<celldesigner:paint color="3fff0000" scheme="Color"/>
</celldesigner:briefView>
</celldesigner:speciesAlias>
    <celldesigner:speciesAlias id="sa18" species="s18" compartmentAlias="ca1">
<celldesigner:activity>inactive</celldesigner:activity>
<celldesigner:bounds x="634" y="240" w="60" h="24"/>
<celldesigner:view state="usual"/>
<celldesigner:usualView>
<celldesigner:innerPosition x="634" y="240"/>
<celldesigner:boxSize width="60.0" height="20.0"/>
<celldesigner:singleLine width="1.0"/>
<celldesigner:paint color="ffffff66" scheme="Color"/>
</celldesigner:usualView>
<celldesigner:briefView>
<celldesigner:innerPosition x="0.0" y="0.0"/>
<celldesigner:boxSize width="80.0" height="60.0"/>
<celldesigner:singleLine width="1.0"/>
<celldesigner:paint color="3fff0000" scheme="Color"/>
</celldesigner:briefView>
</celldesigner:speciesAlias>
    <celldesigner:speciesAlias id="sa19" species="s19" compartmentAlias="ca1">
<celldesigner:activity>inactive</celldesigner:activity>
<celldesigner:bounds x="634" y="191" w="60" h="24"/>
<celldesigner:view state="usual"/>
<celldesigner:usualView>
<celldesigner:innerPosition x="634" y="191"/>
<celldesigner:boxSize width="60.0" height="20.0"/>
<celldesigner:singleLine width="1.0"/>
<celldesigner:paint color="ffffff66" scheme="Color"/>
</celldesigner:usualView>
<celldesigner:briefView>
<celldesigner:innerPosition x="0.0" y="0.0"/>
<celldesigner:boxSize width="80.0" height="60.0"/>
<celldesigner:singleLine width="1.0"/>
<celldesigner:paint color="3fff0000" scheme="Color"/>
</celldesigner:briefView>
</celldesigner:speciesAlias>
    <celldesigner:speciesAlias id="sa20" species="s20" compartmentAlias="ca1">
<celldesigner:activity>inactive</celldesigner:activity>
<celldesigner:bounds x="594" y="732" w="60" h="24"/>
<celldesigner:view state="usual"/>
<celldesigner:usualView>
<celldesigner:innerPosition x="594" y="732"/>
<celldesigner:boxSize width="60.0" height="20.0"/>
<celldesigner:singleLine width="1.0"/>
<celldesigner:paint color="ffffff66" scheme="Color"/>
</celldesigner:usualView>
<celldesigner:briefView>
<celldesigner:innerPosition x="0.0" y="0.0"/>
<celldesigner:boxSize width="80.0" height="60.0"/>
<celldesigner:singleLine width="1.0"/>
<celldesigner:paint color="3fff0000" scheme="Color"/>
</celldesigner:briefView>
</celldesigner:speciesAlias>
    <celldesigner:speciesAlias id="sa21" species="s21" compartmentAlias="ca1">
<celldesigner:activity>inactive</celldesigner:activity>
<celldesigner:bounds x="594" y="616" w="60" h="24"/>
<celldesigner:view state="usual"/>
<celldesigner:usualView>
<celldesigner:innerPosition x="594" y="616"/>
<celldesigner:boxSize width="60.0" height="20.0"/>
<celldesigner:singleLine width="1.0"/>
<celldesigner:paint color="ffffff66" scheme="Color"/>
</celldesigner:usualView>
<celldesigner:briefView>
<celldesigner:innerPosition x="0.0" y="0.0"/>
<celldesigner:boxSize width="80.0" height="60.0"/>
<celldesigner:singleLine width="1.0"/>
<celldesigner:paint color="3fff0000" scheme="Color"/>
</celldesigner:briefView>
</celldesigner:speciesAlias>
    <celldesigner:speciesAlias id="sa22" species="s22" compartmentAlias="ca1">
<celldesigner:activity>inactive</celldesigner:activity>
<celldesigner:bounds x="520" y="552" w="60" h="24"/>
<celldesigner:view state="usual"/>
<celldesigner:usualView>
<celldesigner:innerPosition x="520" y="552"/>
<celldesigner:boxSize width="60.0" height="20.0"/>
<celldesigner:singleLine width="1.0"/>
<celldesigner:paint color="ffffff66" scheme="Color"/>
</celldesigner:usualView>
<celldesigner:briefView>
<celldesigner:innerPosition x="0.0" y="0.0"/>
<celldesigner:boxSize width="80.0" height="60.0"/>
<celldesigner:singleLine width="1.0"/>
<celldesigner:paint color="3fff0000" scheme="Color"/>
</celldesigner:briefView>
</celldesigner:speciesAlias>
    <celldesigner:speciesAlias id="sa23" species="s23" compartmentAlias="ca1">
<celldesigner:activity>inactive</celldesigner:activity>
<celldesigner:bounds x="667" y="313" w="60" h="24"/>
<celldesigner:view state="usual"/>
<celldesigner:usualView>
<celldesigner:innerPosition x="667" y="313"/>
<celldesigner:boxSize width="60.0" height="20.0"/>
<celldesigner:singleLine width="1.0"/>
<celldesigner:paint color="ffffff66" scheme="Color"/>
</celldesigner:usualView>
<celldesigner:briefView>
<celldesigner:innerPosition x="0.0" y="0.0"/>
<celldesigner:boxSize width="80.0" height="60.0"/>
<celldesigner:singleLine width="1.0"/>
<celldesigner:paint color="3fff0000" scheme="Color"/>
</celldesigner:briefView>
</celldesigner:speciesAlias>
    <celldesigner:speciesAlias id="sa24" species="s24" compartmentAlias="ca1">
<celldesigner:activity>inactive</celldesigner:activity>
<celldesigner:bounds x="634" y="98" w="60" h="24"/>
<celldesigner:view state="usual"/>
<celldesigner:usualView>
<celldesigner:innerPosition x="634" y="98"/>
<celldesigner:boxSize width="60.0" height="20.0"/>
<celldesigner:singleLine width="1.0"/>
<celldesigner:paint color="ffffff66" scheme="Color"/>
</celldesigner:usualView>
<celldesigner:briefView>
<celldesigner:innerPosition x="0.0" y="0.0"/>
<celldesigner:boxSize width="80.0" height="60.0"/>
<celldesigner:singleLine width="1.0"/>
<celldesigner:paint color="3fff0000" scheme="Color"/>
</celldesigner:briefView>
</celldesigner:speciesAlias>
    <celldesigner:speciesAlias id="sa25" species="s25" compartmentAlias="ca1">
<celldesigner:activity>inactive</celldesigner:activity>
<celldesigner:bounds x="559" y="126" w="60" h="24"/>
<celldesigner:view state="usual"/>
<celldesigner:usualView>
<celldesigner:innerPosition x="559" y="126"/>
<celldesigner:boxSize width="60.0" height="20.0"/>
<celldesigner:singleLine width="1.0"/>
<celldesigner:paint color="ffffff66" scheme="Color"/>
</celldesigner:usualView>
<celldesigner:briefView>
<celldesigner:innerPosition x="0.0" y="0.0"/>
<celldesigner:boxSize width="80.0" height="60.0"/>
<celldesigner:singleLine width="1.0"/>
<celldesigner:paint color="3fff0000" scheme="Color"/>
</celldesigner:briefView>
</celldesigner:speciesAlias>
    <celldesigner:speciesAlias id="sa26" species="s26" compartmentAlias="ca1">
<celldesigner:activity>inactive</celldesigner:activity>
<celldesigner:bounds x="431" y="633" w="60" h="24"/>
<celldesigner:view state="usual"/>
<celldesigner:usualView>
<celldesigner:innerPosition x="431" y="633"/>
<celldesigner:boxSize width="60.0" height="20.0"/>
<celldesigner:singleLine width="1.0"/>
<celldesigner:paint color="ffffff66" scheme="Color"/>
</celldesigner:usualView>
<celldesigner:briefView>
<celldesigner:innerPosition x="0.0" y="0.0"/>
<celldesigner:boxSize width="80.0" height="60.0"/>
<celldesigner:singleLine width="1.0"/>
<celldesigner:paint color="3fff0000" scheme="Color"/>
</celldesigner:briefView>
</celldesigner:speciesAlias>
    <celldesigner:speciesAlias id="sa27" species="s27" compartmentAlias="ca1">
<celldesigner:activity>inactive</celldesigner:activity>
<celldesigner:bounds x="520" y="520" w="60" h="24"/>
<celldesigner:view state="usual"/>
<celldesigner:usualView>
<celldesigner:innerPosition x="520" y="520"/>
<celldesigner:boxSize width="60.0" height="20.0"/>
<celldesigner:singleLine width="1.0"/>
<celldesigner:paint color="ffffff66" scheme="Color"/>
</celldesigner:usualView>
<celldesigner:briefView>
<celldesigner:innerPosition x="0.0" y="0.0"/>
<celldesigner:boxSize width="80.0" height="60.0"/>
<celldesigner:singleLine width="1.0"/>
<celldesigner:paint color="3fff0000" scheme="Color"/>
</celldesigner:briefView>
</celldesigner:speciesAlias>
    <celldesigner:speciesAlias id="sa28" species="s28" compartmentAlias="ca1">
<celldesigner:activity>inactive</celldesigner:activity>
<celldesigner:bounds x="520" y="448" w="60" h="24"/>
<celldesigner:view state="usual"/>
<celldesigner:usualView>
<celldesigner:innerPosition x="520" y="448"/>
<celldesigner:boxSize width="60.0" height="20.0"/>
<celldesigner:singleLine width="1.0"/>
<celldesigner:paint color="ffffff66" scheme="Color"/>
</celldesigner:usualView>
<celldesigner:briefView>
<celldesigner:innerPosition x="0.0" y="0.0"/>
<celldesigner:boxSize width="80.0" height="60.0"/>
<celldesigner:singleLine width="1.0"/>
<celldesigner:paint color="3fff0000" scheme="Color"/>
</celldesigner:briefView>
</celldesigner:speciesAlias>
    <celldesigner:speciesAlias id="sa29" species="s29" compartmentAlias="ca1">
<celldesigner:activity>inactive</celldesigner:activity>
<celldesigner:bounds x="520" y="415" w="60" h="24"/>
<celldesigner:view state="usual"/>
<celldesigner:usualView>
<celldesigner:innerPosition x="520" y="415"/>
<celldesigner:boxSize width="60.0" height="20.0"/>
<celldesigner:singleLine width="1.0"/>
<celldesigner:paint color="ffffff66" scheme="Color"/>
</celldesigner:usualView>
<celldesigner:briefView>
<celldesigner:innerPosition x="0.0" y="0.0"/>
<celldesigner:boxSize width="80.0" height="60.0"/>
<celldesigner:singleLine width="1.0"/>
<celldesigner:paint color="3fff0000" scheme="Color"/>
</celldesigner:briefView>
</celldesigner:speciesAlias>
    <celldesigner:speciesAlias id="sa30" species="s30" compartmentAlias="ca1">
<celldesigner:activity>inactive</celldesigner:activity>
<celldesigner:bounds x="468" y="380" w="60" h="24"/>
<celldesigner:view state="usual"/>
<celldesigner:usualView>
<celldesigner:innerPosition x="468" y="380"/>
<celldesigner:boxSize width="60.0" height="20.0"/>
<celldesigner:singleLine width="1.0"/>
<celldesigner:paint color="ffffff66" scheme="Color"/>
</celldesigner:usualView>
<celldesigner:briefView>
<celldesigner:innerPosition x="0.0" y="0.0"/>
<celldesigner:boxSize width="80.0" height="60.0"/>
<celldesigner:singleLine width="1.0"/>
<celldesigner:paint color="3fff0000" scheme="Color"/>
</celldesigner:briefView>
</celldesigner:speciesAlias>
    <celldesigner:speciesAlias id="sa31" species="s31" compartmentAlias="ca1">
<celldesigner:activity>inactive</celldesigner:activity>
<celldesigner:bounds x="520" y="302" w="60" h="24"/>
<celldesigner:view state="usual"/>
<celldesigner:usualView>
<celldesigner:innerPosition x="520" y="302"/>
<celldesigner:boxSize width="60.0" height="20.0"/>
<celldesigner:singleLine width="1.0"/>
<celldesigner:paint color="ffffff66" scheme="Color"/>
</celldesigner:usualView>
<celldesigner:briefView>
<celldesigner:innerPosition x="0.0" y="0.0"/>
<celldesigner:boxSize width="80.0" height="60.0"/>
<celldesigner:singleLine width="1.0"/>
<celldesigner:paint color="3fff0000" scheme="Color"/>
</celldesigner:briefView>
</celldesigner:speciesAlias>
    <celldesigner:speciesAlias id="sa32" species="s32" compartmentAlias="ca1">
<celldesigner:activity>inactive</celldesigner:activity>
<celldesigner:bounds x="520" y="240" w="60" h="24"/>
<celldesigner:view state="usual"/>
<celldesigner:usualView>
<celldesigner:innerPosition x="520" y="240"/>
<celldesigner:boxSize width="60.0" height="20.0"/>
<celldesigner:singleLine width="1.0"/>
<celldesigner:paint color="ffffff66" scheme="Color"/>
</celldesigner:usualView>
<celldesigner:briefView>
<celldesigner:innerPosition x="0.0" y="0.0"/>
<celldesigner:boxSize width="80.0" height="60.0"/>
<celldesigner:singleLine width="1.0"/>
<celldesigner:paint color="3fff0000" scheme="Color"/>
</celldesigner:briefView>
</celldesigner:speciesAlias>
    <celldesigner:speciesAlias id="sa33" species="s33" compartmentAlias="ca1">
<celldesigner:activity>inactive</celldesigner:activity>
<celldesigner:bounds x="520" y="191" w="60" h="24"/>
<celldesigner:view state="usual"/>
<celldesigner:usualView>
<celldesigner:innerPosition x="520" y="191"/>
<celldesigner:boxSize width="60.0" height="20.0"/>
<celldesigner:singleLine width="1.0"/>
<celldesigner:paint color="ffffff66" scheme="Color"/>
</celldesigner:usualView>
<celldesigner:briefView>
<celldesigner:innerPosition x="0.0" y="0.0"/>
<celldesigner:boxSize width="80.0" height="60.0"/>
<celldesigner:singleLine width="1.0"/>
<celldesigner:paint color="3fff0000" scheme="Color"/>
</celldesigner:briefView>
</celldesigner:speciesAlias>
    <celldesigner:speciesAlias id="sa34" species="s34" compartmentAlias="ca1">
<celldesigner:activity>inactive</celldesigner:activity>
<celldesigner:bounds x="430" y="766" w="60" h="24"/>
<celldesigner:view state="usual"/>
<celldesigner:usualView>
<celldesigner:innerPosition x="430" y="766"/>
<celldesigner:boxSize width="60.0" height="20.0"/>
<celldesigner:singleLine width="1.0"/>
<celldesigner:paint color="ffffff66" scheme="Color"/>
</celldesigner:usualView>
<celldesigner:briefView>
<celldesigner:innerPosition x="0.0" y="0.0"/>
<celldesigner:boxSize width="80.0" height="60.0"/>
<celldesigner:singleLine width="1.0"/>
<celldesigner:paint color="3fff0000" scheme="Color"/>
</celldesigner:briefView>
</celldesigner:speciesAlias>
    <celldesigner:speciesAlias id="sa35" species="s35" compartmentAlias="ca1">
<celldesigner:activity>inactive</celldesigner:activity>
<celldesigner:bounds x="430" y="600" w="60" h="24"/>
<celldesigner:view state="usual"/>
<celldesigner:usualView>
<celldesigner:innerPosition x="430" y="600"/>
<celldesigner:boxSize width="60.0" height="20.0"/>
<celldesigner:singleLine width="1.0"/>
<celldesigner:paint color="ffffff66" scheme="Color"/>
</celldesigner:usualView>
<celldesigner:briefView>
<celldesigner:innerPosition x="0.0" y="0.0"/>
<celldesigner:boxSize width="80.0" height="60.0"/>
<celldesigner:singleLine width="1.0"/>
<celldesigner:paint color="3fff0000" scheme="Color"/>
</celldesigner:briefView>
</celldesigner:speciesAlias>
    <celldesigner:speciesAlias id="sa36" species="s36" compartmentAlias="ca1">
<celldesigner:activity>inactive</celldesigner:activity>
<celldesigner:bounds x="341" y="477" w="60" h="24"/>
<celldesigner:view state="usual"/>
<celldesigner:usualView>
<celldesigner:innerPosition x="341" y="477"/>
<celldesigner:boxSize width="60.0" height="20.0"/>
<celldesigner:singleLine width="1.0"/>
<celldesigner:paint color="ffffff66" scheme="Color"/>
</celldesigner:usualView>
<celldesigner:briefView>
<celldesigner:innerPosition x="0.0" y="0.0"/>
<celldesigner:boxSize width="80.0" height="60.0"/>
<celldesigner:singleLine width="1.0"/>
<celldesigner:paint color="3fff0000" scheme="Color"/>
</celldesigner:briefView>
</celldesigner:speciesAlias>
    <celldesigner:speciesAlias id="sa37" species="s37" compartmentAlias="ca1">
<celldesigner:activity>inactive</celldesigner:activity>
<celldesigner:bounds x="430" y="520" w="60" h="24"/>
<celldesigner:view state="usual"/>
<celldesigner:usualView>
<celldesigner:innerPosition x="430" y="520"/>
<celldesigner:boxSize width="60.0" height="20.0"/>
<celldesigner:singleLine width="1.0"/>
<celldesigner:paint color="ffffff66" scheme="Color"/>
</celldesigner:usualView>
<celldesigner:briefView>
<celldesigner:innerPosition x="0.0" y="0.0"/>
<celldesigner:boxSize width="80.0" height="60.0"/>
<celldesigner:singleLine width="1.0"/>
<celldesigner:paint color="3fff0000" scheme="Color"/>
</celldesigner:briefView>
</celldesigner:speciesAlias>
    <celldesigner:speciesAlias id="sa38" species="s38" compartmentAlias="ca1">
<celldesigner:activity>inactive</celldesigner:activity>
<celldesigner:bounds x="414" y="396" w="60" h="24"/>
<celldesigner:view state="usual"/>
<celldesigner:usualView>
<celldesigner:innerPosition x="414" y="396"/>
<celldesigner:boxSize width="60.0" height="20.0"/>
<celldesigner:singleLine width="1.0"/>
<celldesigner:paint color="ffffff66" scheme="Color"/>
</celldesigner:usualView>
<celldesigner:briefView>
<celldesigner:innerPosition x="0.0" y="0.0"/>
<celldesigner:boxSize width="80.0" height="60.0"/>
<celldesigner:singleLine width="1.0"/>
<celldesigner:paint color="3fff0000" scheme="Color"/>
</celldesigner:briefView>
</celldesigner:speciesAlias>
    <celldesigner:speciesAlias id="sa39" species="s39" compartmentAlias="ca1">
<celldesigner:activity>inactive</celldesigner:activity>
<celldesigner:bounds x="289" y="600" w="60" h="24"/>
<celldesigner:view state="usual"/>
<celldesigner:usualView>
<celldesigner:innerPosition x="289" y="600"/>
<celldesigner:boxSize width="60.0" height="20.0"/>
<celldesigner:singleLine width="1.0"/>
<celldesigner:paint color="ffffff66" scheme="Color"/>
</celldesigner:usualView>
<celldesigner:briefView>
<celldesigner:innerPosition x="0.0" y="0.0"/>
<celldesigner:boxSize width="80.0" height="60.0"/>
<celldesigner:singleLine width="1.0"/>
<celldesigner:paint color="3fff0000" scheme="Color"/>
</celldesigner:briefView>
</celldesigner:speciesAlias>
    <celldesigner:speciesAlias id="sa40" species="s40" compartmentAlias="ca1">
<celldesigner:activity>inactive</celldesigner:activity>
<celldesigner:bounds x="289" y="400" w="60" h="24"/>
<celldesigner:view state="usual"/>
<celldesigner:usualView>
<celldesigner:innerPosition x="289" y="400"/>
<celldesigner:boxSize width="60.0" height="20.0"/>
<celldesigner:singleLine width="1.0"/>
<celldesigner:paint color="ffffff66" scheme="Color"/>
</celldesigner:usualView>
<celldesigner:briefView>
<celldesigner:innerPosition x="0.0" y="0.0"/>
<celldesigner:boxSize width="80.0" height="60.0"/>
<celldesigner:singleLine width="1.0"/>
<celldesigner:paint color="3fff0000" scheme="Color"/>
</celldesigner:briefView>
</celldesigner:speciesAlias>
    <celldesigner:speciesAlias id="sa41" species="s41" compartmentAlias="ca1">
<celldesigner:activity>inactive</celldesigner:activity>
<celldesigner:bounds x="289" y="383" w="60" h="24"/>
<celldesigner:view state="usual"/>
<celldesigner:usualView>
<celldesigner:innerPosition x="289" y="383"/>
<celldesigner:boxSize width="60.0" height="20.0"/>
<celldesigner:singleLine width="1.0"/>
<celldesigner:paint color="ffffff66" scheme="Color"/>
</celldesigner:usualView>
<celldesigner:briefView>
<celldesigner:innerPosition x="0.0" y="0.0"/>
<celldesigner:boxSize width="80.0" height="60.0"/>
<celldesigner:singleLine width="1.0"/>
<celldesigner:paint color="3fff0000" scheme="Color"/>
</celldesigner:briefView>
</celldesigner:speciesAlias>
    <celldesigner:speciesAlias id="sa42" species="s42" compartmentAlias="ca1">
<celldesigner:activity>inactive</celldesigner:activity>
<celldesigner:bounds x="289" y="357" w="60" h="24"/>
<celldesigner:view state="usual"/>
<celldesigner:usualView>
<celldesigner:innerPosition x="289" y="357"/>
<celldesigner:boxSize width="60.0" height="20.0"/>
<celldesigner:singleLine width="1.0"/>
<celldesigner:paint color="ffffff66" scheme="Color"/>
</celldesigner:usualView>
<celldesigner:briefView>
<celldesigner:innerPosition x="0.0" y="0.0"/>
<celldesigner:boxSize width="80.0" height="60.0"/>
<celldesigner:singleLine width="1.0"/>
<celldesigner:paint color="3fff0000" scheme="Color"/>
</celldesigner:briefView>
</celldesigner:speciesAlias>
    <celldesigner:speciesAlias id="sa43" species="s43" compartmentAlias="ca1">
<celldesigner:activity>inactive</celldesigner:activity>
<celldesigner:bounds x="289" y="340" w="60" h="24"/>
<celldesigner:view state="usual"/>
<celldesigner:usualView>
<celldesigner:innerPosition x="289" y="340"/>
<celldesigner:boxSize width="60.0" height="20.0"/>
<celldesigner:singleLine width="1.0"/>
<celldesigner:paint color="ffffff66" scheme="Color"/>
</celldesigner:usualView>
<celldesigner:briefView>
<celldesigner:innerPosition x="0.0" y="0.0"/>
<celldesigner:boxSize width="80.0" height="60.0"/>
<celldesigner:singleLine width="1.0"/>
<celldesigner:paint color="3fff0000" scheme="Color"/>
</celldesigner:briefView>
</celldesigner:speciesAlias>
    <celldesigner:speciesAlias id="sa44" species="s44" compartmentAlias="ca1">
<celldesigner:activity>inactive</celldesigner:activity>
<celldesigner:bounds x="289" y="300" w="60" h="24"/>
<celldesigner:view state="usual"/>
<celldesigner:usualView>
<celldesigner:innerPosition x="289" y="300"/>
<celldesigner:boxSize width="60.0" height="20.0"/>
<celldesigner:singleLine width="1.0"/>
<celldesigner:paint color="ffffff66" scheme="Color"/>
</celldesigner:usualView>
<celldesigner:briefView>
<celldesigner:innerPosition x="0.0" y="0.0"/>
<celldesigner:boxSize width="80.0" height="60.0"/>
<celldesigner:singleLine width="1.0"/>
<celldesigner:paint color="3fff0000" scheme="Color"/>
</celldesigner:briefView>
</celldesigner:speciesAlias>
    <celldesigner:speciesAlias id="sa45" species="s45" compartmentAlias="ca1">
<celldesigner:activity>inactive</celldesigner:activity>
<celldesigner:bounds x="289" y="283" w="60" h="24"/>
<celldesigner:view state="usual"/>
<celldesigner:usualView>
<celldesigner:innerPosition x="289" y="283"/>
<celldesigner:boxSize width="60.0" height="20.0"/>
<celldesigner:singleLine width="1.0"/>
<celldesigner:paint color="ffffff66" scheme="Color"/>
</celldesigner:usualView>
<celldesigner:briefView>
<celldesigner:innerPosition x="0.0" y="0.0"/>
<celldesigner:boxSize width="80.0" height="60.0"/>
<celldesigner:singleLine width="1.0"/>
<celldesigner:paint color="3fff0000" scheme="Color"/>
</celldesigner:briefView>
</celldesigner:speciesAlias>
    <celldesigner:speciesAlias id="sa46" species="s46" compartmentAlias="ca1">
<celldesigner:activity>inactive</celldesigner:activity>
<celldesigner:bounds x="289" y="266" w="60" h="24"/>
<celldesigner:view state="usual"/>
<celldesigner:usualView>
<celldesigner:innerPosition x="289" y="266"/>
<celldesigner:boxSize width="60.0" height="20.0"/>
<celldesigner:singleLine width="1.0"/>
<celldesigner:paint color="ffffff66" scheme="Color"/>
</celldesigner:usualView>
<celldesigner:briefView>
<celldesigner:innerPosition x="0.0" y="0.0"/>
<celldesigner:boxSize width="80.0" height="60.0"/>
<celldesigner:singleLine width="1.0"/>
<celldesigner:paint color="3fff0000" scheme="Color"/>
</celldesigner:briefView>
</celldesigner:speciesAlias>
    <celldesigner:speciesAlias id="sa47" species="s47" compartmentAlias="ca1">
<celldesigner:activity>inactive</celldesigner:activity>
<celldesigner:bounds x="289" y="240" w="60" h="24"/>
<celldesigner:view state="usual"/>
<celldesigner:usualView>
<celldesigner:innerPosition x="289" y="240"/>
<celldesigner:boxSize width="60.0" height="20.0"/>
<celldesigner:singleLine width="1.0"/>
<celldesigner:paint color="ffffff66" scheme="Color"/>
</celldesigner:usualView>
<celldesigner:briefView>
<celldesigner:innerPosition x="0.0" y="0.0"/>
<celldesigner:boxSize width="80.0" height="60.0"/>
<celldesigner:singleLine width="1.0"/>
<celldesigner:paint color="3fff0000" scheme="Color"/>
</celldesigner:briefView>
</celldesigner:speciesAlias>
    <celldesigner:speciesAlias id="sa48" species="s48" compartmentAlias="ca1">
<celldesigner:activity>inactive</celldesigner:activity>
<celldesigner:bounds x="289" y="223" w="60" h="24"/>
<celldesigner:view state="usual"/>
<celldesigner:usualView>
<celldesigner:innerPosition x="289" y="223"/>
<celldesigner:boxSize width="60.0" height="20.0"/>
<celldesigner:singleLine width="1.0"/>
<celldesigner:paint color="ffffff66" scheme="Color"/>
</celldesigner:usualView>
<celldesigner:briefView>
<celldesigner:innerPosition x="0.0" y="0.0"/>
<celldesigner:boxSize width="80.0" height="60.0"/>
<celldesigner:singleLine width="1.0"/>
<celldesigner:paint color="3fff0000" scheme="Color"/>
</celldesigner:briefView>
</celldesigner:speciesAlias>
    <celldesigner:speciesAlias id="sa49" species="s49" compartmentAlias="ca1">
<celldesigner:activity>inactive</celldesigner:activity>
<celldesigner:bounds x="289" y="169" w="60" h="24"/>
<celldesigner:view state="usual"/>
<celldesigner:usualView>
<celldesigner:innerPosition x="289" y="169"/>
<celldesigner:boxSize width="60.0" height="20.0"/>
<celldesigner:singleLine width="1.0"/>
<celldesigner:paint color="ffffff66" scheme="Color"/>
</celldesigner:usualView>
<celldesigner:briefView>
<celldesigner:innerPosition x="0.0" y="0.0"/>
<celldesigner:boxSize width="80.0" height="60.0"/>
<celldesigner:singleLine width="1.0"/>
<celldesigner:paint color="3fff0000" scheme="Color"/>
</celldesigner:briefView>
</celldesigner:speciesAlias>
    <celldesigner:speciesAlias id="sa50" species="s50" compartmentAlias="ca1">
<celldesigner:activity>inactive</celldesigner:activity>
<celldesigner:bounds x="201" y="672" w="60" h="24"/>
<celldesigner:view state="usual"/>
<celldesigner:usualView>
<celldesigner:innerPosition x="201" y="672"/>
<celldesigner:boxSize width="60.0" height="20.0"/>
<celldesigner:singleLine width="1.0"/>
<celldesigner:paint color="ffffff66" scheme="Color"/>
</celldesigner:usualView>
<celldesigner:briefView>
<celldesigner:innerPosition x="0.0" y="0.0"/>
<celldesigner:boxSize width="80.0" height="60.0"/>
<celldesigner:singleLine width="1.0"/>
<celldesigner:paint color="3fff0000" scheme="Color"/>
</celldesigner:briefView>
</celldesigner:speciesAlias>
    <celldesigner:speciesAlias id="sa51" species="s51" compartmentAlias="ca1">
<celldesigner:activity>inactive</celldesigner:activity>
<celldesigner:bounds x="201" y="611" w="60" h="24"/>
<celldesigner:view state="usual"/>
<celldesigner:usualView>
<celldesigner:innerPosition x="201" y="611"/>
<celldesigner:boxSize width="60.0" height="20.0"/>
<celldesigner:singleLine width="1.0"/>
<celldesigner:paint color="ffffff66" scheme="Color"/>
</celldesigner:usualView>
<celldesigner:briefView>
<celldesigner:innerPosition x="0.0" y="0.0"/>
<celldesigner:boxSize width="80.0" height="60.0"/>
<celldesigner:singleLine width="1.0"/>
<celldesigner:paint color="3fff0000" scheme="Color"/>
</celldesigner:briefView>
</celldesigner:speciesAlias>
    <celldesigner:speciesAlias id="sa52" species="s52" compartmentAlias="ca1">
<celldesigner:activity>inactive</celldesigner:activity>
<celldesigner:bounds x="201" y="582" w="60" h="24"/>
<celldesigner:view state="usual"/>
<celldesigner:usualView>
<celldesigner:innerPosition x="201" y="582"/>
<celldesigner:boxSize width="60.0" height="20.0"/>
<celldesigner:singleLine width="1.0"/>
<celldesigner:paint color="ffffff66" scheme="Color"/>
</celldesigner:usualView>
<celldesigner:briefView>
<celldesigner:innerPosition x="0.0" y="0.0"/>
<celldesigner:boxSize width="80.0" height="60.0"/>
<celldesigner:singleLine width="1.0"/>
<celldesigner:paint color="3fff0000" scheme="Color"/>
</celldesigner:briefView>
</celldesigner:speciesAlias>
    <celldesigner:speciesAlias id="sa53" species="s53" compartmentAlias="ca1">
<celldesigner:activity>inactive</celldesigner:activity>
<celldesigner:bounds x="201" y="361" w="60" h="24"/>
<celldesigner:view state="usual"/>
<celldesigner:usualView>
<celldesigner:innerPosition x="201" y="361"/>
<celldesigner:boxSize width="60.0" height="20.0"/>
<celldesigner:singleLine width="1.0"/>
<celldesigner:paint color="ffffff66" scheme="Color"/>
</celldesigner:usualView>
<celldesigner:briefView>
<celldesigner:innerPosition x="0.0" y="0.0"/>
<celldesigner:boxSize width="80.0" height="60.0"/>
<celldesigner:singleLine width="1.0"/>
<celldesigner:paint color="3fff0000" scheme="Color"/>
</celldesigner:briefView>
</celldesigner:speciesAlias>
    <celldesigner:speciesAlias id="sa54" species="s54" compartmentAlias="ca1">
<celldesigner:activity>inactive</celldesigner:activity>
<celldesigner:bounds x="201" y="243" w="60" h="24"/>
<celldesigner:view state="usual"/>
<celldesigner:usualView>
<celldesigner:innerPosition x="201" y="243"/>
<celldesigner:boxSize width="60.0" height="20.0"/>
<celldesigner:singleLine width="1.0"/>
<celldesigner:paint color="ffffff66" scheme="Color"/>
</celldesigner:usualView>
<celldesigner:briefView>
<celldesigner:innerPosition x="0.0" y="0.0"/>
<celldesigner:boxSize width="80.0" height="60.0"/>
<celldesigner:singleLine width="1.0"/>
<celldesigner:paint color="3fff0000" scheme="Color"/>
</celldesigner:briefView>
</celldesigner:speciesAlias>
    <celldesigner:speciesAlias id="sa55" species="s55" compartmentAlias="ca1">
<celldesigner:activity>inactive</celldesigner:activity>
<celldesigner:bounds x="201" y="183" w="60" h="24"/>
<celldesigner:view state="usual"/>
<celldesigner:usualView>
<celldesigner:innerPosition x="201" y="183"/>
<celldesigner:boxSize width="60.0" height="20.0"/>
<celldesigner:singleLine width="1.0"/>
<celldesigner:paint color="ffffff66" scheme="Color"/>
</celldesigner:usualView>
<celldesigner:briefView>
<celldesigner:innerPosition x="0.0" y="0.0"/>
<celldesigner:boxSize width="80.0" height="60.0"/>
<celldesigner:singleLine width="1.0"/>
<celldesigner:paint color="3fff0000" scheme="Color"/>
</celldesigner:briefView>
</celldesigner:speciesAlias>
    <celldesigner:speciesAlias id="sa56" species="s56" compartmentAlias="ca1">
<celldesigner:activity>inactive</celldesigner:activity>
<celldesigner:bounds x="201" y="156" w="60" h="24"/>
<celldesigner:view state="usual"/>
<celldesigner:usualView>
<celldesigner:innerPosition x="201" y="156"/>
<celldesigner:boxSize width="60.0" height="20.0"/>
<celldesigner:singleLine width="1.0"/>
<celldesigner:paint color="ffffff66" scheme="Color"/>
</celldesigner:usualView>
<celldesigner:briefView>
<celldesigner:innerPosition x="0.0" y="0.0"/>
<celldesigner:boxSize width="80.0" height="60.0"/>
<celldesigner:singleLine width="1.0"/>
<celldesigner:paint color="3fff0000" scheme="Color"/>
</celldesigner:briefView>
</celldesigner:speciesAlias>
    <celldesigner:speciesAlias id="sa57" species="s57" compartmentAlias="ca1">
<celldesigner:activity>inactive</celldesigner:activity>
<celldesigner:bounds x="114" y="634" w="60" h="24"/>
<celldesigner:view state="usual"/>
<celldesigner:usualView>
<celldesigner:innerPosition x="114" y="634"/>
<celldesigner:boxSize width="60.0" height="20.0"/>
<celldesigner:singleLine width="1.0"/>
<celldesigner:paint color="ffffff66" scheme="Color"/>
</celldesigner:usualView>
<celldesigner:briefView>
<celldesigner:innerPosition x="0.0" y="0.0"/>
<celldesigner:boxSize width="80.0" height="60.0"/>
<celldesigner:singleLine width="1.0"/>
<celldesigner:paint color="3fff0000" scheme="Color"/>
</celldesigner:briefView>
</celldesigner:speciesAlias>
    <celldesigner:speciesAlias id="sa58" species="s58" compartmentAlias="ca1">
<celldesigner:activity>inactive</celldesigner:activity>
<celldesigner:bounds x="114" y="582" w="60" h="24"/>
<celldesigner:view state="usual"/>
<celldesigner:usualView>
<celldesigner:innerPosition x="114" y="582"/>
<celldesigner:boxSize width="60.0" height="20.0"/>
<celldesigner:singleLine width="1.0"/>
<celldesigner:paint color="ffffff66" scheme="Color"/>
</celldesigner:usualView>
<celldesigner:briefView>
<celldesigner:innerPosition x="0.0" y="0.0"/>
<celldesigner:boxSize width="80.0" height="60.0"/>
<celldesigner:singleLine width="1.0"/>
<celldesigner:paint color="3fff0000" scheme="Color"/>
</celldesigner:briefView>
</celldesigner:speciesAlias>
    <celldesigner:speciesAlias id="sa59" species="s59" compartmentAlias="ca1">
<celldesigner:activity>inactive</celldesigner:activity>
<celldesigner:bounds x="114" y="361" w="60" h="24"/>
<celldesigner:view state="usual"/>
<celldesigner:usualView>
<celldesigner:innerPosition x="114" y="361"/>
<celldesigner:boxSize width="60.0" height="20.0"/>
<celldesigner:singleLine width="1.0"/>
<celldesigner:paint color="ffffff66" scheme="Color"/>
</celldesigner:usualView>
<celldesigner:briefView>
<celldesigner:innerPosition x="0.0" y="0.0"/>
<celldesigner:boxSize width="80.0" height="60.0"/>
<celldesigner:singleLine width="1.0"/>
<celldesigner:paint color="3fff0000" scheme="Color"/>
</celldesigner:briefView>
</celldesigner:speciesAlias>
    <celldesigner:speciesAlias id="sa60" species="s60" compartmentAlias="ca1">
<celldesigner:activity>inactive</celldesigner:activity>
<celldesigner:bounds x="114" y="244" w="60" h="24"/>
<celldesigner:view state="usual"/>
<celldesigner:usualView>
<celldesigner:innerPosition x="114" y="244"/>
<celldesigner:boxSize width="60.0" height="20.0"/>
<celldesigner:singleLine width="1.0"/>
<celldesigner:paint color="ffffff66" scheme="Color"/>
</celldesigner:usualView>
<celldesigner:briefView>
<celldesigner:innerPosition x="0.0" y="0.0"/>
<celldesigner:boxSize width="80.0" height="60.0"/>
<celldesigner:singleLine width="1.0"/>
<celldesigner:paint color="3fff0000" scheme="Color"/>
</celldesigner:briefView>
</celldesigner:speciesAlias>
    <celldesigner:speciesAlias id="sa61" species="s61" compartmentAlias="ca1">
<celldesigner:activity>inactive</celldesigner:activity>
<celldesigner:bounds x="991" y="760" w="60" h="24"/>
<celldesigner:view state="usual"/>
<celldesigner:usualView>
<celldesigner:innerPosition x="991" y="760"/>
<celldesigner:boxSize width="60.0" height="20.0"/>
<celldesigner:singleLine width="1.0"/>
<celldesigner:paint color="ffff0000" scheme="Color"/>
</celldesigner:usualView>
<celldesigner:briefView>
<celldesigner:innerPosition x="0.0" y="0.0"/>
<celldesigner:boxSize width="80.0" height="60.0"/>
<celldesigner:singleLine width="1.0"/>
<celldesigner:paint color="3fff0000" scheme="Color"/>
</celldesigner:briefView>
</celldesigner:speciesAlias>
    <celldesigner:speciesAlias id="sa62" species="s62" compartmentAlias="ca1">
<celldesigner:activity>inactive</celldesigner:activity>
<celldesigner:bounds x="90" y="57" w="60" h="24"/>
<celldesigner:view state="usual"/>
<celldesigner:usualView>
<celldesigner:innerPosition x="90" y="57"/>
<celldesigner:boxSize width="60.0" height="20.0"/>
<celldesigner:singleLine width="1.0"/>
<celldesigner:paint color="ffff0000" scheme="Color"/>
</celldesigner:usualView>
<celldesigner:briefView>
<celldesigner:innerPosition x="0.0" y="0.0"/>
<celldesigner:boxSize width="80.0" height="60.0"/>
<celldesigner:singleLine width="1.0"/>
<celldesigner:paint color="3fff0000" scheme="Color"/>
</celldesigner:briefView>
</celldesigner:speciesAlias>
    <celldesigner:speciesAlias id="sa63" species="s63" compartmentAlias="ca1">
<celldesigner:activity>inactive</celldesigner:activity>
<celldesigner:bounds x="114" y="184" w="60" h="24"/>
<celldesigner:view state="usual"/>
<celldesigner:usualView>
<celldesigner:innerPosition x="114" y="184"/>
<celldesigner:boxSize width="60.0" height="20.0"/>
<celldesigner:singleLine width="1.0"/>
<celldesigner:paint color="ffffff66" scheme="Color"/>
</celldesigner:usualView>
<celldesigner:briefView>
<celldesigner:innerPosition x="0.0" y="0.0"/>
<celldesigner:boxSize width="80.0" height="60.0"/>
<celldesigner:singleLine width="1.0"/>
<celldesigner:paint color="3fff0000" scheme="Color"/>
</celldesigner:briefView>
</celldesigner:speciesAlias>
    <celldesigner:speciesAlias id="sa64" species="s64" compartmentAlias="ca1">
<celldesigner:activity>inactive</celldesigner:activity>
<celldesigner:bounds x="114" y="156" w="60" h="24"/>
<celldesigner:view state="usual"/>
<celldesigner:usualView>
<celldesigner:innerPosition x="114" y="156"/>
<celldesigner:boxSize width="60.0" height="20.0"/>
<celldesigner:singleLine width="1.0"/>
<celldesigner:paint color="ffffff66" scheme="Color"/>
</celldesigner:usualView>
<celldesigner:briefView>
<celldesigner:innerPosition x="0.0" y="0.0"/>
<celldesigner:boxSize width="80.0" height="60.0"/>
<celldesigner:singleLine width="1.0"/>
<celldesigner:paint color="3fff0000" scheme="Color"/>
</celldesigner:briefView>
</celldesigner:speciesAlias>
    <celldesigner:speciesAlias id="sa65" species="s65" compartmentAlias="ca1">
<celldesigner:activity>inactive</celldesigner:activity>
<celldesigner:bounds x="289" y="232" w="60" h="24"/>
<celldesigner:view state="usual"/>
<celldesigner:usualView>
<celldesigner:innerPosition x="289" y="232"/>
<celldesigner:boxSize width="60.0" height="20.0"/>
<celldesigner:singleLine width="1.0"/>
<celldesigner:paint/>
</celldesigner:usualView>
<celldesigner:briefView>
<celldesigner:innerPosition x="0.0" y="0.0"/>
<celldesigner:boxSize width="80.0" height="60.0"/>
<celldesigner:singleLine width="1.0"/>
<celldesigner:paint color="3fff0000" scheme="Color"/>
</celldesigner:briefView>
</celldesigner:speciesAlias>
    <celldesigner:speciesAlias id="sa66" species="s66" compartmentAlias="ca1">
<celldesigner:activity>inactive</celldesigner:activity>
<celldesigner:bounds x="289" y="283" w="60" h="24"/>
<celldesigner:view state="usual"/>
<celldesigner:usualView>
<celldesigner:innerPosition x="289" y="283"/>
<celldesigner:boxSize width="60.0" height="20.0"/>
<celldesigner:singleLine width="1.0"/>
<celldesigner:paint/>
</celldesigner:usualView>
<celldesigner:briefView>
<celldesigner:innerPosition x="0.0" y="0.0"/>
<celldesigner:boxSize width="80.0" height="60.0"/>
<celldesigner:singleLine width="1.0"/>
<celldesigner:paint color="3fff0000" scheme="Color"/>
</celldesigner:briefView>
</celldesigner:speciesAlias>
    <celldesigner:speciesAlias id="sa67" species="s67" compartmentAlias="ca1">
<celldesigner:activity>inactive</celldesigner:activity>
<celldesigner:bounds x="289" y="349" w="60" h="24"/>
<celldesigner:view state="usual"/>
<celldesigner:usualView>
<celldesigner:innerPosition x="289" y="349"/>
<celldesigner:boxSize width="60.0" height="20.0"/>
<celldesigner:singleLine width="1.0"/>
<celldesigner:paint/>
</celldesigner:usualView>
<celldesigner:briefView>
<celldesigner:innerPosition x="0.0" y="0.0"/>
<celldesigner:boxSize width="80.0" height="60.0"/>
<celldesigner:singleLine width="1.0"/>
<celldesigner:paint color="3fff0000" scheme="Color"/>
</celldesigner:briefView>
</celldesigner:speciesAlias>
    <celldesigner:speciesAlias id="sa68" species="s68" compartmentAlias="ca1">
<celldesigner:activity>inactive</celldesigner:activity>
<celldesigner:bounds x="289" y="392" w="60" h="24"/>
<celldesigner:view state="usual"/>
<celldesigner:usualView>
<celldesigner:innerPosition x="289" y="392"/>
<celldesigner:boxSize width="60.0" height="20.0"/>
<celldesigner:singleLine width="1.0"/>
<celldesigner:paint/>
</celldesigner:usualView>
<celldesigner:briefView>
<celldesigner:innerPosition x="0.0" y="0.0"/>
<celldesigner:boxSize width="80.0" height="60.0"/>
<celldesigner:singleLine width="1.0"/>
<celldesigner:paint color="3fff0000" scheme="Color"/>
</celldesigner:briefView>
</celldesigner:speciesAlias>
    
        
    
    
        
    
    
        
    
    
        
    
    
        
    
    
        
    
    
        
    
    
        
    
    
        
    
    
        
    
    
        
    
    
        
    
    
        
    
    
        
    
    
        
    
    
        
    
    
        
    
    
        
    
    
        
    
    
        
    
    
        
    
    
        
    
    
        
    
    
        
    
    
        
    
    
        
    
    
        
    
    
        
    
    
        
    
    
        
    
    
        
        
    
    
        
        
    
    
        
        
    
    
        
        
    
    
        
        
    
    
        
        
    
    
        
    
    
        
    
    
        
    
    
        
    
    
        
    
    
        
    
    
        
    
    
        
    
    
        
    
    
        
    
    
        
    
    
        
    
    
        
    
    
        
    
    
        
    
    
        
    
    
        
        
    
    
        
    
    
        
    
    
        
    
</celldesigner:listOfSpeciesAliases>
<celldesigner:listOfGroups xmlns:celldesigner="http://www.sbml.org/2001/ns/celldesigner"/>
<celldesigner:listOfProteins xmlns:celldesigner="http://www.sbml.org/2001/ns/celldesigner">
<celldesigner:protein id="pr16" name="ko:K04741" type="GENERIC"/>
</celldesigner:listOfProteins>
<celldesigner:listOfGenes xmlns:celldesigner="http://www.sbml.org/2001/ns/celldesigner">
<celldesigner:gene id="gn3" name="hsa:11261 hsa:5530 hsa:5532 hsa:5533 hsa:5534 hsa:5535 hsa:63928" type="GENE"/>
<celldesigner:gene id="gn4" name="hsa:581" type="GENE"/>
<celldesigner:gene id="gn5" name="hsa:598" type="GENE"/>
<celldesigner:gene id="gn6" name="hsa:1676" type="GENE"/>
<celldesigner:gene id="gn7" name="hsa:596" type="GENE"/>
<celldesigner:gene id="gn8" name="hsa:472 hsa:651610" type="GENE"/>
<celldesigner:gene id="gn9" name="hsa:7157" type="GENE"/>
<celldesigner:gene id="gn10" name="hsa:2021 hsa:23052 hsa:9941" type="GENE"/>
<celldesigner:gene id="gn11" name="hsa:9131" type="GENE"/>
<celldesigner:gene id="gn12" name="hsa:836" type="GENE"/>
<celldesigner:gene id="gn13" name="hsa:596" type="GENE"/>
<celldesigner:gene id="gn14" name="hsa:329 hsa:330 hsa:331" type="GENE"/>
<celldesigner:gene id="gn15" name="hsa:1677" type="GENE"/>
<celldesigner:gene id="gn17" name="hsa:842" type="GENE"/>
<celldesigner:gene id="gn18" name="hsa:840" type="GENE"/>
<celldesigner:gene id="gn19" name="hsa:836" type="GENE"/>
<celldesigner:gene id="gn20" name="hsa:572" type="GENE"/>
<celldesigner:gene id="gn21" name="hsa:572" type="GENE"/>
<celldesigner:gene id="gn22" name="hsa:4790 hsa:5970" type="GENE"/>
<celldesigner:gene id="gn23" name="hsa:329 hsa:330 hsa:331" type="GENE"/>
<celldesigner:gene id="gn24" name="hsa:839" type="GENE"/>
<celldesigner:gene id="gn25" name="hsa:329 hsa:330 hsa:331" type="GENE"/>
<celldesigner:gene id="gn26" name="hsa:5566 hsa:5567 hsa:5568 hsa:5573 hsa:5575 hsa:5576 hsa:5577 hsa:5613 hsa:5616" type="GENE"/>
<celldesigner:gene id="gn27" name="hsa:4792" type="GENE"/>
<celldesigner:gene id="gn28" name="hsa:317" type="GENE"/>
<celldesigner:gene id="gn29" name="hsa:54205" type="GENE"/>
<celldesigner:gene id="gn30" name="hsa:596 hsa:598" type="GENE"/>
<celldesigner:gene id="gn31" name="hsa:637" type="GENE"/>
<celldesigner:gene id="gn32" name="hsa:841" type="GENE"/>
<celldesigner:gene id="gn33" name="hsa:843" type="GENE"/>
<celldesigner:gene id="gn34" name="hsa:823 hsa:824" type="GENE"/>
<celldesigner:gene id="gn35" name="hsa:10000 hsa:207 hsa:208" type="GENE"/>
<celldesigner:gene id="gn36" name="hsa:9020" type="GENE"/>
<celldesigner:gene id="gn37" name="hsa:1147 hsa:3551 hsa:8517" type="GENE"/>
<celldesigner:gene id="gn38" name="hsa:8837" type="GENE"/>
<celldesigner:gene id="gn39" name="hsa:23533 hsa:5290 hsa:5291 hsa:5293 hsa:5294 hsa:5295 hsa:5296 hsa:8503" type="GENE"/>
<celldesigner:gene id="gn40" name="hsa:11213 hsa:3654 hsa:3656 hsa:51135" type="GENE"/>
<celldesigner:gene id="gn41" name="hsa:4615" type="GENE"/>
<celldesigner:gene id="gn42" name="hsa:8772" type="GENE"/>
<celldesigner:gene id="gn43" name="hsa:8717" type="GENE"/>
<celldesigner:gene id="gn44" name="hsa:7186" type="GENE"/>
<celldesigner:gene id="gn45" name="hsa:8737" type="GENE"/>
<celldesigner:gene id="gn46" name="hsa:8717" type="GENE"/>
<celldesigner:gene id="gn47" name="hsa:8772" type="GENE"/>
<celldesigner:gene id="gn48" name="hsa:8717" type="GENE"/>
<celldesigner:gene id="gn49" name="hsa:8772" type="GENE"/>
<celldesigner:gene id="gn50" name="hsa:1439 hsa:3563" type="GENE"/>
<celldesigner:gene id="gn51" name="hsa:1439 hsa:3563" type="GENE"/>
<celldesigner:gene id="gn52" name="hsa:4914" type="GENE"/>
<celldesigner:gene id="gn53" name="hsa:3554 hsa:3556" type="GENE"/>
<celldesigner:gene id="gn54" name="hsa:7132" type="GENE"/>
<celldesigner:gene id="gn55" name="hsa:8793 hsa:8794 hsa:8795 hsa:8797" type="GENE"/>
<celldesigner:gene id="gn56" name="hsa:355" type="GENE"/>
<celldesigner:gene id="gn57" name="hsa:3562" type="GENE"/>
<celldesigner:gene id="gn58" name="hsa:4803" type="GENE"/>
<celldesigner:gene id="gn59" name="hsa:3552 hsa:3553" type="GENE"/>
<celldesigner:gene id="gn60" name="hsa:7124" type="GENE"/>
<celldesigner:gene id="gn63" name="hsa:8743" type="GENE"/>
<celldesigner:gene id="gn64" name="hsa:356" type="GENE"/>
</celldesigner:listOfGenes>
</annotation>
<listOfCompartments>
<compartment id="default" name="default"/>
<compartment id="uVol" name="uVol">
<annotation>
<celldesigner:name xmlns:celldesigner="http://www.sbml.org/2001/ns/celldesigner">uVol</celldesigner:name>
</annotation>
</compartment>
</listOfCompartments>
<listOfSpecies>
    <species id="s1" name="p53 signaling pathway" compartment="uVol" initialAmount="1.0">
<annotation>
<celldesigner:positionToCompartment xmlns:celldesigner="http://www.sbml.org/2001/ns/celldesigner">inside</celldesigner:positionToCompartment>
<celldesigner:speciesIdentity xmlns:celldesigner="http://www.sbml.org/2001/ns/celldesigner">
<celldesigner:class>UNKNOWN</celldesigner:class>
<celldesigner:name>p53 signaling pathway</celldesigner:name>
</celldesigner:speciesIdentity>
</annotation>
</species>
    <species id="s2" name="Cytokine-cytokine receptor interaction" compartment="uVol" initialAmount="1.0">
<annotation>
<celldesigner:positionToCompartment xmlns:celldesigner="http://www.sbml.org/2001/ns/celldesigner">inside</celldesigner:positionToCompartment>
<celldesigner:speciesIdentity xmlns:celldesigner="http://www.sbml.org/2001/ns/celldesigner">
<celldesigner:class>UNKNOWN</celldesigner:class>
<celldesigner:name>Cytokine-cytokine receptor interaction</celldesigner:name>
</celldesigner:speciesIdentity>
</annotation>
</species>
    <species id="s3" name="hsa:11261 hsa:5530 hsa:5532 hsa:5533 hsa:5534 hsa:5535 hsa:63928" compartment="uVol" initialAmount="1.0">
<annotation>
<celldesigner:positionToCompartment xmlns:celldesigner="http://www.sbml.org/2001/ns/celldesigner">inside</celldesigner:positionToCompartment>
<celldesigner:speciesIdentity xmlns:celldesigner="http://www.sbml.org/2001/ns/celldesigner">
<celldesigner:class>GENE</celldesigner:class>
<celldesigner:geneReference>gn3</celldesigner:geneReference>
</celldesigner:speciesIdentity>
</annotation>
</species>
    <species id="s4" name="hsa:581" compartment="uVol" initialAmount="1.0">
<annotation>
<celldesigner:positionToCompartment xmlns:celldesigner="http://www.sbml.org/2001/ns/celldesigner">inside</celldesigner:positionToCompartment>
<celldesigner:speciesIdentity xmlns:celldesigner="http://www.sbml.org/2001/ns/celldesigner">
<celldesigner:class>GENE</celldesigner:class>
<celldesigner:geneReference>gn4</celldesigner:geneReference>
</celldesigner:speciesIdentity>
</annotation>
</species>
    <species id="s5" name="hsa:598" compartment="uVol" initialAmount="1.0">
<annotation>
<celldesigner:positionToCompartment xmlns:celldesigner="http://www.sbml.org/2001/ns/celldesigner">inside</celldesigner:positionToCompartment>
<celldesigner:speciesIdentity xmlns:celldesigner="http://www.sbml.org/2001/ns/celldesigner">
<celldesigner:class>GENE</celldesigner:class>
<celldesigner:geneReference>gn5</celldesigner:geneReference>
</celldesigner:speciesIdentity>
</annotation>
</species>
    <species id="s6" name="hsa:1676" compartment="uVol" initialAmount="1.0">
<annotation>
<celldesigner:positionToCompartment xmlns:celldesigner="http://www.sbml.org/2001/ns/celldesigner">inside</celldesigner:positionToCompartment>
<celldesigner:speciesIdentity xmlns:celldesigner="http://www.sbml.org/2001/ns/celldesigner">
<celldesigner:class>GENE</celldesigner:class>
<celldesigner:geneReference>gn6</celldesigner:geneReference>
</celldesigner:speciesIdentity>
</annotation>
</species>
    <species id="s7" name="hsa:596" compartment="uVol" initialAmount="1.0">
<annotation>
<celldesigner:positionToCompartment xmlns:celldesigner="http://www.sbml.org/2001/ns/celldesigner">inside</celldesigner:positionToCompartment>
<celldesigner:speciesIdentity xmlns:celldesigner="http://www.sbml.org/2001/ns/celldesigner">
<celldesigner:class>GENE</celldesigner:class>
<celldesigner:geneReference>gn7</celldesigner:geneReference>
</celldesigner:speciesIdentity>
</annotation>
</species>
    <species id="s8" name="hsa:472 hsa:651610" compartment="uVol" initialAmount="1.0">
<annotation>
<celldesigner:positionToCompartment xmlns:celldesigner="http://www.sbml.org/2001/ns/celldesigner">inside</celldesigner:positionToCompartment>
<celldesigner:speciesIdentity xmlns:celldesigner="http://www.sbml.org/2001/ns/celldesigner">
<celldesigner:class>GENE</celldesigner:class>
<celldesigner:geneReference>gn8</celldesigner:geneReference>
</celldesigner:speciesIdentity>
</annotation>
</species>
    <species id="s9" name="hsa:7157" compartment="uVol" initialAmount="1.0">
<annotation>
<celldesigner:positionToCompartment xmlns:celldesigner="http://www.sbml.org/2001/ns/celldesigner">inside</celldesigner:positionToCompartment>
<celldesigner:speciesIdentity xmlns:celldesigner="http://www.sbml.org/2001/ns/celldesigner">
<celldesigner:class>GENE</celldesigner:class>
<celldesigner:geneReference>gn9</celldesigner:geneReference>
</celldesigner:speciesIdentity>
</annotation>
</species>
    <species id="s10" name="hsa:2021 hsa:23052 hsa:9941" compartment="uVol" initialAmount="1.0">
<annotation>
<celldesigner:positionToCompartment xmlns:celldesigner="http://www.sbml.org/2001/ns/celldesigner">inside</celldesigner:positionToCompartment>
<celldesigner:speciesIdentity xmlns:celldesigner="http://www.sbml.org/2001/ns/celldesigner">
<celldesigner:class>GENE</celldesigner:class>
<celldesigner:geneReference>gn10</celldesigner:geneReference>
</celldesigner:speciesIdentity>
</annotation>
</species>
    <species id="s11" name="hsa:9131" compartment="uVol" initialAmount="1.0">
<annotation>
<celldesigner:positionToCompartment xmlns:celldesigner="http://www.sbml.org/2001/ns/celldesigner">inside</celldesigner:positionToCompartment>
<celldesigner:speciesIdentity xmlns:celldesigner="http://www.sbml.org/2001/ns/celldesigner">
<celldesigner:class>GENE</celldesigner:class>
<celldesigner:geneReference>gn11</celldesigner:geneReference>
</celldesigner:speciesIdentity>
</annotation>
</species>
    <species id="s12" name="hsa:836" compartment="uVol" initialAmount="1.0">
<annotation>
<celldesigner:positionToCompartment xmlns:celldesigner="http://www.sbml.org/2001/ns/celldesigner">inside</celldesigner:positionToCompartment>
<celldesigner:speciesIdentity xmlns:celldesigner="http://www.sbml.org/2001/ns/celldesigner">
<celldesigner:class>GENE</celldesigner:class>
<celldesigner:geneReference>gn12</celldesigner:geneReference>
</celldesigner:speciesIdentity>
</annotation>
</species>
    <species id="s13" name="hsa:596" compartment="uVol" initialAmount="1.0">
<annotation>
<celldesigner:positionToCompartment xmlns:celldesigner="http://www.sbml.org/2001/ns/celldesigner">inside</celldesigner:positionToCompartment>
<celldesigner:speciesIdentity xmlns:celldesigner="http://www.sbml.org/2001/ns/celldesigner">
<celldesigner:class>GENE</celldesigner:class>
<celldesigner:geneReference>gn13</celldesigner:geneReference>
</celldesigner:speciesIdentity>
</annotation>
</species>
    <species id="s14" name="hsa:329 hsa:330 hsa:331" compartment="uVol" initialAmount="1.0">
<annotation>
<celldesigner:positionToCompartment xmlns:celldesigner="http://www.sbml.org/2001/ns/celldesigner">inside</celldesigner:positionToCompartment>
<celldesigner:speciesIdentity xmlns:celldesigner="http://www.sbml.org/2001/ns/celldesigner">
<celldesigner:class>GENE</celldesigner:class>
<celldesigner:geneReference>gn14</celldesigner:geneReference>
</celldesigner:speciesIdentity>
</annotation>
</species>
    <species id="s15" name="hsa:1677" compartment="uVol" initialAmount="1.0">
<annotation>
<celldesigner:positionToCompartment xmlns:celldesigner="http://www.sbml.org/2001/ns/celldesigner">inside</celldesigner:positionToCompartment>
<celldesigner:speciesIdentity xmlns:celldesigner="http://www.sbml.org/2001/ns/celldesigner">
<celldesigner:class>GENE</celldesigner:class>
<celldesigner:geneReference>gn15</celldesigner:geneReference>
</celldesigner:speciesIdentity>
</annotation>
</species>
    <species id="s16" name="ko:K04741" compartment="uVol" initialAmount="1.0">
<annotation>
<celldesigner:positionToCompartment xmlns:celldesigner="http://www.sbml.org/2001/ns/celldesigner">inside</celldesigner:positionToCompartment>
<celldesigner:speciesIdentity xmlns:celldesigner="http://www.sbml.org/2001/ns/celldesigner">
<celldesigner:class>PROTEIN</celldesigner:class>
<celldesigner:proteinReference>pr16</celldesigner:proteinReference>
</celldesigner:speciesIdentity>
</annotation>
</species>
    <species id="s17" name="hsa:842" compartment="uVol" initialAmount="1.0">
<annotation>
<celldesigner:positionToCompartment xmlns:celldesigner="http://www.sbml.org/2001/ns/celldesigner">inside</celldesigner:positionToCompartment>
<celldesigner:speciesIdentity xmlns:celldesigner="http://www.sbml.org/2001/ns/celldesigner">
<celldesigner:class>GENE</celldesigner:class>
<celldesigner:geneReference>gn17</celldesigner:geneReference>
</celldesigner:speciesIdentity>
</annotation>
</species>
    <species id="s18" name="hsa:840" compartment="uVol" initialAmount="1.0">
<annotation>
<celldesigner:positionToCompartment xmlns:celldesigner="http://www.sbml.org/2001/ns/celldesigner">inside</celldesigner:positionToCompartment>
<celldesigner:speciesIdentity xmlns:celldesigner="http://www.sbml.org/2001/ns/celldesigner">
<celldesigner:class>GENE</celldesigner:class>
<celldesigner:geneReference>gn18</celldesigner:geneReference>
</celldesigner:speciesIdentity>
</annotation>
</species>
    <species id="s19" name="hsa:836" compartment="uVol" initialAmount="1.0">
<annotation>
<celldesigner:positionToCompartment xmlns:celldesigner="http://www.sbml.org/2001/ns/celldesigner">inside</celldesigner:positionToCompartment>
<celldesigner:speciesIdentity xmlns:celldesigner="http://www.sbml.org/2001/ns/celldesigner">
<celldesigner:class>GENE</celldesigner:class>
<celldesigner:geneReference>gn19</celldesigner:geneReference>
</celldesigner:speciesIdentity>
</annotation>
</species>
    <species id="s20" name="hsa:572" compartment="uVol" initialAmount="1.0">
<annotation>
<celldesigner:positionToCompartment xmlns:celldesigner="http://www.sbml.org/2001/ns/celldesigner">inside</celldesigner:positionToCompartment>
<celldesigner:speciesIdentity xmlns:celldesigner="http://www.sbml.org/2001/ns/celldesigner">
<celldesigner:class>GENE</celldesigner:class>
<celldesigner:geneReference>gn20</celldesigner:geneReference>
</celldesigner:speciesIdentity>
</annotation>
</species>
    <species id="s21" name="hsa:572" compartment="uVol" initialAmount="1.0">
<annotation>
<celldesigner:positionToCompartment xmlns:celldesigner="http://www.sbml.org/2001/ns/celldesigner">inside</celldesigner:positionToCompartment>
<celldesigner:speciesIdentity xmlns:celldesigner="http://www.sbml.org/2001/ns/celldesigner">
<celldesigner:class>GENE</celldesigner:class>
<celldesigner:geneReference>gn21</celldesigner:geneReference>
</celldesigner:speciesIdentity>
</annotation>
</species>
    <species id="s22" name="hsa:4790 hsa:5970" compartment="uVol" initialAmount="1.0">
<annotation>
<celldesigner:positionToCompartment xmlns:celldesigner="http://www.sbml.org/2001/ns/celldesigner">inside</celldesigner:positionToCompartment>
<celldesigner:speciesIdentity xmlns:celldesigner="http://www.sbml.org/2001/ns/celldesigner">
<celldesigner:class>GENE</celldesigner:class>
<celldesigner:geneReference>gn22</celldesigner:geneReference>
</celldesigner:speciesIdentity>
</annotation>
</species>
    <species id="s23" name="hsa:329 hsa:330 hsa:331" compartment="uVol" initialAmount="1.0">
<annotation>
<celldesigner:positionToCompartment xmlns:celldesigner="http://www.sbml.org/2001/ns/celldesigner">inside</celldesigner:positionToCompartment>
<celldesigner:speciesIdentity xmlns:celldesigner="http://www.sbml.org/2001/ns/celldesigner">
<celldesigner:class>GENE</celldesigner:class>
<celldesigner:geneReference>gn23</celldesigner:geneReference>
</celldesigner:speciesIdentity>
</annotation>
</species>
    <species id="s24" name="hsa:839" compartment="uVol" initialAmount="1.0">
<annotation>
<celldesigner:positionToCompartment xmlns:celldesigner="http://www.sbml.org/2001/ns/celldesigner">inside</celldesigner:positionToCompartment>
<celldesigner:speciesIdentity xmlns:celldesigner="http://www.sbml.org/2001/ns/celldesigner">
<celldesigner:class>GENE</celldesigner:class>
<celldesigner:geneReference>gn24</celldesigner:geneReference>
</celldesigner:speciesIdentity>
</annotation>
</species>
    <species id="s25" name="hsa:329 hsa:330 hsa:331" compartment="uVol" initialAmount="1.0">
<annotation>
<celldesigner:positionToCompartment xmlns:celldesigner="http://www.sbml.org/2001/ns/celldesigner">inside</celldesigner:positionToCompartment>
<celldesigner:speciesIdentity xmlns:celldesigner="http://www.sbml.org/2001/ns/celldesigner">
<celldesigner:class>GENE</celldesigner:class>
<celldesigner:geneReference>gn25</celldesigner:geneReference>
</celldesigner:speciesIdentity>
</annotation>
</species>
    <species id="s26" name="hsa:5566 hsa:5567 hsa:5568 hsa:5573 hsa:5575 hsa:5576 hsa:5577 hsa:5613 hsa:5616" compartment="uVol" initialAmount="1.0">
<annotation>
<celldesigner:positionToCompartment xmlns:celldesigner="http://www.sbml.org/2001/ns/celldesigner">inside</celldesigner:positionToCompartment>
<celldesigner:speciesIdentity xmlns:celldesigner="http://www.sbml.org/2001/ns/celldesigner">
<celldesigner:class>GENE</celldesigner:class>
<celldesigner:geneReference>gn26</celldesigner:geneReference>
</celldesigner:speciesIdentity>
</annotation>
</species>
    <species id="s27" name="hsa:4792" compartment="uVol" initialAmount="1.0">
<annotation>
<celldesigner:positionToCompartment xmlns:celldesigner="http://www.sbml.org/2001/ns/celldesigner">inside</celldesigner:positionToCompartment>
<celldesigner:speciesIdentity xmlns:celldesigner="http://www.sbml.org/2001/ns/celldesigner">
<celldesigner:class>GENE</celldesigner:class>
<celldesigner:geneReference>gn27</celldesigner:geneReference>
</celldesigner:speciesIdentity>
</annotation>
</species>
    <species id="s28" name="hsa:317" compartment="uVol" initialAmount="1.0">
<annotation>
<celldesigner:positionToCompartment xmlns:celldesigner="http://www.sbml.org/2001/ns/celldesigner">inside</celldesigner:positionToCompartment>
<celldesigner:speciesIdentity xmlns:celldesigner="http://www.sbml.org/2001/ns/celldesigner">
<celldesigner:class>GENE</celldesigner:class>
<celldesigner:geneReference>gn28</celldesigner:geneReference>
</celldesigner:speciesIdentity>
</annotation>
</species>
    <species id="s29" name="hsa:54205" compartment="uVol" initialAmount="1.0">
<annotation>
<celldesigner:positionToCompartment xmlns:celldesigner="http://www.sbml.org/2001/ns/celldesigner">inside</celldesigner:positionToCompartment>
<celldesigner:speciesIdentity xmlns:celldesigner="http://www.sbml.org/2001/ns/celldesigner">
<celldesigner:class>GENE</celldesigner:class>
<celldesigner:geneReference>gn29</celldesigner:geneReference>
</celldesigner:speciesIdentity>
</annotation>
</species>
    <species id="s30" name="hsa:596 hsa:598" compartment="uVol" initialAmount="1.0">
<annotation>
<celldesigner:positionToCompartment xmlns:celldesigner="http://www.sbml.org/2001/ns/celldesigner">inside</celldesigner:positionToCompartment>
<celldesigner:speciesIdentity xmlns:celldesigner="http://www.sbml.org/2001/ns/celldesigner">
<celldesigner:class>GENE</celldesigner:class>
<celldesigner:geneReference>gn30</celldesigner:geneReference>
</celldesigner:speciesIdentity>
</annotation>
</species>
    <species id="s31" name="hsa:637" compartment="uVol" initialAmount="1.0">
<annotation>
<celldesigner:positionToCompartment xmlns:celldesigner="http://www.sbml.org/2001/ns/celldesigner">inside</celldesigner:positionToCompartment>
<celldesigner:speciesIdentity xmlns:celldesigner="http://www.sbml.org/2001/ns/celldesigner">
<celldesigner:class>GENE</celldesigner:class>
<celldesigner:geneReference>gn31</celldesigner:geneReference>
</celldesigner:speciesIdentity>
</annotation>
</species>
    <species id="s32" name="hsa:841" compartment="uVol" initialAmount="1.0">
<annotation>
<celldesigner:positionToCompartment xmlns:celldesigner="http://www.sbml.org/2001/ns/celldesigner">inside</celldesigner:positionToCompartment>
<celldesigner:speciesIdentity xmlns:celldesigner="http://www.sbml.org/2001/ns/celldesigner">
<celldesigner:class>GENE</celldesigner:class>
<celldesigner:geneReference>gn32</celldesigner:geneReference>
</celldesigner:speciesIdentity>
</annotation>
</species>
    <species id="s33" name="hsa:843" compartment="uVol" initialAmount="1.0">
<annotation>
<celldesigner:positionToCompartment xmlns:celldesigner="http://www.sbml.org/2001/ns/celldesigner">inside</celldesigner:positionToCompartment>
<celldesigner:speciesIdentity xmlns:celldesigner="http://www.sbml.org/2001/ns/celldesigner">
<celldesigner:class>GENE</celldesigner:class>
<celldesigner:geneReference>gn33</celldesigner:geneReference>
</celldesigner:speciesIdentity>
</annotation>
</species>
    <species id="s34" name="hsa:823 hsa:824" compartment="uVol" initialAmount="1.0">
<annotation>
<celldesigner:positionToCompartment xmlns:celldesigner="http://www.sbml.org/2001/ns/celldesigner">inside</celldesigner:positionToCompartment>
<celldesigner:speciesIdentity xmlns:celldesigner="http://www.sbml.org/2001/ns/celldesigner">
<celldesigner:class>GENE</celldesigner:class>
<celldesigner:geneReference>gn34</celldesigner:geneReference>
</celldesigner:speciesIdentity>
</annotation>
</species>
    <species id="s35" name="hsa:10000 hsa:207 hsa:208" compartment="uVol" initialAmount="1.0">
<annotation>
<celldesigner:positionToCompartment xmlns:celldesigner="http://www.sbml.org/2001/ns/celldesigner">inside</celldesigner:positionToCompartment>
<celldesigner:speciesIdentity xmlns:celldesigner="http://www.sbml.org/2001/ns/celldesigner">
<celldesigner:class>GENE</celldesigner:class>
<celldesigner:geneReference>gn35</celldesigner:geneReference>
</celldesigner:speciesIdentity>
</annotation>
</species>
    <species id="s36" name="hsa:9020" compartment="uVol" initialAmount="1.0">
<annotation>
<celldesigner:positionToCompartment xmlns:celldesigner="http://www.sbml.org/2001/ns/celldesigner">inside</celldesigner:positionToCompartment>
<celldesigner:speciesIdentity xmlns:celldesigner="http://www.sbml.org/2001/ns/celldesigner">
<celldesigner:class>GENE</celldesigner:class>
<celldesigner:geneReference>gn36</celldesigner:geneReference>
</celldesigner:speciesIdentity>
</annotation>
</species>
    <species id="s37" name="hsa:1147 hsa:3551 hsa:8517" compartment="uVol" initialAmount="1.0">
<annotation>
<celldesigner:positionToCompartment xmlns:celldesigner="http://www.sbml.org/2001/ns/celldesigner">inside</celldesigner:positionToCompartment>
<celldesigner:speciesIdentity xmlns:celldesigner="http://www.sbml.org/2001/ns/celldesigner">
<celldesigner:class>GENE</celldesigner:class>
<celldesigner:geneReference>gn37</celldesigner:geneReference>
</celldesigner:speciesIdentity>
</annotation>
</species>
    <species id="s38" name="hsa:8837" compartment="uVol" initialAmount="1.0">
<annotation>
<celldesigner:positionToCompartment xmlns:celldesigner="http://www.sbml.org/2001/ns/celldesigner">inside</celldesigner:positionToCompartment>
<celldesigner:speciesIdentity xmlns:celldesigner="http://www.sbml.org/2001/ns/celldesigner">
<celldesigner:class>GENE</celldesigner:class>
<celldesigner:geneReference>gn38</celldesigner:geneReference>
</celldesigner:speciesIdentity>
</annotation>
</species>
    <species id="s39" name="hsa:23533 hsa:5290 hsa:5291 hsa:5293 hsa:5294 hsa:5295 hsa:5296 hsa:8503" compartment="uVol" initialAmount="1.0">
<annotation>
<celldesigner:positionToCompartment xmlns:celldesigner="http://www.sbml.org/2001/ns/celldesigner">inside</celldesigner:positionToCompartment>
<celldesigner:speciesIdentity xmlns:celldesigner="http://www.sbml.org/2001/ns/celldesigner">
<celldesigner:class>GENE</celldesigner:class>
<celldesigner:geneReference>gn39</celldesigner:geneReference>
</celldesigner:speciesIdentity>
</annotation>
</species>
    <species id="s40" name="hsa:11213 hsa:3654 hsa:3656 hsa:51135" compartment="uVol" initialAmount="1.0">
<annotation>
<celldesigner:positionToCompartment xmlns:celldesigner="http://www.sbml.org/2001/ns/celldesigner">inside</celldesigner:positionToCompartment>
<celldesigner:speciesIdentity xmlns:celldesigner="http://www.sbml.org/2001/ns/celldesigner">
<celldesigner:class>GENE</celldesigner:class>
<celldesigner:geneReference>gn40</celldesigner:geneReference>
</celldesigner:speciesIdentity>
</annotation>
</species>
    <species id="s41" name="hsa:4615" compartment="uVol" initialAmount="1.0">
<annotation>
<celldesigner:positionToCompartment xmlns:celldesigner="http://www.sbml.org/2001/ns/celldesigner">inside</celldesigner:positionToCompartment>
<celldesigner:speciesIdentity xmlns:celldesigner="http://www.sbml.org/2001/ns/celldesigner">
<celldesigner:class>GENE</celldesigner:class>
<celldesigner:geneReference>gn41</celldesigner:geneReference>
</celldesigner:speciesIdentity>
</annotation>
</species>
    <species id="s42" name="hsa:8772" compartment="uVol" initialAmount="1.0">
<annotation>
<celldesigner:positionToCompartment xmlns:celldesigner="http://www.sbml.org/2001/ns/celldesigner">inside</celldesigner:positionToCompartment>
<celldesigner:speciesIdentity xmlns:celldesigner="http://www.sbml.org/2001/ns/celldesigner">
<celldesigner:class>GENE</celldesigner:class>
<celldesigner:geneReference>gn42</celldesigner:geneReference>
</celldesigner:speciesIdentity>
</annotation>
</species>
    <species id="s43" name="hsa:8717" compartment="uVol" initialAmount="1.0">
<annotation>
<celldesigner:positionToCompartment xmlns:celldesigner="http://www.sbml.org/2001/ns/celldesigner">inside</celldesigner:positionToCompartment>
<celldesigner:speciesIdentity xmlns:celldesigner="http://www.sbml.org/2001/ns/celldesigner">
<celldesigner:class>GENE</celldesigner:class>
<celldesigner:geneReference>gn43</celldesigner:geneReference>
</celldesigner:speciesIdentity>
</annotation>
</species>
    <species id="s44" name="hsa:7186" compartment="uVol" initialAmount="1.0">
<annotation>
<celldesigner:positionToCompartment xmlns:celldesigner="http://www.sbml.org/2001/ns/celldesigner">inside</celldesigner:positionToCompartment>
<celldesigner:speciesIdentity xmlns:celldesigner="http://www.sbml.org/2001/ns/celldesigner">
<celldesigner:class>GENE</celldesigner:class>
<celldesigner:geneReference>gn44</celldesigner:geneReference>
</celldesigner:speciesIdentity>
</annotation>
</species>
    <species id="s45" name="hsa:8737" compartment="uVol" initialAmount="1.0">
<annotation>
<celldesigner:positionToCompartment xmlns:celldesigner="http://www.sbml.org/2001/ns/celldesigner">inside</celldesigner:positionToCompartment>
<celldesigner:speciesIdentity xmlns:celldesigner="http://www.sbml.org/2001/ns/celldesigner">
<celldesigner:class>GENE</celldesigner:class>
<celldesigner:geneReference>gn45</celldesigner:geneReference>
</celldesigner:speciesIdentity>
</annotation>
</species>
    <species id="s46" name="hsa:8717" compartment="uVol" initialAmount="1.0">
<annotation>
<celldesigner:positionToCompartment xmlns:celldesigner="http://www.sbml.org/2001/ns/celldesigner">inside</celldesigner:positionToCompartment>
<celldesigner:speciesIdentity xmlns:celldesigner="http://www.sbml.org/2001/ns/celldesigner">
<celldesigner:class>GENE</celldesigner:class>
<celldesigner:geneReference>gn46</celldesigner:geneReference>
</celldesigner:speciesIdentity>
</annotation>
</species>
    <species id="s47" name="hsa:8772" compartment="uVol" initialAmount="1.0">
<annotation>
<celldesigner:positionToCompartment xmlns:celldesigner="http://www.sbml.org/2001/ns/celldesigner">inside</celldesigner:positionToCompartment>
<celldesigner:speciesIdentity xmlns:celldesigner="http://www.sbml.org/2001/ns/celldesigner">
<celldesigner:class>GENE</celldesigner:class>
<celldesigner:geneReference>gn47</celldesigner:geneReference>
</celldesigner:speciesIdentity>
</annotation>
</species>
    <species id="s48" name="hsa:8717" compartment="uVol" initialAmount="1.0">
<annotation>
<celldesigner:positionToCompartment xmlns:celldesigner="http://www.sbml.org/2001/ns/celldesigner">inside</celldesigner:positionToCompartment>
<celldesigner:speciesIdentity xmlns:celldesigner="http://www.sbml.org/2001/ns/celldesigner">
<celldesigner:class>GENE</celldesigner:class>
<celldesigner:geneReference>gn48</celldesigner:geneReference>
</celldesigner:speciesIdentity>
</annotation>
</species>
    <species id="s49" name="hsa:8772" compartment="uVol" initialAmount="1.0">
<annotation>
<celldesigner:positionToCompartment xmlns:celldesigner="http://www.sbml.org/2001/ns/celldesigner">inside</celldesigner:positionToCompartment>
<celldesigner:speciesIdentity xmlns:celldesigner="http://www.sbml.org/2001/ns/celldesigner">
<celldesigner:class>GENE</celldesigner:class>
<celldesigner:geneReference>gn49</celldesigner:geneReference>
</celldesigner:speciesIdentity>
</annotation>
</species>
    <species id="s50" name="hsa:1439 hsa:3563" compartment="uVol" initialAmount="1.0">
<annotation>
<celldesigner:positionToCompartment xmlns:celldesigner="http://www.sbml.org/2001/ns/celldesigner">inside</celldesigner:positionToCompartment>
<celldesigner:speciesIdentity xmlns:celldesigner="http://www.sbml.org/2001/ns/celldesigner">
<celldesigner:class>GENE</celldesigner:class>
<celldesigner:geneReference>gn50</celldesigner:geneReference>
</celldesigner:speciesIdentity>
</annotation>
</species>
    <species id="s51" name="hsa:1439 hsa:3563" compartment="uVol" initialAmount="1.0">
<annotation>
<celldesigner:positionToCompartment xmlns:celldesigner="http://www.sbml.org/2001/ns/celldesigner">inside</celldesigner:positionToCompartment>
<celldesigner:speciesIdentity xmlns:celldesigner="http://www.sbml.org/2001/ns/celldesigner">
<celldesigner:class>GENE</celldesigner:class>
<celldesigner:geneReference>gn51</celldesigner:geneReference>
</celldesigner:speciesIdentity>
</annotation>
</species>
    <species id="s52" name="hsa:4914" compartment="uVol" initialAmount="1.0">
<annotation>
<celldesigner:positionToCompartment xmlns:celldesigner="http://www.sbml.org/2001/ns/celldesigner">inside</celldesigner:positionToCompartment>
<celldesigner:speciesIdentity xmlns:celldesigner="http://www.sbml.org/2001/ns/celldesigner">
<celldesigner:class>GENE</celldesigner:class>
<celldesigner:geneReference>gn52</celldesigner:geneReference>
</celldesigner:speciesIdentity>
</annotation>
</species>
    <species id="s53" name="hsa:3554 hsa:3556" compartment="uVol" initialAmount="1.0">
<annotation>
<celldesigner:positionToCompartment xmlns:celldesigner="http://www.sbml.org/2001/ns/celldesigner">inside</celldesigner:positionToCompartment>
<celldesigner:speciesIdentity xmlns:celldesigner="http://www.sbml.org/2001/ns/celldesigner">
<celldesigner:class>GENE</celldesigner:class>
<celldesigner:geneReference>gn53</celldesigner:geneReference>
</celldesigner:speciesIdentity>
</annotation>
</species>
    <species id="s54" name="hsa:7132" compartment="uVol" initialAmount="1.0">
<annotation>
<celldesigner:positionToCompartment xmlns:celldesigner="http://www.sbml.org/2001/ns/celldesigner">inside</celldesigner:positionToCompartment>
<celldesigner:speciesIdentity xmlns:celldesigner="http://www.sbml.org/2001/ns/celldesigner">
<celldesigner:class>GENE</celldesigner:class>
<celldesigner:geneReference>gn54</celldesigner:geneReference>
</celldesigner:speciesIdentity>
</annotation>
</species>
    <species id="s55" name="hsa:8793 hsa:8794 hsa:8795 hsa:8797" compartment="uVol" initialAmount="1.0">
<annotation>
<celldesigner:positionToCompartment xmlns:celldesigner="http://www.sbml.org/2001/ns/celldesigner">inside</celldesigner:positionToCompartment>
<celldesigner:speciesIdentity xmlns:celldesigner="http://www.sbml.org/2001/ns/celldesigner">
<celldesigner:class>GENE</celldesigner:class>
<celldesigner:geneReference>gn55</celldesigner:geneReference>
</celldesigner:speciesIdentity>
</annotation>
</species>
    <species id="s56" name="hsa:355" compartment="uVol" initialAmount="1.0">
<annotation>
<celldesigner:positionToCompartment xmlns:celldesigner="http://www.sbml.org/2001/ns/celldesigner">inside</celldesigner:positionToCompartment>
<celldesigner:speciesIdentity xmlns:celldesigner="http://www.sbml.org/2001/ns/celldesigner">
<celldesigner:class>GENE</celldesigner:class>
<celldesigner:geneReference>gn56</celldesigner:geneReference>
</celldesigner:speciesIdentity>
</annotation>
</species>
    <species id="s57" name="hsa:3562" compartment="uVol" initialAmount="1.0">
<annotation>
<celldesigner:positionToCompartment xmlns:celldesigner="http://www.sbml.org/2001/ns/celldesigner">inside</celldesigner:positionToCompartment>
<celldesigner:speciesIdentity xmlns:celldesigner="http://www.sbml.org/2001/ns/celldesigner">
<celldesigner:class>GENE</celldesigner:class>
<celldesigner:geneReference>gn57</celldesigner:geneReference>
</celldesigner:speciesIdentity>
</annotation>
</species>
    <species id="s58" name="hsa:4803" compartment="uVol" initialAmount="1.0">
<annotation>
<celldesigner:positionToCompartment xmlns:celldesigner="http://www.sbml.org/2001/ns/celldesigner">inside</celldesigner:positionToCompartment>
<celldesigner:speciesIdentity xmlns:celldesigner="http://www.sbml.org/2001/ns/celldesigner">
<celldesigner:class>GENE</celldesigner:class>
<celldesigner:geneReference>gn58</celldesigner:geneReference>
</celldesigner:speciesIdentity>
</annotation>
</species>
    <species id="s59" name="hsa:3552 hsa:3553" compartment="uVol" initialAmount="1.0">
<annotation>
<celldesigner:positionToCompartment xmlns:celldesigner="http://www.sbml.org/2001/ns/celldesigner">inside</celldesigner:positionToCompartment>
<celldesigner:speciesIdentity xmlns:celldesigner="http://www.sbml.org/2001/ns/celldesigner">
<celldesigner:class>GENE</celldesigner:class>
<celldesigner:geneReference>gn59</celldesigner:geneReference>
</celldesigner:speciesIdentity>
</annotation>
</species>
    <species id="s60" name="hsa:7124" compartment="uVol" initialAmount="1.0">
<annotation>
<celldesigner:positionToCompartment xmlns:celldesigner="http://www.sbml.org/2001/ns/celldesigner">inside</celldesigner:positionToCompartment>
<celldesigner:speciesIdentity xmlns:celldesigner="http://www.sbml.org/2001/ns/celldesigner">
<celldesigner:class>GENE</celldesigner:class>
<celldesigner:geneReference>gn60</celldesigner:geneReference>
</celldesigner:speciesIdentity>
</annotation>
</species>
    <species id="s61" name="Cell cycle" compartment="uVol" initialAmount="1.0">
<annotation>
<celldesigner:positionToCompartment xmlns:celldesigner="http://www.sbml.org/2001/ns/celldesigner">inside</celldesigner:positionToCompartment>
<celldesigner:speciesIdentity xmlns:celldesigner="http://www.sbml.org/2001/ns/celldesigner">
<celldesigner:class>UNKNOWN</celldesigner:class>
<celldesigner:name>Cell cycle</celldesigner:name>
</celldesigner:speciesIdentity>
</annotation>
</species>
    <species id="s62" name="TITLE:Apoptosis" compartment="uVol" initialAmount="1.0">
<annotation>
<celldesigner:positionToCompartment xmlns:celldesigner="http://www.sbml.org/2001/ns/celldesigner">inside</celldesigner:positionToCompartment>
<celldesigner:speciesIdentity xmlns:celldesigner="http://www.sbml.org/2001/ns/celldesigner">
<celldesigner:class>UNKNOWN</celldesigner:class>
<celldesigner:name>TITLE:Apoptosis</celldesigner:name>
</celldesigner:speciesIdentity>
</annotation>
</species>
    <species id="s63" name="hsa:8743" compartment="uVol" initialAmount="1.0">
<annotation>
<celldesigner:positionToCompartment xmlns:celldesigner="http://www.sbml.org/2001/ns/celldesigner">inside</celldesigner:positionToCompartment>
<celldesigner:speciesIdentity xmlns:celldesigner="http://www.sbml.org/2001/ns/celldesigner">
<celldesigner:class>GENE</celldesigner:class>
<celldesigner:geneReference>gn63</celldesigner:geneReference>
</celldesigner:speciesIdentity>
</annotation>
</species>
    <species id="s64" name="hsa:356" compartment="uVol" initialAmount="1.0">
<annotation>
<celldesigner:positionToCompartment xmlns:celldesigner="http://www.sbml.org/2001/ns/celldesigner">inside</celldesigner:positionToCompartment>
<celldesigner:speciesIdentity xmlns:celldesigner="http://www.sbml.org/2001/ns/celldesigner">
<celldesigner:class>GENE</celldesigner:class>
<celldesigner:geneReference>gn64</celldesigner:geneReference>
</celldesigner:speciesIdentity>
</annotation>
</species>
    <species id="s65" name="undefined" compartment="uVol" initialAmount="1.0">
<annotation>
<celldesigner:positionToCompartment xmlns:celldesigner="http://www.sbml.org/2001/ns/celldesigner">inside</celldesigner:positionToCompartment>
<celldesigner:speciesIdentity xmlns:celldesigner="http://www.sbml.org/2001/ns/celldesigner"/>
</annotation>
</species>
    <species id="s66" name="undefined" compartment="uVol" initialAmount="1.0">
<annotation>
<celldesigner:positionToCompartment xmlns:celldesigner="http://www.sbml.org/2001/ns/celldesigner">inside</celldesigner:positionToCompartment>
<celldesigner:speciesIdentity xmlns:celldesigner="http://www.sbml.org/2001/ns/celldesigner"/>
</annotation>
</species>
    <species id="s67" name="undefined" compartment="uVol" initialAmount="1.0">
<annotation>
<celldesigner:positionToCompartment xmlns:celldesigner="http://www.sbml.org/2001/ns/celldesigner">inside</celldesigner:positionToCompartment>
<celldesigner:speciesIdentity xmlns:celldesigner="http://www.sbml.org/2001/ns/celldesigner"/>
</annotation>
</species>
    <species id="s68" name="undefined" compartment="uVol" initialAmount="1.0">
<annotation>
<celldesigner:positionToCompartment xmlns:celldesigner="http://www.sbml.org/2001/ns/celldesigner">inside</celldesigner:positionToCompartment>
<celldesigner:speciesIdentity xmlns:celldesigner="http://www.sbml.org/2001/ns/celldesigner"/>
</annotation>
</species>
    
        
    
    
        
    
    
        
    
    
        
    
    
        
    
    
        
    
    
        
    
    
        
    
    
        
    
    
        
    
    
        
    
    
        
    
    
        
    
    
        
    
    
        
    
    
        
    
    
        
    
    
        
    
    
        
    
    
        
    
    
        
    
    
        
    
    
        
    
    
        
    
    
        
    
    
        
    
    
        
    
    
        
    
    
        
    
    
        
    
    
        
        
    
    
        
        
    
    
        
        
    
    
        
        
    
    
        
        
    
    
        
        
    
    
        
    
    
        
    
    
        
    
    
        
    
    
        
    
    
        
    
    
        
    
    
        
    
    
        
    
    
        
    
    
        
    
    
        
    
    
        
    
    
        
    
    
        
    
    
        
    
    
        
        
    
    
        
    
    
        
    
    
        
    
</listOfSpecies>
<listOfReactions/>
</model>
</sbml>
