# Supplementary material for: KEGGconverter: a tool for the in-silico modelling of metabolic networks of the KEGG Pathways database
Source: BMC Bioinformatics. 2009 Oct 8;10:324. doi: 10.1186/1471-2105-10-324 (PMC2764712; doi:10.1186/1471-2105-10-324)
Supplement: Additional file 4 — KEGGconverter tool. This is the version (1.0) of the KEGGconverter tool which runs as a command line utility. It searches in the '/in' subdirectory for KGML models and performs the conversion depending on the specific command arguments. [file 1471-2105-10-324-S4.ZIP › kgml/out2CD_renamed.xml]

<?xml version="1.0" encoding="UTF-8" standalone="no"?><sbml xmlns="http://www.sbml.org/sbml/level2" level="2" version="1">
<model id="model_Apoptosis">
<annotation>
<celldesigner:modelVersion xmlns:celldesigner="http://www.sbml.org/2001/ns/celldesigner">2.5</celldesigner:modelVersion>
<celldesigner:modelDisplay xmlns:celldesigner="http://www.sbml.org/2001/ns/celldesigner" sizeX="2000" sizeY="2000"/>
<celldesigner:listOfCompartmentAliases xmlns:celldesigner="http://www.sbml.org/2001/ns/celldesigner">
<celldesigner:compartmentAlias compartment="uVol" id="ca1">
<celldesigner:class>SQUARE</celldesigner:class>
<celldesigner:bounds h="1000" w="1000" x="15.0" y="15.0"/>
<celldesigner:doubleLine innerWidth="1.0" outerWidth="2.0" thickness="12.0"/>
<celldesigner:paint color="ffcccc00" scheme="Color"/>
</celldesigner:compartmentAlias>
</celldesigner:listOfCompartmentAliases>
<celldesigner:listOfComplexSpeciesAliases xmlns:celldesigner="http://www.sbml.org/2001/ns/celldesigner"/>
<celldesigner:listOfSpeciesAliases xmlns:celldesigner="http://www.sbml.org/2001/ns/celldesigner">
    <celldesigner:speciesAlias compartmentAlias="ca1" id="sa1" species="s1">
<celldesigner:activity>inactive</celldesigner:activity>
<celldesigner:bounds h="24" w="60" x="1048" y="571"/>
<celldesigner:view state="usual"/>
<celldesigner:usualView>
<celldesigner:innerPosition x="1048" y="571"/>
<celldesigner:boxSize height="20.0" width="60.0"/>
<celldesigner:singleLine width="1.0"/>
<celldesigner:paint color="ffff0000" scheme="Color"/>
</celldesigner:usualView>
<celldesigner:briefView>
<celldesigner:innerPosition x="0.0" y="0.0"/>
<celldesigner:boxSize height="60.0" width="80.0"/>
<celldesigner:singleLine width="1.0"/>
<celldesigner:paint color="3fff0000" scheme="Color"/>
</celldesigner:briefView>
</celldesigner:speciesAlias>
    <celldesigner:speciesAlias compartmentAlias="ca1" id="sa2" species="s2">
<celldesigner:activity>inactive</celldesigner:activity>
<celldesigner:bounds h="24" w="60" x="111" y="426"/>
<celldesigner:view state="usual"/>
<celldesigner:usualView>
<celldesigner:innerPosition x="111" y="426"/>
<celldesigner:boxSize height="20.0" width="60.0"/>
<celldesigner:singleLine width="1.0"/>
<celldesigner:paint color="ffff0000" scheme="Color"/>
</celldesigner:usualView>
<celldesigner:briefView>
<celldesigner:innerPosition x="0.0" y="0.0"/>
<celldesigner:boxSize height="60.0" width="80.0"/>
<celldesigner:singleLine width="1.0"/>
<celldesigner:paint color="3fff0000" scheme="Color"/>
</celldesigner:briefView>
</celldesigner:speciesAlias>
    <celldesigner:speciesAlias compartmentAlias="ca1" id="sa3" species="s3">
<celldesigner:activity>inactive</celldesigner:activity>
<celldesigner:bounds h="24" w="60" x="430" y="732"/>
<celldesigner:view state="usual"/>
<celldesigner:usualView>
<celldesigner:innerPosition x="430" y="732"/>
<celldesigner:boxSize height="20.0" width="60.0"/>
<celldesigner:singleLine width="1.0"/>
<celldesigner:paint color="ffffff66" scheme="Color"/>
</celldesigner:usualView>
<celldesigner:briefView>
<celldesigner:innerPosition x="0.0" y="0.0"/>
<celldesigner:boxSize height="60.0" width="80.0"/>
<celldesigner:singleLine width="1.0"/>
<celldesigner:paint color="3fff0000" scheme="Color"/>
</celldesigner:briefView>
</celldesigner:speciesAlias>
    <celldesigner:speciesAlias compartmentAlias="ca1" id="sa4" species="s4">
<celldesigner:activity>inactive</celldesigner:activity>
<celldesigner:bounds h="24" w="60" x="776" y="672"/>
<celldesigner:view state="usual"/>
<celldesigner:usualView>
<celldesigner:innerPosition x="776" y="672"/>
<celldesigner:boxSize height="20.0" width="60.0"/>
<celldesigner:singleLine width="1.0"/>
<celldesigner:paint color="ffffff66" scheme="Color"/>
</celldesigner:usualView>
<celldesigner:briefView>
<celldesigner:innerPosition x="0.0" y="0.0"/>
<celldesigner:boxSize height="60.0" width="80.0"/>
<celldesigner:singleLine width="1.0"/>
<celldesigner:paint color="3fff0000" scheme="Color"/>
</celldesigner:briefView>
</celldesigner:speciesAlias>
    <celldesigner:speciesAlias compartmentAlias="ca1" id="sa5" species="s5">
<celldesigner:activity>inactive</celldesigner:activity>
<celldesigner:bounds h="24" w="60" x="776" y="552"/>
<celldesigner:view state="usual"/>
<celldesigner:usualView>
<celldesigner:innerPosition x="776" y="552"/>
<celldesigner:boxSize height="20.0" width="60.0"/>
<celldesigner:singleLine width="1.0"/>
<celldesigner:paint color="ffffff66" scheme="Color"/>
</celldesigner:usualView>
<celldesigner:briefView>
<celldesigner:innerPosition x="0.0" y="0.0"/>
<celldesigner:boxSize height="60.0" width="80.0"/>
<celldesigner:singleLine width="1.0"/>
<celldesigner:paint color="3fff0000" scheme="Color"/>
</celldesigner:briefView>
</celldesigner:speciesAlias>
    <celldesigner:speciesAlias compartmentAlias="ca1" id="sa6" species="s6">
<celldesigner:activity>inactive</celldesigner:activity>
<celldesigner:bounds h="24" w="60" x="776" y="191"/>
<celldesigner:view state="usual"/>
<celldesigner:usualView>
<celldesigner:innerPosition x="776" y="191"/>
<celldesigner:boxSize height="20.0" width="60.0"/>
<celldesigner:singleLine width="1.0"/>
<celldesigner:paint color="ffffff66" scheme="Color"/>
</celldesigner:usualView>
<celldesigner:briefView>
<celldesigner:innerPosition x="0.0" y="0.0"/>
<celldesigner:boxSize height="60.0" width="80.0"/>
<celldesigner:singleLine width="1.0"/>
<celldesigner:paint color="3fff0000" scheme="Color"/>
</celldesigner:briefView>
</celldesigner:speciesAlias>
    <celldesigner:speciesAlias compartmentAlias="ca1" id="sa7" species="s7">
<celldesigner:activity>inactive</celldesigner:activity>
<celldesigner:bounds h="24" w="60" x="1059" y="614"/>
<celldesigner:view state="usual"/>
<celldesigner:usualView>
<celldesigner:innerPosition x="1059" y="614"/>
<celldesigner:boxSize height="20.0" width="60.0"/>
<celldesigner:singleLine width="1.0"/>
<celldesigner:paint color="ffffff66" scheme="Color"/>
</celldesigner:usualView>
<celldesigner:briefView>
<celldesigner:innerPosition x="0.0" y="0.0"/>
<celldesigner:boxSize height="60.0" width="80.0"/>
<celldesigner:singleLine width="1.0"/>
<celldesigner:paint color="3fff0000" scheme="Color"/>
</celldesigner:briefView>
</celldesigner:speciesAlias>
    <celldesigner:speciesAlias compartmentAlias="ca1" id="sa8" species="s8">
<celldesigner:activity>inactive</celldesigner:activity>
<celldesigner:bounds h="24" w="60" x="991" y="660"/>
<celldesigner:view state="usual"/>
<celldesigner:usualView>
<celldesigner:innerPosition x="991" y="660"/>
<celldesigner:boxSize height="20.0" width="60.0"/>
<celldesigner:singleLine width="1.0"/>
<celldesigner:paint color="ffffff66" scheme="Color"/>
</celldesigner:usualView>
<celldesigner:briefView>
<celldesigner:innerPosition x="0.0" y="0.0"/>
<celldesigner:boxSize height="60.0" width="80.0"/>
<celldesigner:singleLine width="1.0"/>
<celldesigner:paint color="3fff0000" scheme="Color"/>
</celldesigner:briefView>
</celldesigner:speciesAlias>
    <celldesigner:speciesAlias compartmentAlias="ca1" id="sa9" species="s9">
<celldesigner:activity>inactive</celldesigner:activity>
<celldesigner:bounds h="24" w="60" x="991" y="614"/>
<celldesigner:view state="usual"/>
<celldesigner:usualView>
<celldesigner:innerPosition x="991" y="614"/>
<celldesigner:boxSize height="20.0" width="60.0"/>
<celldesigner:singleLine width="1.0"/>
<celldesigner:paint color="ffffff66" scheme="Color"/>
</celldesigner:usualView>
<celldesigner:briefView>
<celldesigner:innerPosition x="0.0" y="0.0"/>
<celldesigner:boxSize height="60.0" width="80.0"/>
<celldesigner:singleLine width="1.0"/>
<celldesigner:paint color="3fff0000" scheme="Color"/>
</celldesigner:briefView>
</celldesigner:speciesAlias>
    <celldesigner:speciesAlias compartmentAlias="ca1" id="sa10" species="s10">
<celldesigner:activity>inactive</celldesigner:activity>
<celldesigner:bounds h="24" w="60" x="907" y="334"/>
<celldesigner:view state="usual"/>
<celldesigner:usualView>
<celldesigner:innerPosition x="907" y="334"/>
<celldesigner:boxSize height="20.0" width="60.0"/>
<celldesigner:singleLine width="1.0"/>
<celldesigner:paint color="ffffff66" scheme="Color"/>
</celldesigner:usualView>
<celldesigner:briefView>
<celldesigner:innerPosition x="0.0" y="0.0"/>
<celldesigner:boxSize height="60.0" width="80.0"/>
<celldesigner:singleLine width="1.0"/>
<celldesigner:paint color="3fff0000" scheme="Color"/>
</celldesigner:briefView>
</celldesigner:speciesAlias>
    <celldesigner:speciesAlias compartmentAlias="ca1" id="sa11" species="s11">
<celldesigner:activity>inactive</celldesigner:activity>
<celldesigner:bounds h="24" w="60" x="854" y="334"/>
<celldesigner:view state="usual"/>
<celldesigner:usualView>
<celldesigner:innerPosition x="854" y="334"/>
<celldesigner:boxSize height="20.0" width="60.0"/>
<celldesigner:singleLine width="1.0"/>
<celldesigner:paint color="ffffff66" scheme="Color"/>
</celldesigner:usualView>
<celldesigner:briefView>
<celldesigner:innerPosition x="0.0" y="0.0"/>
<celldesigner:boxSize height="60.0" width="80.0"/>
<celldesigner:singleLine width="1.0"/>
<celldesigner:paint color="3fff0000" scheme="Color"/>
</celldesigner:briefView>
</celldesigner:speciesAlias>
    <celldesigner:speciesAlias compartmentAlias="ca1" id="sa12" species="s12">
<celldesigner:activity>inactive</celldesigner:activity>
<celldesigner:bounds h="24" w="60" x="776" y="766"/>
<celldesigner:view state="usual"/>
<celldesigner:usualView>
<celldesigner:innerPosition x="776" y="766"/>
<celldesigner:boxSize height="20.0" width="60.0"/>
<celldesigner:singleLine width="1.0"/>
<celldesigner:paint color="ffffff66" scheme="Color"/>
</celldesigner:usualView>
<celldesigner:briefView>
<celldesigner:innerPosition x="0.0" y="0.0"/>
<celldesigner:boxSize height="60.0" width="80.0"/>
<celldesigner:singleLine width="1.0"/>
<celldesigner:paint color="3fff0000" scheme="Color"/>
</celldesigner:briefView>
</celldesigner:speciesAlias>
    <celldesigner:speciesAlias compartmentAlias="ca1" id="sa13" species="s13">
<celldesigner:activity>inactive</celldesigner:activity>
<celldesigner:bounds h="24" w="60" x="776" y="574"/>
<celldesigner:view state="usual"/>
<celldesigner:usualView>
<celldesigner:innerPosition x="776" y="574"/>
<celldesigner:boxSize height="20.0" width="60.0"/>
<celldesigner:singleLine width="1.0"/>
<celldesigner:paint color="ffffff66" scheme="Color"/>
</celldesigner:usualView>
<celldesigner:briefView>
<celldesigner:innerPosition x="0.0" y="0.0"/>
<celldesigner:boxSize height="60.0" width="80.0"/>
<celldesigner:singleLine width="1.0"/>
<celldesigner:paint color="3fff0000" scheme="Color"/>
</celldesigner:briefView>
</celldesigner:speciesAlias>
    <celldesigner:speciesAlias compartmentAlias="ca1" id="sa14" species="s14">
<celldesigner:activity>inactive</celldesigner:activity>
<celldesigner:bounds h="24" w="60" x="776" y="530"/>
<celldesigner:view state="usual"/>
<celldesigner:usualView>
<celldesigner:innerPosition x="776" y="530"/>
<celldesigner:boxSize height="20.0" width="60.0"/>
<celldesigner:singleLine width="1.0"/>
<celldesigner:paint color="ffffff66" scheme="Color"/>
</celldesigner:usualView>
<celldesigner:briefView>
<celldesigner:innerPosition x="0.0" y="0.0"/>
<celldesigner:boxSize height="60.0" width="80.0"/>
<celldesigner:singleLine width="1.0"/>
<celldesigner:paint color="3fff0000" scheme="Color"/>
</celldesigner:briefView>
</celldesigner:speciesAlias>
    <celldesigner:speciesAlias compartmentAlias="ca1" id="sa15" species="s15">
<celldesigner:activity>inactive</celldesigner:activity>
<celldesigner:bounds h="24" w="60" x="776" y="223"/>
<celldesigner:view state="usual"/>
<celldesigner:usualView>
<celldesigner:innerPosition x="776" y="223"/>
<celldesigner:boxSize height="20.0" width="60.0"/>
<celldesigner:singleLine width="1.0"/>
<celldesigner:paint color="ffffff66" scheme="Color"/>
</celldesigner:usualView>
<celldesigner:briefView>
<celldesigner:innerPosition x="0.0" y="0.0"/>
<celldesigner:boxSize height="60.0" width="80.0"/>
<celldesigner:singleLine width="1.0"/>
<celldesigner:paint color="3fff0000" scheme="Color"/>
</celldesigner:briefView>
</celldesigner:speciesAlias>
    <celldesigner:speciesAlias compartmentAlias="ca1" id="sa16" species="s16">
<celldesigner:activity>inactive</celldesigner:activity>
<celldesigner:bounds h="24" w="60" x="683" y="766"/>
<celldesigner:view state="usual"/>
<celldesigner:usualView>
<celldesigner:innerPosition x="683" y="766"/>
<celldesigner:boxSize height="20.0" width="60.0"/>
<celldesigner:singleLine width="1.0"/>
<celldesigner:paint color="ffccffcc" scheme="Color"/>
</celldesigner:usualView>
<celldesigner:briefView>
<celldesigner:innerPosition x="0.0" y="0.0"/>
<celldesigner:boxSize height="60.0" width="80.0"/>
<celldesigner:singleLine width="1.0"/>
<celldesigner:paint color="3fff0000" scheme="Color"/>
</celldesigner:briefView>
</celldesigner:speciesAlias>
    <celldesigner:speciesAlias compartmentAlias="ca1" id="sa17" species="s17">
<celldesigner:activity>inactive</celldesigner:activity>
<celldesigner:bounds h="24" w="60" x="634" y="431"/>
<celldesigner:view state="usual"/>
<celldesigner:usualView>
<celldesigner:innerPosition x="634" y="431"/>
<celldesigner:boxSize height="20.0" width="60.0"/>
<celldesigner:singleLine width="1.0"/>
<celldesigner:paint color="ffffff66" scheme="Color"/>
</celldesigner:usualView>
<celldesigner:briefView>
<celldesigner:innerPosition x="0.0" y="0.0"/>
<celldesigner:boxSize height="60.0" width="80.0"/>
<celldesigner:singleLine width="1.0"/>
<celldesigner:paint color="3fff0000" scheme="Color"/>
</celldesigner:briefView>
</celldesigner:speciesAlias>
    <celldesigner:speciesAlias compartmentAlias="ca1" id="sa18" species="s18">
<celldesigner:activity>inactive</celldesigner:activity>
<celldesigner:bounds h="24" w="60" x="634" y="240"/>
<celldesigner:view state="usual"/>
<celldesigner:usualView>
<celldesigner:innerPosition x="634" y="240"/>
<celldesigner:boxSize height="20.0" width="60.0"/>
<celldesigner:singleLine width="1.0"/>
<celldesigner:paint color="ffffff66" scheme="Color"/>
</celldesigner:usualView>
<celldesigner:briefView>
<celldesigner:innerPosition x="0.0" y="0.0"/>
<celldesigner:boxSize height="60.0" width="80.0"/>
<celldesigner:singleLine width="1.0"/>
<celldesigner:paint color="3fff0000" scheme="Color"/>
</celldesigner:briefView>
</celldesigner:speciesAlias>
    <celldesigner:speciesAlias compartmentAlias="ca1" id="sa19" species="s19">
<celldesigner:activity>inactive</celldesigner:activity>
<celldesigner:bounds h="24" w="60" x="634" y="191"/>
<celldesigner:view state="usual"/>
<celldesigner:usualView>
<celldesigner:innerPosition x="634" y="191"/>
<celldesigner:boxSize height="20.0" width="60.0"/>
<celldesigner:singleLine width="1.0"/>
<celldesigner:paint color="ffffff66" scheme="Color"/>
</celldesigner:usualView>
<celldesigner:briefView>
<celldesigner:innerPosition x="0.0" y="0.0"/>
<celldesigner:boxSize height="60.0" width="80.0"/>
<celldesigner:singleLine width="1.0"/>
<celldesigner:paint color="3fff0000" scheme="Color"/>
</celldesigner:briefView>
</celldesigner:speciesAlias>
    <celldesigner:speciesAlias compartmentAlias="ca1" id="sa20" species="s20">
<celldesigner:activity>inactive</celldesigner:activity>
<celldesigner:bounds h="24" w="60" x="594" y="732"/>
<celldesigner:view state="usual"/>
<celldesigner:usualView>
<celldesigner:innerPosition x="594" y="732"/>
<celldesigner:boxSize height="20.0" width="60.0"/>
<celldesigner:singleLine width="1.0"/>
<celldesigner:paint color="ffffff66" scheme="Color"/>
</celldesigner:usualView>
<celldesigner:briefView>
<celldesigner:innerPosition x="0.0" y="0.0"/>
<celldesigner:boxSize height="60.0" width="80.0"/>
<celldesigner:singleLine width="1.0"/>
<celldesigner:paint color="3fff0000" scheme="Color"/>
</celldesigner:briefView>
</celldesigner:speciesAlias>
    <celldesigner:speciesAlias compartmentAlias="ca1" id="sa21" species="s21">
<celldesigner:activity>inactive</celldesigner:activity>
<celldesigner:bounds h="24" w="60" x="594" y="616"/>
<celldesigner:view state="usual"/>
<celldesigner:usualView>
<celldesigner:innerPosition x="594" y="616"/>
<celldesigner:boxSize height="20.0" width="60.0"/>
<celldesigner:singleLine width="1.0"/>
<celldesigner:paint color="ffffff66" scheme="Color"/>
</celldesigner:usualView>
<celldesigner:briefView>
<celldesigner:innerPosition x="0.0" y="0.0"/>
<celldesigner:boxSize height="60.0" width="80.0"/>
<celldesigner:singleLine width="1.0"/>
<celldesigner:paint color="3fff0000" scheme="Color"/>
</celldesigner:briefView>
</celldesigner:speciesAlias>
    <celldesigner:speciesAlias compartmentAlias="ca1" id="sa22" species="s22">
<celldesigner:activity>inactive</celldesigner:activity>
<celldesigner:bounds h="24" w="60" x="520" y="552"/>
<celldesigner:view state="usual"/>
<celldesigner:usualView>
<celldesigner:innerPosition x="520" y="552"/>
<celldesigner:boxSize height="20.0" width="60.0"/>
<celldesigner:singleLine width="1.0"/>
<celldesigner:paint color="ffffff66" scheme="Color"/>
</celldesigner:usualView>
<celldesigner:briefView>
<celldesigner:innerPosition x="0.0" y="0.0"/>
<celldesigner:boxSize height="60.0" width="80.0"/>
<celldesigner:singleLine width="1.0"/>
<celldesigner:paint color="3fff0000" scheme="Color"/>
</celldesigner:briefView>
</celldesigner:speciesAlias>
    <celldesigner:speciesAlias compartmentAlias="ca1" id="sa23" species="s23">
<celldesigner:activity>inactive</celldesigner:activity>
<celldesigner:bounds h="24" w="60" x="667" y="313"/>
<celldesigner:view state="usual"/>
<celldesigner:usualView>
<celldesigner:innerPosition x="667" y="313"/>
<celldesigner:boxSize height="20.0" width="60.0"/>
<celldesigner:singleLine width="1.0"/>
<celldesigner:paint color="ffffff66" scheme="Color"/>
</celldesigner:usualView>
<celldesigner:briefView>
<celldesigner:innerPosition x="0.0" y="0.0"/>
<celldesigner:boxSize height="60.0" width="80.0"/>
<celldesigner:singleLine width="1.0"/>
<celldesigner:paint color="3fff0000" scheme="Color"/>
</celldesigner:briefView>
</celldesigner:speciesAlias>
    <celldesigner:speciesAlias compartmentAlias="ca1" id="sa24" species="s24">
<celldesigner:activity>inactive</celldesigner:activity>
<celldesigner:bounds h="24" w="60" x="634" y="98"/>
<celldesigner:view state="usual"/>
<celldesigner:usualView>
<celldesigner:innerPosition x="634" y="98"/>
<celldesigner:boxSize height="20.0" width="60.0"/>
<celldesigner:singleLine width="1.0"/>
<celldesigner:paint color="ffffff66" scheme="Color"/>
</celldesigner:usualView>
<celldesigner:briefView>
<celldesigner:innerPosition x="0.0" y="0.0"/>
<celldesigner:boxSize height="60.0" width="80.0"/>
<celldesigner:singleLine width="1.0"/>
<celldesigner:paint color="3fff0000" scheme="Color"/>
</celldesigner:briefView>
</celldesigner:speciesAlias>
    <celldesigner:speciesAlias compartmentAlias="ca1" id="sa25" species="s25">
<celldesigner:activity>inactive</celldesigner:activity>
<celldesigner:bounds h="24" w="60" x="559" y="126"/>
<celldesigner:view state="usual"/>
<celldesigner:usualView>
<celldesigner:innerPosition x="559" y="126"/>
<celldesigner:boxSize height="20.0" width="60.0"/>
<celldesigner:singleLine width="1.0"/>
<celldesigner:paint color="ffffff66" scheme="Color"/>
</celldesigner:usualView>
<celldesigner:briefView>
<celldesigner:innerPosition x="0.0" y="0.0"/>
<celldesigner:boxSize height="60.0" width="80.0"/>
<celldesigner:singleLine width="1.0"/>
<celldesigner:paint color="3fff0000" scheme="Color"/>
</celldesigner:briefView>
</celldesigner:speciesAlias>
    <celldesigner:speciesAlias compartmentAlias="ca1" id="sa26" species="s26">
<celldesigner:activity>inactive</celldesigner:activity>
<celldesigner:bounds h="24" w="60" x="431" y="633"/>
<celldesigner:view state="usual"/>
<celldesigner:usualView>
<celldesigner:innerPosition x="431" y="633"/>
<celldesigner:boxSize height="20.0" width="60.0"/>
<celldesigner:singleLine width="1.0"/>
<celldesigner:paint color="ffffff66" scheme="Color"/>
</celldesigner:usualView>
<celldesigner:briefView>
<celldesigner:innerPosition x="0.0" y="0.0"/>
<celldesigner:boxSize height="60.0" width="80.0"/>
<celldesigner:singleLine width="1.0"/>
<celldesigner:paint color="3fff0000" scheme="Color"/>
</celldesigner:briefView>
</celldesigner:speciesAlias>
    <celldesigner:speciesAlias compartmentAlias="ca1" id="sa27" species="s27">
<celldesigner:activity>inactive</celldesigner:activity>
<celldesigner:bounds h="24" w="60" x="520" y="520"/>
<celldesigner:view state="usual"/>
<celldesigner:usualView>
<celldesigner:innerPosition x="520" y="520"/>
<celldesigner:boxSize height="20.0" width="60.0"/>
<celldesigner:singleLine width="1.0"/>
<celldesigner:paint color="ffffff66" scheme="Color"/>
</celldesigner:usualView>
<celldesigner:briefView>
<celldesigner:innerPosition x="0.0" y="0.0"/>
<celldesigner:boxSize height="60.0" width="80.0"/>
<celldesigner:singleLine width="1.0"/>
<celldesigner:paint color="3fff0000" scheme="Color"/>
</celldesigner:briefView>
</celldesigner:speciesAlias>
    <celldesigner:speciesAlias compartmentAlias="ca1" id="sa28" species="s28">
<celldesigner:activity>inactive</celldesigner:activity>
<celldesigner:bounds h="24" w="60" x="520" y="448"/>
<celldesigner:view state="usual"/>
<celldesigner:usualView>
<celldesigner:innerPosition x="520" y="448"/>
<celldesigner:boxSize height="20.0" width="60.0"/>
<celldesigner:singleLine width="1.0"/>
<celldesigner:paint color="ffffff66" scheme="Color"/>
</celldesigner:usualView>
<celldesigner:briefView>
<celldesigner:innerPosition x="0.0" y="0.0"/>
<celldesigner:boxSize height="60.0" width="80.0"/>
<celldesigner:singleLine width="1.0"/>
<celldesigner:paint color="3fff0000" scheme="Color"/>
</celldesigner:briefView>
</celldesigner:speciesAlias>
    <celldesigner:speciesAlias compartmentAlias="ca1" id="sa29" species="s29">
<celldesigner:activity>inactive</celldesigner:activity>
<celldesigner:bounds h="24" w="60" x="520" y="415"/>
<celldesigner:view state="usual"/>
<celldesigner:usualView>
<celldesigner:innerPosition x="520" y="415"/>
<celldesigner:boxSize height="20.0" width="60.0"/>
<celldesigner:singleLine width="1.0"/>
<celldesigner:paint color="ffffff66" scheme="Color"/>
</celldesigner:usualView>
<celldesigner:briefView>
<celldesigner:innerPosition x="0.0" y="0.0"/>
<celldesigner:boxSize height="60.0" width="80.0"/>
<celldesigner:singleLine width="1.0"/>
<celldesigner:paint color="3fff0000" scheme="Color"/>
</celldesigner:briefView>
</celldesigner:speciesAlias>
    <celldesigner:speciesAlias compartmentAlias="ca1" id="sa30" species="s30">
<celldesigner:activity>inactive</celldesigner:activity>
<celldesigner:bounds h="24" w="60" x="468" y="380"/>
<celldesigner:view state="usual"/>
<celldesigner:usualView>
<celldesigner:innerPosition x="468" y="380"/>
<celldesigner:boxSize height="20.0" width="60.0"/>
<celldesigner:singleLine width="1.0"/>
<celldesigner:paint color="ffffff66" scheme="Color"/>
</celldesigner:usualView>
<celldesigner:briefView>
<celldesigner:innerPosition x="0.0" y="0.0"/>
<celldesigner:boxSize height="60.0" width="80.0"/>
<celldesigner:singleLine width="1.0"/>
<celldesigner:paint color="3fff0000" scheme="Color"/>
</celldesigner:briefView>
</celldesigner:speciesAlias>
    <celldesigner:speciesAlias compartmentAlias="ca1" id="sa31" species="s31">
<celldesigner:activity>inactive</celldesigner:activity>
<celldesigner:bounds h="24" w="60" x="520" y="302"/>
<celldesigner:view state="usual"/>
<celldesigner:usualView>
<celldesigner:innerPosition x="520" y="302"/>
<celldesigner:boxSize height="20.0" width="60.0"/>
<celldesigner:singleLine width="1.0"/>
<celldesigner:paint color="ffffff66" scheme="Color"/>
</celldesigner:usualView>
<celldesigner:briefView>
<celldesigner:innerPosition x="0.0" y="0.0"/>
<celldesigner:boxSize height="60.0" width="80.0"/>
<celldesigner:singleLine width="1.0"/>
<celldesigner:paint color="3fff0000" scheme="Color"/>
</celldesigner:briefView>
</celldesigner:speciesAlias>
    <celldesigner:speciesAlias compartmentAlias="ca1" id="sa32" species="s32">
<celldesigner:activity>inactive</celldesigner:activity>
<celldesigner:bounds h="24" w="60" x="520" y="240"/>
<celldesigner:view state="usual"/>
<celldesigner:usualView>
<celldesigner:innerPosition x="520" y="240"/>
<celldesigner:boxSize height="20.0" width="60.0"/>
<celldesigner:singleLine width="1.0"/>
<celldesigner:paint color="ffffff66" scheme="Color"/>
</celldesigner:usualView>
<celldesigner:briefView>
<celldesigner:innerPosition x="0.0" y="0.0"/>
<celldesigner:boxSize height="60.0" width="80.0"/>
<celldesigner:singleLine width="1.0"/>
<celldesigner:paint color="3fff0000" scheme="Color"/>
</celldesigner:briefView>
</celldesigner:speciesAlias>
    <celldesigner:speciesAlias compartmentAlias="ca1" id="sa33" species="s33">
<celldesigner:activity>inactive</celldesigner:activity>
<celldesigner:bounds h="24" w="60" x="520" y="191"/>
<celldesigner:view state="usual"/>
<celldesigner:usualView>
<celldesigner:innerPosition x="520" y="191"/>
<celldesigner:boxSize height="20.0" width="60.0"/>
<celldesigner:singleLine width="1.0"/>
<celldesigner:paint color="ffffff66" scheme="Color"/>
</celldesigner:usualView>
<celldesigner:briefView>
<celldesigner:innerPosition x="0.0" y="0.0"/>
<celldesigner:boxSize height="60.0" width="80.0"/>
<celldesigner:singleLine width="1.0"/>
<celldesigner:paint color="3fff0000" scheme="Color"/>
</celldesigner:briefView>
</celldesigner:speciesAlias>
    <celldesigner:speciesAlias compartmentAlias="ca1" id="sa34" species="s34">
<celldesigner:activity>inactive</celldesigner:activity>
<celldesigner:bounds h="24" w="60" x="430" y="766"/>
<celldesigner:view state="usual"/>
<celldesigner:usualView>
<celldesigner:innerPosition x="430" y="766"/>
<celldesigner:boxSize height="20.0" width="60.0"/>
<celldesigner:singleLine width="1.0"/>
<celldesigner:paint color="ffffff66" scheme="Color"/>
</celldesigner:usualView>
<celldesigner:briefView>
<celldesigner:innerPosition x="0.0" y="0.0"/>
<celldesigner:boxSize height="60.0" width="80.0"/>
<celldesigner:singleLine width="1.0"/>
<celldesigner:paint color="3fff0000" scheme="Color"/>
</celldesigner:briefView>
</celldesigner:speciesAlias>
    <celldesigner:speciesAlias compartmentAlias="ca1" id="sa35" species="s35">
<celldesigner:activity>inactive</celldesigner:activity>
<celldesigner:bounds h="24" w="60" x="430" y="600"/>
<celldesigner:view state="usual"/>
<celldesigner:usualView>
<celldesigner:innerPosition x="430" y="600"/>
<celldesigner:boxSize height="20.0" width="60.0"/>
<celldesigner:singleLine width="1.0"/>
<celldesigner:paint color="ffffff66" scheme="Color"/>
</celldesigner:usualView>
<celldesigner:briefView>
<celldesigner:innerPosition x="0.0" y="0.0"/>
<celldesigner:boxSize height="60.0" width="80.0"/>
<celldesigner:singleLine width="1.0"/>
<celldesigner:paint color="3fff0000" scheme="Color"/>
</celldesigner:briefView>
</celldesigner:speciesAlias>
    <celldesigner:speciesAlias compartmentAlias="ca1" id="sa36" species="s36">
<celldesigner:activity>inactive</celldesigner:activity>
<celldesigner:bounds h="24" w="60" x="341" y="477"/>
<celldesigner:view state="usual"/>
<celldesigner:usualView>
<celldesigner:innerPosition x="341" y="477"/>
<celldesigner:boxSize height="20.0" width="60.0"/>
<celldesigner:singleLine width="1.0"/>
<celldesigner:paint color="ffffff66" scheme="Color"/>
</celldesigner:usualView>
<celldesigner:briefView>
<celldesigner:innerPosition x="0.0" y="0.0"/>
<celldesigner:boxSize height="60.0" width="80.0"/>
<celldesigner:singleLine width="1.0"/>
<celldesigner:paint color="3fff0000" scheme="Color"/>
</celldesigner:briefView>
</celldesigner:speciesAlias>
    <celldesigner:speciesAlias compartmentAlias="ca1" id="sa37" species="s37">
<celldesigner:activity>inactive</celldesigner:activity>
<celldesigner:bounds h="24" w="60" x="430" y="520"/>
<celldesigner:view state="usual"/>
<celldesigner:usualView>
<celldesigner:innerPosition x="430" y="520"/>
<celldesigner:boxSize height="20.0" width="60.0"/>
<celldesigner:singleLine width="1.0"/>
<celldesigner:paint color="ffffff66" scheme="Color"/>
</celldesigner:usualView>
<celldesigner:briefView>
<celldesigner:innerPosition x="0.0" y="0.0"/>
<celldesigner:boxSize height="60.0" width="80.0"/>
<celldesigner:singleLine width="1.0"/>
<celldesigner:paint color="3fff0000" scheme="Color"/>
</celldesigner:briefView>
</celldesigner:speciesAlias>
    <celldesigner:speciesAlias compartmentAlias="ca1" id="sa38" species="s38">
<celldesigner:activity>inactive</celldesigner:activity>
<celldesigner:bounds h="24" w="60" x="414" y="396"/>
<celldesigner:view state="usual"/>
<celldesigner:usualView>
<celldesigner:innerPosition x="414" y="396"/>
<celldesigner:boxSize height="20.0" width="60.0"/>
<celldesigner:singleLine width="1.0"/>
<celldesigner:paint color="ffffff66" scheme="Color"/>
</celldesigner:usualView>
<celldesigner:briefView>
<celldesigner:innerPosition x="0.0" y="0.0"/>
<celldesigner:boxSize height="60.0" width="80.0"/>
<celldesigner:singleLine width="1.0"/>
<celldesigner:paint color="3fff0000" scheme="Color"/>
</celldesigner:briefView>
</celldesigner:speciesAlias>
    <celldesigner:speciesAlias compartmentAlias="ca1" id="sa39" species="s39">
<celldesigner:activity>inactive</celldesigner:activity>
<celldesigner:bounds h="24" w="60" x="289" y="600"/>
<celldesigner:view state="usual"/>
<celldesigner:usualView>
<celldesigner:innerPosition x="289" y="600"/>
<celldesigner:boxSize height="20.0" width="60.0"/>
<celldesigner:singleLine width="1.0"/>
<celldesigner:paint color="ffffff66" scheme="Color"/>
</celldesigner:usualView>
<celldesigner:briefView>
<celldesigner:innerPosition x="0.0" y="0.0"/>
<celldesigner:boxSize height="60.0" width="80.0"/>
<celldesigner:singleLine width="1.0"/>
<celldesigner:paint color="3fff0000" scheme="Color"/>
</celldesigner:briefView>
</celldesigner:speciesAlias>
    <celldesigner:speciesAlias compartmentAlias="ca1" id="sa40" species="s40">
<celldesigner:activity>inactive</celldesigner:activity>
<celldesigner:bounds h="24" w="60" x="289" y="400"/>
<celldesigner:view state="usual"/>
<celldesigner:usualView>
<celldesigner:innerPosition x="289" y="400"/>
<celldesigner:boxSize height="20.0" width="60.0"/>
<celldesigner:singleLine width="1.0"/>
<celldesigner:paint color="ffffff66" scheme="Color"/>
</celldesigner:usualView>
<celldesigner:briefView>
<celldesigner:innerPosition x="0.0" y="0.0"/>
<celldesigner:boxSize height="60.0" width="80.0"/>
<celldesigner:singleLine width="1.0"/>
<celldesigner:paint color="3fff0000" scheme="Color"/>
</celldesigner:briefView>
</celldesigner:speciesAlias>
    <celldesigner:speciesAlias compartmentAlias="ca1" id="sa41" species="s41">
<celldesigner:activity>inactive</celldesigner:activity>
<celldesigner:bounds h="24" w="60" x="289" y="383"/>
<celldesigner:view state="usual"/>
<celldesigner:usualView>
<celldesigner:innerPosition x="289" y="383"/>
<celldesigner:boxSize height="20.0" width="60.0"/>
<celldesigner:singleLine width="1.0"/>
<celldesigner:paint color="ffffff66" scheme="Color"/>
</celldesigner:usualView>
<celldesigner:briefView>
<celldesigner:innerPosition x="0.0" y="0.0"/>
<celldesigner:boxSize height="60.0" width="80.0"/>
<celldesigner:singleLine width="1.0"/>
<celldesigner:paint color="3fff0000" scheme="Color"/>
</celldesigner:briefView>
</celldesigner:speciesAlias>
    <celldesigner:speciesAlias compartmentAlias="ca1" id="sa42" species="s42">
<celldesigner:activity>inactive</celldesigner:activity>
<celldesigner:bounds h="24" w="60" x="289" y="357"/>
<celldesigner:view state="usual"/>
<celldesigner:usualView>
<celldesigner:innerPosition x="289" y="357"/>
<celldesigner:boxSize height="20.0" width="60.0"/>
<celldesigner:singleLine width="1.0"/>
<celldesigner:paint color="ffffff66" scheme="Color"/>
</celldesigner:usualView>
<celldesigner:briefView>
<celldesigner:innerPosition x="0.0" y="0.0"/>
<celldesigner:boxSize height="60.0" width="80.0"/>
<celldesigner:singleLine width="1.0"/>
<celldesigner:paint color="3fff0000" scheme="Color"/>
</celldesigner:briefView>
</celldesigner:speciesAlias>
    <celldesigner:speciesAlias compartmentAlias="ca1" id="sa43" species="s43">
<celldesigner:activity>inactive</celldesigner:activity>
<celldesigner:bounds h="24" w="60" x="289" y="340"/>
<celldesigner:view state="usual"/>
<celldesigner:usualView>
<celldesigner:innerPosition x="289" y="340"/>
<celldesigner:boxSize height="20.0" width="60.0"/>
<celldesigner:singleLine width="1.0"/>
<celldesigner:paint color="ffffff66" scheme="Color"/>
</celldesigner:usualView>
<celldesigner:briefView>
<celldesigner:innerPosition x="0.0" y="0.0"/>
<celldesigner:boxSize height="60.0" width="80.0"/>
<celldesigner:singleLine width="1.0"/>
<celldesigner:paint color="3fff0000" scheme="Color"/>
</celldesigner:briefView>
</celldesigner:speciesAlias>
    <celldesigner:speciesAlias compartmentAlias="ca1" id="sa44" species="s44">
<celldesigner:activity>inactive</celldesigner:activity>
<celldesigner:bounds h="24" w="60" x="289" y="300"/>
<celldesigner:view state="usual"/>
<celldesigner:usualView>
<celldesigner:innerPosition x="289" y="300"/>
<celldesigner:boxSize height="20.0" width="60.0"/>
<celldesigner:singleLine width="1.0"/>
<celldesigner:paint color="ffffff66" scheme="Color"/>
</celldesigner:usualView>
<celldesigner:briefView>
<celldesigner:innerPosition x="0.0" y="0.0"/>
<celldesigner:boxSize height="60.0" width="80.0"/>
<celldesigner:singleLine width="1.0"/>
<celldesigner:paint color="3fff0000" scheme="Color"/>
</celldesigner:briefView>
</celldesigner:speciesAlias>
    <celldesigner:speciesAlias compartmentAlias="ca1" id="sa45" species="s45">
<celldesigner:activity>inactive</celldesigner:activity>
<celldesigner:bounds h="24" w="60" x="289" y="283"/>
<celldesigner:view state="usual"/>
<celldesigner:usualView>
<celldesigner:innerPosition x="289" y="283"/>
<celldesigner:boxSize height="20.0" width="60.0"/>
<celldesigner:singleLine width="1.0"/>
<celldesigner:paint color="ffffff66" scheme="Color"/>
</celldesigner:usualView>
<celldesigner:briefView>
<celldesigner:innerPosition x="0.0" y="0.0"/>
<celldesigner:boxSize height="60.0" width="80.0"/>
<celldesigner:singleLine width="1.0"/>
<celldesigner:paint color="3fff0000" scheme="Color"/>
</celldesigner:briefView>
</celldesigner:speciesAlias>
    <celldesigner:speciesAlias compartmentAlias="ca1" id="sa46" species="s46">
<celldesigner:activity>inactive</celldesigner:activity>
<celldesigner:bounds h="24" w="60" x="289" y="266"/>
<celldesigner:view state="usual"/>
<celldesigner:usualView>
<celldesigner:innerPosition x="289" y="266"/>
<celldesigner:boxSize height="20.0" width="60.0"/>
<celldesigner:singleLine width="1.0"/>
<celldesigner:paint color="ffffff66" scheme="Color"/>
</celldesigner:usualView>
<celldesigner:briefView>
<celldesigner:innerPosition x="0.0" y="0.0"/>
<celldesigner:boxSize height="60.0" width="80.0"/>
<celldesigner:singleLine width="1.0"/>
<celldesigner:paint color="3fff0000" scheme="Color"/>
</celldesigner:briefView>
</celldesigner:speciesAlias>
    <celldesigner:speciesAlias compartmentAlias="ca1" id="sa47" species="s47">
<celldesigner:activity>inactive</celldesigner:activity>
<celldesigner:bounds h="24" w="60" x="289" y="240"/>
<celldesigner:view state="usual"/>
<celldesigner:usualView>
<celldesigner:innerPosition x="289" y="240"/>
<celldesigner:boxSize height="20.0" width="60.0"/>
<celldesigner:singleLine width="1.0"/>
<celldesigner:paint color="ffffff66" scheme="Color"/>
</celldesigner:usualView>
<celldesigner:briefView>
<celldesigner:innerPosition x="0.0" y="0.0"/>
<celldesigner:boxSize height="60.0" width="80.0"/>
<celldesigner:singleLine width="1.0"/>
<celldesigner:paint color="3fff0000" scheme="Color"/>
</celldesigner:briefView>
</celldesigner:speciesAlias>
    <celldesigner:speciesAlias compartmentAlias="ca1" id="sa48" species="s48">
<celldesigner:activity>inactive</celldesigner:activity>
<celldesigner:bounds h="24" w="60" x="289" y="223"/>
<celldesigner:view state="usual"/>
<celldesigner:usualView>
<celldesigner:innerPosition x="289" y="223"/>
<celldesigner:boxSize height="20.0" width="60.0"/>
<celldesigner:singleLine width="1.0"/>
<celldesigner:paint color="ffffff66" scheme="Color"/>
</celldesigner:usualView>
<celldesigner:briefView>
<celldesigner:innerPosition x="0.0" y="0.0"/>
<celldesigner:boxSize height="60.0" width="80.0"/>
<celldesigner:singleLine width="1.0"/>
<celldesigner:paint color="3fff0000" scheme="Color"/>
</celldesigner:briefView>
</celldesigner:speciesAlias>
    <celldesigner:speciesAlias compartmentAlias="ca1" id="sa49" species="s49">
<celldesigner:activity>inactive</celldesigner:activity>
<celldesigner:bounds h="24" w="60" x="289" y="169"/>
<celldesigner:view state="usual"/>
<celldesigner:usualView>
<celldesigner:innerPosition x="289" y="169"/>
<celldesigner:boxSize height="20.0" width="60.0"/>
<celldesigner:singleLine width="1.0"/>
<celldesigner:paint color="ffffff66" scheme="Color"/>
</celldesigner:usualView>
<celldesigner:briefView>
<celldesigner:innerPosition x="0.0" y="0.0"/>
<celldesigner:boxSize height="60.0" width="80.0"/>
<celldesigner:singleLine width="1.0"/>
<celldesigner:paint color="3fff0000" scheme="Color"/>
</celldesigner:briefView>
</celldesigner:speciesAlias>
    <celldesigner:speciesAlias compartmentAlias="ca1" id="sa50" species="s50">
<celldesigner:activity>inactive</celldesigner:activity>
<celldesigner:bounds h="24" w="60" x="201" y="672"/>
<celldesigner:view state="usual"/>
<celldesigner:usualView>
<celldesigner:innerPosition x="201" y="672"/>
<celldesigner:boxSize height="20.0" width="60.0"/>
<celldesigner:singleLine width="1.0"/>
<celldesigner:paint color="ffffff66" scheme="Color"/>
</celldesigner:usualView>
<celldesigner:briefView>
<celldesigner:innerPosition x="0.0" y="0.0"/>
<celldesigner:boxSize height="60.0" width="80.0"/>
<celldesigner:singleLine width="1.0"/>
<celldesigner:paint color="3fff0000" scheme="Color"/>
</celldesigner:briefView>
</celldesigner:speciesAlias>
    <celldesigner:speciesAlias compartmentAlias="ca1" id="sa51" species="s51">
<celldesigner:activity>inactive</celldesigner:activity>
<celldesigner:bounds h="24" w="60" x="201" y="611"/>
<celldesigner:view state="usual"/>
<celldesigner:usualView>
<celldesigner:innerPosition x="201" y="611"/>
<celldesigner:boxSize height="20.0" width="60.0"/>
<celldesigner:singleLine width="1.0"/>
<celldesigner:paint color="ffffff66" scheme="Color"/>
</celldesigner:usualView>
<celldesigner:briefView>
<celldesigner:innerPosition x="0.0" y="0.0"/>
<celldesigner:boxSize height="60.0" width="80.0"/>
<celldesigner:singleLine width="1.0"/>
<celldesigner:paint color="3fff0000" scheme="Color"/>
</celldesigner:briefView>
</celldesigner:speciesAlias>
    <celldesigner:speciesAlias compartmentAlias="ca1" id="sa52" species="s52">
<celldesigner:activity>inactive</celldesigner:activity>
<celldesigner:bounds h="24" w="60" x="201" y="582"/>
<celldesigner:view state="usual"/>
<celldesigner:usualView>
<celldesigner:innerPosition x="201" y="582"/>
<celldesigner:boxSize height="20.0" width="60.0"/>
<celldesigner:singleLine width="1.0"/>
<celldesigner:paint color="ffffff66" scheme="Color"/>
</celldesigner:usualView>
<celldesigner:briefView>
<celldesigner:innerPosition x="0.0" y="0.0"/>
<celldesigner:boxSize height="60.0" width="80.0"/>
<celldesigner:singleLine width="1.0"/>
<celldesigner:paint color="3fff0000" scheme="Color"/>
</celldesigner:briefView>
</celldesigner:speciesAlias>
    <celldesigner:speciesAlias compartmentAlias="ca1" id="sa53" species="s53">
<celldesigner:activity>inactive</celldesigner:activity>
<celldesigner:bounds h="24" w="60" x="201" y="361"/>
<celldesigner:view state="usual"/>
<celldesigner:usualView>
<celldesigner:innerPosition x="201" y="361"/>
<celldesigner:boxSize height="20.0" width="60.0"/>
<celldesigner:singleLine width="1.0"/>
<celldesigner:paint color="ffffff66" scheme="Color"/>
</celldesigner:usualView>
<celldesigner:briefView>
<celldesigner:innerPosition x="0.0" y="0.0"/>
<celldesigner:boxSize height="60.0" width="80.0"/>
<celldesigner:singleLine width="1.0"/>
<celldesigner:paint color="3fff0000" scheme="Color"/>
</celldesigner:briefView>
</celldesigner:speciesAlias>
    <celldesigner:speciesAlias compartmentAlias="ca1" id="sa54" species="s54">
<celldesigner:activity>inactive</celldesigner:activity>
<celldesigner:bounds h="24" w="60" x="201" y="243"/>
<celldesigner:view state="usual"/>
<celldesigner:usualView>
<celldesigner:innerPosition x="201" y="243"/>
<celldesigner:boxSize height="20.0" width="60.0"/>
<celldesigner:singleLine width="1.0"/>
<celldesigner:paint color="ffffff66" scheme="Color"/>
</celldesigner:usualView>
<celldesigner:briefView>
<celldesigner:innerPosition x="0.0" y="0.0"/>
<celldesigner:boxSize height="60.0" width="80.0"/>
<celldesigner:singleLine width="1.0"/>
<celldesigner:paint color="3fff0000" scheme="Color"/>
</celldesigner:briefView>
</celldesigner:speciesAlias>
    <celldesigner:speciesAlias compartmentAlias="ca1" id="sa55" species="s55">
<celldesigner:activity>inactive</celldesigner:activity>
<celldesigner:bounds h="24" w="60" x="201" y="183"/>
<celldesigner:view state="usual"/>
<celldesigner:usualView>
<celldesigner:innerPosition x="201" y="183"/>
<celldesigner:boxSize height="20.0" width="60.0"/>
<celldesigner:singleLine width="1.0"/>
<celldesigner:paint color="ffffff66" scheme="Color"/>
</celldesigner:usualView>
<celldesigner:briefView>
<celldesigner:innerPosition x="0.0" y="0.0"/>
<celldesigner:boxSize height="60.0" width="80.0"/>
<celldesigner:singleLine width="1.0"/>
<celldesigner:paint color="3fff0000" scheme="Color"/>
</celldesigner:briefView>
</celldesigner:speciesAlias>
    <celldesigner:speciesAlias compartmentAlias="ca1" id="sa56" species="s56">
<celldesigner:activity>inactive</celldesigner:activity>
<celldesigner:bounds h="24" w="60" x="201" y="156"/>
<celldesigner:view state="usual"/>
<celldesigner:usualView>
<celldesigner:innerPosition x="201" y="156"/>
<celldesigner:boxSize height="20.0" width="60.0"/>
<celldesigner:singleLine width="1.0"/>
<celldesigner:paint color="ffffff66" scheme="Color"/>
</celldesigner:usualView>
<celldesigner:briefView>
<celldesigner:innerPosition x="0.0" y="0.0"/>
<celldesigner:boxSize height="60.0" width="80.0"/>
<celldesigner:singleLine width="1.0"/>
<celldesigner:paint color="3fff0000" scheme="Color"/>
</celldesigner:briefView>
</celldesigner:speciesAlias>
    <celldesigner:speciesAlias compartmentAlias="ca1" id="sa57" species="s57">
<celldesigner:activity>inactive</celldesigner:activity>
<celldesigner:bounds h="24" w="60" x="114" y="634"/>
<celldesigner:view state="usual"/>
<celldesigner:usualView>
<celldesigner:innerPosition x="114" y="634"/>
<celldesigner:boxSize height="20.0" width="60.0"/>
<celldesigner:singleLine width="1.0"/>
<celldesigner:paint color="ffffff66" scheme="Color"/>
</celldesigner:usualView>
<celldesigner:briefView>
<celldesigner:innerPosition x="0.0" y="0.0"/>
<celldesigner:boxSize height="60.0" width="80.0"/>
<celldesigner:singleLine width="1.0"/>
<celldesigner:paint color="3fff0000" scheme="Color"/>
</celldesigner:briefView>
</celldesigner:speciesAlias>
    <celldesigner:speciesAlias compartmentAlias="ca1" id="sa58" species="s58">
<celldesigner:activity>inactive</celldesigner:activity>
<celldesigner:bounds h="24" w="60" x="114" y="582"/>
<celldesigner:view state="usual"/>
<celldesigner:usualView>
<celldesigner:innerPosition x="114" y="582"/>
<celldesigner:boxSize height="20.0" width="60.0"/>
<celldesigner:singleLine width="1.0"/>
<celldesigner:paint color="ffffff66" scheme="Color"/>
</celldesigner:usualView>
<celldesigner:briefView>
<celldesigner:innerPosition x="0.0" y="0.0"/>
<celldesigner:boxSize height="60.0" width="80.0"/>
<celldesigner:singleLine width="1.0"/>
<celldesigner:paint color="3fff0000" scheme="Color"/>
</celldesigner:briefView>
</celldesigner:speciesAlias>
    <celldesigner:speciesAlias compartmentAlias="ca1" id="sa59" species="s59">
<celldesigner:activity>inactive</celldesigner:activity>
<celldesigner:bounds h="24" w="60" x="114" y="361"/>
<celldesigner:view state="usual"/>
<celldesigner:usualView>
<celldesigner:innerPosition x="114" y="361"/>
<celldesigner:boxSize height="20.0" width="60.0"/>
<celldesigner:singleLine width="1.0"/>
<celldesigner:paint color="ffffff66" scheme="Color"/>
</celldesigner:usualView>
<celldesigner:briefView>
<celldesigner:innerPosition x="0.0" y="0.0"/>
<celldesigner:boxSize height="60.0" width="80.0"/>
<celldesigner:singleLine width="1.0"/>
<celldesigner:paint color="3fff0000" scheme="Color"/>
</celldesigner:briefView>
</celldesigner:speciesAlias>
    <celldesigner:speciesAlias compartmentAlias="ca1" id="sa60" species="s60">
<celldesigner:activity>inactive</celldesigner:activity>
<celldesigner:bounds h="24" w="60" x="114" y="244"/>
<celldesigner:view state="usual"/>
<celldesigner:usualView>
<celldesigner:innerPosition x="114" y="244"/>
<celldesigner:boxSize height="20.0" width="60.0"/>
<celldesigner:singleLine width="1.0"/>
<celldesigner:paint color="ffffff66" scheme="Color"/>
</celldesigner:usualView>
<celldesigner:briefView>
<celldesigner:innerPosition x="0.0" y="0.0"/>
<celldesigner:boxSize height="60.0" width="80.0"/>
<celldesigner:singleLine width="1.0"/>
<celldesigner:paint color="3fff0000" scheme="Color"/>
</celldesigner:briefView>
</celldesigner:speciesAlias>
    <celldesigner:speciesAlias compartmentAlias="ca1" id="sa61" species="s61">
<celldesigner:activity>inactive</celldesigner:activity>
<celldesigner:bounds h="24" w="60" x="991" y="760"/>
<celldesigner:view state="usual"/>
<celldesigner:usualView>
<celldesigner:innerPosition x="991" y="760"/>
<celldesigner:boxSize height="20.0" width="60.0"/>
<celldesigner:singleLine width="1.0"/>
<celldesigner:paint color="ffff0000" scheme="Color"/>
</celldesigner:usualView>
<celldesigner:briefView>
<celldesigner:innerPosition x="0.0" y="0.0"/>
<celldesigner:boxSize height="60.0" width="80.0"/>
<celldesigner:singleLine width="1.0"/>
<celldesigner:paint color="3fff0000" scheme="Color"/>
</celldesigner:briefView>
</celldesigner:speciesAlias>
    <celldesigner:speciesAlias compartmentAlias="ca1" id="sa62" species="s62">
<celldesigner:activity>inactive</celldesigner:activity>
<celldesigner:bounds h="24" w="60" x="90" y="57"/>
<celldesigner:view state="usual"/>
<celldesigner:usualView>
<celldesigner:innerPosition x="90" y="57"/>
<celldesigner:boxSize height="20.0" width="60.0"/>
<celldesigner:singleLine width="1.0"/>
<celldesigner:paint color="ffff0000" scheme="Color"/>
</celldesigner:usualView>
<celldesigner:briefView>
<celldesigner:innerPosition x="0.0" y="0.0"/>
<celldesigner:boxSize height="60.0" width="80.0"/>
<celldesigner:singleLine width="1.0"/>
<celldesigner:paint color="3fff0000" scheme="Color"/>
</celldesigner:briefView>
</celldesigner:speciesAlias>
    <celldesigner:speciesAlias compartmentAlias="ca1" id="sa63" species="s63">
<celldesigner:activity>inactive</celldesigner:activity>
<celldesigner:bounds h="24" w="60" x="114" y="184"/>
<celldesigner:view state="usual"/>
<celldesigner:usualView>
<celldesigner:innerPosition x="114" y="184"/>
<celldesigner:boxSize height="20.0" width="60.0"/>
<celldesigner:singleLine width="1.0"/>
<celldesigner:paint color="ffffff66" scheme="Color"/>
</celldesigner:usualView>
<celldesigner:briefView>
<celldesigner:innerPosition x="0.0" y="0.0"/>
<celldesigner:boxSize height="60.0" width="80.0"/>
<celldesigner:singleLine width="1.0"/>
<celldesigner:paint color="3fff0000" scheme="Color"/>
</celldesigner:briefView>
</celldesigner:speciesAlias>
    <celldesigner:speciesAlias compartmentAlias="ca1" id="sa64" species="s64">
<celldesigner:activity>inactive</celldesigner:activity>
<celldesigner:bounds h="24" w="60" x="114" y="156"/>
<celldesigner:view state="usual"/>
<celldesigner:usualView>
<celldesigner:innerPosition x="114" y="156"/>
<celldesigner:boxSize height="20.0" width="60.0"/>
<celldesigner:singleLine width="1.0"/>
<celldesigner:paint color="ffffff66" scheme="Color"/>
</celldesigner:usualView>
<celldesigner:briefView>
<celldesigner:innerPosition x="0.0" y="0.0"/>
<celldesigner:boxSize height="60.0" width="80.0"/>
<celldesigner:singleLine width="1.0"/>
<celldesigner:paint color="3fff0000" scheme="Color"/>
</celldesigner:briefView>
</celldesigner:speciesAlias>
    <celldesigner:speciesAlias compartmentAlias="ca1" id="sa65" species="s65">
<celldesigner:activity>inactive</celldesigner:activity>
<celldesigner:bounds h="24" w="60" x="289" y="232"/>
<celldesigner:view state="usual"/>
<celldesigner:usualView>
<celldesigner:innerPosition x="289" y="232"/>
<celldesigner:boxSize height="20.0" width="60.0"/>
<celldesigner:singleLine width="1.0"/>
<celldesigner:paint/>
</celldesigner:usualView>
<celldesigner:briefView>
<celldesigner:innerPosition x="0.0" y="0.0"/>
<celldesigner:boxSize height="60.0" width="80.0"/>
<celldesigner:singleLine width="1.0"/>
<celldesigner:paint color="3fff0000" scheme="Color"/>
</celldesigner:briefView>
</celldesigner:speciesAlias>
    <celldesigner:speciesAlias compartmentAlias="ca1" id="sa66" species="s66">
<celldesigner:activity>inactive</celldesigner:activity>
<celldesigner:bounds h="24" w="60" x="289" y="283"/>
<celldesigner:view state="usual"/>
<celldesigner:usualView>
<celldesigner:innerPosition x="289" y="283"/>
<celldesigner:boxSize height="20.0" width="60.0"/>
<celldesigner:singleLine width="1.0"/>
<celldesigner:paint/>
</celldesigner:usualView>
<celldesigner:briefView>
<celldesigner:innerPosition x="0.0" y="0.0"/>
<celldesigner:boxSize height="60.0" width="80.0"/>
<celldesigner:singleLine width="1.0"/>
<celldesigner:paint color="3fff0000" scheme="Color"/>
</celldesigner:briefView>
</celldesigner:speciesAlias>
    <celldesigner:speciesAlias compartmentAlias="ca1" id="sa67" species="s67">
<celldesigner:activity>inactive</celldesigner:activity>
<celldesigner:bounds h="24" w="60" x="289" y="349"/>
<celldesigner:view state="usual"/>
<celldesigner:usualView>
<celldesigner:innerPosition x="289" y="349"/>
<celldesigner:boxSize height="20.0" width="60.0"/>
<celldesigner:singleLine width="1.0"/>
<celldesigner:paint/>
</celldesigner:usualView>
<celldesigner:briefView>
<celldesigner:innerPosition x="0.0" y="0.0"/>
<celldesigner:boxSize height="60.0" width="80.0"/>
<celldesigner:singleLine width="1.0"/>
<celldesigner:paint color="3fff0000" scheme="Color"/>
</celldesigner:briefView>
</celldesigner:speciesAlias>
    <celldesigner:speciesAlias compartmentAlias="ca1" id="sa68" species="s68">
<celldesigner:activity>inactive</celldesigner:activity>
<celldesigner:bounds h="24" w="60" x="289" y="392"/>
<celldesigner:view state="usual"/>
<celldesigner:usualView>
<celldesigner:innerPosition x="289" y="392"/>
<celldesigner:boxSize height="20.0" width="60.0"/>
<celldesigner:singleLine width="1.0"/>
<celldesigner:paint/>
</celldesigner:usualView>
<celldesigner:briefView>
<celldesigner:innerPosition x="0.0" y="0.0"/>
<celldesigner:boxSize height="60.0" width="80.0"/>
<celldesigner:singleLine width="1.0"/>
<celldesigner:paint color="3fff0000" scheme="Color"/>
</celldesigner:briefView>
</celldesigner:speciesAlias>
    
        
    
    
        
    
    
        
    
    
        
    
    
        
    
    
        
    
    
        
    
    
        
    
    
        
    
    
        
    
    
        
    
    
        
    
    
        
    
    
        
    
    
        
    
    
        
    
    
        
    
    
        
    
    
        
    
    
        
    
    
        
    
    
        
    
    
        
    
    
        
    
    
        
    
    
        
    
    
        
    
    
        
    
    
        
    
    
        
    
    
        
        
    
    
        
        
    
    
        
        
    
    
        
        
    
    
        
        
    
    
        
        
    
    
        
    
    
        
    
    
        
    
    
        
    
    
        
    
    
        
    
    
        
    
    
        
    
    
        
    
    
        
    
    
        
    
    
        
    
    
        
    
    
        
    
    
        
    
    
        
    
    
        
        
    
    
        
    
    
        
    
    
        
    
</celldesigner:listOfSpeciesAliases>
<celldesigner:listOfGroups xmlns:celldesigner="http://www.sbml.org/2001/ns/celldesigner"/>
<celldesigner:listOfProteins xmlns:celldesigner="http://www.sbml.org/2001/ns/celldesigner">
<celldesigner:protein id="pr16" name="K04741" type="GENERIC"/>
</celldesigner:listOfProteins>
<celldesigner:listOfGenes xmlns:celldesigner="http://www.sbml.org/2001/ns/celldesigner">
<celldesigner:gene id="gn3" name="hsa&#9;11261" type="GENE"/>
<celldesigner:gene id="gn4" name="hsa&#9;581" type="GENE"/>
<celldesigner:gene id="gn5" name="DNA-directed DNA polymerase [2.7.7.7] [hsa:598]" type="GENE"/>
<celldesigner:gene id="gn6" name="hsa&#9;1676" type="GENE"/>
<celldesigner:gene id="gn7" name="hsa&#9;596" type="GENE"/>
<celldesigner:gene id="gn8" name="NADH dehydrogenase (ubiquinone) [1.6.5.3] [hsa:472]" type="GENE"/>
<celldesigner:gene id="gn9" name="hsa&#9;7157" type="GENE"/>
<celldesigner:gene id="gn10" name="hsa&#9;2021" type="GENE"/>
<celldesigner:gene id="gn11" name="hsa&#9;9131" type="GENE"/>
<celldesigner:gene id="gn12" name="hsa&#9;836" type="GENE"/>
<celldesigner:gene id="gn13" name="hsa&#9;596" type="GENE"/>
<celldesigner:gene id="gn14" name="3-hydroxyacyl-CoA dehydrogenase [1.1.1.35] [hsa:329]" type="GENE"/>
<celldesigner:gene id="gn15" name="hsa&#9;1677" type="GENE"/>
<celldesigner:gene id="gn17" name="gamma-butyrobetaine dioxygenase [1.14.11.1] [hsa:842]" type="GENE"/>
<celldesigner:gene id="gn18" name="transketolase [2.2.1.1] [hsa:840]" type="GENE"/>
<celldesigner:gene id="gn19" name="hsa&#9;836" type="GENE"/>
<celldesigner:gene id="gn20" name="phosphoserine phosphatas [3.1.3.3] [hsa:572]" type="GENE"/>
<celldesigner:gene id="gn21" name="phosphoserine phosphatas [3.1.3.3] [hsa:572]" type="GENE"/>
<celldesigner:gene id="gn22" name="hsa&#9;4790" type="GENE"/>
<celldesigner:gene id="gn23" name="3-hydroxyacyl-CoA dehydrogenase [1.1.1.35] [hsa:329]" type="GENE"/>
<celldesigner:gene id="gn24" name="1-phosphatidylinositol-4-phosphate 5-kinase [2.7.1.68] [hsa:839]" type="GENE"/>
<celldesigner:gene id="gn25" name="3-hydroxyacyl-CoA dehydrogenase [1.1.1.35] [hsa:329]" type="GENE"/>
<celldesigner:gene id="gn26" name="hsa&#9;5566" type="GENE"/>
<celldesigner:gene id="gn27" name="hsa&#9;4792" type="GENE"/>
<celldesigner:gene id="gn28" name="histamine N-methyltransferase [2.1.1.8] [hsa:317]" type="GENE"/>
<celldesigner:gene id="gn29" name="hsa&#9;54205" type="GENE"/>
<celldesigner:gene id="gn30" name="hsa&#9;596" type="GENE"/>
<celldesigner:gene id="gn31" name="hsa&#9;637" type="GENE"/>
<celldesigner:gene id="gn32" name="DNA-directed RNA polymerase [2.7.7.6] [hsa:841]" type="GENE"/>
<celldesigner:gene id="gn33" name="sterol O-acyltransferase [2.3.1.26] [hsa:843]" type="GENE"/>
<celldesigner:gene id="gn34" name="hsa&#9;823" type="GENE"/>
<celldesigner:gene id="gn35" name="hsa&#9;10000" type="GENE"/>
<celldesigner:gene id="gn36" name="hsa&#9;9020" type="GENE"/>
<celldesigner:gene id="gn37" name="N-acetylmuramoyl-L-alanine amidase [3.5.1.28] [hsa:1147]" type="GENE"/>
<celldesigner:gene id="gn38" name="hsa&#9;8837" type="GENE"/>
<celldesigner:gene id="gn39" name="hsa&#9;23533" type="GENE"/>
<celldesigner:gene id="gn40" name="hsa&#9;11213" type="GENE"/>
<celldesigner:gene id="gn41" name="hsa&#9;4615" type="GENE"/>
<celldesigner:gene id="gn42" name="hsa&#9;8772" type="GENE"/>
<celldesigner:gene id="gn43" name="polyribonucleotide nucleotidyltransferase [2.7.7.8] [hsa:8717]" type="GENE"/>
<celldesigner:gene id="gn44" name="hsa&#9;7186" type="GENE"/>
<celldesigner:gene id="gn45" name="hsa&#9;8737" type="GENE"/>
<celldesigner:gene id="gn46" name="polyribonucleotide nucleotidyltransferase [2.7.7.8] [hsa:8717]" type="GENE"/>
<celldesigner:gene id="gn47" name="hsa&#9;8772" type="GENE"/>
<celldesigner:gene id="gn48" name="polyribonucleotide nucleotidyltransferase [2.7.7.8] [hsa:8717]" type="GENE"/>
<celldesigner:gene id="gn49" name="hsa&#9;8772" type="GENE"/>
<celldesigner:gene id="gn50" name="hsa&#9;1439" type="GENE"/>
<celldesigner:gene id="gn51" name="hsa&#9;1439" type="GENE"/>
<celldesigner:gene id="gn52" name="hsa&#9;4914" type="GENE"/>
<celldesigner:gene id="gn53" name="hsa&#9;3554" type="GENE"/>
<celldesigner:gene id="gn54" name="hsa&#9;7132" type="GENE"/>
<celldesigner:gene id="gn55" name="hsa&#9;8793" type="GENE"/>
<celldesigner:gene id="gn56" name="hsa&#9;355" type="GENE"/>
<celldesigner:gene id="gn57" name="hsa&#9;3562" type="GENE"/>
<celldesigner:gene id="gn58" name="hsa&#9;4803" type="GENE"/>
<celldesigner:gene id="gn59" name="hsa&#9;3552" type="GENE"/>
<celldesigner:gene id="gn60" name="hsa&#9;7124" type="GENE"/>
<celldesigner:gene id="gn63" name="hsa&#9;8743" type="GENE"/>
<celldesigner:gene id="gn64" name="hsa&#9;356" type="GENE"/>
</celldesigner:listOfGenes>
</annotation>
<listOfCompartments>
<compartment id="default" name="default"/>
<compartment id="uVol" name="uVol">
<annotation>
<celldesigner:name xmlns:celldesigner="http://www.sbml.org/2001/ns/celldesigner">uVol</celldesigner:name>
</annotation>
</compartment>
</listOfCompartments>
<listOfSpecies>
    <species compartment="uVol" id="s1" initialAmount="1.0" name="p53 signaling pathway">
<annotation>
<celldesigner:positionToCompartment xmlns:celldesigner="http://www.sbml.org/2001/ns/celldesigner">inside</celldesigner:positionToCompartment>
<celldesigner:speciesIdentity xmlns:celldesigner="http://www.sbml.org/2001/ns/celldesigner">
<celldesigner:class>UNKNOWN</celldesigner:class>
<celldesigner:name>p53 signaling pathway</celldesigner:name>
</celldesigner:speciesIdentity>
</annotation>
</species>
    <species compartment="uVol" id="s2" initialAmount="1.0" name="Cytokine-cytokine receptor interaction">
<annotation>
<celldesigner:positionToCompartment xmlns:celldesigner="http://www.sbml.org/2001/ns/celldesigner">inside</celldesigner:positionToCompartment>
<celldesigner:speciesIdentity xmlns:celldesigner="http://www.sbml.org/2001/ns/celldesigner">
<celldesigner:class>UNKNOWN</celldesigner:class>
<celldesigner:name>Cytokine-cytokine receptor interaction</celldesigner:name>
</celldesigner:speciesIdentity>
</annotation>
</species>
    <species compartment="uVol" id="s3" initialAmount="1.0" name="hsa&#9;11261">
<annotation>
<celldesigner:positionToCompartment xmlns:celldesigner="http://www.sbml.org/2001/ns/celldesigner">inside</celldesigner:positionToCompartment>
<celldesigner:speciesIdentity xmlns:celldesigner="http://www.sbml.org/2001/ns/celldesigner">
<celldesigner:class>GENE</celldesigner:class>
<celldesigner:geneReference>gn3</celldesigner:geneReference>
</celldesigner:speciesIdentity>
</annotation>
</species>
    <species compartment="uVol" id="s4" initialAmount="1.0" name="hsa&#9;581">
<annotation>
<celldesigner:positionToCompartment xmlns:celldesigner="http://www.sbml.org/2001/ns/celldesigner">inside</celldesigner:positionToCompartment>
<celldesigner:speciesIdentity xmlns:celldesigner="http://www.sbml.org/2001/ns/celldesigner">
<celldesigner:class>GENE</celldesigner:class>
<celldesigner:geneReference>gn4</celldesigner:geneReference>
</celldesigner:speciesIdentity>
</annotation>
</species>
    <species compartment="uVol" id="s5" initialAmount="1.0" name="DNA-directed DNA polymerase [2.7.7.7] [hsa:598]">
<annotation>
<celldesigner:positionToCompartment xmlns:celldesigner="http://www.sbml.org/2001/ns/celldesigner">inside</celldesigner:positionToCompartment>
<celldesigner:speciesIdentity xmlns:celldesigner="http://www.sbml.org/2001/ns/celldesigner">
<celldesigner:class>GENE</celldesigner:class>
<celldesigner:geneReference>gn5</celldesigner:geneReference>
</celldesigner:speciesIdentity>
</annotation>
</species>
    <species compartment="uVol" id="s6" initialAmount="1.0" name="hsa&#9;1676">
<annotation>
<celldesigner:positionToCompartment xmlns:celldesigner="http://www.sbml.org/2001/ns/celldesigner">inside</celldesigner:positionToCompartment>
<celldesigner:speciesIdentity xmlns:celldesigner="http://www.sbml.org/2001/ns/celldesigner">
<celldesigner:class>GENE</celldesigner:class>
<celldesigner:geneReference>gn6</celldesigner:geneReference>
</celldesigner:speciesIdentity>
</annotation>
</species>
    <species compartment="uVol" id="s7" initialAmount="1.0" name="hsa&#9;596">
<annotation>
<celldesigner:positionToCompartment xmlns:celldesigner="http://www.sbml.org/2001/ns/celldesigner">inside</celldesigner:positionToCompartment>
<celldesigner:speciesIdentity xmlns:celldesigner="http://www.sbml.org/2001/ns/celldesigner">
<celldesigner:class>GENE</celldesigner:class>
<celldesigner:geneReference>gn7</celldesigner:geneReference>
</celldesigner:speciesIdentity>
</annotation>
</species>
    <species compartment="uVol" id="s8" initialAmount="1.0" name="NADH dehydrogenase (ubiquinone) [1.6.5.3] [hsa:472]">
<annotation>
<celldesigner:positionToCompartment xmlns:celldesigner="http://www.sbml.org/2001/ns/celldesigner">inside</celldesigner:positionToCompartment>
<celldesigner:speciesIdentity xmlns:celldesigner="http://www.sbml.org/2001/ns/celldesigner">
<celldesigner:class>GENE</celldesigner:class>
<celldesigner:geneReference>gn8</celldesigner:geneReference>
</celldesigner:speciesIdentity>
</annotation>
</species>
    <species compartment="uVol" id="s9" initialAmount="1.0" name="hsa&#9;7157">
<annotation>
<celldesigner:positionToCompartment xmlns:celldesigner="http://www.sbml.org/2001/ns/celldesigner">inside</celldesigner:positionToCompartment>
<celldesigner:speciesIdentity xmlns:celldesigner="http://www.sbml.org/2001/ns/celldesigner">
<celldesigner:class>GENE</celldesigner:class>
<celldesigner:geneReference>gn9</celldesigner:geneReference>
</celldesigner:speciesIdentity>
</annotation>
</species>
    <species compartment="uVol" id="s10" initialAmount="1.0" name="hsa&#9;2021">
<annotation>
<celldesigner:positionToCompartment xmlns:celldesigner="http://www.sbml.org/2001/ns/celldesigner">inside</celldesigner:positionToCompartment>
<celldesigner:speciesIdentity xmlns:celldesigner="http://www.sbml.org/2001/ns/celldesigner">
<celldesigner:class>GENE</celldesigner:class>
<celldesigner:geneReference>gn10</celldesigner:geneReference>
</celldesigner:speciesIdentity>
</annotation>
</species>
    <species compartment="uVol" id="s11" initialAmount="1.0" name="hsa&#9;9131">
<annotation>
<celldesigner:positionToCompartment xmlns:celldesigner="http://www.sbml.org/2001/ns/celldesigner">inside</celldesigner:positionToCompartment>
<celldesigner:speciesIdentity xmlns:celldesigner="http://www.sbml.org/2001/ns/celldesigner">
<celldesigner:class>GENE</celldesigner:class>
<celldesigner:geneReference>gn11</celldesigner:geneReference>
</celldesigner:speciesIdentity>
</annotation>
</species>
    <species compartment="uVol" id="s12" initialAmount="1.0" name="hsa&#9;836">
<annotation>
<celldesigner:positionToCompartment xmlns:celldesigner="http://www.sbml.org/2001/ns/celldesigner">inside</celldesigner:positionToCompartment>
<celldesigner:speciesIdentity xmlns:celldesigner="http://www.sbml.org/2001/ns/celldesigner">
<celldesigner:class>GENE</celldesigner:class>
<celldesigner:geneReference>gn12</celldesigner:geneReference>
</celldesigner:speciesIdentity>
</annotation>
</species>
    <species compartment="uVol" id="s13" initialAmount="1.0" name="hsa&#9;596">
<annotation>
<celldesigner:positionToCompartment xmlns:celldesigner="http://www.sbml.org/2001/ns/celldesigner">inside</celldesigner:positionToCompartment>
<celldesigner:speciesIdentity xmlns:celldesigner="http://www.sbml.org/2001/ns/celldesigner">
<celldesigner:class>GENE</celldesigner:class>
<celldesigner:geneReference>gn13</celldesigner:geneReference>
</celldesigner:speciesIdentity>
</annotation>
</species>
    <species compartment="uVol" id="s14" initialAmount="1.0" name="3-hydroxyacyl-CoA dehydrogenase [1.1.1.35] [hsa:329]">
<annotation>
<celldesigner:positionToCompartment xmlns:celldesigner="http://www.sbml.org/2001/ns/celldesigner">inside</celldesigner:positionToCompartment>
<celldesigner:speciesIdentity xmlns:celldesigner="http://www.sbml.org/2001/ns/celldesigner">
<celldesigner:class>GENE</celldesigner:class>
<celldesigner:geneReference>gn14</celldesigner:geneReference>
</celldesigner:speciesIdentity>
</annotation>
</species>
    <species compartment="uVol" id="s15" initialAmount="1.0" name="hsa&#9;1677">
<annotation>
<celldesigner:positionToCompartment xmlns:celldesigner="http://www.sbml.org/2001/ns/celldesigner">inside</celldesigner:positionToCompartment>
<celldesigner:speciesIdentity xmlns:celldesigner="http://www.sbml.org/2001/ns/celldesigner">
<celldesigner:class>GENE</celldesigner:class>
<celldesigner:geneReference>gn15</celldesigner:geneReference>
</celldesigner:speciesIdentity>
</annotation>
</species>
    <species compartment="uVol" id="s16" initialAmount="1.0" name="ko&#9;K04741">
<annotation>
<celldesigner:positionToCompartment xmlns:celldesigner="http://www.sbml.org/2001/ns/celldesigner">inside</celldesigner:positionToCompartment>
<celldesigner:speciesIdentity xmlns:celldesigner="http://www.sbml.org/2001/ns/celldesigner">
<celldesigner:class>PROTEIN</celldesigner:class>
<celldesigner:proteinReference>pr16</celldesigner:proteinReference>
</celldesigner:speciesIdentity>
</annotation>
</species>
    <species compartment="uVol" id="s17" initialAmount="1.0" name="gamma-butyrobetaine dioxygenase [1.14.11.1] [hsa:842]">
<annotation>
<celldesigner:positionToCompartment xmlns:celldesigner="http://www.sbml.org/2001/ns/celldesigner">inside</celldesigner:positionToCompartment>
<celldesigner:speciesIdentity xmlns:celldesigner="http://www.sbml.org/2001/ns/celldesigner">
<celldesigner:class>GENE</celldesigner:class>
<celldesigner:geneReference>gn17</celldesigner:geneReference>
</celldesigner:speciesIdentity>
</annotation>
</species>
    <species compartment="uVol" id="s18" initialAmount="1.0" name="transketolase [2.2.1.1] [hsa:840]">
<annotation>
<celldesigner:positionToCompartment xmlns:celldesigner="http://www.sbml.org/2001/ns/celldesigner">inside</celldesigner:positionToCompartment>
<celldesigner:speciesIdentity xmlns:celldesigner="http://www.sbml.org/2001/ns/celldesigner">
<celldesigner:class>GENE</celldesigner:class>
<celldesigner:geneReference>gn18</celldesigner:geneReference>
</celldesigner:speciesIdentity>
</annotation>
</species>
    <species compartment="uVol" id="s19" initialAmount="1.0" name="hsa&#9;836">
<annotation>
<celldesigner:positionToCompartment xmlns:celldesigner="http://www.sbml.org/2001/ns/celldesigner">inside</celldesigner:positionToCompartment>
<celldesigner:speciesIdentity xmlns:celldesigner="http://www.sbml.org/2001/ns/celldesigner">
<celldesigner:class>GENE</celldesigner:class>
<celldesigner:geneReference>gn19</celldesigner:geneReference>
</celldesigner:speciesIdentity>
</annotation>
</species>
    <species compartment="uVol" id="s20" initialAmount="1.0" name="phosphoserine phosphatas [3.1.3.3] [hsa:572]">
<annotation>
<celldesigner:positionToCompartment xmlns:celldesigner="http://www.sbml.org/2001/ns/celldesigner">inside</celldesigner:positionToCompartment>
<celldesigner:speciesIdentity xmlns:celldesigner="http://www.sbml.org/2001/ns/celldesigner">
<celldesigner:class>GENE</celldesigner:class>
<celldesigner:geneReference>gn20</celldesigner:geneReference>
</celldesigner:speciesIdentity>
</annotation>
</species>
    <species compartment="uVol" id="s21" initialAmount="1.0" name="phosphoserine phosphatas [3.1.3.3] [hsa:572]">
<annotation>
<celldesigner:positionToCompartment xmlns:celldesigner="http://www.sbml.org/2001/ns/celldesigner">inside</celldesigner:positionToCompartment>
<celldesigner:speciesIdentity xmlns:celldesigner="http://www.sbml.org/2001/ns/celldesigner">
<celldesigner:class>GENE</celldesigner:class>
<celldesigner:geneReference>gn21</celldesigner:geneReference>
</celldesigner:speciesIdentity>
</annotation>
</species>
    <species compartment="uVol" id="s22" initialAmount="1.0" name="hsa&#9;4790">
<annotation>
<celldesigner:positionToCompartment xmlns:celldesigner="http://www.sbml.org/2001/ns/celldesigner">inside</celldesigner:positionToCompartment>
<celldesigner:speciesIdentity xmlns:celldesigner="http://www.sbml.org/2001/ns/celldesigner">
<celldesigner:class>GENE</celldesigner:class>
<celldesigner:geneReference>gn22</celldesigner:geneReference>
</celldesigner:speciesIdentity>
</annotation>
</species>
    <species compartment="uVol" id="s23" initialAmount="1.0" name="3-hydroxyacyl-CoA dehydrogenase [1.1.1.35] [hsa:329]">
<annotation>
<celldesigner:positionToCompartment xmlns:celldesigner="http://www.sbml.org/2001/ns/celldesigner">inside</celldesigner:positionToCompartment>
<celldesigner:speciesIdentity xmlns:celldesigner="http://www.sbml.org/2001/ns/celldesigner">
<celldesigner:class>GENE</celldesigner:class>
<celldesigner:geneReference>gn23</celldesigner:geneReference>
</celldesigner:speciesIdentity>
</annotation>
</species>
    <species compartment="uVol" id="s24" initialAmount="1.0" name="1-phosphatidylinositol-4-phosphate 5-kinase [2.7.1.68] [hsa:839]">
<annotation>
<celldesigner:positionToCompartment xmlns:celldesigner="http://www.sbml.org/2001/ns/celldesigner">inside</celldesigner:positionToCompartment>
<celldesigner:speciesIdentity xmlns:celldesigner="http://www.sbml.org/2001/ns/celldesigner">
<celldesigner:class>GENE</celldesigner:class>
<celldesigner:geneReference>gn24</celldesigner:geneReference>
</celldesigner:speciesIdentity>
</annotation>
</species>
    <species compartment="uVol" id="s25" initialAmount="1.0" name="3-hydroxyacyl-CoA dehydrogenase [1.1.1.35] [hsa:329]">
<annotation>
<celldesigner:positionToCompartment xmlns:celldesigner="http://www.sbml.org/2001/ns/celldesigner">inside</celldesigner:positionToCompartment>
<celldesigner:speciesIdentity xmlns:celldesigner="http://www.sbml.org/2001/ns/celldesigner">
<celldesigner:class>GENE</celldesigner:class>
<celldesigner:geneReference>gn25</celldesigner:geneReference>
</celldesigner:speciesIdentity>
</annotation>
</species>
    <species compartment="uVol" id="s26" initialAmount="1.0" name="hsa&#9;5566">
<annotation>
<celldesigner:positionToCompartment xmlns:celldesigner="http://www.sbml.org/2001/ns/celldesigner">inside</celldesigner:positionToCompartment>
<celldesigner:speciesIdentity xmlns:celldesigner="http://www.sbml.org/2001/ns/celldesigner">
<celldesigner:class>GENE</celldesigner:class>
<celldesigner:geneReference>gn26</celldesigner:geneReference>
</celldesigner:speciesIdentity>
</annotation>
</species>
    <species compartment="uVol" id="s27" initialAmount="1.0" name="hsa&#9;4792">
<annotation>
<celldesigner:positionToCompartment xmlns:celldesigner="http://www.sbml.org/2001/ns/celldesigner">inside</celldesigner:positionToCompartment>
<celldesigner:speciesIdentity xmlns:celldesigner="http://www.sbml.org/2001/ns/celldesigner">
<celldesigner:class>GENE</celldesigner:class>
<celldesigner:geneReference>gn27</celldesigner:geneReference>
</celldesigner:speciesIdentity>
</annotation>
</species>
    <species compartment="uVol" id="s28" initialAmount="1.0" name="histamine N-methyltransferase [2.1.1.8] [hsa:317]">
<annotation>
<celldesigner:positionToCompartment xmlns:celldesigner="http://www.sbml.org/2001/ns/celldesigner">inside</celldesigner:positionToCompartment>
<celldesigner:speciesIdentity xmlns:celldesigner="http://www.sbml.org/2001/ns/celldesigner">
<celldesigner:class>GENE</celldesigner:class>
<celldesigner:geneReference>gn28</celldesigner:geneReference>
</celldesigner:speciesIdentity>
</annotation>
</species>
    <species compartment="uVol" id="s29" initialAmount="1.0" name="hsa&#9;54205">
<annotation>
<celldesigner:positionToCompartment xmlns:celldesigner="http://www.sbml.org/2001/ns/celldesigner">inside</celldesigner:positionToCompartment>
<celldesigner:speciesIdentity xmlns:celldesigner="http://www.sbml.org/2001/ns/celldesigner">
<celldesigner:class>GENE</celldesigner:class>
<celldesigner:geneReference>gn29</celldesigner:geneReference>
</celldesigner:speciesIdentity>
</annotation>
</species>
    <species compartment="uVol" id="s30" initialAmount="1.0" name="hsa&#9;596">
<annotation>
<celldesigner:positionToCompartment xmlns:celldesigner="http://www.sbml.org/2001/ns/celldesigner">inside</celldesigner:positionToCompartment>
<celldesigner:speciesIdentity xmlns:celldesigner="http://www.sbml.org/2001/ns/celldesigner">
<celldesigner:class>GENE</celldesigner:class>
<celldesigner:geneReference>gn30</celldesigner:geneReference>
</celldesigner:speciesIdentity>
</annotation>
</species>
    <species compartment="uVol" id="s31" initialAmount="1.0" name="hsa&#9;637">
<annotation>
<celldesigner:positionToCompartment xmlns:celldesigner="http://www.sbml.org/2001/ns/celldesigner">inside</celldesigner:positionToCompartment>
<celldesigner:speciesIdentity xmlns:celldesigner="http://www.sbml.org/2001/ns/celldesigner">
<celldesigner:class>GENE</celldesigner:class>
<celldesigner:geneReference>gn31</celldesigner:geneReference>
</celldesigner:speciesIdentity>
</annotation>
</species>
    <species compartment="uVol" id="s32" initialAmount="1.0" name="DNA-directed RNA polymerase [2.7.7.6] [hsa:841]">
<annotation>
<celldesigner:positionToCompartment xmlns:celldesigner="http://www.sbml.org/2001/ns/celldesigner">inside</celldesigner:positionToCompartment>
<celldesigner:speciesIdentity xmlns:celldesigner="http://www.sbml.org/2001/ns/celldesigner">
<celldesigner:class>GENE</celldesigner:class>
<celldesigner:geneReference>gn32</celldesigner:geneReference>
</celldesigner:speciesIdentity>
</annotation>
</species>
    <species compartment="uVol" id="s33" initialAmount="1.0" name="sterol O-acyltransferase [2.3.1.26] [hsa:843]">
<annotation>
<celldesigner:positionToCompartment xmlns:celldesigner="http://www.sbml.org/2001/ns/celldesigner">inside</celldesigner:positionToCompartment>
<celldesigner:speciesIdentity xmlns:celldesigner="http://www.sbml.org/2001/ns/celldesigner">
<celldesigner:class>GENE</celldesigner:class>
<celldesigner:geneReference>gn33</celldesigner:geneReference>
</celldesigner:speciesIdentity>
</annotation>
</species>
    <species compartment="uVol" id="s34" initialAmount="1.0" name="hsa&#9;823">
<annotation>
<celldesigner:positionToCompartment xmlns:celldesigner="http://www.sbml.org/2001/ns/celldesigner">inside</celldesigner:positionToCompartment>
<celldesigner:speciesIdentity xmlns:celldesigner="http://www.sbml.org/2001/ns/celldesigner">
<celldesigner:class>GENE</celldesigner:class>
<celldesigner:geneReference>gn34</celldesigner:geneReference>
</celldesigner:speciesIdentity>
</annotation>
</species>
    <species compartment="uVol" id="s35" initialAmount="1.0" name="hsa&#9;10000">
<annotation>
<celldesigner:positionToCompartment xmlns:celldesigner="http://www.sbml.org/2001/ns/celldesigner">inside</celldesigner:positionToCompartment>
<celldesigner:speciesIdentity xmlns:celldesigner="http://www.sbml.org/2001/ns/celldesigner">
<celldesigner:class>GENE</celldesigner:class>
<celldesigner:geneReference>gn35</celldesigner:geneReference>
</celldesigner:speciesIdentity>
</annotation>
</species>
    <species compartment="uVol" id="s36" initialAmount="1.0" name="hsa&#9;9020">
<annotation>
<celldesigner:positionToCompartment xmlns:celldesigner="http://www.sbml.org/2001/ns/celldesigner">inside</celldesigner:positionToCompartment>
<celldesigner:speciesIdentity xmlns:celldesigner="http://www.sbml.org/2001/ns/celldesigner">
<celldesigner:class>GENE</celldesigner:class>
<celldesigner:geneReference>gn36</celldesigner:geneReference>
</celldesigner:speciesIdentity>
</annotation>
</species>
    <species compartment="uVol" id="s37" initialAmount="1.0" name="N-acetylmuramoyl-L-alanine amidase [3.5.1.28] [hsa:1147]">
<annotation>
<celldesigner:positionToCompartment xmlns:celldesigner="http://www.sbml.org/2001/ns/celldesigner">inside</celldesigner:positionToCompartment>
<celldesigner:speciesIdentity xmlns:celldesigner="http://www.sbml.org/2001/ns/celldesigner">
<celldesigner:class>GENE</celldesigner:class>
<celldesigner:geneReference>gn37</celldesigner:geneReference>
</celldesigner:speciesIdentity>
</annotation>
</species>
    <species compartment="uVol" id="s38" initialAmount="1.0" name="hsa&#9;8837">
<annotation>
<celldesigner:positionToCompartment xmlns:celldesigner="http://www.sbml.org/2001/ns/celldesigner">inside</celldesigner:positionToCompartment>
<celldesigner:speciesIdentity xmlns:celldesigner="http://www.sbml.org/2001/ns/celldesigner">
<celldesigner:class>GENE</celldesigner:class>
<celldesigner:geneReference>gn38</celldesigner:geneReference>
</celldesigner:speciesIdentity>
</annotation>
</species>
    <species compartment="uVol" id="s39" initialAmount="1.0" name="hsa&#9;23533">
<annotation>
<celldesigner:positionToCompartment xmlns:celldesigner="http://www.sbml.org/2001/ns/celldesigner">inside</celldesigner:positionToCompartment>
<celldesigner:speciesIdentity xmlns:celldesigner="http://www.sbml.org/2001/ns/celldesigner">
<celldesigner:class>GENE</celldesigner:class>
<celldesigner:geneReference>gn39</celldesigner:geneReference>
</celldesigner:speciesIdentity>
</annotation>
</species>
    <species compartment="uVol" id="s40" initialAmount="1.0" name="hsa&#9;11213">
<annotation>
<celldesigner:positionToCompartment xmlns:celldesigner="http://www.sbml.org/2001/ns/celldesigner">inside</celldesigner:positionToCompartment>
<celldesigner:speciesIdentity xmlns:celldesigner="http://www.sbml.org/2001/ns/celldesigner">
<celldesigner:class>GENE</celldesigner:class>
<celldesigner:geneReference>gn40</celldesigner:geneReference>
</celldesigner:speciesIdentity>
</annotation>
</species>
    <species compartment="uVol" id="s41" initialAmount="1.0" name="hsa&#9;4615">
<annotation>
<celldesigner:positionToCompartment xmlns:celldesigner="http://www.sbml.org/2001/ns/celldesigner">inside</celldesigner:positionToCompartment>
<celldesigner:speciesIdentity xmlns:celldesigner="http://www.sbml.org/2001/ns/celldesigner">
<celldesigner:class>GENE</celldesigner:class>
<celldesigner:geneReference>gn41</celldesigner:geneReference>
</celldesigner:speciesIdentity>
</annotation>
</species>
    <species compartment="uVol" id="s42" initialAmount="1.0" name="hsa&#9;8772">
<annotation>
<celldesigner:positionToCompartment xmlns:celldesigner="http://www.sbml.org/2001/ns/celldesigner">inside</celldesigner:positionToCompartment>
<celldesigner:speciesIdentity xmlns:celldesigner="http://www.sbml.org/2001/ns/celldesigner">
<celldesigner:class>GENE</celldesigner:class>
<celldesigner:geneReference>gn42</celldesigner:geneReference>
</celldesigner:speciesIdentity>
</annotation>
</species>
    <species compartment="uVol" id="s43" initialAmount="1.0" name="polyribonucleotide nucleotidyltransferase [2.7.7.8] [hsa:8717]">
<annotation>
<celldesigner:positionToCompartment xmlns:celldesigner="http://www.sbml.org/2001/ns/celldesigner">inside</celldesigner:positionToCompartment>
<celldesigner:speciesIdentity xmlns:celldesigner="http://www.sbml.org/2001/ns/celldesigner">
<celldesigner:class>GENE</celldesigner:class>
<celldesigner:geneReference>gn43</celldesigner:geneReference>
</celldesigner:speciesIdentity>
</annotation>
</species>
    <species compartment="uVol" id="s44" initialAmount="1.0" name="hsa&#9;7186">
<annotation>
<celldesigner:positionToCompartment xmlns:celldesigner="http://www.sbml.org/2001/ns/celldesigner">inside</celldesigner:positionToCompartment>
<celldesigner:speciesIdentity xmlns:celldesigner="http://www.sbml.org/2001/ns/celldesigner">
<celldesigner:class>GENE</celldesigner:class>
<celldesigner:geneReference>gn44</celldesigner:geneReference>
</celldesigner:speciesIdentity>
</annotation>
</species>
    <species compartment="uVol" id="s45" initialAmount="1.0" name="hsa&#9;8737">
<annotation>
<celldesigner:positionToCompartment xmlns:celldesigner="http://www.sbml.org/2001/ns/celldesigner">inside</celldesigner:positionToCompartment>
<celldesigner:speciesIdentity xmlns:celldesigner="http://www.sbml.org/2001/ns/celldesigner">
<celldesigner:class>GENE</celldesigner:class>
<celldesigner:geneReference>gn45</celldesigner:geneReference>
</celldesigner:speciesIdentity>
</annotation>
</species>
    <species compartment="uVol" id="s46" initialAmount="1.0" name="polyribonucleotide nucleotidyltransferase [2.7.7.8] [hsa:8717]">
<annotation>
<celldesigner:positionToCompartment xmlns:celldesigner="http://www.sbml.org/2001/ns/celldesigner">inside</celldesigner:positionToCompartment>
<celldesigner:speciesIdentity xmlns:celldesigner="http://www.sbml.org/2001/ns/celldesigner">
<celldesigner:class>GENE</celldesigner:class>
<celldesigner:geneReference>gn46</celldesigner:geneReference>
</celldesigner:speciesIdentity>
</annotation>
</species>
    <species compartment="uVol" id="s47" initialAmount="1.0" name="hsa&#9;8772">
<annotation>
<celldesigner:positionToCompartment xmlns:celldesigner="http://www.sbml.org/2001/ns/celldesigner">inside</celldesigner:positionToCompartment>
<celldesigner:speciesIdentity xmlns:celldesigner="http://www.sbml.org/2001/ns/celldesigner">
<celldesigner:class>GENE</celldesigner:class>
<celldesigner:geneReference>gn47</celldesigner:geneReference>
</celldesigner:speciesIdentity>
</annotation>
</species>
    <species compartment="uVol" id="s48" initialAmount="1.0" name="polyribonucleotide nucleotidyltransferase [2.7.7.8] [hsa:8717]">
<annotation>
<celldesigner:positionToCompartment xmlns:celldesigner="http://www.sbml.org/2001/ns/celldesigner">inside</celldesigner:positionToCompartment>
<celldesigner:speciesIdentity xmlns:celldesigner="http://www.sbml.org/2001/ns/celldesigner">
<celldesigner:class>GENE</celldesigner:class>
<celldesigner:geneReference>gn48</celldesigner:geneReference>
</celldesigner:speciesIdentity>
</annotation>
</species>
    <species compartment="uVol" id="s49" initialAmount="1.0" name="hsa&#9;8772">
<annotation>
<celldesigner:positionToCompartment xmlns:celldesigner="http://www.sbml.org/2001/ns/celldesigner">inside</celldesigner:positionToCompartment>
<celldesigner:speciesIdentity xmlns:celldesigner="http://www.sbml.org/2001/ns/celldesigner">
<celldesigner:class>GENE</celldesigner:class>
<celldesigner:geneReference>gn49</celldesigner:geneReference>
</celldesigner:speciesIdentity>
</annotation>
</species>
    <species compartment="uVol" id="s50" initialAmount="1.0" name="hsa&#9;1439">
<annotation>
<celldesigner:positionToCompartment xmlns:celldesigner="http://www.sbml.org/2001/ns/celldesigner">inside</celldesigner:positionToCompartment>
<celldesigner:speciesIdentity xmlns:celldesigner="http://www.sbml.org/2001/ns/celldesigner">
<celldesigner:class>GENE</celldesigner:class>
<celldesigner:geneReference>gn50</celldesigner:geneReference>
</celldesigner:speciesIdentity>
</annotation>
</species>
    <species compartment="uVol" id="s51" initialAmount="1.0" name="hsa&#9;1439">
<annotation>
<celldesigner:positionToCompartment xmlns:celldesigner="http://www.sbml.org/2001/ns/celldesigner">inside</celldesigner:positionToCompartment>
<celldesigner:speciesIdentity xmlns:celldesigner="http://www.sbml.org/2001/ns/celldesigner">
<celldesigner:class>GENE</celldesigner:class>
<celldesigner:geneReference>gn51</celldesigner:geneReference>
</celldesigner:speciesIdentity>
</annotation>
</species>
    <species compartment="uVol" id="s52" initialAmount="1.0" name="hsa&#9;4914">
<annotation>
<celldesigner:positionToCompartment xmlns:celldesigner="http://www.sbml.org/2001/ns/celldesigner">inside</celldesigner:positionToCompartment>
<celldesigner:speciesIdentity xmlns:celldesigner="http://www.sbml.org/2001/ns/celldesigner">
<celldesigner:class>GENE</celldesigner:class>
<celldesigner:geneReference>gn52</celldesigner:geneReference>
</celldesigner:speciesIdentity>
</annotation>
</species>
    <species compartment="uVol" id="s53" initialAmount="1.0" name="hsa&#9;3554">
<annotation>
<celldesigner:positionToCompartment xmlns:celldesigner="http://www.sbml.org/2001/ns/celldesigner">inside</celldesigner:positionToCompartment>
<celldesigner:speciesIdentity xmlns:celldesigner="http://www.sbml.org/2001/ns/celldesigner">
<celldesigner:class>GENE</celldesigner:class>
<celldesigner:geneReference>gn53</celldesigner:geneReference>
</celldesigner:speciesIdentity>
</annotation>
</species>
    <species compartment="uVol" id="s54" initialAmount="1.0" name="hsa&#9;7132">
<annotation>
<celldesigner:positionToCompartment xmlns:celldesigner="http://www.sbml.org/2001/ns/celldesigner">inside</celldesigner:positionToCompartment>
<celldesigner:speciesIdentity xmlns:celldesigner="http://www.sbml.org/2001/ns/celldesigner">
<celldesigner:class>GENE</celldesigner:class>
<celldesigner:geneReference>gn54</celldesigner:geneReference>
</celldesigner:speciesIdentity>
</annotation>
</species>
    <species compartment="uVol" id="s55" initialAmount="1.0" name="hsa&#9;8793">
<annotation>
<celldesigner:positionToCompartment xmlns:celldesigner="http://www.sbml.org/2001/ns/celldesigner">inside</celldesigner:positionToCompartment>
<celldesigner:speciesIdentity xmlns:celldesigner="http://www.sbml.org/2001/ns/celldesigner">
<celldesigner:class>GENE</celldesigner:class>
<celldesigner:geneReference>gn55</celldesigner:geneReference>
</celldesigner:speciesIdentity>
</annotation>
</species>
    <species compartment="uVol" id="s56" initialAmount="1.0" name="hsa&#9;355">
<annotation>
<celldesigner:positionToCompartment xmlns:celldesigner="http://www.sbml.org/2001/ns/celldesigner">inside</celldesigner:positionToCompartment>
<celldesigner:speciesIdentity xmlns:celldesigner="http://www.sbml.org/2001/ns/celldesigner">
<celldesigner:class>GENE</celldesigner:class>
<celldesigner:geneReference>gn56</celldesigner:geneReference>
</celldesigner:speciesIdentity>
</annotation>
</species>
    <species compartment="uVol" id="s57" initialAmount="1.0" name="hsa&#9;3562">
<annotation>
<celldesigner:positionToCompartment xmlns:celldesigner="http://www.sbml.org/2001/ns/celldesigner">inside</celldesigner:positionToCompartment>
<celldesigner:speciesIdentity xmlns:celldesigner="http://www.sbml.org/2001/ns/celldesigner">
<celldesigner:class>GENE</celldesigner:class>
<celldesigner:geneReference>gn57</celldesigner:geneReference>
</celldesigner:speciesIdentity>
</annotation>
</species>
    <species compartment="uVol" id="s58" initialAmount="1.0" name="hsa&#9;4803">
<annotation>
<celldesigner:positionToCompartment xmlns:celldesigner="http://www.sbml.org/2001/ns/celldesigner">inside</celldesigner:positionToCompartment>
<celldesigner:speciesIdentity xmlns:celldesigner="http://www.sbml.org/2001/ns/celldesigner">
<celldesigner:class>GENE</celldesigner:class>
<celldesigner:geneReference>gn58</celldesigner:geneReference>
</celldesigner:speciesIdentity>
</annotation>
</species>
    <species compartment="uVol" id="s59" initialAmount="1.0" name="hsa&#9;3552">
<annotation>
<celldesigner:positionToCompartment xmlns:celldesigner="http://www.sbml.org/2001/ns/celldesigner">inside</celldesigner:positionToCompartment>
<celldesigner:speciesIdentity xmlns:celldesigner="http://www.sbml.org/2001/ns/celldesigner">
<celldesigner:class>GENE</celldesigner:class>
<celldesigner:geneReference>gn59</celldesigner:geneReference>
</celldesigner:speciesIdentity>
</annotation>
</species>
    <species compartment="uVol" id="s60" initialAmount="1.0" name="hsa&#9;7124">
<annotation>
<celldesigner:positionToCompartment xmlns:celldesigner="http://www.sbml.org/2001/ns/celldesigner">inside</celldesigner:positionToCompartment>
<celldesigner:speciesIdentity xmlns:celldesigner="http://www.sbml.org/2001/ns/celldesigner">
<celldesigner:class>GENE</celldesigner:class>
<celldesigner:geneReference>gn60</celldesigner:geneReference>
</celldesigner:speciesIdentity>
</annotation>
</species>
    <species compartment="uVol" id="s61" initialAmount="1.0" name="Cell cycle">
<annotation>
<celldesigner:positionToCompartment xmlns:celldesigner="http://www.sbml.org/2001/ns/celldesigner">inside</celldesigner:positionToCompartment>
<celldesigner:speciesIdentity xmlns:celldesigner="http://www.sbml.org/2001/ns/celldesigner">
<celldesigner:class>UNKNOWN</celldesigner:class>
<celldesigner:name>Cell cycle</celldesigner:name>
</celldesigner:speciesIdentity>
</annotation>
</species>
    <species compartment="uVol" id="s62" initialAmount="1.0" name="TITLE&#9;Apoptosis">
<annotation>
<celldesigner:positionToCompartment xmlns:celldesigner="http://www.sbml.org/2001/ns/celldesigner">inside</celldesigner:positionToCompartment>
<celldesigner:speciesIdentity xmlns:celldesigner="http://www.sbml.org/2001/ns/celldesigner">
<celldesigner:class>UNKNOWN</celldesigner:class>
<celldesigner:name>TITLE:Apoptosis</celldesigner:name>
</celldesigner:speciesIdentity>
</annotation>
</species>
    <species compartment="uVol" id="s63" initialAmount="1.0" name="hsa&#9;8743">
<annotation>
<celldesigner:positionToCompartment xmlns:celldesigner="http://www.sbml.org/2001/ns/celldesigner">inside</celldesigner:positionToCompartment>
<celldesigner:speciesIdentity xmlns:celldesigner="http://www.sbml.org/2001/ns/celldesigner">
<celldesigner:class>GENE</celldesigner:class>
<celldesigner:geneReference>gn63</celldesigner:geneReference>
</celldesigner:speciesIdentity>
</annotation>
</species>
    <species compartment="uVol" id="s64" initialAmount="1.0" name="hsa&#9;356">
<annotation>
<celldesigner:positionToCompartment xmlns:celldesigner="http://www.sbml.org/2001/ns/celldesigner">inside</celldesigner:positionToCompartment>
<celldesigner:speciesIdentity xmlns:celldesigner="http://www.sbml.org/2001/ns/celldesigner">
<celldesigner:class>GENE</celldesigner:class>
<celldesigner:geneReference>gn64</celldesigner:geneReference>
</celldesigner:speciesIdentity>
</annotation>
</species>
    <species compartment="uVol" id="s65" initialAmount="1.0" name="undefined">
<annotation>
<celldesigner:positionToCompartment xmlns:celldesigner="http://www.sbml.org/2001/ns/celldesigner">inside</celldesigner:positionToCompartment>
<celldesigner:speciesIdentity xmlns:celldesigner="http://www.sbml.org/2001/ns/celldesigner"/>
</annotation>
</species>
    <species compartment="uVol" id="s66" initialAmount="1.0" name="undefined">
<annotation>
<celldesigner:positionToCompartment xmlns:celldesigner="http://www.sbml.org/2001/ns/celldesigner">inside</celldesigner:positionToCompartment>
<celldesigner:speciesIdentity xmlns:celldesigner="http://www.sbml.org/2001/ns/celldesigner"/>
</annotation>
</species>
    <species compartment="uVol" id="s67" initialAmount="1.0" name="undefined">
<annotation>
<celldesigner:positionToCompartment xmlns:celldesigner="http://www.sbml.org/2001/ns/celldesigner">inside</celldesigner:positionToCompartment>
<celldesigner:speciesIdentity xmlns:celldesigner="http://www.sbml.org/2001/ns/celldesigner"/>
</annotation>
</species>
    <species compartment="uVol" id="s68" initialAmount="1.0" name="undefined">
<annotation>
<celldesigner:positionToCompartment xmlns:celldesigner="http://www.sbml.org/2001/ns/celldesigner">inside</celldesigner:positionToCompartment>
<celldesigner:speciesIdentity xmlns:celldesigner="http://www.sbml.org/2001/ns/celldesigner"/>
</annotation>
</species>
    
        
    
    
        
    
    
        
    
    
        
    
    
        
    
    
        
    
    
        
    
    
        
    
    
        
    
    
        
    
    
        
    
    
        
    
    
        
    
    
        
    
    
        
    
    
        
    
    
        
    
    
        
    
    
        
    
    
        
    
    
        
    
    
        
    
    
        
    
    
        
    
    
        
    
    
        
    
    
        
    
    
        
    
    
        
    
    
        
    
    
        
        
    
    
        
        
    
    
        
        
    
    
        
        
    
    
        
        
    
    
        
        
    
    
        
    
    
        
    
    
        
    
    
        
    
    
        
    
    
        
    
    
        
    
    
        
    
    
        
    
    
        
    
    
        
    
    
        
    
    
        
    
    
        
    
    
        
    
    
        
    
    
        
        
    
    
        
    
    
        
    
    
        
    
</listOfSpecies>
<listOfReactions/>
</model>
</sbml>
