# Supplementary material for: KEGGconverter: a tool for the in-silico modelling of metabolic networks of the KEGG Pathways database
Source: BMC Bioinformatics. 2009 Oct 8;10:324. doi: 10.1186/1471-2105-10-324 (PMC2764712; doi:10.1186/1471-2105-10-324)
Supplement: Additional file 4 — KEGGconverter tool. This is the version (1.0) of the KEGGconverter tool which runs as a command line utility. It searches in the '/in' subdirectory for KGML models and performs the conversion depending on the specific command arguments. [file 1471-2105-10-324-S4.ZIP › kgml/out2SBML.xml]

<?xml version="1.0" encoding="UTF-8"?>
<sbml xmlns="http://www.sbml.org/sbml/level2" level="2" version="1">
<model id="model_Fatty_acid_metabolism">
<listOfCompartments>
<compartment id="default" name="default"/>
<compartment id="uVol" name="uVol"/>
</listOfCompartments>
<listOfSpecies>
<species id="s1" name="ko:K06445 ko:K09479" compartment="uVol" initialAmount="1.0"/>
<species id="s2" name="ko:K06445" compartment="uVol" initialAmount="1.0"/>
<species id="s3" name="ko:K06445" compartment="uVol" initialAmount="1.0"/>
<species id="s4" name="ko:K06445" compartment="uVol" initialAmount="1.0"/>
<species id="s5" name="ko:K06445" compartment="uVol" initialAmount="1.0"/>
<species id="s6" name="ko:K06445 ko:K09478" compartment="uVol" initialAmount="1.0"/>
<species id="s7" name="ko:K06445 ko:K09478" compartment="uVol" initialAmount="1.0"/>
<species id="s8" name="ath:AT5G48230" compartment="uVol" initialAmount="1.0"/>
<species id="s9" name="ko:K00248" compartment="uVol" initialAmount="1.0"/>
<species id="s10" name="ko:K00022 ko:K07514" compartment="uVol" initialAmount="1.0"/>
<species id="s11" name="ath:AT4G16210 ath:AT4G16800" compartment="uVol" initialAmount="1.0"/>
<species id="s12" name="Synthesis and degradation of ketone bodies" compartment="uVol" initialAmount="1.0"/>
<species id="s13" name="ath:AT1G04710 ath:AT2G33150 ath:AT5G48880" compartment="uVol" initialAmount="1.0"/>
<species id="s14" name="ath:AT3G06810" compartment="uVol" initialAmount="1.0"/>
<species id="s15" name="ko:K01909" compartment="uVol" initialAmount="1.0"/>
<species id="s16" name="ko:K01825 ko:K07514" compartment="uVol" initialAmount="1.0"/>
<species id="s17" name="ko:K01782" compartment="uVol" initialAmount="1.0"/>
<species id="s18" name="ath:AT5G48230" compartment="uVol" initialAmount="1.0"/>
<species id="s19" name="ath:AT1G04710 ath:AT2G33150 ath:AT5G48880" compartment="uVol" initialAmount="1.0"/>
<species id="s20" name="ko:K00022 ko:K07514" compartment="uVol" initialAmount="1.0"/>
<species id="s21" name="ath:AT4G16210 ath:AT4G16800" compartment="uVol" initialAmount="1.0"/>
<species id="s22" name="ko:K00248" compartment="uVol" initialAmount="1.0"/>
<species id="s23" name="ath:AT3G06810" compartment="uVol" initialAmount="1.0"/>
<species id="s24" name="ko:K07510" compartment="uVol" initialAmount="1.0"/>
<species id="s26" name="ko:K00255" compartment="uVol" initialAmount="1.0"/>
<species id="s27" name="ath:AT1G04710 ath:AT2G33150 ath:AT5G48880" compartment="uVol" initialAmount="1.0"/>
<species id="s28" name="ko:K00022 ko:K07514" compartment="uVol" initialAmount="1.0"/>
<species id="s29" name="ath:AT4G16210 ath:AT4G16800" compartment="uVol" initialAmount="1.0"/>
<species id="s30" name="ath:AT3G06810" compartment="uVol" initialAmount="1.0"/>
<species id="s31" name="ko:K07510" compartment="uVol" initialAmount="1.0"/>
<species id="s33" name="ko:K00255" compartment="uVol" initialAmount="1.0"/>
<species id="s34" name="ath:AT1G04710 ath:AT2G33150 ath:AT5G48880" compartment="uVol" initialAmount="1.0"/>
<species id="s35" name="ko:K00022 ko:K07514" compartment="uVol" initialAmount="1.0"/>
<species id="s36" name="ath:AT4G16210 ath:AT4G16800" compartment="uVol" initialAmount="1.0"/>
<species id="s37" name="ath:AT3G06810" compartment="uVol" initialAmount="1.0"/>
<species id="s38" name="ko:K00255" compartment="uVol" initialAmount="1.0"/>
<species id="s39" name="ko:K07510" compartment="uVol" initialAmount="1.0"/>
<species id="s41" name="ko:K00496" compartment="uVol" initialAmount="1.0"/>
<species id="s42" name="ko:K05297" compartment="uVol" initialAmount="1.0"/>
<species id="s43" name="Alanine and aspartate metabolism" compartment="uVol" initialAmount="1.0"/>
<species id="s44" name="ath:AT1G04710 ath:AT2G33150 ath:AT5G48880" compartment="uVol" initialAmount="1.0"/>
<species id="s45" name="ko:K00022 ko:K07514" compartment="uVol" initialAmount="1.0"/>
<species id="s46" name="ath:AT4G16210 ath:AT4G16800" compartment="uVol" initialAmount="1.0"/>
<species id="s47" name="ath:AT3G06810" compartment="uVol" initialAmount="1.0"/>
<species id="s48" name="Citrate cycle (TCA cycle)" compartment="uVol" initialAmount="1.0"/>
<species id="s49" name="ath:AT1G22430 ath:AT1G22440 ath:AT1G32780 ath:AT1G64710 ath:AT1G77120 ath:AT5G42250 ath:AT5G43940" compartment="uVol" initialAmount="1.0"/>
<species id="s51" name="ko:K00252" compartment="uVol" initialAmount="1.0"/>
<species id="s53" name="ko:K07510" compartment="uVol" initialAmount="1.0"/>
<species id="s55" name="ko:K00255" compartment="uVol" initialAmount="1.0"/>
<species id="s56" name="Fatty acid biosynthesis" compartment="uVol" initialAmount="1.0"/>
<species id="s57" name="Fatty acid elongation in mitochondria" compartment="uVol" initialAmount="1.0"/>
<species id="s58" name="Glycerolipid metabolism" compartment="uVol" initialAmount="1.0"/>
<species id="s59" name="ath:AT1G04710 ath:AT2G33150 ath:AT5G48880" compartment="uVol" initialAmount="1.0"/>
<species id="s60" name="ath:AT4G16210 ath:AT4G16800" compartment="uVol" initialAmount="1.0"/>
<species id="s61" name="ath:AT3G06810" compartment="uVol" initialAmount="1.0"/>
<species id="s62" name="ko:K00022 ko:K07514" compartment="uVol" initialAmount="1.0"/>
<species id="s63" name="ath:AT1G23800 ath:AT1G54100 ath:AT3G48000 ath:AT4G34240" compartment="uVol" initialAmount="1.0"/>
<species id="s65" name="TITLE:Fatty acid metabolism" compartment="uVol" initialAmount="1.0"/>
<species id="s66" name="ko:K07510" compartment="uVol" initialAmount="1.0"/>
<species id="s68" name="ko:K00255" compartment="uVol" initialAmount="1.0"/>
<species id="s69" name="ko:K00496 ko:K07425" compartment="uVol" initialAmount="1.0"/>
<species id="s70" name="ko:K00493" compartment="uVol" initialAmount="1.0"/>
<species id="s71" name="ath:AT1G04710 ath:AT2G33150 ath:AT5G48880" compartment="uVol" initialAmount="1.0"/>
<species id="s72" name="ko:K00022 ko:K07514" compartment="uVol" initialAmount="1.0"/>
<species id="s73" name="ath:AT4G16210 ath:AT4G16800" compartment="uVol" initialAmount="1.0"/>
<species id="s74" name="ath:AT3G06810" compartment="uVol" initialAmount="1.0"/>
<species id="s75" name="ath:AT1G49430 ath:AT1G64400 ath:AT1G77590 ath:AT3G05970 ath:AT4G11030 ath:AT4G14070 ath:AT4G23850 ath:AT5G27600" compartment="uVol" initialAmount="1.0"/>
<species id="s76" name="ko:K07510" compartment="uVol" initialAmount="1.0"/>
<species id="s78" name="ko:K00255" compartment="uVol" initialAmount="1.0"/>
<species id="s79" name="ko:K08765 ko:K08766" compartment="uVol" initialAmount="1.0"/>
<species id="s82" name="ath:AT1G06290 ath:AT1G06310 ath:AT2G35690 ath:AT3G51840 ath:AT4G16760 ath:AT5G65110" compartment="uVol" initialAmount="1.0"/>
<species id="s83" name="ath:AT1G06290 ath:AT1G06310 ath:AT2G35690 ath:AT3G51840 ath:AT4G16760 ath:AT5G65110" compartment="uVol" initialAmount="1.0"/>
<species id="s84" name="ath:AT1G06290 ath:AT1G06310 ath:AT2G35690 ath:AT3G51840 ath:AT4G16760 ath:AT5G65110" compartment="uVol" initialAmount="1.0"/>
<species id="s85" name="ath:AT1G06290 ath:AT1G06310 ath:AT2G35690 ath:AT3G51840 ath:AT4G16760 ath:AT5G65110" compartment="uVol" initialAmount="1.0"/>
<species id="s86" name="ath:AT1G06290 ath:AT1G06310 ath:AT2G35690 ath:AT3G51840 ath:AT4G16760 ath:AT5G65110" compartment="uVol" initialAmount="1.0"/>
<species id="s87" name="ath:AT1G06290 ath:AT1G06310 ath:AT2G35690 ath:AT3G51840 ath:AT4G16760 ath:AT5G65110" compartment="uVol" initialAmount="1.0"/>
<species id="s88" name="ath:AT1G06290 ath:AT1G06310 ath:AT2G35690 ath:AT3G51840 ath:AT4G16760 ath:AT5G65110" compartment="uVol" initialAmount="1.0"/>
<species id="s89" name="ko:K00529" compartment="uVol" initialAmount="1.0"/>
<species id="s91" name="cpd:C02990" compartment="uVol" initialAmount="1.0"/>
<species id="s92" name="cpd:C00638" compartment="uVol" initialAmount="1.0"/>
<species id="s93" name="cpd:C05280" compartment="uVol" initialAmount="1.0"/>
<species id="s94" name="cpd:C03561" compartment="uVol" initialAmount="1.0"/>
<species id="s95" name="cpd:C01144" compartment="uVol" initialAmount="1.0"/>
<species id="s96" name="cpd:C00877" compartment="uVol" initialAmount="1.0"/>
<species id="s97" name="cpd:C00332" compartment="uVol" initialAmount="1.0"/>
<species id="s98" name="cpd:C00136" compartment="uVol" initialAmount="1.0"/>
<species id="s99" name="cpd:C00229" compartment="uVol" initialAmount="1.0"/>
<species id="s100" name="cpd:C05269" compartment="uVol" initialAmount="1.0"/>
<species id="s101" name="cpd:C05271" compartment="uVol" initialAmount="1.0"/>
<species id="s102" name="cpd:C00010" compartment="uVol" initialAmount="1.0"/>
<species id="s103" name="cpd:C05268" compartment="uVol" initialAmount="1.0"/>
<species id="s104" name="cpd:C05270" compartment="uVol" initialAmount="1.0"/>
<species id="s105" name="cpd:C00173" compartment="uVol" initialAmount="1.0"/>
<species id="s106" name="cpd:C05279" compartment="uVol" initialAmount="1.0"/>
<species id="s107" name="cpd:C01144" compartment="uVol" initialAmount="1.0"/>
<species id="s108" name="cpd:C00010" compartment="uVol" initialAmount="1.0"/>
<species id="s109" name="cpd:C05267" compartment="uVol" initialAmount="1.0"/>
<species id="s110" name="cpd:C05266" compartment="uVol" initialAmount="1.0"/>
<species id="s111" name="cpd:C05276" compartment="uVol" initialAmount="1.0"/>
<species id="s112" name="cpd:C01944" compartment="uVol" initialAmount="1.0"/>
<species id="s113" name="cpd:C01371" compartment="uVol" initialAmount="1.0"/>
<species id="s114" name="cpd:C00340" compartment="uVol" initialAmount="1.0"/>
<species id="s115" name="cpd:C05275" compartment="uVol" initialAmount="1.0"/>
<species id="s116" name="cpd:C05274" compartment="uVol" initialAmount="1.0"/>
<species id="s117" name="cpd:C05264" compartment="uVol" initialAmount="1.0"/>
<species id="s118" name="cpd:C00010" compartment="uVol" initialAmount="1.0"/>
<species id="s119" name="cpd:C05265" compartment="uVol" initialAmount="1.0"/>
<species id="s120" name="cpd:C00435" compartment="uVol" initialAmount="1.0"/>
<species id="s121" name="cpd:C00226" compartment="uVol" initialAmount="1.0"/>
<species id="s122" name="cpd:C05262" compartment="uVol" initialAmount="1.0"/>
<species id="s123" name="cpd:C01832" compartment="uVol" initialAmount="1.0"/>
<species id="s124" name="cpd:C00010" compartment="uVol" initialAmount="1.0"/>
<species id="s125" name="cpd:C05263" compartment="uVol" initialAmount="1.0"/>
<species id="s126" name="cpd:C03221" compartment="uVol" initialAmount="1.0"/>
<species id="s127" name="cpd:C00071" compartment="uVol" initialAmount="1.0"/>
<species id="s128" name="cpd:C00010" compartment="uVol" initialAmount="1.0"/>
<species id="s129" name="cpd:C05260" compartment="uVol" initialAmount="1.0"/>
<species id="s130" name="cpd:C02593" compartment="uVol" initialAmount="1.0"/>
<species id="s131" name="cpd:C05261" compartment="uVol" initialAmount="1.0"/>
<species id="s132" name="cpd:C05273" compartment="uVol" initialAmount="1.0"/>
<species id="s133" name="cpd:C00162" compartment="uVol" initialAmount="1.0"/>
<species id="s134" name="cpd:C00527" compartment="uVol" initialAmount="1.0"/>
<species id="s135" name="cpd:C00010" compartment="uVol" initialAmount="1.0"/>
<species id="s136" name="cpd:C05259" compartment="uVol" initialAmount="1.0"/>
<species id="s137" name="cpd:C05258" compartment="uVol" initialAmount="1.0"/>
<species id="s138" name="cpd:C05272" compartment="uVol" initialAmount="1.0"/>
<species id="s139" name="cpd:C00154" compartment="uVol" initialAmount="1.0"/>
<species id="s140" name="cpd:C00249" compartment="uVol" initialAmount="1.0"/>
<species id="s141" name="cpd:C05102" compartment="uVol" initialAmount="1.0"/>
<species id="s142" name="cpd:C03547" compartment="uVol" initialAmount="1.0"/>
<species id="s143" name="cpd:C00517" compartment="uVol" initialAmount="1.0"/>
<species id="s144" name="cpd:C00823" compartment="uVol" initialAmount="1.0"/>
<species id="s199" name="cpd:C00024" compartment="uVol" initialAmount="1.0"/>
<species id="s200" name="cpd:C00489" compartment="uVol" initialAmount="1.0"/>
</listOfSpecies>
<listOfReactions>
<reaction id="R00238" name="R00238" reversible="true">
<listOfReactants>
<speciesReference species="s199"/>
</listOfReactants>
<listOfProducts>
<speciesReference species="s97"/>
</listOfProducts>
<listOfModifiers>
<modifierSpeciesReference species="s8"/>
<modifierSpeciesReference species="s13"/>
</listOfModifiers>
</reaction>
<reaction id="R03026" name="R03026" reversible="true">
<listOfReactants>
<speciesReference species="s95"/>
</listOfReactants>
<listOfProducts>
<speciesReference species="s96"/>
</listOfProducts>
<listOfModifiers>
<modifierSpeciesReference species="s11"/>
</listOfModifiers>
</reaction>
<reaction id="R01175" name="R01175" reversible="false">
<listOfReactants>
<speciesReference species="s98"/>
</listOfReactants>
<listOfProducts>
<speciesReference species="s96"/>
</listOfProducts>
<listOfModifiers>
<modifierSpeciesReference species="s14"/>
<modifierSpeciesReference species="s82"/>
</listOfModifiers>
</reaction>
<reaction id="R01177" name="R01177" reversible="true">
<listOfReactants>
<speciesReference species="s199"/>
</listOfReactants>
<listOfProducts>
<speciesReference species="s100"/>
<speciesReference species="s102"/>
</listOfProducts>
<listOfModifiers>
<modifierSpeciesReference species="s18"/>
<modifierSpeciesReference species="s19"/>
</listOfModifiers>
</reaction>
<reaction id="R04749" name="R04749" reversible="true">
<listOfReactants>
<speciesReference species="s103"/>
</listOfReactants>
<listOfProducts>
<speciesReference species="s101"/>
</listOfProducts>
<listOfModifiers>
<modifierSpeciesReference species="s21"/>
</listOfModifiers>
</reaction>
<reaction id="R04751" name="R04751" reversible="false">
<listOfReactants>
<speciesReference species="s104"/>
</listOfReactants>
<listOfProducts>
<speciesReference species="s101"/>
</listOfProducts>
<listOfModifiers>
<modifierSpeciesReference species="s23"/>
<modifierSpeciesReference species="s83"/>
</listOfModifiers>
</reaction>
<reaction id="R04747" name="R04747" reversible="true">
<listOfReactants>
<speciesReference species="s104"/>
<speciesReference species="s199"/>
</listOfReactants>
<listOfProducts>
<speciesReference species="s109"/>
<speciesReference species="s102"/>
</listOfProducts>
<listOfModifiers>
<modifierSpeciesReference species="s27"/>
</listOfModifiers>
</reaction>
<reaction id="R04746" name="R04746" reversible="true">
<listOfReactants>
<speciesReference species="s110"/>
</listOfReactants>
<listOfProducts>
<speciesReference species="s111"/>
</listOfProducts>
<listOfModifiers>
<modifierSpeciesReference species="s29"/>
</listOfModifiers>
</reaction>
<reaction id="R03777" name="R03777" reversible="false">
<listOfReactants>
<speciesReference species="s112"/>
</listOfReactants>
<listOfProducts>
<speciesReference species="s111"/>
</listOfProducts>
<listOfModifiers>
<modifierSpeciesReference species="s30"/>
<modifierSpeciesReference species="s84"/>
</listOfModifiers>
</reaction>
<reaction id="R03778" name="R03778" reversible="true">
<listOfReactants>
<speciesReference species="s199"/>
<speciesReference species="s112"/>
</listOfReactants>
<listOfProducts>
<speciesReference species="s119"/>
<speciesReference species="s102"/>
</listOfProducts>
<listOfModifiers>
<modifierSpeciesReference species="s34"/>
</listOfModifiers>
</reaction>
<reaction id="R04744" name="R04744" reversible="true">
<listOfReactants>
<speciesReference species="s117"/>
</listOfReactants>
<listOfProducts>
<speciesReference species="s115"/>
</listOfProducts>
<listOfModifiers>
<modifierSpeciesReference species="s36"/>
</listOfModifiers>
</reaction>
<reaction id="R04754" name="R04754" reversible="false">
<listOfReactants>
<speciesReference species="s116"/>
</listOfReactants>
<listOfProducts>
<speciesReference species="s115"/>
</listOfProducts>
<listOfModifiers>
<modifierSpeciesReference species="s37"/>
<modifierSpeciesReference species="s85"/>
</listOfModifiers>
</reaction>
<reaction id="R04742" name="R04742" reversible="true">
<listOfReactants>
<speciesReference species="s199"/>
<speciesReference species="s116"/>
</listOfReactants>
<listOfProducts>
<speciesReference species="s125"/>
<speciesReference species="s102"/>
</listOfProducts>
<listOfModifiers>
<modifierSpeciesReference species="s44"/>
</listOfModifiers>
</reaction>
<reaction id="R04170" name="R04170" reversible="true">
<listOfReactants>
<speciesReference species="s122"/>
</listOfReactants>
<listOfProducts>
<speciesReference species="s126"/>
</listOfProducts>
<listOfModifiers>
<modifierSpeciesReference species="s46"/>
</listOfModifiers>
</reaction>
<reaction id="R03857" name="R03857" reversible="false">
<listOfReactants>
<speciesReference species="s123"/>
</listOfReactants>
<listOfProducts>
<speciesReference species="s126"/>
</listOfProducts>
<listOfModifiers>
<modifierSpeciesReference species="s47"/>
<modifierSpeciesReference species="s86"/>
</listOfModifiers>
</reaction>
<reaction id="R00623" name="R00623" reversible="true">
<listOfReactants>
<speciesReference species="s121"/>
</listOfReactants>
<listOfProducts>
<speciesReference species="s127"/>
</listOfProducts>
<listOfModifiers>
<modifierSpeciesReference species="s49"/>
</listOfModifiers>
</reaction>
<reaction id="R03858" name="R03858" reversible="true">
<listOfReactants>
<speciesReference species="s123"/>
<speciesReference species="s199"/>
</listOfReactants>
<listOfProducts>
<speciesReference species="s131"/>
<speciesReference species="s102"/>
</listOfProducts>
<listOfModifiers>
<modifierSpeciesReference species="s59"/>
</listOfModifiers>
</reaction>
<reaction id="R04740" name="R04740" reversible="true">
<listOfReactants>
<speciesReference species="s129"/>
</listOfReactants>
<listOfProducts>
<speciesReference species="s132"/>
</listOfProducts>
<listOfModifiers>
<modifierSpeciesReference species="s60"/>
</listOfModifiers>
</reaction>
<reaction id="R03990" name="R03990" reversible="false">
<listOfReactants>
<speciesReference species="s130"/>
</listOfReactants>
<listOfProducts>
<speciesReference species="s132"/>
</listOfProducts>
<listOfModifiers>
<modifierSpeciesReference species="s61"/>
<modifierSpeciesReference species="s87"/>
</listOfModifiers>
</reaction>
<reaction id="R00631" name="R00631" reversible="false">
<listOfReactants>
<speciesReference species="s133"/>
</listOfReactants>
<listOfProducts>
<speciesReference species="s127"/>
</listOfProducts>
<listOfModifiers>
<modifierSpeciesReference species="s63"/>
</listOfModifiers>
</reaction>
<reaction id="R03991" name="R03991" reversible="true">
<listOfReactants>
<speciesReference species="s130"/>
<speciesReference species="s199"/>
</listOfReactants>
<listOfProducts>
<speciesReference species="s136"/>
<speciesReference species="s102"/>
</listOfProducts>
<listOfModifiers>
<modifierSpeciesReference species="s71"/>
</listOfModifiers>
</reaction>
<reaction id="R04738" name="R04738" reversible="true">
<listOfReactants>
<speciesReference species="s137"/>
</listOfReactants>
<listOfProducts>
<speciesReference species="s138"/>
</listOfProducts>
<listOfModifiers>
<modifierSpeciesReference species="s73"/>
</listOfModifiers>
</reaction>
<reaction id="R01279" name="R01279" reversible="false">
<listOfReactants>
<speciesReference species="s139"/>
</listOfReactants>
<listOfProducts>
<speciesReference species="s138"/>
</listOfProducts>
<listOfModifiers>
<modifierSpeciesReference species="s74"/>
<modifierSpeciesReference species="s88"/>
</listOfModifiers>
</reaction>
<reaction id="R01280" name="R01280" reversible="true">
<listOfReactants>
<speciesReference species="s140"/>
</listOfReactants>
<listOfProducts>
<speciesReference species="s139"/>
</listOfProducts>
<listOfModifiers>
<modifierSpeciesReference species="s75"/>
</listOfModifiers>
</reaction>
<reaction id="r32" name="r32" reversible="false">
<listOfReactants>
<speciesReference species="s97"/>
</listOfReactants>
<listOfProducts>
<speciesReference species="s12"/>
</listOfProducts>
</reaction>
<reaction id="r33" name="r33" reversible="false">
<listOfReactants>
<speciesReference species="s97"/>
</listOfReactants>
<listOfProducts>
<speciesReference species="s12"/>
</listOfProducts>
</reaction>
<reaction id="r34" name="r34" reversible="false">
<listOfReactants>
<speciesReference species="s140"/>
</listOfReactants>
<listOfProducts>
<speciesReference species="s56"/>
</listOfProducts>
</reaction>
<reaction id="r35" name="r35" reversible="false">
<listOfReactants>
<speciesReference species="s140"/>
</listOfReactants>
<listOfProducts>
<speciesReference species="s57"/>
</listOfProducts>
</reaction>
<reaction id="r36" name="r36" reversible="false">
<listOfReactants>
<speciesReference species="s140"/>
</listOfReactants>
<listOfProducts>
<speciesReference species="s58"/>
</listOfProducts>
</reaction>
<reaction id="r37" name="r37" reversible="false">
<listOfReactants>
<speciesReference species="s199"/>
</listOfReactants>
<listOfProducts>
<speciesReference species="s13"/>
</listOfProducts>
</reaction>
<reaction id="r38" name="r38" reversible="false">
<listOfReactants>
<speciesReference species="s199"/>
</listOfReactants>
<listOfProducts>
<speciesReference species="s8"/>
</listOfProducts>
</reaction>
<reaction id="r39" name="r39" reversible="false">
<listOfReactants>
<speciesReference species="s199"/>
</listOfReactants>
<listOfProducts>
<speciesReference species="s18"/>
</listOfProducts>
</reaction>
<reaction id="r40" name="r40" reversible="false">
<listOfReactants>
<speciesReference species="s199"/>
</listOfReactants>
<listOfProducts>
<speciesReference species="s19"/>
</listOfProducts>
</reaction>
<reaction id="r41" name="r41" reversible="false">
<listOfReactants>
<speciesReference species="s199"/>
</listOfReactants>
<listOfProducts>
<speciesReference species="s27"/>
</listOfProducts>
</reaction>
<reaction id="r42" name="r42" reversible="false">
<listOfReactants>
<speciesReference species="s199"/>
</listOfReactants>
<listOfProducts>
<speciesReference species="s34"/>
</listOfProducts>
</reaction>
<reaction id="r43" name="r43" reversible="false">
<listOfReactants>
<speciesReference species="s199"/>
</listOfReactants>
<listOfProducts>
<speciesReference species="s44"/>
</listOfProducts>
</reaction>
<reaction id="r44" name="r44" reversible="false">
<listOfReactants>
<speciesReference species="s199"/>
</listOfReactants>
<listOfProducts>
<speciesReference species="s59"/>
</listOfProducts>
</reaction>
<reaction id="r45" name="r45" reversible="false">
<listOfReactants>
<speciesReference species="s199"/>
</listOfReactants>
<listOfProducts>
<speciesReference species="s71"/>
</listOfProducts>
</reaction>
<reaction id="r46" name="r46" reversible="false">
<listOfReactants>
<speciesReference species="s199"/>
</listOfReactants>
<listOfProducts>
<speciesReference species="s13"/>
</listOfProducts>
</reaction>
<reaction id="r47" name="r47" reversible="false">
<listOfReactants>
<speciesReference species="s199"/>
</listOfReactants>
<listOfProducts>
<speciesReference species="s8"/>
</listOfProducts>
</reaction>
<reaction id="r48" name="r48" reversible="false">
<listOfReactants>
<speciesReference species="s199"/>
</listOfReactants>
<listOfProducts>
<speciesReference species="s18"/>
</listOfProducts>
</reaction>
<reaction id="r49" name="r49" reversible="false">
<listOfReactants>
<speciesReference species="s199"/>
</listOfReactants>
<listOfProducts>
<speciesReference species="s19"/>
</listOfProducts>
</reaction>
<reaction id="r50" name="r50" reversible="false">
<listOfReactants>
<speciesReference species="s199"/>
</listOfReactants>
<listOfProducts>
<speciesReference species="s27"/>
</listOfProducts>
</reaction>
<reaction id="r51" name="r51" reversible="false">
<listOfReactants>
<speciesReference species="s199"/>
</listOfReactants>
<listOfProducts>
<speciesReference species="s34"/>
</listOfProducts>
</reaction>
<reaction id="r52" name="r52" reversible="false">
<listOfReactants>
<speciesReference species="s199"/>
</listOfReactants>
<listOfProducts>
<speciesReference species="s44"/>
</listOfProducts>
</reaction>
<reaction id="r53" name="r53" reversible="false">
<listOfReactants>
<speciesReference species="s199"/>
</listOfReactants>
<listOfProducts>
<speciesReference species="s59"/>
</listOfProducts>
</reaction>
<reaction id="r54" name="r54" reversible="false">
<listOfReactants>
<speciesReference species="s199"/>
</listOfReactants>
<listOfProducts>
<speciesReference species="s71"/>
</listOfProducts>
</reaction>
</listOfReactions>
</model>
</sbml>
