# Supplementary material for: KEGGconverter: a tool for the in-silico modelling of metabolic networks of the KEGG Pathways database
Source: BMC Bioinformatics. 2009 Oct 8;10:324. doi: 10.1186/1471-2105-10-324 (PMC2764712; doi:10.1186/1471-2105-10-324)
Supplement: Additional file 4 — KEGGconverter tool. This is the version (1.0) of the KEGGconverter tool which runs as a command line utility. It searches in the '/in' subdirectory for KGML models and performs the conversion depending on the specific command arguments. [file 1471-2105-10-324-S4.ZIP › kgml/out2SBML_renamed.xml]

<?xml version="1.0" encoding="UTF-8" standalone="no"?><sbml xmlns="http://www.sbml.org/sbml/level2" level="2" version="1">
<model id="model_Fatty_acid_metabolism">
<listOfCompartments>
<compartment id="default" name="default"/>
<compartment id="uVol" name="uVol"/>
</listOfCompartments>
<listOfSpecies>


<species compartment="uVol" id="s8" initialAmount="1.0" name="acetyl-CoA C-acetyltransferase [2.3.1.9] [ath:AT5G48230]"/>


<species compartment="uVol" id="s11" initialAmount="1.0" name="enoyl-CoA hydratase [4.2.1.17] [ath:AT4G16210]"/>
<species compartment="uVol" id="s12" initialAmount="1.0" name="Synthesis and degradation of ketone bodies"/>
<species compartment="uVol" id="s13" initialAmount="1.0" name="acetyl-CoA C-acyltransferase [2.3.1.16] [ath:AT1G04710]"/>
<species compartment="uVol" id="s14" initialAmount="1.0" name="acyl-CoA dehydrogenase [1.3.99.3] [ath:AT3G06810]"/>


<species compartment="uVol" id="s18" initialAmount="1.0" name="acetyl-CoA C-acetyltransferase [2.3.1.9] [ath:AT5G48230]"/>
<species compartment="uVol" id="s19" initialAmount="1.0" name="acetyl-CoA C-acyltransferase [2.3.1.16] [ath:AT1G04710]"/>


<species compartment="uVol" id="s49" initialAmount="1.0" name="alcohol dehydrogenase [1.1.1.1] [ath:AT1G22430]"/>


<species compartment="uVol" id="s56" initialAmount="1.0" name="Fatty acid biosynthesis"/>
<species compartment="uVol" id="s57" initialAmount="1.0" name="Fatty acid elongation in mitochondria"/>
<species compartment="uVol" id="s58" initialAmount="1.0" name="Glycerolipid metabolism"/>


<species compartment="uVol" id="s63" initialAmount="1.0" name="aldehyde dehydrogenase (NAD+) [1.2.1.3] [ath:AT1G23800]"/>


<species compartment="uVol" id="s75" initialAmount="1.0" name="long-chain-fatty-acid---CoA ligase [6.2.1.3] [ath:AT1G49430]"/>


<species compartment="uVol" id="s82" initialAmount="1.0" name="acyl-CoA oxidase [1.3.3.6] [ath:AT1G06290]"/>


<species compartment="uVol" id="s95" initialAmount="1.0" name="(S)-3-Hydroxybutanoyl-CoA [C01144]"/>
<species compartment="uVol" id="s96" initialAmount="1.0" name="Crotonoyl-CoA [C00877]"/>
<species compartment="uVol" id="s97" initialAmount="1.0" name="Acetoacetyl-CoA [C00332]"/>
<species compartment="uVol" id="s98" initialAmount="1.0" name="Butanoyl-CoA [C00136]"/>

<species compartment="uVol" id="s100" initialAmount="1.0" name="3-Oxohexanoyl-CoA [C05269]"/>
<species compartment="uVol" id="s101" initialAmount="1.0" name="trans-Hex-2-enoyl-CoA [C05271]"/>
<species compartment="uVol" id="s102" initialAmount="1.0" name="CoA [C00010]"/>
<species compartment="uVol" id="s103" initialAmount="1.0" name="(S)-Hydroxyhexanoyl-CoA [C05268]"/>
<species compartment="uVol" id="s104" initialAmount="1.0" name="Hexanoyl-Co [C05270]"/>


<species compartment="uVol" id="s109" initialAmount="1.0" name="3-Oxooctanoyl-Co [C05267]"/>
<species compartment="uVol" id="s110" initialAmount="1.0" name="(S)-Hydroxyoctanoyl-CoA [C05266]"/>
<species compartment="uVol" id="s111" initialAmount="1.0" name="trans-Oct-2-enoyl-CoA [C05276]"/>
<species compartment="uVol" id="s112" initialAmount="1.0" name="Octanoyl-Co [C01944]"/>


<species compartment="uVol" id="s115" initialAmount="1.0" name="trans-Dec-2-enoyl-CoA [C05275]"/>
<species compartment="uVol" id="s116" initialAmount="1.0" name="Decanoyl-Co [C05274]"/>
<species compartment="uVol" id="s117" initialAmount="1.0" name="(S)-Hydroxydecanoyl-CoA [C05264]"/>

<species compartment="uVol" id="s119" initialAmount="1.0" name="3-Oxodecanoyl-Co [C05265]"/>

<species compartment="uVol" id="s121" initialAmount="1.0" name="Primary alcohol [C00226]"/>
<species compartment="uVol" id="s122" initialAmount="1.0" name="(S)-3-Hydroxydodecanoyl-Co [C05262]"/>
<species compartment="uVol" id="s123" initialAmount="1.0" name="Lauroyl-CoA [C01832]"/>

<species compartment="uVol" id="s125" initialAmount="1.0" name="3-Oxododecanoyl-Co [C05263]"/>
<species compartment="uVol" id="s126" initialAmount="1.0" name="2-trans-Dodecenoyl-CoA [C03221]"/>
<species compartment="uVol" id="s127" initialAmount="1.0" name="Aldehyde [C00071]"/>

<species compartment="uVol" id="s129" initialAmount="1.0" name="(S)-3-Hydroxytetradecanoyl-Co [C05260]"/>
<species compartment="uVol" id="s130" initialAmount="1.0" name="Tetradecanoyl-CoA [C02593]"/>
<species compartment="uVol" id="s131" initialAmount="1.0" name="3-Oxotetradecanoyl-Co [C05261]"/>
<species compartment="uVol" id="s132" initialAmount="1.0" name="trans-Tetradec-2-enoyl-CoA [C05273]"/>
<species compartment="uVol" id="s133" initialAmount="1.0" name="Fatty aci [C00162]"/>


<species compartment="uVol" id="s136" initialAmount="1.0" name="3-Oxopalmitoyl-CoA [C05259]"/>
<species compartment="uVol" id="s137" initialAmount="1.0" name="(S)-3-Hydroxyhexadecanoyl-Co [C05258]"/>
<species compartment="uVol" id="s138" initialAmount="1.0" name="trans-Hexadec-2-enoyl-CoA [C05272]"/>
<species compartment="uVol" id="s139" initialAmount="1.0" name="Palmitoyl-CoA [C00154]"/>
<species compartment="uVol" id="s140" initialAmount="1.0" name="Hexadecanoic acid [C00249]"/>


<species compartment="uVol" id="s199" initialAmount="1.0" name="Acetyl-CoA [C00024]"/>

</listOfSpecies>
<listOfReactions>
<reaction id="R00238" name="R00238" reversible="true">
<listOfReactants>
<speciesReference species="s199"/>
</listOfReactants>
<listOfProducts>
<speciesReference species="s97"/>
</listOfProducts>
<listOfModifiers>
<modifierSpeciesReference species="s8"/>
<modifierSpeciesReference species="s13"/>
</listOfModifiers>
</reaction>
<reaction id="R03026" name="R03026" reversible="true">
<listOfReactants>
<speciesReference species="s95"/>
</listOfReactants>
<listOfProducts>
<speciesReference species="s96"/>
</listOfProducts>
<listOfModifiers>
<modifierSpeciesReference species="s11"/>
</listOfModifiers>
</reaction>
<reaction id="R01175" name="R01175" reversible="false">
<listOfReactants>
<speciesReference species="s98"/>
</listOfReactants>
<listOfProducts>
<speciesReference species="s96"/>
</listOfProducts>
<listOfModifiers>
<modifierSpeciesReference species="s14"/>
<modifierSpeciesReference species="s82"/>
</listOfModifiers>
</reaction>
<reaction id="R01177" name="R01177" reversible="true">
<listOfReactants>
<speciesReference species="s199"/>
</listOfReactants>
<listOfProducts>
<speciesReference species="s100"/>
<speciesReference species="s102"/>
</listOfProducts>
<listOfModifiers>
<modifierSpeciesReference species="s8"/>
<modifierSpeciesReference species="s13"/>
</listOfModifiers>
</reaction>
<reaction id="R04749" name="R04749" reversible="true">
<listOfReactants>
<speciesReference species="s103"/>
</listOfReactants>
<listOfProducts>
<speciesReference species="s101"/>
</listOfProducts>
<listOfModifiers>
<modifierSpeciesReference species="s11"/>
</listOfModifiers>
</reaction>
<reaction id="R04751" name="R04751" reversible="false">
<listOfReactants>
<speciesReference species="s104"/>
</listOfReactants>
<listOfProducts>
<speciesReference species="s101"/>
</listOfProducts>
<listOfModifiers>
<modifierSpeciesReference species="s14"/>
<modifierSpeciesReference species="s82"/>
</listOfModifiers>
</reaction>
<reaction id="R04747" name="R04747" reversible="true">
<listOfReactants>
<speciesReference species="s104"/>
<speciesReference species="s199"/>
</listOfReactants>
<listOfProducts>
<speciesReference species="s109"/>
<speciesReference species="s102"/>
</listOfProducts>
<listOfModifiers>
<modifierSpeciesReference species="s13"/>
</listOfModifiers>
</reaction>
<reaction id="R04746" name="R04746" reversible="true">
<listOfReactants>
<speciesReference species="s110"/>
</listOfReactants>
<listOfProducts>
<speciesReference species="s111"/>
</listOfProducts>
<listOfModifiers>
<modifierSpeciesReference species="s11"/>
</listOfModifiers>
</reaction>
<reaction id="R03777" name="R03777" reversible="false">
<listOfReactants>
<speciesReference species="s112"/>
</listOfReactants>
<listOfProducts>
<speciesReference species="s111"/>
</listOfProducts>
<listOfModifiers>
<modifierSpeciesReference species="s14"/>
<modifierSpeciesReference species="s82"/>
</listOfModifiers>
</reaction>
<reaction id="R03778" name="R03778" reversible="true">
<listOfReactants>
<speciesReference species="s199"/>
<speciesReference species="s112"/>
</listOfReactants>
<listOfProducts>
<speciesReference species="s119"/>
<speciesReference species="s102"/>
</listOfProducts>
<listOfModifiers>
<modifierSpeciesReference species="s13"/>
</listOfModifiers>
</reaction>
<reaction id="R04744" name="R04744" reversible="true">
<listOfReactants>
<speciesReference species="s117"/>
</listOfReactants>
<listOfProducts>
<speciesReference species="s115"/>
</listOfProducts>
<listOfModifiers>
<modifierSpeciesReference species="s11"/>
</listOfModifiers>
</reaction>
<reaction id="R04754" name="R04754" reversible="false">
<listOfReactants>
<speciesReference species="s116"/>
</listOfReactants>
<listOfProducts>
<speciesReference species="s115"/>
</listOfProducts>
<listOfModifiers>
<modifierSpeciesReference species="s14"/>
<modifierSpeciesReference species="s82"/>
</listOfModifiers>
</reaction>
<reaction id="R04742" name="R04742" reversible="true">
<listOfReactants>
<speciesReference species="s199"/>
<speciesReference species="s116"/>
</listOfReactants>
<listOfProducts>
<speciesReference species="s125"/>
<speciesReference species="s102"/>
</listOfProducts>
<listOfModifiers>
<modifierSpeciesReference species="s13"/>
</listOfModifiers>
</reaction>
<reaction id="R04170" name="R04170" reversible="true">
<listOfReactants>
<speciesReference species="s122"/>
</listOfReactants>
<listOfProducts>
<speciesReference species="s126"/>
</listOfProducts>
<listOfModifiers>
<modifierSpeciesReference species="s11"/>
</listOfModifiers>
</reaction>
<reaction id="R03857" name="R03857" reversible="false">
<listOfReactants>
<speciesReference species="s123"/>
</listOfReactants>
<listOfProducts>
<speciesReference species="s126"/>
</listOfProducts>
<listOfModifiers>
<modifierSpeciesReference species="s14"/>
<modifierSpeciesReference species="s82"/>
</listOfModifiers>
</reaction>
<reaction id="R00623" name="R00623" reversible="true">
<listOfReactants>
<speciesReference species="s121"/>
</listOfReactants>
<listOfProducts>
<speciesReference species="s127"/>
</listOfProducts>
<listOfModifiers>
<modifierSpeciesReference species="s49"/>
</listOfModifiers>
</reaction>
<reaction id="R03858" name="R03858" reversible="true">
<listOfReactants>
<speciesReference species="s123"/>
<speciesReference species="s199"/>
</listOfReactants>
<listOfProducts>
<speciesReference species="s131"/>
<speciesReference species="s102"/>
</listOfProducts>
<listOfModifiers>
<modifierSpeciesReference species="s13"/>
</listOfModifiers>
</reaction>
<reaction id="R04740" name="R04740" reversible="true">
<listOfReactants>
<speciesReference species="s129"/>
</listOfReactants>
<listOfProducts>
<speciesReference species="s132"/>
</listOfProducts>
<listOfModifiers>
<modifierSpeciesReference species="s11"/>
</listOfModifiers>
</reaction>
<reaction id="R03990" name="R03990" reversible="false">
<listOfReactants>
<speciesReference species="s130"/>
</listOfReactants>
<listOfProducts>
<speciesReference species="s132"/>
</listOfProducts>
<listOfModifiers>
<modifierSpeciesReference species="s14"/>
<modifierSpeciesReference species="s82"/>
</listOfModifiers>
</reaction>
<reaction id="R00631" name="R00631" reversible="false">
<listOfReactants>
<speciesReference species="s133"/>
</listOfReactants>
<listOfProducts>
<speciesReference species="s127"/>
</listOfProducts>
<listOfModifiers>
<modifierSpeciesReference species="s63"/>
</listOfModifiers>
</reaction>
<reaction id="R03991" name="R03991" reversible="true">
<listOfReactants>
<speciesReference species="s130"/>
<speciesReference species="s199"/>
</listOfReactants>
<listOfProducts>
<speciesReference species="s136"/>
<speciesReference species="s102"/>
</listOfProducts>
<listOfModifiers>
<modifierSpeciesReference species="s13"/>
</listOfModifiers>
</reaction>
<reaction id="R04738" name="R04738" reversible="true">
<listOfReactants>
<speciesReference species="s137"/>
</listOfReactants>
<listOfProducts>
<speciesReference species="s138"/>
</listOfProducts>
<listOfModifiers>
<modifierSpeciesReference species="s11"/>
</listOfModifiers>
</reaction>
<reaction id="R01279" name="R01279" reversible="false">
<listOfReactants>
<speciesReference species="s139"/>
</listOfReactants>
<listOfProducts>
<speciesReference species="s138"/>
</listOfProducts>
<listOfModifiers>
<modifierSpeciesReference species="s14"/>
<modifierSpeciesReference species="s82"/>
</listOfModifiers>
</reaction>
<reaction id="R01280" name="R01280" reversible="true">
<listOfReactants>
<speciesReference species="s140"/>
</listOfReactants>
<listOfProducts>
<speciesReference species="s139"/>
</listOfProducts>
<listOfModifiers>
<modifierSpeciesReference species="s75"/>
</listOfModifiers>
</reaction>
<reaction id="r32" name="r32" reversible="false">
<listOfReactants>
<speciesReference species="s97"/>
</listOfReactants>
<listOfProducts>
<speciesReference species="s12"/>
</listOfProducts>
</reaction>

<reaction id="r34" name="r34" reversible="false">
<listOfReactants>
<speciesReference species="s140"/>
</listOfReactants>
<listOfProducts>
<speciesReference species="s56"/>
</listOfProducts>
</reaction>
<reaction id="r35" name="r35" reversible="false">
<listOfReactants>
<speciesReference species="s140"/>
</listOfReactants>
<listOfProducts>
<speciesReference species="s57"/>
</listOfProducts>
</reaction>
<reaction id="r36" name="r36" reversible="false">
<listOfReactants>
<speciesReference species="s140"/>
</listOfReactants>
<listOfProducts>
<speciesReference species="s58"/>
</listOfProducts>
</reaction>
<reaction id="r37" name="r37" reversible="false">
<listOfReactants>
<speciesReference species="s199"/>
</listOfReactants>
<listOfProducts>
<speciesReference species="s13"/>
</listOfProducts>
</reaction>
<reaction id="r38" name="r38" reversible="false">
<listOfReactants>
<speciesReference species="s199"/>
</listOfReactants>
<listOfProducts>
<speciesReference species="s8"/>
</listOfProducts>
</reaction>
<reaction id="r39" name="r39" reversible="false">
<listOfReactants>
<speciesReference species="s199"/>
</listOfReactants>
<listOfProducts>
<speciesReference species="s18"/>
</listOfProducts>
</reaction>
<reaction id="r40" name="r40" reversible="false">
<listOfReactants>
<speciesReference species="s199"/>
</listOfReactants>
<listOfProducts>
<speciesReference species="s19"/>
</listOfProducts>
</reaction>


</listOfReactions>
</model>
</sbml>
